# Supplementary material for: Biomolecular condensates sustain pH gradients at equilibrium through charge neutralization
Source: Nat Chem. 2026 Jan 29;18(2):246–57. doi: 10.1038/s41557-025-02039-9 (PMC12872462; doi:10.1038/s41557-025-02039-9)
Supplement: Supplementary file 3 — Code repository. [file 41557_2025_2039_MOESM3_ESM.zip]

Archive with 26 entries (18 files):
- Condesate_pH_code/CondensateAtlas/
- Condesate_pH_code/CondensateAtlas/.ipynb_checkpoints/
- Condesate_pH_code/CondensateAtlas/.ipynb_checkpoints/CondensateAtlas-checkpoint.ipynb
- Condesate_pH_code/CondensateAtlas/.ipynb_checkpoints/Untitled-checkpoint.ipynb
- Condesate_pH_code/CondensateAtlas/Atlas.xlsx
- Condesate_pH_code/CondensateAtlas/condensate_atlas_mapping_GO.xlsx
- Condesate_pH_code/CondensateAtlas/CondensateAtlas.ipynb
- Condesate_pH_code/MassSpecNPM1/
- Condesate_pH_code/MassSpecNPM1/.ipynb_checkpoints/
- Condesate_pH_code/MassSpecNPM1/.ipynb_checkpoints/MS_G3BP1_analysis-checkpoint.ipynb
- Condesate_pH_code/MassSpecNPM1/.ipynb_checkpoints/MS_NPM1_analysis-checkpoint.ipynb
- Condesate_pH_code/MassSpecNPM1/MS_NPM1_analysis.ipynb
- Condesate_pH_code/MassSpecNPM1/npm1 with sequence (1).xlsx
- Condesate_pH_code/MassSpecNPM1/NPM1_ms (1).xlsx
- Condesate_pH_code/PhaSepDB/
- Condesate_pH_code/PhaSepDB/.ipynb_checkpoints/
- Condesate_pH_code/PhaSepDB/.ipynb_checkpoints/PhaSepDB-checkpoint.ipynb
- Condesate_pH_code/PhaSepDB/.ipynb_checkpoints/Untitled-checkpoint.ipynb
- Condesate_pH_code/PhaSepDB/human_proteome_swissprot_sequences_uniprot_mapping.xlsx
- Condesate_pH_code/PhaSepDB/PhaSepDB.ipynb
- Condesate_pH_code/PhaSepDB/phasepdbv2_llps.xlsx
- Condesate_pH_code/q2_profiling/
- Condesate_pH_code/q2_profiling/.ipynb_checkpoints/
- Condesate_pH_code/q2_profiling/.ipynb_checkpoints/q2_profile-checkpoint.ipynb
- Condesate_pH_code/q2_profiling/q2_profile.ipynb
- Condesate_pH_code/README.txt
