# Supplementary material for: Biomolecular condensates sustain pH gradients at equilibrium through charge neutralization
Source: Nat Chem. 2026 Jan 29;18(2):246–57. doi: 10.1038/s41557-025-02039-9 (PMC12872462; doi:10.1038/s41557-025-02039-9)
Supplement: Supplementary file 3 — Code repository. [file 41557_2025_2039_MOESM3_ESM.zip › Condesate_pH_code/CondensateAtlas/Atlas.xlsx]

## Sheet: Sheet1
Supplementary Dataset 8. fold. Clusters in the Atlas that are enriched for a certain MLO may include additional proteins that can be find within these MLOs.
Cluster ID	Genes	cond_prone_protein_count	Highest_enrichment	All_MLOs_enriched_above_5
0	['NTRK2', 'MAPT', 'DLG1', 'NTRK3', 'SHC3', 'PTPRZ1', 'RELN', 'RASGRF1']	6	Nuclear speckle	['Nuclear speckle']
1	['CAMK1G', 'ACTL6B', 'PVALB', 'CHGA', 'MAPK8IP1', 'PPP1R1B', 'SNAP25', 'DCLK1', 'DUSP26', 'CHL1', 'SYT1', 'GNAO1', 'SYP', 'PRKCG', 'SLC1A3', 'DOCK3', 'SLC1A2', 'GRIN2C', 'SHANK1', 'PTPRN', 'CARTPT', 'MAP1A', 'SCN1A', 'ABCC8', 'CTNND2', 'NEFH', 'CABP1', 'RIT2', 'RESP18', 'CASKIN1', 'SCN8A', 'LINGO1', 'ELAVL4', 'GAD1', 'NLGN3', 'ELAVL3', 'CACNA1A', 'MAP2', 'POU3F3', 'GRIN1', 'NRG3', 'PTPRT', 'STXBP…	48	Nucleolus	[]
2	['STX1A', 'OMG', 'SLC6A4', 'GRIN2D', 'CALB1', 'SLC6A3', 'RSPO2', 'KCNMA1', 'MAP1B', 'NLGN2', 'CALB2', 'CDK5R1', 'BHLHE22', 'HOMER1', 'CACNA1G', 'GRIN3A', 'DISC1', 'DLG3', 'CNTFR', 'PTPRD', 'PTPRN2', 'LRP1B', 'RAPGEF4', 'GRIK1', 'DSCAM', 'CPE', 'CTNNA3', 'SEPTIN5', 'MPP2', 'APC2', 'PRRT2', 'GABRR3', 'GDF1']	18	Paraspeckle	[]
3	['HDAC7', 'SIRT4', 'AGO2', 'KAT2A', 'HDAC5', 'SIRT2', 'PIAS1', 'RARA', 'SMARCC1', 'KDM6B', 'YY1', 'CREBBP', 'PIAS4', 'SMARCB1', 'EP300', 'BRD4', 'KAT2B', 'CTCF', 'ATF2', 'HDAC4', 'DNMT3A', 'SMARCA2', 'RB1', 'NCOR1', 'H2BC1', 'AIRE', 'HDAC3', 'BANF1', 'PRMT5', 'EZH2', 'ARID1A', 'CARM1', 'DNMT3B', 'SIRT7', 'HDAC6', 'SIRT6', 'MYB', 'KAT5', 'H1-0', 'UBE2I', 'DNMT1', 'TRRAP', 'H2BC21', 'NCOA3', 'AGO1'…	52	Nuclear speckle	['P-body', 'Nuclear speckle']
4	['AKAP11', 'CELSR3', 'CLIC5', 'PCDHB4', 'PCDHB2', 'EPS8L1', 'FERMT1', 'ATP1B4', 'TAX1BP3', 'FGFR1OP2', 'PCDHB3', 'PCDHB5', 'PCDH12', 'PCDHB10', 'GJA3', 'WNK4', 'PLEKHG3', 'GRHL2', 'PCDHGA12', 'PCDHGA3', 'ADAM19', 'CHRND', 'APH1B', 'CDH19', 'CELSR1', 'EPB41L5', 'NECTIN1', 'FARP2', 'CDH6', 'CELSR2', 'TMEM47', 'OVOL2', 'FREM2', 'CRIM1', 'CFC1B', 'PCDH1', 'GRHL3', 'PCDHA13', 'SHROOM3', 'S100P', 'LMTK…	113	Nuclear speckle	[]
5	['FNDC1', 'LTBP4', 'NTN4', 'PAPLN', 'LAMC3', 'MATN4', 'ITGBL1', 'LAMB4', 'NPNT', 'PDGFRL']	8	Nucleolus	[]
6	['CLDN18', 'TSPAN12', 'FKTN', 'PRPH2', 'PCDHB6', 'PCDHB7', 'PCDHB15', 'FILIP1', 'PCDHB8', 'PCDHB14', 'PCDHB12', 'TSHZ3', 'SSPN', 'CDC42EP1', 'LRP3', 'PCDHAC1', 'PRPH', 'EPB41L4A', 'MESD', 'CBFA2T2', 'DGCR2', 'FSTL4', 'ZNF750', 'NTN5', 'TINAGL1', 'N4BP3', 'SCUBE3', 'VWDE', 'FERD3L', 'TENM4', 'MSGN1', 'FRMD1', 'DISP1', 'RHBDL2', 'TMPRSS3', 'NTN3', 'DRAXIN', 'PRSS12', 'AFAP1L1', 'CNTNAP3', 'TMC1', '…	96	Nucleolus	[]
7	['RHOXF1', 'CFC1', 'CORIN', 'NKD2', 'PKNOX2', 'PORCN', 'LMBR1', 'RBPJL', 'WLS', 'RSPO3', 'DPPA5', 'FOXB2', 'VSX1', 'RAX2', 'ZP2', 'SKOR2']	9	Stress granule	[]
8	['YTHDC2', 'TARDBP', 'DHX40', 'DHX29', 'XRN1', 'HNRNPH3', 'NONO', 'RAVER1', 'RBM14', 'KHDRBS1', 'BOLL', 'DHX34', 'SFPQ', 'MATR3', 'ILF2', 'DDX20', 'DDX43', 'FUBP1', 'TRNAU1AP', 'RBM3', 'XRN2', 'DDX1', 'KHSRP', 'DDX3X', 'SSB', 'TIA1', 'ILF3', 'DHX57', 'DHX30', 'SRSF12', 'DHX36', 'LARP7', 'DDX4', 'SLIRP', 'ERH', 'CIRBP', 'SAFB', 'TAF15', 'DDX6', 'HNRNPCL2', 'HNRNPCL1', 'ZCCHC17', 'HNRNPCL3']	39	Paraspeckle	['Stress granule', 'P-body', 'Nuclear speckle', 'Paraspeckle', 'Splicesome']
9	['POLR2C', 'DDX5', 'DDX39A', 'RALY', 'DHX8', 'CASC3', 'ZCRB1', 'EIF4A3', 'UPF3B', 'TRA2A', 'MAGOHB', 'PRPF31', 'POLR2L', 'NCBP2', 'DHX15', 'HNRNPA1', 'HNRNPA2B1', 'HNRNPA1L2', 'HNRNPAB', 'DHX9', 'TIAL1', 'MAGOH', 'CDC5L', 'YBX1', 'NCBP1', 'POLR2B', 'DDX39B', 'ELAVL1', 'EFTUD2', 'POLR2F', 'POLR2H', 'SRSF10', 'HNRNPC', 'RNPS1', 'RBM8A', 'NCBP2L', 'POLR2E', 'POLR2A', 'HNRNPDL', 'U2AF1']	26	Splicesome	['Nucleolus', 'Stress granule', 'P-body', 'Nuclear speckle', 'Paraspeckle', 'Splicesome']
10	['SOS2', 'CSK', 'PLCG1', 'RAC2', 'SLC9A3R1', 'MAP2K2', 'GAB1', 'PRKCQ', 'TYRO3', 'CBL', 'TXK', 'PXN', 'RASA1', 'PAK1', 'FER', 'TIAM1', 'APPL1', 'BRAF', 'PIK3CB', 'ARAF', 'MERTK', 'PRKCI', 'MST1R', 'INPPL1', 'CRK', 'BCR', 'PRKCB', 'PRKCE', 'MAP3K11', 'RASGRP1', 'PTPN2', 'ROCK2', 'FES', 'LIMK1', 'ARHGEF1', 'PTK2', 'PDPK1', 'CRKL', 'FYN', 'RAC1', 'BMX', 'EPHA2', 'MSN', 'GAB2', 'EZR', 'INSRR', 'ROS1'…	46	P-body	['P-body']
11	['REM1', 'GSK3A', 'RAF1', 'AKT3', 'PIK3CA', 'DUSP6', 'RICTOR', 'AXL', 'INSR', 'MAPK7', 'MET', 'MAPK11', 'LCK', 'PTPN11', 'ERBB4', 'NF2', 'RET', 'PIK3CG', 'MAPK10', 'DUSP5', 'PTPN1', 'PRKG1', 'IRS2', 'MATK', 'MAP3K1', 'RPS6KA2', 'LYN', 'SLC25A16']	18	P-body	[]
12	['RANBP9', 'MAP4K5', 'YIPF1', 'STYK1', 'AQP2', 'PPP1R13B', 'HAS1', 'MEST', 'CRYBA1', 'HLF', 'ELK3', 'PRKAB1', 'LNPEP', 'CLCN6', 'PKD2', 'PPP1R3C', 'MKNK2', 'PRKAB2', 'LAMTOR5', 'PPP1R1A', 'CAB39', 'C2orf49', 'CHRNA1', 'SLC49A4', 'GUCY2C', 'NUAK1', 'SPAG9', 'PKD1', 'RPS6KA6', 'MAST3', 'EEF2K', 'MAP4K3', 'STRN', 'ADD1', 'PPP2R3A', 'SRI', 'SLC2A4RG', 'TEF', 'ETNK1', 'PHLDA1', 'BNIP2', 'CRTC3', 'CDR2…	83	Nuclear speckle	[]
13	['ERF', 'FOXD4L1', 'ARNT2', 'SNAI3', 'FOXN3', 'TEAD3', 'ESRRG', 'SPDEF', 'NFIX', 'EHF']	7	Nucleolus	[]
14	['HBP1', 'MED28', 'INSIG2', 'IGF2BP3', 'HSF4', 'NPAT', 'BATF2', 'FOXD4L3', 'MAFK', 'FOXD4L4', 'FOXD4L5', 'BANP', 'JMJD6', 'DND1', 'PRAME', 'VRK3', 'IL4I1', 'BCL2L12']	14	P-body	[]
15	['PPP1R15A', 'BIK', 'EFS', 'WFDC1', 'ATXN1', 'SPHK2', 'CST8', 'CAPNS1', 'NR1D1', 'ESS2', 'GADD45G', 'KLB', 'HRK', 'DTX1', 'SMPD2', 'CCDC6', 'BBOX1', 'MAP3K13', 'CHKA', 'SIK1', 'S100A11', 'CABS1', 'PPRC1', 'HSPB8', 'PDE3B', 'BAG4', 'ZFYVE9', 'S100A1', 'NCSTN', 'RBMS1', 'RNPEP', 'UCN', 'APEH', 'CENPV', 'SLC26A5', 'TUB', 'ELF4', 'PPARGC1B', 'TFE3', 'ZHX2', 'HSD11B2', 'BID', 'TCHP', 'AKAP17A', 'MAFA'…	53	P-body	[]
16	['ZNF184', 'ZNF777', 'ZNF496', 'ZNF646', 'ZNF18', 'ZNF575', 'ZNF572', 'ZNF579', 'ZNF354B', 'ZNF71', 'ZKSCAN8', 'ZNF420', 'ZNF189', 'ZNF816', 'KIAA1586', 'ZFP69', 'ZNF311', 'ZFP1', 'ZSCAN25', 'ZNF197', 'ZNF213', 'ZNF208', 'ZNF630', 'ZNF783', 'ZNF805', 'ZNF713', 'ZNF80', 'ZNF674', 'ZNF707', 'ZNF567', 'ZNF75A', 'ZSCAN5B', 'ZNF540', 'ZNF432', 'ZNF518A']	31	Nucleolus	[]
17	['ZFP64', 'ZNF263', 'ZNF500', 'FIZ1', 'SP4', 'ZNF862', 'PRDM4', 'ZBTB24', 'ZBTB47', 'ZNF141', 'ZNF350', 'PLAGL2', 'ZNF232', 'KLF16', 'ZSCAN10', 'ZNF331', 'ZNF236', 'ZNF132', 'THAP1', 'PGBD1', 'ZNF24', 'KLF3', 'IKZF4', 'ZNF629', 'ZNF264', 'WIZ', 'ZNF106', 'PRDM5', 'PATZ1', 'ZNF280D', 'ZNF710', 'ZNF174', 'PRDM15', 'ZFP14', 'POGZ', 'OSR1', 'ZKSCAN7', 'ZNF462', 'NACC2', 'ZNF214', 'ZNF215', 'ZNF117', …	226	Nucleolus	[]
18	['HOXA11', 'HOXC8', 'GSC2', 'DMRT3', 'TFAP2C', 'TBX15', 'SIX4', 'TLE5', 'CRX', 'HOXA2', 'LFNG', 'HOXA5', 'HOXA6', 'HOXA13', 'PHOX2B', 'POU4F3', 'HAND1', 'CDX1', 'TLX2', 'VAX2', 'GSC', 'HOXB8', 'HOXB5', 'HOXB7', 'PRRX1', 'DLX4', 'TBX4', 'HOXA7', 'NEUROG3', 'NEUROD4', 'HOXC13', 'HOXC12', 'HOXC6', 'TCF15', 'TLE6', 'HOXD9', 'HOXD10', 'HOXD11', 'SALL1', 'PBX4', 'MNX1', 'BARX1', 'EMX1', 'NKX2-8', 'GCM1…	165	Nucleolus	[]
19	['LMCD1', 'SNTA1', 'GUCY2F', 'SGCG', 'TMSB10', 'TNNT2', 'MYOT', 'SORBS3', 'MYBPH', 'MICAL2', 'AVIL', 'LIMD2', 'TMOD1', 'ABCC9', 'CASQ2', 'SPECC1', 'SGCA', 'COTL1', 'CAPG', 'IQCG', 'SERGEF', 'TLNRD1', 'SEPTIN12', 'SCRN3', 'ATP10D', 'ABLIM1', 'TNNT3', 'VILL', 'KLHL40', 'FMNL2', 'SCRN2', 'NCKIPSD', 'TPCN2', 'TMCO4', 'TMOD4', 'SLC9B1', 'SCIN', 'MYOZ3', 'MICALL2', 'CLMN', 'SLC9A5', 'PPP1R14A', 'SCEL',…	92	Paraspeckle	[]
20	['WIPF3', 'BIN3', 'WIPF2', 'FHL3', 'SYNPO2L', 'SPIRE1', 'PRICKLE4', 'DBNL']	5	Stress granule	[]
21	['DIMT1', 'ESF1', 'TRMT6', 'EXOSC5', 'FBL', 'POLR1F', 'RBM28', 'DHX33', 'UTP18', 'GAR1', 'KRR1', 'BYSL', 'RRP9', 'CEBPZ', 'DDX55', 'MRM2', 'MPHOSPH10', 'RRP36', 'NOP53', 'DDX49', 'TRMT2A', 'PPAN', 'GRWD1', 'NOL11', 'RRP8', 'UTP3', 'NIP7', 'NAT10', 'DDX56', 'IMP4', 'RSL24D1', 'RTCA', 'WDR12', 'UTP20', 'UTP6', 'DDX18', 'PNO1', 'POLR1A', 'NOP58', 'NSUN2', 'LSG1', 'EXOSC7', 'NOP9', 'NOB1', 'NAF1', 'N…	144	Nucleolus	['Nucleolus', 'P-body']
22	['INPP4A', 'EHD4', 'DNASE2', 'ARRDC2', 'AKAP10', 'FIG4', 'SNX17', 'ARL2', 'RHPN2', 'SBF2', 'TBC1D1', 'VPS13C', 'VAC14', 'ZDHHC2', 'SORCS1', 'EHD2', 'MCOLN1', 'ALS2', 'PI4K2B', 'SEPTIN11', 'ARRDC3', 'TCIRG1', 'ARRDC4', 'EPN3', 'DGKQ', 'FGD5', 'RHPN1', 'MTMR14', 'ULK4', 'SH3D19', 'FNTA', 'BCL2L14', 'RCE1', 'TBC1D16', 'SNX33', 'PACS1', 'PITPNA', 'ENTHD1', 'ATP11B', 'MTMR4', 'ATP13A2', 'OSBP2', 'UNC1…	49	Nuclear speckle	[]
23	['ERCC1', 'RFC2', 'DMC1', 'APEX1', 'NTHL1', 'RPA3', 'STN1', 'FANCE', 'MLH1', 'MAD2L2', 'POLK', 'UNG', 'RIF1', 'HELB', 'PARP2', 'RRM2B', 'RPA1', 'DDB2', 'REV1', 'HUS1', 'BRIP1', 'PALB2', 'XRCC1', 'MSH4', 'POLD3', 'WDR76', 'ZRANB3', 'RAD18', 'ERCC8', 'MSH3', 'POLB', 'NBN', 'PMS2', 'FANCM', 'TERF1', 'XPC', 'NSMCE2', 'FANCD2', 'FANCC', 'SLX4', 'SPRTN', 'HELQ', 'WRN', 'DDB1', 'OGG1', 'WDR48', 'MUS81',…	87	Nucleolus	[]
24	['CTTNBP2', 'ANKRD54', 'GABPB1', 'NUDT12', 'ABTB1', 'KIDINS220', 'SNCAIP', 'MIB1', 'INVS', 'PPP1R12C', 'TANC1', 'ANKRD52', 'ANKRD10', 'ANKRD44', 'ASZ1', 'ANKRD18B', 'PPP1R16A', 'ANKRA2', 'ANKS6', 'PPP1R16B', 'ANKMY2', 'ANKRD27', 'ANKS3', 'RFXANK', 'ANKRD2', 'ANKS4B', 'ASB3', 'UACA', 'ANKRD23', 'NKPD1', 'CASKIN2', 'ANKDD1A', 'KANK3', 'PPP1R27', 'RIPK4', 'ANKRD37', 'PIDD1', 'ESPNL', 'ANKRD55', 'ANK…	59	P-body	[]
25	['EIF3D', 'EIF5', 'EIF3E', 'RPL18A', 'RPL19', 'RPS12', 'EIF3K', 'RPS16', 'EIF2S3', 'EIF3G', 'EEFSEC', 'EIF2S1', 'RPL35', 'EIF3J', 'RPL8', 'EIF4H', 'EFL1', 'RPL3L', 'RPS11', 'RPL37', 'RPS3', 'EIF5B', 'EIF4A1', 'EIF5A2', 'RPL39L', 'ABCE1', 'RPS23', 'RPL10L', 'PA2G4', 'RPS9', 'QARS1', 'RPL13', 'EEF2', 'RPL15', 'RPL38', 'RPL4', 'PABPC1', 'RPS15A', 'RPLP2', 'KARS1', 'EIF4A2', 'IMP3', 'RPS27L', 'EEF1G'…	104	Paraspeckle	['Nucleolus', 'Stress granule', 'Paraspeckle']
26	['HSPB11', 'IFT81', 'TTC21B', 'BBS2', 'DNHD1', 'TMEM231', 'IFT172', 'DNAH3', 'CSPP1', 'DNAH9', 'BBS7', 'IFT57', 'DNAH5', 'BBS4', 'NEK8', 'TBC1D31', 'BBS5', 'IFT122', 'DNAH7', 'IFT80', 'BBS1', 'POC1B', 'IFT88', 'DNAH8', 'NPHP3', 'KIAA0586', 'CEP170', 'PIFO', 'DYNC2I2', 'IFT52', 'TRAF3IP1', 'CROCC', 'RPGR', 'CNTROB', 'DNAH6', 'DNAH17', 'DYNC2H1', 'WDR19', 'DYNC2I1', 'TMEM237', 'DNAH10', 'IFT27', 'A…	31	Paraspeckle	[]
27	['TEKT2', 'DNAL4', 'RP2', 'RSPH6A', 'RSPH4A', 'TULP1', 'ZMYND10', 'NEK4', 'TTL', 'CAMSAP2', 'BBS9', 'RSPH3', 'CEP20', 'KATNIP', 'EVC', 'TTLL1', 'GAS8', 'WRAP73', 'WDPCP', 'TMEM138', 'DYNLT5', 'DRC1', 'PKD1L1', 'CFAP298', 'RSPH1', 'DNAI3', 'TEKT4', 'LZTFL1', 'DNALI1', 'DNAAF5', 'DNAAF2', 'DYNLRB2', 'ODAD2', 'LRRC45', 'CCDC63', 'CCDC65', 'FUZ', 'TMEM107', 'WDR35', 'CEP295', 'PIBF1', 'ODAD1', 'IFT22…	53	Stress granule	[]
28	['M6PR', 'CFTR', 'DVL2', 'VAMP3', 'WASL', 'ARPC3', 'VAMP4', 'CLTA', 'HIP1R', 'VAMP7', 'ARPC1A', 'ACTR3', 'PACSIN2', 'AP2S1', 'LRP2', 'VAMP8', 'STAM2', 'SCARB2', 'PIK3C2A', 'SH3GL1', 'FNBP1L', 'RAB5A', 'AP2M1', 'ARPC5', 'ARPC2', 'CLTB', 'DAB2', 'VAMP2', 'GAK', 'BIN1', 'SNX18', 'SH3GL3', 'TRIP10', 'EPN2', 'SYT9', 'AP2A2', 'HGS', 'HIP1', 'NECAP1', 'ITSN2', 'SYNJ2', 'AMPH', 'IGF2R', 'REPS2', 'AP1B1',…	53	Stress granule	[]
29	['LCP2', 'BLNK', 'ZAP70', 'NCF1', 'PTPN22', 'FGR', 'CD79B', 'PTPN6', 'ITK', 'INPP5D', 'HCK', 'BTK']	9	Stress granule	[]
30	['GPKOW', 'AQR', 'RBM22', 'SF3A1', 'SNRPD3', 'PHF5A', 'PAPOLA', 'PABPN1', 'CSTF1', 'PQBP1', 'HNRNPL', 'SF3A2', 'POLR2I', 'PRPF19', 'SRSF9', 'SF3B6', 'SYF2', 'CPSF3', 'SNRPA', 'SRSF6', 'SNRNP27', 'SNRPC', 'SYMPK', 'SNRPB2', 'SUGP1', 'LSM8', 'LSM7', 'PPIL4', 'FUS', 'SNRPA1', 'PRPF38A', 'SRSF1', 'WBP11', 'PPWD1', 'SNW1', 'RBM25', 'SNRNP40', 'DNAJC8', 'CCAR1', 'PRPF6', 'SNRPF', 'MFAP1', 'DHX38', 'TXN…	104	Splicesome	['Nucleolus', 'Stress granule', 'P-body', 'Nuclear speckle', 'Paraspeckle', 'Splicesome']
31	['POLR3B', 'DDX60L', 'GCN1', 'PELP1', 'SENP3', 'POLR3A', 'POLR1C', 'DIS3', 'IPO7']	6	Nucleolus	['Nucleolus']
32	['HEATR6', 'CHADL', 'MXRA5', 'LRRC59', 'NKTR', 'PPP1R7', 'FLRT1', 'LRFN1', 'LRRC4', 'LRRC8A', 'BUD13', 'EPYC', 'OGN', 'YJU2', 'KERA', 'RNF113B', 'TXNL4B', 'LRRC46', 'LRRC56', 'LRIG1', 'LRTM1', 'LRRTM2', 'ZMAT2', 'MFHAS1', 'LRRC4C', 'CWF19L2', 'IGSF10', 'LRRC3', 'LRWD1', 'LUC7L', 'LRRC53', 'LRRC52', 'LRRC58', 'SNIP1', 'LRRC18', 'PPIC', 'GP9', 'LRRC28', 'VASN', 'PODN', 'LRCH4', 'DAW1', 'LRFN4', 'LR…	81	Splicesome	['Splicesome']
33	['HAUS4', 'CEP41', 'B9D2', 'HAUS3', 'TUBGCP6', 'TUBG2', 'HAUS8', 'CEP135', 'DCTN3', 'HAUS2', 'TUBGCP4', 'B9D1', 'TUBGCP3', 'CEP76', 'MARK4', 'CLASP1', 'CEP72', 'CEP70', 'PRKAR2B', 'TTBK2', 'NINL', 'CEP164', 'SCLT1', 'MZT2B', 'HAUS1', 'SASS6', 'CEP120', 'TCTN2', 'CEP89', 'MZT2A', 'IQCB1', 'NPHP1', 'SSNA1', 'CEP57', 'FBF1', 'PCM1', 'C2CD3', 'CEP63', 'CEP97', 'CDK5RAP2', 'OFD1', 'AKAP9', 'PCNT', 'SD…	55	Stress granule	[]
34	['BAIAP2L1', 'RALBP1', 'FAM13B', 'ARHGEF5', 'ACAP1', 'RALGAPA2', 'GMIP', 'RIN3', 'ARHGDIG', 'SIPA1L3', 'CHN2', 'ARAP3', 'DEPDC7', 'PSD4', 'FNTB', 'ARHGEF6', 'DOCK7', 'ARHGEF9', 'PDLIM4', 'RAP1GAP2', 'RIN2', 'FHOD1', 'DOCK10', 'RALGPS1', 'ARHGAP20', 'ARHGAP29', 'ARHGEF17', 'NGEF', 'ARHGAP31', 'FAM13A', 'RASGEF1B', 'RAPGEF2', 'RAPGEFL1', 'RASGRF2', 'ARHGDIA', 'ARHGEF19', 'RTKN', 'ARHGAP26', 'FGD2',…	152	Stress granule	[]
35	['PTPN18', 'NCK2', 'DOK1', 'PTPN12', 'NUMBL', 'PTPRE', 'DAB2IP', 'PLD2', 'SHC2', 'CBLC', 'PTPRO', 'PTPRR', 'PKDCC', 'ABI2', 'ANKK1', 'PTPN7', 'DPYSL2', 'SHC4', 'PTPRU', 'MAGI2', 'PTPRS', 'PTPRF', 'PTPN14', 'PTPRK', 'ROR1', 'PLCE1', 'IRS4', 'FRS3', 'FRMPD2', 'PTPN3', 'PARD3', 'SHB', 'NEDD9', 'PTPRA', 'MAP3K4', 'GIPC1', 'PTPN13', 'GRB7', 'SYNGAP1', 'SLC9A3R2', 'PTPRG', 'LRPAP1', 'GRAPL', 'FRS2', 'P…	31	Nuclear speckle	[]
36	['USH1C', 'LRRC7', 'PALS2', 'PDZD11', 'PSPN', 'MAPK8IP3', 'SYNJ2BP', 'PALS1', 'DOK5', 'RASA4', 'PTPN4', 'GRB14', 'PLCZ1', 'INHBE', 'CGN', 'GFRA3', 'CDH15', 'TAMALIN', 'PRICKLE2', 'NRTN', 'ROBO4', 'INHBC', 'PRKACA', 'LNX2', 'BMP8A', 'IGDCC3', 'INPP5J', 'RASA3', 'RGS12', 'TRPC6', 'FERMT2', 'DPYSL3', 'DOK4', 'DOK7', 'EPB41', 'MAP3K15', 'PLCH1', 'PPTC7', 'EGFLAM', 'PIP4K2C', 'PDZD3', 'PARD3B', 'KIRRE…	71	Nuclear speckle	[]
37	['TRIP6', 'PRKG2', 'NPR3', 'PIP5K1B', 'PTPN23', 'LLGL1', 'PATJ', 'DLG5', 'PPM1N', 'PDZD2', 'PIP5K1C']	8	Nuclear speckle	['P-body', 'Nuclear speckle']
38	['ARVCF', 'RASA2', 'RAPH1', 'ENAH', 'INPP5E', 'LLGL2', 'KRIT1', 'BRK1', 'RASSF5', 'PRICKLE3', 'CYFIP1']	10	Stress granule	[]
39	['CAV2', 'INHA', 'ITPKA', 'LRP8', 'RTN4', 'MAP4K4', 'GFRA1', 'NRG2', 'GRB10', 'VPREB1', 'ARTN', 'FAT1', 'RGS5']	8	P-body	['P-body']
40	['KDM4B', 'CBX5', 'CBX7', 'BRD1', 'HDAC10', 'SUPT16H', 'TBL1X', 'ASF1A', 'NFYB', 'YEATS4', 'BRD8', 'MBD2', 'PHC2', 'KAT7', 'USP22', 'KMT2C', 'RCOR1', 'CHD5', 'SRCAP', 'SETD1A', 'HIRA', 'EED', 'ARID4B', 'RBBP5', 'SMARCC2', 'CHCT1', 'CBX8', 'CBX4', 'DNMT3L', 'SETDB1', 'SETD7', 'MTA2', 'SETBP1', 'SMARCA5', 'KAT6B', 'ERCC6L2', 'H2BC5', 'HDAC11', 'H2AZ1', 'SAP30', 'PRDM9', 'H2AC1', 'KDM1B', 'KMT2D', '…	177	Nuclear speckle	[]
41	['G2E3', 'L3MBTL2', 'BRMS1L', 'SETD6', 'TOX3', 'MGA', 'CHRAC1', 'HCFC2', 'WDFY1', 'EEPD1', 'ACTR5', 'MBD4', 'TRIM28', 'RFX1', 'TESMIN', 'TAF5L', 'EPC2', 'USP44', 'MAU2', 'EPC1', 'MED15', 'SRBD1', 'MXD1', 'PHRF1', 'TMTC3', 'ASXL3', 'ZMYND15', 'DMWD', 'PHIP', 'ARID5B', 'WDR17', 'AMN1', 'MED13L', 'NIPBL', 'CFDP1', 'MIDEAS', 'RFX5', 'WDR90', 'TAF6L', 'GLYATL1', 'LIN37', 'ZNHIT1', 'TBL2', 'MLLT10', 'T…	144	Nucleolus	[]
42	['KCNH2', 'CACNA1C', 'GUCY1A2', 'CACNA1D', 'KCNIP3', 'RYR1', 'CACNA1S', 'RYR2', 'SCGN', 'KCNIP4', 'RYR3', 'AKAP5', 'CALN1', 'SLC8A1', 'SCN10A', 'SCN4A', 'SCN5A', 'KCNIP2']	11	Stress granule	[]
43	['CCDC80', 'AEBP1', 'TNN', 'PXDN', 'ADAMTS8', 'SULF1', 'LOXL4', 'CILP', 'LOXL3', 'ADAMTS17', 'ADAMTS10', 'ADAMTS16', 'HAPLN1', 'ADAMTS18', 'GPC2', 'ADAMTS15', 'CHST14', 'OLFML3', 'CTHRC1', 'SDC3', 'ADAMTSL2', 'SMOC2', 'THSD4', 'MMP23B', 'TLL2', 'MFAP5', 'SULF2', 'ADAMTSL4', 'GPC4', 'ADAMTS13', 'ADAMTS14', 'MATN1', 'MFAP2', 'GPC6', 'GPC5', 'CNMD', 'EXT1', 'SRPX', 'ADAMTSL1', 'ADAMTS6', 'ADAMTS7', …	32	Stress granule	[]
44	['HS3ST1', 'XYLT2', 'B4GALT7', 'CHPF2', 'EXTL3', 'CHPF', 'CHSY1', 'THSD1', 'HS6ST1', 'HS3ST2', 'XYLT1', 'NDST1', 'GLCE', 'FAM20B', 'NDST4', 'B3GAT3', 'PSG9', 'THSD7B', 'ADAMTS19', 'CHST7', 'LRP12', 'HS3ST3A1', 'ADAMTSL3', 'PSG6', 'NDST3', 'SBSPON', 'CHSY3', 'PSG8', 'CHST11', 'PSG1', 'MRGPRF', 'DSEL', 'NDST2', 'SGSH', 'CHST13', 'PSG11', 'FIBIN', 'ADAMTSL5', 'DSE', 'PSG3', 'ARSI', 'POFUT2', 'B3GLCT…	43	Stress granule	[]
45	['FOXN1', 'LMO2', 'TAL1', 'FOXL2', 'HOXA9', 'MEF2A', 'BCL11B', 'GFI1', 'LIN28A']	5	P-body	['P-body']
46	['FOSB', 'FOSL2', 'TP63', 'MEF2D', 'MDM4', 'HIPK2', 'CDKN1C', 'KLF6']	5	Nucleolus	[]
47	['MZF1', 'MAZ', 'GLIS2', 'KLF1', 'PRDM14', 'ZSCAN1', 'KLF10', 'KLF15', 'KLF11', 'KLF7', 'HIC1', 'ZBTB33', 'ZFP42', 'ZBTB7A', 'PLAG1', 'PEG3', 'BCL11A', 'GFI1B', 'ZNF148', 'ZBTB17', 'KLF9', 'RREB1', 'ZBTB7B', 'KLF8', 'NKRF', 'ZNF423']	20	Paraspeckle	[]
48	['CSNK2A2', 'MECOM', 'HNMT', 'CTBP1', 'RUNX1', 'E4F1', 'SP3', 'RARB', 'ARID1B', 'TET1', 'MED12', 'RARG', 'MECP2', 'RXRA', 'TET2']	11	Nuclear speckle	['Nuclear speckle']
49	['FOXJ2', 'SALL4', 'MYF6', 'HES1', 'GATA5', 'MSI1', 'CBFA2T3', 'MEIS1', 'TCF7L1', 'MAML1', 'CTBP2', 'EBF1', 'TGIF1', 'HOXB4', 'ASCL2', 'ELK4', 'TEAD4', 'CUX1', 'NR5A2', 'ETV3', 'NR2E1', 'FOXJ3', 'MAFB', 'NR5A1', 'TLE1', 'NR0B1', 'NKX3-1', 'TRPS1', 'ZFPM2', 'TCF12', 'NFIC', 'SATB1', 'RUNX1T1', 'PBX1', 'ERG', 'NR6A1', 'ESRRB', 'TEAD1', 'CITED2', 'TLE3', 'TEAD2', 'MDFIC']	28	Nuclear speckle	[]
50	['PRDM2', 'ATF1', 'SMARCD3', 'ARID3A', 'JDP2', 'PML', 'MED1', 'GP1BA', 'RERE', 'TRIM24', 'FOXN2', 'NFYA', 'GABPA', 'MAX', 'ASXL1', 'SKI', 'TDG', 'PIAS3', 'AFF1', 'TET3', 'MEF2B', 'ATF7', 'HMGA1', 'MAMLD1', 'CBFB', 'MAML3', 'MAML2', 'GTF2I', 'ZMYM2']	21	Nuclear speckle	['Nuclear speckle']
51	['CRY1', 'MNT', 'USF2', 'BHLHE41', 'NR1H2', 'PER2', 'BHLHE40', 'TFCP2', 'RORA', 'DGCR8', 'THRA', 'PRDM16', 'CEBPG', 'IGF2BP1', 'BTG2', 'TFF1', 'NFATC3', 'MGMT', 'CLOCK', 'EGR3', 'EML4', 'MXI1', 'NPAS2', 'TCL1B', 'TP53INP1', 'LIN28B', 'IKZF3', 'ATN1', 'RASSF1', 'TRIM33', 'ARNT', 'ELF3', 'RXRG', 'TOX', 'MAPKAPK2', 'USF1', 'FMR1', 'FOXO6', 'RXRB', 'SPEN', 'LATS2', 'ETV6', 'THRB', 'MYCL', 'CABIN1', '…	42	P-body	[]
52	['KIF22', 'ZW10', 'CENPM', 'OIP5', 'FBXO5', 'DLGAP5', 'KNSTRN', 'PIMREG', 'NCAPG', 'GINS2', 'TROAP', 'ESPL1', 'KIF23', 'KIF11', 'NDC80', 'TAOK1', 'PRR11', 'KIF18A', 'SGO1', 'DEPDC1B', 'CENPE', 'SPDL1', 'ANLN', 'TMPO', 'TICRR', 'PLK4', 'NUF2', 'CENPC', 'MMS22L', 'CDCA5', 'CENPU', 'SPC25', 'CENPH', 'SKA1', 'C1orf112', 'CIP2A', 'POC1A', 'WAPL', 'TPX2', 'BUB1', 'AURKC', 'CKAP2L', 'SHCBP1', 'CDCA7', '…	88	Nucleolus	[]
53	['MRI1', 'TARBP1', 'DHPS', 'CDK5RAP1', 'ABCF2', 'PUS3', 'ADAT2', 'SBDS', 'CDKAL1', 'RPUSD4', 'RPUSD2', 'ADAT3', 'PUS1', 'RPUSD3', 'ALKBH8', 'ABCF3', 'RPUSD1', 'POLRMT', 'MRM1']	12	Nucleolus	[]
54	['ZNF416', 'ZNF180', 'ZNF688', 'ZNF442', 'ZNF391', 'ZNF317', 'ZNF10', 'ZNF221', 'ZNF764', 'ZNF557', 'ZNF334', 'ZNF430', 'ZNF175', 'ZNF225', 'ZNF544', 'ZIM3', 'ZNF45', 'ZNF614', 'ZNF16', 'ZNF547', 'ZNF773', 'ZNF551', 'ZNF256', 'ZNF689', 'ZNF19', 'ZNF235', 'ZNF333', 'ZNF251', 'ZNF250', 'ZNF585A', 'ZNF382', 'ZNF613', 'ZNF563', 'ZNF502', 'ZNF319', 'ZNF91', 'ZNF267', 'ZNF582', 'ZNF577', 'ZNF560', 'ZNF…	289	Nucleolus	[]
55	['GLRA2', 'PDIA2', 'UNC79', 'UNC13C', 'ENTREP2', 'FAT2', 'RIMS2', 'ADAM22', 'CBLN3', 'PPFIA4', 'TMEFF2', 'ST18', 'FEZ1', 'SCN3A', 'CACNG2', 'SCG5', 'MYRIP', 'FUT9', 'VAT1L', 'NEUROD2', 'NPTX1', 'CNIH2', 'GPR162', 'NETO1', 'CTXN1', 'GPR88', 'KIAA1549L', 'PNMA8A', 'CSRNP3', 'CRMP1', 'AATK', 'KCNK12', 'GALNT17', 'BCAN', 'PPFIA3', 'DIPK1C', 'PLEKHB1', 'SYT5', 'SYN3', 'CLIP3', 'KLHL32', 'GOLGA7B', 'RC…	35	Nucleolus	[]
56	['PNN', 'SETX', 'SART3', 'COIL', 'FXR2', 'DAZL', 'ZC3H14', 'SAFB2', 'RBM39', 'PABPC1L', 'KPNA3', 'ACIN1', 'SUB1', 'XPO5', 'TPRKB', 'SLC2A12', 'SLC2A13', 'ZC3H13', 'MBNL1', 'SCAF4', 'WDR82', 'ZRSR2', 'PABPC5', 'LSM1', 'CCAR2', 'MYEF2', 'FUBP3', 'EDC3', 'CNOT1', 'EIF4E1B', 'RBM10', 'SREK1', 'PRPF4B', 'CAPRIN1', 'ZNF326', 'PPM1G', 'KPNA1', 'PTMA', 'WAC', 'SON', 'WTAP', 'SLC2A10', 'G3BP2', 'PRPF38B',…	57	Splicesome	['Stress granule', 'P-body', 'Nuclear speckle', 'Paraspeckle', 'Splicesome']
57	['YBX2', 'GPATCH1', 'USB1', 'DNAJC17', 'YBX3', 'CNOT2', 'TENT4A', 'DAZAP1', 'PAPOLG', 'FAM98A', 'ELF1', 'ZC3HAV1', 'TRIR', 'ZC3H4', 'IGHMBP2', 'TUT4', 'TGS1', 'DBR1', 'PIH1D1', 'ZC3H3', 'RBM42', 'MOV10L1', 'MTPAP', 'DDX25', 'FNBP4', 'GPN1', 'ZFR', 'PCNP', 'RBM27', 'TNPO3', 'RBM6', 'ZCCHC14', 'ZCCHC2', 'SDE2', 'CNOT9', 'CT55', 'LSM14B', 'DCP1B', 'KHDRBS2', 'ZFP36L2', 'MSI2', 'LSM11', 'NCOA5', 'MIX…	122	Splicesome	['Stress granule', 'P-body', 'Nuclear speckle', 'Paraspeckle', 'Splicesome']
58	['FGF4', 'DLX5', 'MYF5', 'GLI1', 'NANOG', 'ISL1', 'ID2', 'MSX2', 'TBX2', 'MYOG', 'TWIST1', 'EGR2', 'SNAI1', 'SOX4', 'BMP4', 'SOX9', 'SIX1', 'DLL4', 'MYOD1', 'FOXA1', 'JAG1', 'NOTCH2', 'TBX3', 'POU5F1', 'FOXF1', 'TCF3', 'PAX8', 'NOTCH3', 'FGF10', 'LEF1', 'WNT2', 'LGR5', 'ASCL1', 'GATA6', 'HHEX', 'ZIC1', 'HOXA10', 'WNT3A', 'WNT1', 'NEUROD1', 'TBXT', 'SHH', 'SOX17', 'PITX2', 'TBX5', 'FGF5', 'HNF4A',…	83	Paraspeckle	[]
59	['SMAD7', 'MYCN', 'MITF', 'SMAD4', 'ETS2', 'GATA3', 'ETS1', 'RUNX3', 'HMGA2']	7	Paraspeckle	['Paraspeckle']
60	['CNFN', 'SERPINB12', 'CRNN', 'PGLYRP3', 'SPRR1B', 'LCE1D', 'RPTN', 'SPRR3', 'SPRR4', 'LCE5A', 'LCE1F', 'LCE3C', 'LCE1A', 'LCE3A', 'LCE3B', 'LCE1B', 'S100A7A', 'LELP1', 'SPRR2G', 'SPRR2E', 'SPRR2B', 'SPRR2D', 'SPRR1A', 'LCE1E', 'XP32', 'LCE4A', 'LCE2A', 'LCE2B', 'LCE2C', 'LCE2D', 'LCE3D', 'LCE3E', 'CRCT1', 'TCHHL1', 'TGM3', 'SPRR2A', 'LCE6A', 'SPRR2F', 'LCE1C', 'KRTAP10-7', 'TCHH']	21	P-body	[]
61	['TGM1', 'DSG1', 'CSTA', 'KLK5', 'PPL', 'SPINK5', 'LORICRIN', 'IVL', 'FLG', 'FLG2', 'KLK7', 'CASP14']	8	P-body	['P-body']
62	['H1-3', 'TNRC6C', 'GATAD2B', 'MTF2', 'PHF1', 'BRMS1', 'HOXB3', 'PHF19']	6	Nuclear speckle	['P-body', 'Nuclear speckle']
63	['MACROD2', 'FSD1', 'JADE1', 'PCGF1', 'BCL9', 'RNF39', 'H1-1', 'RFPL3', 'SCML2', 'FKBP6', 'TRIM47', 'MACROD1', 'TEX15', 'MID2', 'TAF1B', 'MIER2', 'TINF2', 'TRIM65', 'TRIM43', 'TRIM7', 'TEX12', 'TRIM74', 'TRIM42', 'PKNOX1', 'SYCE2', 'SAP30L', 'TERF2IP', 'PYGO1', 'HOXD4', 'COPRS', 'PYDC1', 'RNF187', 'TRIM59', 'RSF1', 'HP1BP3', 'KLK2', 'TRIM73', 'H1-8', 'TRIM49', 'TRIML1', 'HOXD1', 'H1-10', 'BTNL9',…	68	Nucleolus	[]
64	['MAP2K5', 'MAPK13', 'MAPK12', 'DUSP4', 'MAP3K10', 'LTK', 'DUSP2', 'TSC1', 'MOS', 'PAK2', 'MAMDC4', 'TNS2', 'PPM1A', 'LIMK2', 'SCRIB', 'MAP3K21', 'CDC42BPA', 'MAP3K20', 'KSR1', 'DAPK1', 'KSR2', 'MALRD1', 'MAP3K9']	15	Nucleolus	[]
65	['POLE2', 'RNASEH2A', 'ORC2', 'MSH6', 'ORC3', 'TOPBP1', 'TIPIN', 'CHTF18', 'LIG1', 'HAT1', 'ESCO1', 'UHRF2', 'SSRP1', 'ORC5', 'FEN1', 'RMI2', 'FANCI', 'ATAD5', 'MCM9', 'POLE', 'RAD54B', 'BLM', 'SMC1B', 'DNA2', 'MCMBP', 'SMC5', 'EXO1', 'HMGB3', 'MCM8', 'POLA1', 'PCNA', 'RFC3', 'DUT', 'RFC4', 'RAD21L1', 'TOP2B', 'POLD1', 'RFC5', 'MCMDC2', 'DDX11', 'ORC4', 'TIMELESS', 'RECQL4', 'REC8', 'PRIM2']	29	Nucleolus	[]
66	['CDC6', 'MCM5', 'VRK1', 'STAG2', 'GMNN', 'MSH2', 'NASP', 'MCM4', 'ASF1B', 'MCM6', 'MCM2', 'SMC2', 'ATAD2', 'HMGB2', 'MAD2L1', 'RAD21', 'RRM1', 'CDT1', 'CHAF1A', 'TK1', 'MCM7', 'CKS1B', 'TYMS', 'SMC1A', 'CENPA', 'SMC4', 'RRM2', 'SMC3', 'UBE2T', 'BUB3', 'ORC1', 'RAD54L', 'PTTG1', 'HELLS', 'CDC7', 'CDC45', 'TOP2A', 'SLBP', 'KPNA2', 'UHRF1', 'MCM3']	25	Paraspeckle	['Nucleolus', 'Stress granule', 'P-body', 'Paraspeckle']
67	['TRIP13', 'ORC6', 'RAD51AP1', 'NCAPH', 'MND1', 'GINS1', 'POLQ', 'NEIL3', 'POLA2', 'DBF4', 'GINS4', 'PCLAF', 'PDS5A', 'ESCO2', 'CLSPN', 'CHAF1B', 'DSCC1', 'NCAPD2', 'ERCC6L', 'LIN54', 'PRIM1', 'WDHD1', 'DTL', 'DNAJC9', 'CKS2', 'NCAPG2', 'MCM10']	19	Stress granule	[]
68	['MRPL32', 'MRPL27', 'MRPS9', 'MTIF2', 'MRPL17', 'MRPL33', 'MRPL16', 'MRPL39', 'TSFM', 'TUFM', 'MRPL12', 'MRPL20', 'MRRF', 'MRPL21', 'MRPL9', 'MRPS16', 'MTRF1', 'MRPL2', 'MRPL19', 'MRPS6', 'MRPL36', 'SLC25A10']	16	Paraspeckle	[]
69	['MRPS10', 'MRPS7', 'MRPL4', 'HSPBP1', 'MRPL15', 'MRPL3', 'MRPS5', 'MRPL13', 'MRPL11', 'MRPL1', 'MRPS11', 'MRPL24', 'MRPS2', 'MRPS15', 'MRPS12', 'GFM1', 'MRPS14', 'MRPL22', 'SMKR1']	13	Stress granule	[]
70	['AURKA', 'MYBL2', 'CCNI', 'CDC25B', 'CCNA1', 'CCNB1', 'CDK4', 'BARD1', 'CDK17', 'LMNB1', 'RBL2', 'PKMYT1', 'CCNE1', 'SLF1', 'CDK6', 'CDK2', 'CCNA2', 'PLK2', 'CDK16', 'PPP4C', 'CCNO', 'CCNB2', 'PLK1', 'CDC25A', 'PRKDC', 'AURKB', 'CCNG2', 'CDC25C', 'E2F7', 'LMNB2', 'CDKN3', 'FOXM1', 'ATR', 'CCNG1', 'E2F1', 'CDC14A', 'E2F2', 'MKI67', 'PLK3', 'RBL1', 'RCC1', 'TFDP1', 'CCNB3', 'CDK14', 'BRCA2', 'CDC2…	36	P-body	['P-body']
71	['RP1', 'ATE1', 'CABLES1', 'PPP2R3C', 'MOB3B', 'BLTP1', 'MOB3C', 'GIGYF1', 'CDC42EP3', 'PPP4R4', 'DESI2', 'TAOK2', 'ZMAT3', 'RANBP10', 'NEK10', 'ADD3', 'CILK1', 'MOB3A', 'STRN3', 'PPP1R15B', 'PHLDA3', 'NEK7', 'TTI1', 'PHKA1', 'SIK3', 'PPP1R11', 'ZZEF1', 'DEAF1', 'FOXD4', 'STRN4', 'PDCD10', 'RCCD1', 'RELCH', 'DEPDC5', 'PPIP5K1', 'SLC26A8', 'MLIP', 'BTBD10', 'FRY', 'GSKIP', 'MKRN2OS', 'ARPP19', 'PP…	24	Stress granule	[]
72	['RTF2', 'MKRN2', 'FAM107B', 'PDRG1', 'SAMD15', 'KNOP1', 'PDAP1', 'NUFIP2', 'SMAP', 'INO80B', 'TMEM214', 'NSRP1', 'JPT2', 'EAPP', 'ANGEL1', 'USPL1', 'XPO4', 'CCDC59', 'URB2', 'TBRG4', 'CTDSPL2', 'GPATCH2L', 'RBMS2', 'CFAP20', 'DCPS', 'SLC7A6OS', 'CPEB4', 'LLPH', 'TARBP2', 'MBNL2', 'CCDC97', 'DUSP11', 'FAM120A', 'PIH1D2', 'NOCT', 'TSEN2', 'RBM45', 'NAA11', 'CELF6', 'CNOT11', 'CZIB', 'RPP25L', 'HNR…	93	Nuclear speckle	['Nuclear speckle']
73	['PPP1R3F', 'NFE2L3', 'TRO', 'STRADB', 'MLF2', 'LZTR1', 'THAP7', 'DDTL', 'HMGXB4', 'TTLL12', 'ZBED4', 'CGRRF1', 'CINP', 'C20orf27', 'NXT2', 'CLASRP', 'RANGRF', 'TNFAIP1', 'C12orf57', 'THG1L', 'TUSC2', 'MORC1', 'KLHL18', 'NRBP1', 'CCDC92', 'NUDCD1', 'CCDC77', 'FAM53C', 'APOBEC2', 'MEA1', 'NCLN', 'STRIP2', 'TRPC4AP', 'XPO7', 'FAM98C', 'ATXN10', 'DCAF15', 'RFXAP', 'BTG1', 'DZIP1', 'AKIRIN2', 'SPDYE1…	219	Nucleolus	[]
74	['BOD1L1', 'TFAP4', 'MORC2', 'ALKBH1', 'TMEM97', 'TNP1', 'CDK2AP1', 'TELO2', 'KANSL1', 'MED20', 'AKAP8', 'HIRIP3', 'NEIL2', 'MED8', 'MED27', 'MED11', 'MTBP', 'APLF', 'DRAP1', 'PRIMPOL', 'FOXR1', 'HINFP', 'WDR97', 'GLYR1', 'ZMYM4', 'TRIM55', 'MED16', 'TNP2', 'MBD3L5', 'SS18L1', 'MBD3L3', 'NR2C1', 'HORMAD2', 'MED19', 'TASP1', 'CDK10', 'TOPORS', 'NSMCE1', 'HORMAD1', 'HMGN2', 'MOK', 'TADA1', 'NSMCE4A…	41	Nucleolus	[]
75	['VCL', 'VASP', 'ACTN4', 'IQGAP1', 'EPS8', 'CTNNA1', 'TLN1', 'ZYX', 'PDLIM7', 'MYLK', 'DMD', 'ACTA1', 'FLNA', 'GSN', 'FSCN1', 'WASF1', 'ACTN1', 'TGFB1I1', 'RDX', 'CFL1', 'MARCKS']	14	Paraspeckle	['Stress granule', 'Paraspeckle']
76	['MYH9', 'MYL2', 'MYL9', 'ACTC1', 'DBN1', 'TNNI3', 'PLS3', 'UTRN', 'LIMA1', 'MYH11', 'MYH6', 'FLNB', 'ACTN3', 'ACTN2', 'LIMS1', 'PDLIM5', 'SMTN']	10	Paraspeckle	['Stress granule', 'Paraspeckle']
77	['RRN3', 'SNAPC1', 'BRF2', 'PAF1', 'SNAPC2', 'SUPT4H1', 'MED31', 'TCEANC2', 'TBPL1', 'ELL2', 'TBPL2', 'MED17', 'ELOF1', 'MLLT1', 'TAF4', 'MED10', 'CDK7', 'CCNH', 'MED4', 'GTF2H4', 'INTS13', 'MNAT1', 'ICE2', 'CCNT1', 'ELL', 'MED26', 'GTF3C3', 'TAF12', 'CCNT2', 'AFF4', 'GTF2H1', 'TAF4B', 'EAF2', 'MED21', 'GTF2E1', 'ERCC3', 'MED7', 'SSU72', 'POLR3K', 'IWS1', 'ICE1', 'MED30', 'PHAX', 'SNAPC4', 'TAF10…	74	Nuclear speckle	[]
78	['FGF20', 'CHRD', 'DLL3', 'SFRP1', 'AMH', 'WNT16', 'WNT3', 'WNT6', 'INHBA', 'CCN4', 'FST', 'APC', 'GDF11', 'WNT10A', 'MSTN', 'LRP6', 'ACVR1', 'CDH3', 'WNT5A', 'SFRP5', 'DHH', 'LEFTY1', 'WNT9A', 'SFRP2', 'FGF18', 'BMP3', 'BMP6', 'WNT7A', 'FZD7', 'WIF1', 'GDF6', 'NODAL', 'FZD1', 'SMAD6', 'WNT9B', 'WNT4', 'FGFR4', 'LRP5', 'FRZB', 'IHH', 'TDGF1', 'WNT10B', 'SOST', 'AXIN2', 'FZD2', 'WNT11', 'WNT8B', '…	41	P-body	[]
79	['DKK4', 'FZD10', 'SMO', 'NKD1', 'GDF7', 'DKK2', 'INHBB', 'BMP10', 'GAS1', 'GDF3', 'SPRY4', 'FZD6', 'FZD5', 'VANGL2', 'PTCH2', 'BMP8B', 'BAMBI', 'NDP', 'GDF9', 'NLK', 'FZD3', 'GDF10']	14	Nucleolus	[]
80	['TLL1', 'PLOD1', 'NID2', 'PCOLCE', 'PLOD3', 'P3H1', 'COL21A1', 'ADAMTS2', 'COLGALT1', 'COL8A1', 'LOXL1', 'P4HA1', 'COL5A3', 'COL6A5', 'PLOD2', 'COL6A3', 'PCOLCE2', 'COL14A1', 'COL6A2', 'COL22A1', 'EFEMP2', 'P3H2', 'COL26A1', 'CRTAP', 'COL12A1', 'ITGA11', 'COL10A1', 'COL4A5', 'COL7A1', 'COL17A1', 'COL9A3', 'COL27A1', 'COL9A1', 'COL6A6', 'COL20A1', 'COL4A2', 'COLGALT2', 'COL6A1', 'THBS3', 'ITGA10'…	49	P-body	[]
81	['KCNQ1', 'WDR7', 'STT3B', 'STT3A', 'WDR72', 'WDSUB1', 'PPP1R9A', 'ERI1', 'OST4']	5	Stress granule	[]
82	['ST6GAL1', 'ST8SIA4', 'ST8SIA2', 'LGALS7', 'MUC16', 'MGAT5', 'FUT2', 'MUC6', 'MUC20', 'MUC4', 'ST6GALNAC5', 'ST3GAL4', 'MUC5B', 'MGAT4C', 'MUC13']	11	P-body	[]
83	['MYO15A', 'MYL12A', 'RASIP1', 'PFN1', 'MYH1', 'PFN2', 'MYH2', 'DSTN', 'ACTR3C', 'MYH4', 'ACTR3B', 'MYO1G', 'MYO5C', 'MYH7B', 'MYO3A', 'MYH15', 'IQGAP2', 'MYLK4', 'MYO5B', 'MYO1E', 'ACTR1B', 'CFL2', 'POTED', 'SPEG', 'EHBP1L1', 'ACTL9', 'FMN2', 'PFN4', 'MYO1D', 'FMNL1', 'ACTL10', 'ACTRT3', 'ACTL7A', 'MYO18B', 'PLS1', 'POTEH', 'MYH7', 'MYO9A', 'POTEC', 'MYO1C', 'MYH10', 'TPM3', 'MYO6', 'ACTRT1', 'A…	54	P-body	[]
84	['SLC22A4', 'SLC5A4', 'SLC5A1', 'SLCO2A1', 'SLC34A1', 'SLC5A2', 'ABCA2', 'SLC7A7', 'SLC12A3', 'ABCA13']	6	Nucleolus	[]
85	['SLC10A2', 'SLC22A5', 'SLCO2B1', 'SLC51A', 'SLCO1A2', 'ABCC5', 'SLC51B', 'SLC22A8', 'SLC22A2', 'SLC22A1', 'SLC22A7', 'SLC15A1', 'SLC16A1']	7	Stress granule	[]
