# Supplementary material for: Biomolecular condensates sustain pH gradients at equilibrium through charge neutralization
Source: Nat Chem. 2026 Jan 29;18(2):246–57. doi: 10.1038/s41557-025-02039-9 (PMC12872462; doi:10.1038/s41557-025-02039-9)
Supplement: Supplementary file 3 — Code repository. [file 41557_2025_2039_MOESM3_ESM.zip › Condesate_pH_code/CondensateAtlas/CondensateAtlas.ipynb]

# %% [markdown]
# CONDENSATE ATLAS

# %% [code]
import pandas as pd
from Bio.SeqUtils.IsoelectricPoint import IsoelectricPoint as IP
from Bio.SeqUtils.ProtParam import ProteinAnalysis
import matplotlib.pyplot as plt
import numpy as np
import seaborn as sns

from scipy.stats import norm
from scipy.optimize import curve_fit

# %% [code]
def calculate_charge_at_given_pH(sequence, pH):
    if isinstance(sequence, str):  # Check if the value is a string
        protein = IP(sequence)
        return protein.charge_at_pH(pH)
    else:
        return None  # Handle non-string values
    
def calculate_pI(sequence):
    if isinstance(sequence, str):  # Check if the value is a string
        protein = IP(sequence)
        return protein.pi()
    else:
        return None  # Handle non-string values

# %% [code]
# Define the sum of two Gaussian distribution functions
def double_gaussian(x, mu1, sigma1, amp1, mu2, sigma2, amp2):
    return amp1 * norm.pdf(x, mu1, sigma1) + amp2 * norm.pdf(x, mu2, sigma2)

# %% [code]
df_atlas = pd.read_excel('Atlas.xlsx',skiprows=2)
condensate_atlas_mapping_df = pd.read_excel('condensate_atlas_mapping_GO.xlsx')

# %% [code]
# Step 1: Ensure the 'Genes' column in df_atlas is parsed as a string
df_atlas['Genes'] = df_atlas['Genes'].astype(str)

# Step 2: Filter the condensate_atlas_mapping_df for 'reviewed' entries
condensate_atlas_mapping_filtered = condensate_atlas_mapping_df[condensate_atlas_mapping_df['Reviewed'] == 'reviewed']

# Step 3: Create a mapping of gene names to their corresponding protein sequences
gene_to_sequence = dict(zip(condensate_atlas_mapping_filtered['From'], 
                            condensate_atlas_mapping_filtered['Sequence']))

# Step 4: For each entry in df_atlas, create 'Combined_sequence' column
def combine_sequences(gene_list, mapping):
    # Remove unwanted characters and split the string into a list of gene names
    genes = gene_list.replace("'", "").replace("[", "").replace("]", "").split(", ")
    # Concatenate the sequences for each gene
    return ''.join([mapping.get(gene, '') for gene in genes])

# Apply the function to create the new column
df_atlas['Combined_sequence'] = df_atlas['Genes'].apply(lambda x: combine_sequences(x, gene_to_sequence))

# Display the first few rows of the modified df_atlas
df_atlas.head()

# %% [code]
# Calculate the number of genes
def get_length(x):
    return len(list(x.split(",")))
df_atlas['number_of_genes'] = df_atlas['Genes'].apply(get_length)

#  Calculate Atlas cluster average pI from concatenated sequence
# Ignores N-term charge but massively simplifies calculation + minimal change in result
df_atlas['pI'] = df_atlas['Combined_sequence'].apply(calculate_pI)

#  Calculate condensate prone fraction
df_atlas['%_of_ps'] = df_atlas['cond_prone_protein_count']/df_atlas['number_of_genes']

# %% [code]
# Plot individual charge trajectories and calculate dQdpH

# Define pH observation range
pH = np.linspace(4,10,1000)

#Plot settings
plt.figure(figsize=(3,3))
lim = 50
plt.ylim(-lim,lim)
plt.xlim([np.min(pH),np.max(pH)])
plt.xlabel('pH')
plt.ylabel('Normalised net charge')

# Plot baseline
plt.plot(pH,np.repeat(0,len(pH)),color='grey',linewidth=1)


# Define dQdpH calculation window and dQdpH metric
window = 20
dQdpH = []


# Iterate over each Condenste cluster from Condensate Atlas
k = 0
for i in df_atlas['Combined_sequence']:

    # pH dependent sequence charge
    Q = calculate_charge_at_given_pH(i, pH)
    
    # Extract total number of genes
    N = df_atlas['number_of_genes'][k]

    # Define index of pI
    ind = np.abs(Q).argmin()

    # Plot positive and negative charged branch
    plt.plot(pH[:ind],Q[:ind]/N,color = 'tab:blue',alpha=0.2,linewidth=1)
    plt.plot(pH[ind:],Q[ind:]/N,color = 'tab:red',alpha=0.2,linewidth=1)

    
    # Determine pH variation around pI
    dpH = pH[ind-window]-pH[ind+window]
    
    # Determine net charge variation around pI
    dQ = Q[ind-window]/N-Q[ind+window]/N
    
    # Calculate dQdpH for the MLO and append to full array
    dQdpH_i = dQ/dpH
    dQdpH.append(dQdpH_i)    
    
    k += 1


# %% [code]
# Add dQdpH to atlas data
df_atlas['dQdpH_pI'] = -np.array(dQdpH)

# %% [code]
# Plot Cluster pI histogram

# Plotsettings
plt.figure(figsize=(3,3))
plt.xlim(5,10)
plt.ylim(0,0.7)

plt.xlabel('Condensate pI')
plt.ylabel('Counts')


# Plot histogram
plt.hist(df_atlas['pI'], bins=15, color='tab:blue',edgecolor='k',density=True)


# %% [markdown]
- All physico-chemical cluster properties used thoruhgout the manuscript are provided in df_atlas
- Plotting of property histograms was performed according to above example for the pI

# %% [code]
# Plot dCdpH vs condensate cluster pI

#Plotsettings
plt.figure(figsize=(2.5,2.5))
plt.xlabel('pI')
plt.ylabel('dC/dpH')
plt.yscale('log')
plt.ylim(1,100)
plt.xlim(4.5,10.5)

# Plot dCdpH vs condensate cluster pI
plt.scatter(df_atlas['pI'],df_atlas['dQdpH_pI'],s=20,edgecolor='k')

# %% [code]
# Plot q^2 profiles for all Condensate clusters

# Plotsettings
plt.figure(figsize=(3,3))
pH = np.linspace(0,14,1000)
plt.plot([14,14],[0,0],c='k')
plt.xlim(-5,5)
plt.ylim(0.000000000001,0.001)
plt.yscale('log')
plt.xlabel('pH-pI')


# Define neutral pH
pH_neut = 7.4


# Iterate over all condensate clusters
k = 0
for i in df_atlas['Combined_sequence']:
    
    # Claculate sequence charge profile for all clusters
    Q = calculate_charge_at_given_pH(i, pH)/len(i)
    N = df_atlas['number_of_genes'][k]
    pI = calculate_pI(i)
    
    # Calculate q^2 profile for all clusters
    R = np.power(np.abs(Q)/N,2)
    
    # Plot q^2 profile with pH normalised with regards to the cluster pI
    plt.plot(pH-pI,R,alpha=0.1,c='red')
    k += 1


# %% [code]


# %% [code]


# %% [code]


# %% [code]


# %% [code]


# %% [code]


# %% [code]
