# Supplementary material for: Biomolecular condensates sustain pH gradients at equilibrium through charge neutralization
Source: Nat Chem. 2026 Jan 29;18(2):246–57. doi: 10.1038/s41557-025-02039-9 (PMC12872462; doi:10.1038/s41557-025-02039-9)
Supplement: Supplementary file 3 — Code repository. [file 41557_2025_2039_MOESM3_ESM.zip › Condesate_pH_code/MassSpecNPM1/MS_NPM1_analysis.ipynb]

# %% [code]
# Import Libraries
import pandas as pd
from Bio.SeqUtils.IsoelectricPoint import IsoelectricPoint as IP
from Bio.SeqUtils.ProtParam import ProteinAnalysis
import matplotlib.pyplot as plt
import numpy as np
import seaborn as sns

from scipy.stats import norm
from scipy.optimize import curve_fit

# %% [code]
# Define the sum of two Gaussian distribution functions
def double_gaussian(x, mu1, sigma1, amp1, mu2, sigma2, amp2):
    return amp1 * norm.pdf(x, mu1, sigma1) + amp2 * norm.pdf(x, mu2, sigma2)

# %% [code]
# Define charge calculation function based on protein sequence
def calculate_charge_at_given_pH(sequence, pH):
    if isinstance(sequence, str):  # Check if the value is a string
        protein = IP(sequence)
        return protein.charge_at_pH(pH)
    else:
        return None  # Handle non-string values

# %% [code]
# Define pI calculation function based on protein sequence
def calculate_pI(sequence):
    if isinstance(sequence, str):  # Check if the value is a string
        protein = IP(sequence)
        return protein.pi()
    else:
        return None  # Handle non-string values

# %% [code]
# Load Mass Spec data
data = pd.read_excel('NPM1_ms (1).xlsx')
dSeq = pd.read_excel('npm1 with sequence (1).xlsx')

# %% [code]
# Revmove unreviewed genes
data['Gene'] = data['Gene'].astype(str)
dSeq_filt = dSeq[dSeq['Reviewed'] == 'reviewed']

# Generate gene dictionary
gene_to_sequence = dict(zip(dSeq_filt['From'], dSeq_filt['Sequence']))
data['Sequence'] = data['Gene'].map(gene_to_sequence)

# pI calculation
data['pI'] = data['Sequence'].apply(calculate_pI)

# Calculate normalised copies
data['NC'] = data['Spectra Count Granules NPM1'] / data['Spectra Count Granules NPM1'].sum()


# %% [markdown]
- Data['pI'] now holds the full array of pI of all pI and data['NC'] the normalised count weigths


# %% [code]
# Plotting
fig, axs = plt.subplots(nrows=2, ncols=1, figsize=(3, 3),sharex=True,gridspec_kw={'height_ratios': [1, 1]})

col = ['#5F8DD3','#2C5AA0']
opac = 0.4
Nbins = 40


# Plotting histograms
axs[0].hist(data['pI'], bins=Nbins, color=col[0],alpha=opac,density=True)
axs[1].hist(data['pI'], bins=Nbins, weights=data['NC'], color=col[1],alpha=opac,density=True)


# Calculate non-spectral count normalised histogram values
hist_values, bin_edges = np.histogram(data['pI'], bins=Nbins, density=True)
bin_centers = (bin_edges[:-1] + bin_edges[1:]) / 2
# Fit
initial_guesses = (5.5, 2, 1, 9, 1.5, 1)
params, covariance = curve_fit(double_gaussian, bin_centers, hist_values, p0=initial_guesses)
mu1, sigma1, amp1, mu2, sigma2, amp2 = params
# Plot the fit
x = np.linspace(3, 13, 1000)
p_double = double_gaussian(x, mu1, sigma1, amp1, mu2, sigma2, amp2)
axs[0].plot(x, p_double, color = col[0], linewidth=2,alpha=opac)
axs[0].plot([mu1,mu1],[0,0.1],color=col[0],alpha=opac)
axs[0].plot([mu2,mu2],[0,0.1],color=col[0],alpha=opac)
axs[0].set_ylim(0,0.4)

# Calculate spectral count normalised histogram values
hist_values, bin_edges = np.histogram(data['pI'], bins=Nbins, density=True, weights=data['NC'])
bin_centers = (bin_edges[:-1] + bin_edges[1:]) / 2
# Fit
initial_guesses = (5.5, 2, 1, 9, 1.5, 1)
params, covariance = curve_fit(double_gaussian, bin_centers, hist_values, p0=initial_guesses)
mu1, sigma1, amp1, mu2, sigma2, amp2 = params
# Plot the fit
x = np.linspace(3, 13, 1000)
p_double = double_gaussian(x, mu1, sigma1, amp1, mu2, sigma2, amp2)
axs[1].plot(x, p_double, color = col[1], linewidth=2, alpha=opac)
axs[1].plot([mu1,mu1],[0,0.1],color= col[1], alpha=opac)
axs[1].plot([mu2,mu2],[0,0.1],color= col[1], alpha=opac)
axs[1].set_ylim(0,0.4)


axs[1].set_xlabel('pH')
axs[0].set_ylabel('Probability Density')


# %% [code]
# Calculating average sequence properties

# Plotsettings
col = ['tab:blue','tab:red']
plt.figure(figsize=(3,1.35))
plt.xlabel('pH')
plt.ylabel('Net charge')
plt.xlim(3.5,12)
plt.ylim(-140,140)


# Define total number of sequences
norm = len(data['Sequence'])

# Define pH range
pH = np.linspace(0,14,100)
Q_tot = np.repeat(0.0,len(pH))


# Plot charge trajectories of each individual sequence
for i in data['Sequence'].sample(frac = 1):
    Q = calculate_charge_at_given_pH(i, pH)
    
    # Identify pI index
    ind = np.abs(Q).argmin()
    
    # Plot positive and negative charged branch
    plt.plot(pH[:ind], Q[:ind], c = col[0], alpha=0.1,linewidth=0.1)
    plt.plot(pH[ind:], Q[ind:], c = col[1], alpha=0.1,linewidth=0.1)

    # Calculate charge sum of all Sequences
    Q_tot += Q
    

# Identify pI index of the charge sum of all Sequences
ind = np.abs(Q_tot).argmin()

# Plot positive and negative charged branch
plt.plot(pH[:ind], Q_tot[:ind]/norm, c = col[0], alpha=1,linewidth=3)
plt.plot(pH[ind:], Q_tot[ind:]/norm, c = col[1], alpha=1,linewidth=3)

# Indicate 0,0 baseline
plt.plot([np.min(pH),np.max(pH)],[0,0],c='k')


# %% [code]
# Comparison for MS count adjusted properties


# Plotsettings
plt.figure(figsize=(3,3))
plt.xlabel('pH')
plt.ylabel('Molecular net charge')
plt.xlim(4,11)
plt.ylim(-70,70)

# Plot positive and negative charged branch for the non-spectral count adjusted data
plt.plot(pH[:ind], Q_tot[:ind]/norm, c = col[0], alpha=1,linewidth=2)
plt.plot(pH[ind:], Q_tot[ind:]/norm, c = col[1], alpha=1,linewidth=2)

# Define total number of spectral counts
normw = np.sum(data['Spectra Count Granules NPM1'])

# Define total charge metric
Qw_tot = np.repeat(0.0,len(pH))

# Calcualte spectral count adjusted charge contributions of each individual sequence
for n, i in enumerate(data['Sequence']):
    Qw = calculate_charge_at_given_pH(i, pH)*data['Spectra Count Granules NPM1'][n]
    Qw_tot += Qw

# Identify pI index 
indw = np.abs(Qw_tot).argmin()

# Plot positive and negative charged branch
plt.plot(pH[:indw], Qw_tot[:indw]/normw, color = col[0], alpha=1,linewidth=2)
plt.plot(pH[indw:], Qw_tot[indw:]/normw, color = col[1], alpha=1,linewidth=2)

# Indicate pIs in plot
plt.plot([pH[ind],pH[ind]],[np.min(Q_tot/norm),np.max(Q_tot/norm)], alpha = 1,color = 'grey')
plt.plot([pH[indw],pH[indw]],[np.min(Qw_tot/normw),np.max(Qw_tot/normw)], alpha = 1,color = 'grey')

# Plot baseline
plt.plot([np.min(pH),np.max(pH)], [0,0], c='k')


# %% [code]


# %% [code]


# %% [code]


# %% [code]


# %% [code]


# %% [code]


# %% [code]


# %% [code]


# %% [code]


# %% [code]


# %% [code]
