# Supplementary material for: Biomolecular condensates sustain pH gradients at equilibrium through charge neutralization
Source: Nat Chem. 2026 Jan 29;18(2):246–57. doi: 10.1038/s41557-025-02039-9 (PMC12872462; doi:10.1038/s41557-025-02039-9)
Supplement: Supplementary file 3 — Code repository. [file 41557_2025_2039_MOESM3_ESM.zip › Condesate_pH_code/MassSpecNPM1/NPM1_ms (1).xlsx]

## Sheet: Sheet1
Gene	Spectra Count Control NPM1	Spectra Count Granules NPM1	Enrichement
NPM1	18	782	43.4444
AHNAK	96	320	3.33333
PRKDC	40	276	6.9
NCL	28	250	8.92857
HNRNPM	12	223	18.5833
MKI67	0.1	219	2190
RRBP1	27	219	8.11111
HIST1H1E	12	188	15.6667
YBX1	33	187	5.66667
EEF1A1	62	184	2.96774
EEF1A2	47	177	3.76596
HIST1H1C	11	175	15.9091
RPL4	7	161	23
DDX3X	14	161	11.5
RPS3A	10	150	15
RPL3	10	149	14.9
MAP4	18	144	8
DDX21	5	139	27.8
RPL7A	12	138	11.5
DDX5	27	138	5.11111
RPL13	8	132	16.5
PA2G4	12	132	11
RPL13A	5	131	26.2
H1FX	0.1	121	1210
RPL6	21	120	5.71429
RSL1D1	7	117	16.7143
TUBB2A	55	117	2.12727
SERBP1	16	114	7.125
RPS6	7	113	16.1429
RPL7	11	108	9.81818
TCOF1	0.1	103	1030
THRAP3	3	103	34.3333
MAGED2	13	103	7.92308
EIF5B	0.1	101	1010
NOP56	4	100	25
RPL8	4	100	25
DDX17	16	100	6.25
SEPTIN9	19	100	5.26316
HNRNPK	34	100	2.94118
RPS4X	6	96	16
RPS8	6	96	16
CKAP5	0.1	94	940
SRSF1	5	93	18.6
BAIAP2	4	90	22.5
PARP1	5	90	18
XRCC6	45	90	2
SPATS2L	3	89	29.6667
RPS9	8	89	11.125
FARSB	10	88	8.8
EIF2S2	3	87	29
HIST1H1A	4	87	21.75
NOP58	8	87	10.875
RPL32	2	83	41.5
TOP1	0.1	82	820
RPL10	0.1	81	810
RPL10A	0.1	81	810
RPL34	0.1	81	810
MTHFD1	13	81	6.23077
MSN	19	81	4.26316
RPL18	10	80	8
RPL24	5	78	15.6
YBX3	16	78	4.875
STAU1	7	77	11
SRP68	14	77	5.5
HNRNPA1	27	75	2.77778
LUZP1	0.1	74	740
PPIB	10	73	7.3
MYO1C	3	72	24
NONO	11	72	6.54545
FUS	12	71	5.91667
RPL23A	6	70	11.6667
CORO1C	9	70	7.77778
RTCB	7	68	9.71429
HP1BP3	0.1	67	670
SMC1A	0.1	67	670
CALR	31	67	2.16129
KIF2C	0.1	66	660
ABCF1	2	66	33
RPL11	0.1	65	650
EIF2S3	8	65	8.125
RPL27	9	65	7.22222
TUBB8	17	64	3.76471
FARSA	0.1	63	630
RPL19	0.1	63	630
PLEC	11	63	5.72727
CDC5L	0.1	62	620
RPL15	3	61	20.3333
RPS11	6	61	10.1667
SEPTIN7	8	61	7.625
SMC3	0.1	60	600
MYBBP1A	0.1	59	590
SRSF6	0.1	59	590
DDX18	2	59	29.5
PDAP1	5	59	11.8
EIF2S1	20	59	2.95
MYO1B	0.1	58	580
SRPR	0.1	58	580
SERPINH1	23	58	2.52174
SRRM1	0.1	57	570
RPL26	3	57	19
SRP72	5	57	11.4
RECQL	17	57	3.35294
CALD1	8	56	7
CXorf67	6	55	9.16667
RPL12	8	55	6.875
VIM	18	54	3
TOP2A	0.1	53	530
RPL5	7	53	7.57143
RPS14	8	53	6.625
IMPDH2	21	53	2.52381
EIF2AK2	5	52	10.4
SND1	14	52	3.71429
H1F0	0.1	51	510
LYAR	0.1	51	510
RPL18A	5	51	10.2
TXLNA	0.1	50	500
PRPF19	4	50	12.5
SNRNP200	4	50	12.5
RPLP0	10	50	5
KIAA0020	0.1	49	490
MTDH	0.1	49	490
SGPL1	5	49	9.8
SLC25A5	10	49	4.9
PDCD11	0.1	48	480
PLRG1	0.1	48	480
RPL17	4	48	12
RPL31	4	48	12
HNRNPD	11	48	4.36364
TRIM25	15	48	3.2
G3BP1	21	48	2.28571
RPL21	0.1	47	470
RCC2	3	46	15.3333
USP39	3	46	15.3333
RPL36A	4	46	11.5
EIF4B	13	46	3.53846
RPS18	14	46	3.28571
RPL9	0.1	45	450
RPL14	4	45	11.25
RPL28	4	45	11.25
HNRNPU	18	45	2.5
BCLAF1	0.1	44	440
DKC1	0.1	44	440
APEX1	11	44	4
RBM28	0.1	43	430
FEN1	2	43	21.5
ATAD3A	5	43	8.6
PES1	7	43	6.14286
ABCF2	0.1	42	420
PRPF6	0.1	42	420
ZNF512	0.1	42	420
RPS13	6	42	7
NOP2	0.1	41	410
GNL3	2	41	20.5
SFPQ	3	41	13.6667
SMC2	4	41	10.25
RPLP2	5	41	8.2
NARS	13	41	3.15385
IGF2BP2	14	41	2.92857
LUC7L2	0.1	40	400
SART1	0.1	40	400
HIST1H2BB	5	40	8
HSD17B4	8	40	5
YBX2	9	40	4.44444
ACSL3	11	40	3.63636
YWHAZ	17	40	2.35294
CLASP1	0.1	39	390
ATAD3B	4	39	9.75
CTNND1	4	39	9.75
RPS2	6	39	6.5
DDX1	7	39	5.57143
SLC25A6	7	39	5.57143
RDX	8	39	4.875
RPS16	8	39	4.875
EBNA1BP2	0.1	38	380
SMCHD1	0.1	38	380
TXLNG	0.1	38	380
RPS23	2	38	19
DDX47	4	38	9.5
HIST1H2AG	6	38	6.33333
LRRC59	6	38	6.33333
KIF2A	0.1	37	370
RPL30	4	37	9.25
RPS7	4	37	9.25
GLUD1	5	37	7.4
CPNE3	9	37	4.11111
SLC25A13	12	37	3.08333
LUC7L	0.1	36	360
SPATS2	0.1	36	360
RPS3	7	36	5.14286
RFC4	10	36	3.6
HSPA7	17	36	2.11765
DNAJC1	0.1	35	350
KIF4A	0.1	35	350
RFC1	0.1	35	350
SUB1	5	35	7
SLC25A4	6	35	5.83333
DHRS2	8	35	4.375
RPS19	8	35	4.375
FXR1	9	35	3.88889
HADHA	14	35	2.5
HNRNPL	17	35	2.05882
CDKN2AIP	0.1	34	340
PRPF8	0.1	34	340
RBMX	0.1	34	340
RPL35A	0.1	34	340
SLAIN2	0.1	34	340
SRSF4	0.1	34	340
CNP	5	34	6.8
RRP12	0.1	33	330
PTBP1	8	33	4.125
NMT1	11	33	3
EZR	12	33	2.75
DNAJC13	0.1	32	320
LACTB	0.1	32	320
STAU2	2	32	16
IQGAP1	3	32	10.6667
G3BP2	9	32	3.55556
AIFM1	10	32	3.2
RBM14	0.1	31	310
RPS24	4	31	7.75
RFC3	8	31	3.875
C15orf52	0.1	30	300
DNAJA2	0.1	30	300
GTPBP4	0.1	30	300
KIFC1	0.1	30	300
NAT10	0.1	30	300
PPP1R12A	0.1	30	300
TRIOBP	0.1	30	300
DNAJA1	4	30	7.5
HIST1H4A	5	30	6
HNRNPA3	5	30	6
AP2B1	9	30	3.33333
SAMHD1	9	30	3.33333
KTN1	11	30	2.72727
FAM111A	0.1	29	290
FKBP3	0.1	29	290
PSIP1	0.1	29	290
NXF1	2	29	14.5
DHX9	9	29	3.22222
RPS17	10	29	2.9
CCDC47	14	29	2.07143
MYH10	14	29	2.07143
DECR1	0.1	28	280
KIAA1107	0.1	28	280
PDS5A	0.1	28	280
SLC25A3	0.1	28	280
CNBP	3	28	9.33333
PAK4	3	28	9.33333
GCN1L1	4	28	7
RPL23	4	28	7
RPS10	4	28	7
ZC3H15	4	28	7
DDX56	5	28	5.6
RPL27A	5	28	5.6
HDLBP	7	28	4
SEPTIN11	9	28	3.11111
DNAJC10	0.1	27	270
GPATCH4	0.1	27	270
PARP2	0.1	27	270
PRRC2C	0.1	27	270
SNW1	0.1	27	270
SRSF5	2	27	13.5
H2AFX	3	27	9
HIST2H2AB	4	27	6.75
BUB3	7	27	3.85714
CLPX	10	27	2.7
FBL	10	27	2.7
EIF2A	12	27	2.25
BRIX1	0.1	26	260
CCDC124	0.1	26	260
IFI16	0.1	26	260
MRTO4	0.1	26	260
POLR1E	0.1	26	260
SRSF3	0.1	26	260
RBM39	5	26	5.2
HNRNPF	7	26	3.71429
ILF2	8	26	3.25
MAGEB2	9	26	2.88889
DDX23	0.1	25	250
DDX52	0.1	25	250
EDF1	0.1	25	250
GTF2F1	0.1	25	250
METAP1	0.1	25	250
TMEM214	5	25	5
FADS2	8	25	3.125
FUBP1	8	25	3.125
LRRC47	9	25	2.77778
PTRF	9	25	2.77778
PGAM5	0.1	24	240
DHX15	8	24	3
CAMK2G	0.1	23	230
GTF2H1	0.1	23	230
MSH6	0.1	23	230
MTPAP	0.1	23	230
NF1	0.1	23	230
NOLC1	0.1	23	230
PHF6	0.1	23	230
PWP1	0.1	23	230
VAPA	0.1	23	230
RPL29	2	23	11.5
RPL35	4	23	5.75
TPM3	5	23	4.6
DDX6	7	23	3.28571
HNRNPH1	7	23	3.28571
SMC4	7	23	3.28571
RPA1	9	23	2.55556
ANLN	0.1	22	220
DNAJC9	0.1	22	220
GPKOW	0.1	22	220
MYO5A	0.1	22	220
NUMBL	0.1	22	220
PDS5B	0.1	22	220
RACGAP1	0.1	22	220
SURF6	0.1	22	220
TJP1	0.1	22	220
TJP2	0.1	22	220
PURB	4	22	5.5
HMGB1	5	22	4.4
RPS27	5	22	4.4
RPN2	10	22	2.2
BCAS2	0.1	21	210
LBR	0.1	21	210
MAP7D1	0.1	21	210
UTP18	0.1	21	210
RBM34	0.1	21	210
AP2A1	2	21	10.5
RPL22	2	21	10.5
ABCD3	5	21	4.2
AP1B1	5	21	4.2
CTNNBL1	5	21	4.2
SEC22B	5	21	4.2
KHDRBS1	7	21	3
RUVBL2	7	21	3
BAG2	0.1	20	200
EEFSEC	0.1	20	200
LUC7L3	0.1	20	200
NUMA1	0.1	20	200
PURA	0.1	20	200
RBM15	0.1	20	200
RPS15	0.1	20	200
DDX39B	4	20	5
H2AFV	5	20	4
SNRNP70	5	20	4
SEPTIN2	6	20	3.33333
TPI1	10	20	2
CCDC86	0.1	19	190
NSRP1	0.1	19	190
PDIA5	0.1	19	190
SRPRB	0.1	19	190
TOP2B	0.1	19	190
XRCC1	0.1	19	190
PRPF4	2	19	9.5
DARS2	3	19	6.33333
DDX39A	5	19	3.8
PSPC1	5	19	3.8
STMN1	5	19	3.8
SLC25A12	6	19	3.16667
CD3EAP	0.1	18	180
DDX41	0.1	18	180
ERC1	0.1	18	180
MDC1	0.1	18	180
POLR1A	0.1	18	180
RAD21	0.1	18	180
RAI14	0.1	18	180
RRP1	0.1	18	180
TBL2	0.1	18	180
TERF2	0.1	18	180
TPT1	0.1	18	180
TRIP12	0.1	18	180
ZC3HAV1	0.1	18	180
FDXR	5	18	3.6
CWF19L1	6	18	3
MACF1	6	18	3
RPS26	6	18	3
CLASP2	0.1	17	170
DEK	0.1	17	170
DHX30	0.1	17	170
ECH1	0.1	17	170
KIF4B	0.1	17	170
MED1	0.1	17	170
NHP2	0.1	17	170
NOL6	0.1	17	170
NUFIP2	0.1	17	170
NUMB	0.1	17	170
PPIL2	0.1	17	170
PRC1	0.1	17	170
RRP1B	0.1	17	170
RRP9	0.1	17	170
SRSF7	0.1	17	170
TRRAP	0.1	17	170
UTP23	0.1	17	170
DDX4	2	17	8.5
VAPB	2	17	8.5
DHCR7	3	17	5.66667
CCDC102A	0.1	16	160
DDX55	0.1	16	160
DHX29	0.1	16	160
GLTSCR2	0.1	16	160
HNRNPUL1	0.1	16	160
LIMA1	0.1	16	160
POLD3	0.1	16	160
RBM27	0.1	16	160
TRIP4	0.1	16	160
SEC61A1	2	16	8
CDK5RAP3	3	16	5.33333
EIF4G1	5	16	3.2
KPNA2	5	16	3.2
C7orf50	0.1	15	150
CMAS	0.1	15	150
DDX28	0.1	15	150
EIF1AX	0.1	15	150
ETF1	0.1	15	150
FTSJ3	0.1	15	150
NUSAP1	0.1	15	150
RBM26	0.1	15	150
RUVBL1	0.1	15	150
SMU1	0.1	15	150
SNIP1	0.1	15	150
UTP3	0.1	15	150
WBP11	0.1	15	150
RPS5	2	15	7.5
PHB	3	15	5
U2AF2	4	15	3.75
TAF15	5	15	3
COPA	6	15	2.5
EHD4	6	15	2.5
PTMA	6	15	2.5
ANXA5	7	15	2.14286
ACOX1	0.1	14	140
BYSL	0.1	14	140
CLPB	0.1	14	140
DDX43	0.1	14	140
EMC1	0.1	14	140
GRSF1	0.1	14	140
HMGN2	0.1	14	140
MYCBP2	0.1	14	140
NSUN5	0.1	14	140
PDLIM7	0.1	14	140
PPAN	0.1	14	140
PRRC2A	0.1	14	140
RAB5C	0.1	14	140
RRP15	0.1	14	140
SF3B3	0.1	14	140
SLTM	0.1	14	140
SMG9	0.1	14	140
SRSF9	0.1	14	140
UQCRC2	0.1	14	140
EXOSC9	3	14	4.66667
ERLIN1	5	14	2.8
EIF5A	6	14	2.33333
MAGEA4	6	14	2.33333
SF3B1	6	14	2.33333
TOMM70A	7	14	2
BTF3	0.1	13	130
CACYBP	0.1	13	130
CAPRIN1	0.1	13	130
DRG1	0.1	13	130
DTD1	0.1	13	130
EIF4H	0.1	13	130
EXOSC10	0.1	13	130
EXOSC4	0.1	13	130
HACD3	0.1	13	130
HMGB2	0.1	13	130
ILK	0.1	13	130
IQGAP3	0.1	13	130
KNOP1	0.1	13	130
MRPL12	0.1	13	130
NCKAP1	0.1	13	130
NOC3L	0.1	13	130
POLDIP3	0.1	13	130
PRPF3	0.1	13	130
RPLP1	0.1	13	130
RPS15A	0.1	13	130
TECR	0.1	13	130
U2AF1	0.1	13	130
UPF3B	0.1	13	130
ZNF207	0.1	13	130
EIF2D	0.1	13	130
FRMD6	0.1	13	130
ABI1	3	13	4.33333
API5	3	13	4.33333
MATR3	3	13	4.33333
SRP14	3	13	4.33333
RANBP1	4	13	3.25
RPS20	5	13	2.6
HNRNPLL	6	13	2.16667
RFC2	6	13	2.16667
RPL36	6	13	2.16667
ADAR	0.1	12	120
ARHGEF40	0.1	12	120
EIF5	0.1	12	120
HIST1H3A	0.1	12	120
METAP2	0.1	12	120
MFAP1	0.1	12	120
MPRIP	0.1	12	120
NEDD1	0.1	12	120
NOC4L	0.1	12	120
POLR1B	0.1	12	120
POLR2E	0.1	12	120
PREB	0.1	12	120
SHOC2	0.1	12	120
SLC25A1	0.1	12	120
SRSF2	0.1	12	120
TMEM33	0.1	12	120
TSPYL5	0.1	12	120
ZC3H11A	0.1	12	120
COL1A1	2	12	6
MYL12A	2	12	6
ANP32B	3	12	4
AP2M1	3	12	4
FAM98A	3	12	4
CPSF6	4	12	3
CS	4	12	3
NELFA	4	12	3
PICALM	4	12	3
PPIL4	4	12	3
ACTA2	5	12	2.4
DNAJB4	5	12	2.4
EMD	5	12	2.4
DDB1	6	12	2
NAP1L1	6	12	2
RAN	6	12	2
ADD1	0.1	11	110
ALYREF	0.1	11	110
AP2A2	0.1	11	110
BMS1	0.1	11	110
CDK9	0.1	11	110
DAPK3	0.1	11	110
DDX54	0.1	11	110
DHCR24	0.1	11	110
DHX16	0.1	11	110
DNAJC2	0.1	11	110
DNMT1	0.1	11	110
EDIL3	0.1	11	110
ERCC3	0.1	11	110
GNL3L	0.1	11	110
GTF2F2	0.1	11	110
IK	0.1	11	110
MRPS15	0.1	11	110
NEMF	0.1	11	110
PHLDB1	0.1	11	110
RNMTL1	0.1	11	110
RPS19BP1	0.1	11	110
SCFD1	0.1	11	110
SF3B2	0.1	11	110
TPX2	0.1	11	110
VASP	0.1	11	110
DPM1	2	11	5.5
EFTUD2	2	11	5.5
HNRNPAB	3	11	3.66667
EIF4A3	4	11	2.75
DDOST	5	11	2.2
BAIAP2L1	0.1	10	100
CAMK2D	0.1	10	100
CDC42EP4	0.1	10	100
CYFIP1	0.1	10	100
DDX50	0.1	10	100
DNAJB12	0.1	10	100
DNAJC21	0.1	10	100
ERH	0.1	10	100
GRWD1	0.1	10	100
MMTAG2	0.1	10	100
PLK1	0.1	10	100
PPIF	0.1	10	100
PRPF38B	0.1	10	100
RIF1	0.1	10	100
RRS1	0.1	10	100
SRGAP2	0.1	10	100
VRK2	0.1	10	100
SLC25A10	0.1	10	100
PALLD	0.1	10	100
CSRP1	2	10	5
DBN1	2	10	5
ARPC2	3	10	3.33333
FAM98B	3	10	3.33333
PGAM1	4	10	2.5
UQCRC1	4	10	2.5
YTHDF2	4	10	2.5
CALM1	5	10	2
NAP1L4	5	10	2
OCIAD2	5	10	2
PRSS3	5	10	2
ST13	5	10	2
CDC20	0.1	9	90
CEP170	0.1	9	90
EML3	0.1	9	90
GUF1	0.1	9	90
HSD17B12	0.1	9	90
HSPA14	0.1	9	90
LMF2	0.1	9	90
MANF	0.1	9	90
MARK2	0.1	9	90
MPP7	0.1	9	90
MRPL11	0.1	9	90
MRPS11	0.1	9	90
MRPS7	0.1	9	90
MYO1D	0.1	9	90
NDUFA4	0.1	9	90
NOC2L	0.1	9	90
NUCKS1	0.1	9	90
PARD3	0.1	9	90
PKP2	0.1	9	90
PRIM1	0.1	9	90
RPAP3	0.1	9	90
SACS	0.1	9	90
SLC16A1	0.1	9	90
SSR3	0.1	9	90
SUGP2	0.1	9	90
TBL3	0.1	9	90
TCEB3	0.1	9	90
TRIO	0.1	9	90
UBAP2L	0.1	9	90
ZNF638	0.1	9	90
ANAPC7	3	9	3
FXR2	3	9	3
NIFK	3	9	3
SDPR	3	9	3
ACTR3	4	9	2.25
CDC42	4	9	2.25
GNB4	4	9	2.25
GPI	4	9	2.25
ASPH	4	9	2.25
ABLIM1	0.1	8	80
ALKBH5	0.1	8	80
CD2BP2	0.1	8	80
CSNK1E	0.1	8	80
CYR61	0.1	8	80
DTX3L	0.1	8	80
EDC3	0.1	8	80
EIF4G2	0.1	8	80
EXOC4	0.1	8	80
EXOSC6	0.1	8	80
FMR1	0.1	8	80
HMGA1	0.1	8	80
LSM14B	0.1	8	80
MARCKSL1	0.1	8	80
MECP2	0.1	8	80
MOGS	0.1	8	80
MYO6	0.1	8	80
OSBPL3	0.1	8	80
PFKP	0.1	8	80
SBDS	0.1	8	80
SCARF2	0.1	8	80
SEC62	0.1	8	80
SF1	0.1	8	80
SKIV2L2	0.1	8	80
SMC6	0.1	8	80
TAF6L	0.1	8	80
TCERG1	0.1	8	80
THYN1	0.1	8	80
TOR1AIP1	0.1	8	80
WDR55	0.1	8	80
ZNF598	0.1	8	80
KLC2	2	8	4
RNMT	2	8	4
CDK1	3	8	2.66667
PRDX6	3	8	2.66667
SPTAN1	3	8	2.66667
RBM4B	4	8	2
SEPTIN10	0.1	7	70
ACTL6A	0.1	7	70
AGK	0.1	7	70
BUD13	0.1	7	70
CDK12	0.1	7	70
CEBPZ	0.1	7	70
CKMT1A	0.1	7	70
CPSF7	0.1	7	70
DDRGK1	0.1	7	70
DDX24	0.1	7	70
DDX27	0.1	7	70
ESCO2	0.1	7	70
EXOSC2	0.1	7	70
KCTD14	0.1	7	70
KIAA0391	0.1	7	70
KIN	0.1	7	70
KRI1	0.1	7	70
MICU1	0.1	7	70
MTA2	0.1	7	70
NELFE	0.1	7	70
NFXL1	0.1	7	70
NO66	0.1	7	70
NOA1	0.1	7	70
NUDT21	0.1	7	70
OSBPL10	0.1	7	70
PELO	0.1	7	70
POLR2H	0.1	7	70
PRKRA	0.1	7	70
PRPF4B	0.1	7	70
RAB1A	0.1	7	70
RBM25	0.1	7	70
RRP8	0.1	7	70
SCAF11	0.1	7	70
SMTN	0.1	7	70
SNRPB2	0.1	7	70
SRP9	0.1	7	70
TBC1D10A	0.1	7	70
TOP1MT	0.1	7	70
TRIM26	0.1	7	70
TWISTNB	0.1	7	70
URB1	0.1	7	70
WDR12	0.1	7	70
YARS2	0.1	7	70
ZC2HC1A	0.1	7	70
ZFR	0.1	7	70
ZRANB2	0.1	7	70
MCM5	3	7	2.33333
ADCK4	0.1	6	60
AFG3L2	0.1	6	60
ARHGEF2	0.1	6	60
CC2D1A	0.1	6	60
CDC40	0.1	6	60
CNN1	0.1	6	60
COL12A1	0.1	6	60
CSNK1D	0.1	6	60
CUL4A	0.1	6	60
DGAT1	0.1	6	60
DNAJC8	0.1	6	60
ECI2	0.1	6	60
EHD2	0.1	6	60
EMSY	0.1	6	60
ERAL1	0.1	6	60
ERCC2	0.1	6	60
EXOC5	0.1	6	60
GIGYF2	0.1	6	60
GLYR1	0.1	6	60
GSK3B	0.1	6	60
HNRNPA0	0.1	6	60
IMPDH1	0.1	6	60
INTS12	0.1	6	60
LAMB3	0.1	6	60
MAGED1	0.1	6	60
MTMR1	0.1	6	60
MVP	0.1	6	60
MYEF2	0.1	6	60
NAV1	0.1	6	60
NDNL2	0.1	6	60
NGDN	0.1	6	60
OARD1	0.1	6	60
PACSIN3	0.1	6	60
PCNP	0.1	6	60
PIP5K1A	0.1	6	60
POP1	0.1	6	60
RASA4B	0.1	6	60
SENP1	0.1	6	60
SFXN3	0.1	6	60
SLC27A1	0.1	6	60
SNRPB	0.1	6	60
SNX8	0.1	6	60
STT3B	0.1	6	60
SUPT16H	0.1	6	60
TAF5L	0.1	6	60
TATDN1	0.1	6	60
TCF25	0.1	6	60
TFAM	0.1	6	60
TGFB2	0.1	6	60
UBE2I	0.1	6	60
UFL1	0.1	6	60
UPF1	0.1	6	60
UTP20	0.1	6	60
WASL	0.1	6	60
WIBG	0.1	6	60
ZGPAT	0.1	6	60
ZMPSTE24	0.1	6	60
ZNF622	0.1	6	60
DBR1	2	6	3
ERLIN2	2	6	3
COPB2	3	6	2
CRYAB	3	6	2
OAT	3	6	2
PRPF31	3	6	2
SEPTIN8	0.1	5	50
ARF5	0.1	5	50
ARGLU1	0.1	5	50
AUH	0.1	5	50
C11orf98	0.1	5	50
C14orf166	0.1	5	50
CAMK2B	0.1	5	50
CAST	0.1	5	50
CDKAL1	0.1	5	50
CHTF18	0.1	5	50
CHTOP	0.1	5	50
CLPTM1L	0.1	5	50
COBL	0.1	5	50
CUL1	0.1	5	50
CYFIP2	0.1	5	50
DDX10	0.1	5	50
DDX46	0.1	5	50
DHX33	0.1	5	50
ELMSAN1	0.1	5	50
EP400	0.1	5	50
EXOSC8	0.1	5	50
FAM50A	0.1	5	50
FUT8	0.1	5	50
GRK6	0.1	5	50
HARS	0.1	5	50
IST1	0.1	5	50
KIF23	0.1	5	50
KLHDC4	0.1	5	50
LARP7	0.1	5	50
LLPH	0.1	5	50
MAPKAP1	0.1	5	50
MED12	0.1	5	50
MED13	0.1	5	50
MEPCE	0.1	5	50
MRPL46	0.1	5	50
MRPS27	0.1	5	50
MYO18B	0.1	5	50
NEXN	0.1	5	50
NOL8	0.1	5	50
NOP14	0.1	5	50
NUF2	0.1	5	50
PAK1IP1	0.1	5	50
PARP9	0.1	5	50
PRPF40A	0.1	5	50
RAB5B	0.1	5	50
RETSAT	0.1	5	50
RP9	0.1	5	50
SCAF1	0.1	5	50
SEC24C	0.1	5	50
SLC25A17	0.1	5	50
SRSF10	0.1	5	50
STAG1	0.1	5	50
STT3A	0.1	5	50
SYNE1	0.1	5	50
THAP11	0.1	5	50
TMTC3	0.1	5	50
TTC37	0.1	5	50
UPF3A	0.1	5	50
VEZF1	0.1	5	50
WDR3	0.1	5	50
WDR36	0.1	5	50
DTYMK	2	5	2.5
UTRN	2	5	2.5
ARHGDIA	2	5	2.5
ACSL4	0.1	4	40
ADAM9	0.1	4	40
AFF4	0.1	4	40
AHNAK2	0.1	4	40
ALDH1B1	0.1	4	40
ARL6IP4	0.1	4	40
BAZ1B	0.1	4	40
BZW2	0.1	4	40
C8orf33	0.1	4	40
C9orf114	0.1	4	40
CASKIN1	0.1	4	40
CCDC59	0.1	4	40
CCNB1	0.1	4	40
CIRBP	0.1	4	40
CIT	0.1	4	40
CLINT1	0.1	4	40
COIL	0.1	4	40
CORO1B	0.1	4	40
CPNE8	0.1	4	40
DDAH2	0.1	4	40
DENR	0.1	4	40
DHX38	0.1	4	40
DIMT1	0.1	4	40
DLG5	0.1	4	40
DNAJC3	0.1	4	40
DYNC1I2	0.1	4	40
EIF3F	0.1	4	40
EMG1	0.1	4	40
EML4	0.1	4	40
EXOC7	0.1	4	40
EXOSC1	0.1	4	40
FBXL18	0.1	4	40
FERMT2	0.1	4	40
FNBP4	0.1	4	40
GAR1	0.1	4	40
GRB10	0.1	4	40
GTF2H4	0.1	4	40
GTPBP2	0.1	4	40
HLA-B	0.1	4	40
HMGB3	0.1	4	40
HMGN1	0.1	4	40
HMMR	0.1	4	40
HS2ST1	0.1	4	40
LARGE	0.1	4	40
LIG3	0.1	4	40
MAGT1	0.1	4	40
MINA	0.1	4	40
MISP	0.1	4	40
MLLT4	0.1	4	40
MOV10	0.1	4	40
MRPS2	0.1	4	40
NMNAT1	0.1	4	40
NOM1	0.1	4	40
PGRMC2	0.1	4	40
POLD2	0.1	4	40
PPIG	0.1	4	40
RAD50	0.1	4	40
RBMX2	0.1	4	40
RCC1	0.1	4	40
REPIN1	0.1	4	40
RFX5	0.1	4	40
RSBN1	0.1	4	40
SBF1	0.1	4	40
SDAD1	0.1	4	40
SERF2	0.1	4	40
SETX	0.1	4	40
SHROOM3	0.1	4	40
SMARCC2	0.1	4	40
SNRNP27	0.1	4	40
STX5	0.1	4	40
TAF2	0.1	4	40
TMCC1	0.1	4	40
TMED10	0.1	4	40
TMEM2	0.1	4	40
UIMC1	0.1	4	40
ZC3H7A	0.1	4	40
ARF4	2	4	2
PSMB1	2	4	2
SEC61A2	2	4	2
ABHD12	0.1	3	30
ACTL6B	0.1	3	30
AK4	0.1	3	30
ALDH3A2	0.1	3	30
ARID4A	0.1	3	30
ARVCF	0.1	3	30
ATP1B1	0.1	3	30
BRI3BP	0.1	3	30
BTAF1	0.1	3	30
BUD31	0.1	3	30
C2orf49	0.1	3	30
C3orf17	0.1	3	30
CAMK2A	0.1	3	30
CAPN5	0.1	3	30
CCDC137	0.1	3	30
CEP170B	0.1	3	30
CEP290	0.1	3	30
CHD7	0.1	3	30
CIRH1A	0.1	3	30
CMTR1	0.1	3	30
CSNK2A1	0.1	3	30
CSRP2	0.1	3	30
CUL3	0.1	3	30
CYC1	0.1	3	30
DDX51	0.1	3	30
DLG1	0.1	3	30
DNAJA3	0.1	3	30
DST	0.1	3	30
DUT	0.1	3	30
ELOVL1	0.1	3	30
EMC2	0.1	3	30
EME1	0.1	3	30
ENC1	0.1	3	30
EP300	0.1	3	30
ESF1	0.1	3	30
FAM175A	0.1	3	30
FAM207A	0.1	3	30
FASTKD5	0.1	3	30
FLOT1	0.1	3	30
FRG1	0.1	3	30
FSIP2	0.1	3	30
GEMIN5	0.1	3	30
HLTF	0.1	3	30
HSD17B11	0.1	3	30
IRS1	0.1	3	30
KCND1	0.1	3	30
KIF18A	0.1	3	30
KIF5A	0.1	3	30
L1RE1	0.1	3	30
LANCL2	0.1	3	30
LPCAT1	0.1	3	30
LTN1	0.1	3	30
MAD1L1	0.1	3	30
MED13L	0.1	3	30
MED23	0.1	3	30
MED31	0.1	3	30
MELK	0.1	3	30
MRPL53	0.1	3	30
MTCH2	0.1	3	30
MTM1	0.1	3	30
MYH1	0.1	3	30
MYH2	0.1	3	30
NCAPD3	0.1	3	30
NCAPG	0.1	3	30
NDC80	0.1	3	30
NMT2	0.1	3	30
ORC2	0.1	3	30
ORC5	0.1	3	30
P3H1	0.1	3	30
PHF10	0.1	3	30
PHLDB2	0.1	3	30
PNKP	0.1	3	30
PNPT1	0.1	3	30
POGLUT1	0.1	3	30
POLD1	0.1	3	30
PPFIA1	0.1	3	30
PRKRIP1	0.1	3	30
PTGES3	0.1	3	30
PTPN14	0.1	3	30
PTRH2	0.1	3	30
RAF1	0.1	3	30
RASAL2	0.1	3	30
RB1	0.1	3	30
RBM10	0.1	3	30
RING1	0.1	3	30
RRP36	0.1	3	30
RSRC2	0.1	3	30
S100A13	0.1	3	30
SNRPA	0.1	3	30
SPECC1L	0.1	3	30
SRGAP1	0.1	3	30
SRSF11	0.1	3	30
SSRP1	0.1	3	30
TARS	0.1	3	30
TERF2IP	0.1	3	30
TRA2A	0.1	3	30
TRA2B	0.1	3	30
TRIM32	0.1	3	30
TSR1	0.1	3	30
UBQLN2	0.1	3	30
UBXN4	0.1	3	30
UPF2	0.1	3	30
UPP1	0.1	3	30
URB2	0.1	3	30
WDR37	0.1	3	30
WDR48	0.1	3	30
ZC3H18	0.1	3	30
ZNF608	0.1	3	30
ZNF609	0.1	3	30
TMEM41B	0.1	3	30
MAGEC3	0.1	3	30
APOBEC3C	0.1	2	20
BOP1	0.1	2	20
CAMSAP2	0.1	2	20
CBX8	0.1	2	20
CCAR2	0.1	2	20
CCNK	0.1	2	20
CDC42EP1	0.1	2	20
CREBBP	0.1	2	20
CTSZ	0.1	2	20
CUTC	0.1	2	20
CWC27	0.1	2	20
DBNL	0.1	2	20
DDX49	0.1	2	20
DHX36	0.1	2	20
DNTTIP2	0.1	2	20
EIF4E	0.1	2	20
EMC7	0.1	2	20
EXOSC7	0.1	2	20
FAF2	0.1	2	20
FNDC3B	0.1	2	20
FOXK1	0.1	2	20
FRMPD3	0.1	2	20
FSD1	0.1	2	20
GGCX	0.1	2	20
GLIPR2	0.1	2	20
GOLT1B	0.1	2	20
GTF2H3	0.1	2	20
HDAC3	0.1	2	20
INTS3	0.1	2	20
INTS7	0.1	2	20
KIF5C	0.1	2	20
MCTS1	0.1	2	20
METTL3	0.1	2	20
MICU2	0.1	2	20
MPHOSPH6	0.1	2	20
MRPL14	0.1	2	20
MRPL54	0.1	2	20
MRPS23	0.1	2	20
MRPS25	0.1	2	20
MUS81	0.1	2	20
MYH13	0.1	2	20
MYO1E	0.1	2	20
MYOF	0.1	2	20
NCAPG2	0.1	2	20
NELFCD	0.1	2	20
NFIC	0.1	2	20
NOP9	0.1	2	20
NOSIP	0.1	2	20
OPTN	0.1	2	20
PAPD5	0.1	2	20
PARS2	0.1	2	20
PAWR	0.1	2	20
PHF5A	0.1	2	20
PIN4	0.1	2	20
PLOD1	0.1	2	20
POLR1C	0.1	2	20
POP4	0.1	2	20
PWP2	0.1	2	20
RAB8A	0.1	2	20
RBM3	0.1	2	20
RNGTT	0.1	2	20
RPL22L1	0.1	2	20
RPL7L1	0.1	2	20
RRP7A	0.1	2	20
RSBN1L	0.1	2	20
RTN3	0.1	2	20
SAMD9	0.1	2	20
SARNP	0.1	2	20
SARS2	0.1	2	20
SCD	0.1	2	20
SDF2L1	0.1	2	20
SKIV2L	0.1	2	20
SLC39A7	0.1	2	20
SLX4IP	0.1	2	20
SMG8	0.1	2	20
SPAST	0.1	2	20
SRPK2	0.1	2	20
SRSF12	0.1	2	20
TIMM21	0.1	2	20
TK1	0.1	2	20
TNS1	0.1	2	20
TRIP13	0.1	2	20
U2SURP	0.1	2	20
UBE2E3	0.1	2	20
UBQLN4	0.1	2	20
UQCRFS1	0.1	2	20
WDR74	0.1	2	20
ZNF22	0.1	2	20
EWSR1	0.1	2	20
PHF3	0.1	2	20
NSD2	0.1	2	20
GPX8	0.1	2	20
