# Supplementary material for: Biomolecular condensates sustain pH gradients at equilibrium through charge neutralization
Source: Nat Chem. 2026 Jan 29;18(2):246–57. doi: 10.1038/s41557-025-02039-9 (PMC12872462; doi:10.1038/s41557-025-02039-9)
Supplement: Supplementary file 3 — Code repository. [file 41557_2025_2039_MOESM3_ESM.zip › Condesate_pH_code/PhaSepDB/PhaSepDB.ipynb]

# %% [markdown]
# PhaSepDB

# %% [code]
import pandas as pd
from Bio.SeqUtils.IsoelectricPoint import IsoelectricPoint as IP
from Bio.SeqUtils.ProtParam import ProteinAnalysis
import matplotlib.pyplot as plt
import numpy as np
import seaborn as sns

from scipy.stats import norm
from scipy.optimize import curve_fit

# %% [code]
def calculate_charge_at_given_pH(sequence, pH):
    if isinstance(sequence, str):  # Check if the value is a string
        protein = IP(sequence)
        return protein.charge_at_pH(pH)
    else:
        return None  # Handle non-string values
    
def calculate_pI(sequence):
    if isinstance(sequence, str):  # Check if the value is a string
        protein = IP(sequence)
        return protein.pi()
    else:
        return None  # Handle non-string values

# %% [code]
df = pd.read_excel('phasepdbv2_llps.xlsx')

# remove entries which do not belong to any MLOs
df = df[df['MLO'] != '_']
df = df[df['organism']=='Homo sapiens']
mlo_split = df['MLO'].str.get_dummies(sep=', ')

# Prefix the new columns to indicate they are boolean indicators of MLO presence
mlo_boolean_cols = mlo_split.add_prefix('MLO_').astype(bool)

# Concatenate these new columns back to the original dataframe
df_expanded = pd.concat([df, mlo_boolean_cols], axis=1)

# Display the first few rows of the updated dataframe to verify the changes
df_expanded.head(1)

# %% [code]
# Group by 'uniprot_entry' and aggregate the MLO columns
# Using 'max' as the aggregation function since True > False
mlo_columns = df_expanded.columns[df_expanded.columns.str.startswith('MLO_')]
grouped = df_expanded.groupby('uniprot_entry')[mlo_columns].max()

# Merge the aggregated MLO information back with unique protein information
# Dropping duplicates from the original dataframe to get one row per protein
df_unique_proteins = df_expanded.drop_duplicates(subset='uniprot_entry').set_index('uniprot_entry')

# Merging the unique protein info with the aggregated MLO data
df_combined = df_unique_proteins.join(grouped, rsuffix='_agg')

# Reset index to bring 'uniprot_entry' back as a column
df_combined_reset = df_combined.reset_index()

# Display the first few rows of the combined dataframe
df_combined_aggregated_only = df_combined_reset.drop(columns=mlo_columns)

# Rename the aggregated columns to remove the '_agg' suffix for clarity
df_combined_aggregated_only.rename(columns=lambda x: x.replace('_agg', ''), inplace=True)

# Display the first few rows of the dataframe with only aggregated MLO columns
df_combined_aggregated_only

# %% [code]
human_proteome_mapping = pd.read_excel('human_proteome_swissprot_sequences_uniprot_mapping.xlsx')

df_with_seq = pd.merge(df_combined_aggregated_only,human_proteome_mapping,left_on='uniprot_entry',right_on ='Entry')
df_with_seq.head(1)

# %% [code]
# Select only the top 10 MLOs
true_counts = mlo_boolean_cols.sum()
top_10_columns = true_counts.sort_values(ascending=False).head(10).index

# Reduce the dataframe to only include the top 10 MLO boolean columns
df_top_10 = df_with_seq.loc[:, df_with_seq.columns.union(top_10_columns)]


# %% [code]
# Define pH evaluation range
pH = np.linspace(4,10,100000)

# Predefine arrays
pI_MLO = []
mlo_sequence_data = []

# Iterate over each of the top 10 MLO columns
for mlo_column in top_10_columns:
    
    # Filter the dataframe for entries with True in the current MLO column
    filtered_df = df_with_seq[df_with_seq[mlo_column]]
    
    # Generation of combined charged profiles
    Q_tot = np.repeat(0.0,len(pH))
    
    for Seq in filtered_df['Sequence']:
        Q = calculate_charge_at_given_pH(Seq, pH)
        Q_tot += Q
    ind = np.abs(Q_tot).argmin()
    pI_MLO.append(pH[ind])

    
    # Concatenate the sequences of all proteins that have True for the current MLO
    concatenated_sequence = ''.join(filtered_df['Sequence'])
    protein_count = filtered_df.shape[0]

    
    # Append the MLO name (without the prefix) and the concatenated sequence to the list
    mlo_sequence_data.append({'MLO': mlo_column.replace('MLO_', ''), 
                              'Concatenated_Sequence': concatenated_sequence,
                             'Protein_count' :protein_count})

# Create a new dataframe from the list
df_mlo_sequence = pd.DataFrame(mlo_sequence_data)

# %% [code]
# Calculate pH from concatenated sequence
# Ignores N-term charge but massively simplifies calculation + minimal change in result
df_mlo_sequence = df_mlo_sequence[df_mlo_sequence['Concatenated_Sequence']!='']
df_mlo_sequence['pI'] = df_mlo_sequence['Concatenated_Sequence'].apply(calculate_pI)


# Add pI from Q_tot quantification
df_mlo_sequence['pI_sum'] = pI_MLO

# %% [code]
# Drop tau condensate as too few proteins are present
df_mlo_sequence = df_mlo_sequence[df_mlo_sequence['MLO'] != 'Tau condensate'].reset_index()

# %% [code]
# Plot pI comparison

# Plotsettings
fig, ax = plt.subplots(figsize=(10, 5))
# Setting labels and title
ax.set_xlabel('Isoelectric Point (pI)')
plt.ylim(-0.3,0.3)
plt.xlim(5,10)


# The size of the scatter plot point is proportional to the number of proteins
y_values = np.random.uniform(-0, 0, len(df_mlo_sequence))

# Define protein count sizes
size_scalar = 30 # arbitrary scalar for visualisation
sizes = df_mlo_sequence['Protein_count'] * size_scalar  # Adjust size proportionally

# Plot MLO pI and # of proteins
scatter = ax.scatter(df_mlo_sequence['pI_sum'], y_values, s=sizes, alpha=0.1)

# Adding labels for MLO
for i, txt in enumerate(df_mlo_sequence['MLO']):
    vertical_offset = 10 if i % 2 == 0 else -10  # Adjust vertical offset for readability
    ax.annotate(txt, (df_mlo_sequence['pI'][i], y_values[i]), textcoords="offset points", xytext=(0, sizes[i]/75), ha='center', fontsize=10)


ax.get_yaxis().set_visible(False)  # Hide the y-axis
offset = 30

# Plot MLO protein size legend
for size in [5, 20, 100, 200]:
    ax.scatter([], [], s=size*size_scalar, c="cornflowerblue", alpha=0.1, label='       '+str(size) + ' proteins')

ax.legend(scatterpoints=1, frameon=False, labelspacing=2.3, title='Number of Proteins', bbox_to_anchor=(1.05, 1), loc='upper left')


# %% [code]
# Plot charge response trajectories for all MLOs

# Define pH evaluation range
pH = np.linspace(4.5,10.5,100)

# Plotsettings
plt.figure(figsize=(3,3))
plt.xlim(4,11)
plt.ylim(-90,90)
plt.xlabel('pH')
plt.ylabel('Average molecular net charge')

# Iterate over each MLO
for i in range(len(df_mlo_sequence)):
    
    # Calcualte PhysChem properties from combined sequence
    Seq = df_mlo_sequence['Concatenated_Sequence'][i]
    N = df_mlo_sequence['Protein_count'][i]
    Q = calculate_charge_at_given_pH(Seq, pH)
    
    # Identify pI index
    ind = np.abs(Q).argmin()
    
    # Plot negative and positive charged branch
    plt.plot(pH[:ind],Q[:ind]/N,color = 'tab:blue',linewidth=1)
    plt.plot(pH[ind:],Q[ind:]/N,color = 'tab:red',linewidth=1)
    
    # Indicate pI
    plt.plot([pH[ind],pH[ind]],[-20,0], alpha = 1,color = 'k')

# Indicate baseline
plt.plot(pH,np.repeat(0,len(pH)),c='k')
    

# %% [code]


# %% [code]


# %% [code]


# %% [code]


# %% [code]
