# Supplementary material for: Biomolecular condensates sustain pH gradients at equilibrium through charge neutralization
Source: Nat Chem. 2026 Jan 29;18(2):246–57. doi: 10.1038/s41557-025-02039-9 (PMC12872462; doi:10.1038/s41557-025-02039-9)
Supplement: Supplementary file 3 — Code repository. [file 41557_2025_2039_MOESM3_ESM.zip › Condesate_pH_code/PhaSepDB/phasepdbv2_llps.xlsx]

## Sheet: Sheet1
PSID	curator	PMID	organism	cellline_tissue	uniprot_entry	gene_name	location	MLO	diagram	diagram_note	experiment	publication_note	material_state	material_state_note	class	region	partner	partner_uniprot	partner_note	RNA	RNA_note	other	other_note	PTM	PTM_note	mutation	mutation_note	domain	domain_note	splicing	repeat	oligomerization
psself318	Xinxin Wang	33479219	Severe acute respiratory syndrome coronavirus 2	HeLa cells	P0DTC9	N	Cytoplasm	SARS-CoV-2 N condensate	33479219-P0DTC9-1,33479219-P0DTC9-2,33479219-P0DTC9-3	_	in vitro droplet formation,in vivo droplet formation,in vivo FRAP	We demonstrated that N protein phase separation was triggered by HeLa cell total RNAs in a dose-dependent manner. Furthermore, our data prove N protein phase separation both in cell and in vitro. Results from the in vitro experiments exhibited that HeLa cell RNAs alone can stimulate the formation of N protein condensates, thus, the precise role of G3BP1 needs further investigation.	liquid,hydrogel,solid	with protein concentration fixed at 10 μΜ along with an increasing RNA gradient, we observed that N protein condensed into droplets, then gel-like structure and finally solid-like entanglement.	PS-self	1-174	G3BP1	Q13283	upon arsenite stimulation, most N-GFP protein formed condensates together with mCherry-G3BP1	total RNAs extracted from HeLa cells	we added total RNAs extracted from HeLa cells into N protein solutions. Droplets appeared with the supplement of RNA.	_	_	phosphorylation	phosphorylation may inhibit N protein LLPS.	p.M1_Q39del,p.T176_S206del, p.T176_V246del	Subsequent studies showed that removal of N-terminal IDR(p.M1_Q39del) impaired protein aggregation and droplet formation. Cells expressing constructs without the SR motif (p.T176_S206del,p.T176_V246del) had more puncta in cells.	N-terminal intrinsically disordered region(IDR),SR motif	N-terminal IDR is necessary for SARS-CoV-2 N protein aggregation. The SR motif deletion remarkably augmented both the number and area of puncta.	_	_	_
psself317	Xinxin Wang	33479198	Severe acute respiratory syndrome coronavirus 2	U2OS cells	P0DTC9	N	Cytoplasm	SARS-CoV-2 N condensate	_	_	in vitro droplet formation,in vitro FRAP,in vivo droplet formation,in vivo FRAP	Here we demonstrate that the N protein’s central disordered domain drives phase separation with RNA, and that phosphorylation of an adjacent serine/arginine rich region modulates the physical properties of the resulting condensates. In cells, N forms condensates that recruit the stress granule protein G3BP1, highlighting a potential role for N in G3BP1 sequestration and stress granule inhibition.…	liquid,hydrogel	In condensates formed with the short 17-mer RNA, the RNA was highly mobile and freely exchanged. The mobility of this short RNA decreased with longer incubation times, indicating that initial highly dynamic condensates mature over time to a structure with slower dynamics. M protein promotes condensation of N into dense gel-like assemblies.	PS-self	1-419,1-364,49-419,49-364,1-246,49-246,175-419,175-364,247-419	G3BP1,M	Q13283,P59596	the SARS-CoV-2 N protein forms RNA:protein condensates that recruit G3BP1, but not other stress granule proteins. Upon arsenite stimulation, most N-GFP protein formed condensates together with mCherry-G3BP1. N protein forms condensates with RNA and the M protein through distinct protein regions, and N + M + RNA condensates self-organize into mutually exclusive subdomains of N + RNA and N + M.	nonspecific 17-mer ssRNA,17-mer RNA,5′-UTR of virus,PS576 fragment	We generated a variant N protein with an N-terminal cysteine for specific labeling, then mixed Cy5-labeled full-length N protein with a nonspecific 17-mer ssRNA labeled with fluorescein (6-FAM). After mixing, we observed formation of spherical phase-separated condensates containing both components. Condensates formed in a specific range of RNA concentration, above which phase separation was inhib…	_	_	phosphorylation	phosphorylation reduces the viscosity of N + RNA condensates.	ΔN-terminal IDR,ΔC-terminal IDR,ΔL/Q-rich region region,N11SD(p.S176D/S18D/S183D/S184D/S186D/S187D/S188D/S190D/S193D/S194D/S197D),N14SA(p.S176A/S180A/S183A/S184A/S186A/S187A/S188A/S190A/S193A/S194A/S197A/S201A/S202A/S206A),deletion of the C-terminal dimerization domain and C-terminal IDR	deletion of the N-terminal IDR and/or C-terminal IDR reduced, but did not eliminate, phase separation. Most N protein truncations lacking the L/Q-rich region failed to form condensates with RNA. We generated full-length recombinant N protein with all 14 serine residues in the S/R-rich region mutated to alanine (N14SA), or 11 serine residues mutated to aspartate to mimic the negative charge associ…	central IDR(aa 175–246),S/R-rich region(aa 175–206),C-terminal dimerization domain,L/Q-rich subdomain(residues 210–246)	the central IDR is critical for SARS-CoV-2 N protein phase separation with RNA, and that the viscosity of the resulting condensates is likely regulated by phosphorylation in the S/R-rich region. An N protein fragment retaining only the C-terminal dimerization domain (N247–364) phase separated with M, albeit to a lesser extent than N247–419. our data reveal a critical role for the central IDR, and…	_	_	_
psother48	Xinxin Wang	27212236	Homo sapiens	X. laevis oocytes	P06748	NPM1	Nucleus	Nucleolus	27212236-P06748-1,27212236-P06748-2	_	in vitro droplet formation,in vitro FRAP,in vivo droplet formation,in vivo FRAP	Given that FIB1 and NPM1 individually phase separate into liquid droplets in the presence of rRNA, we next tested how these proteins behave when mixed together. At relatively low concentrations, both proteins colocalize in the same condensed droplets; depending on the relative amount of FIB1 to NPM1, these droplets are either enriched in FIB1 (FIB1-rich/NPM1-lean phase) or they are enriched in NP…	liquid	Here, we demonstrate a role for the non-ribosomal protein SURF6 in modulating the accessible valency of NPM1 and the NPM1-dependent molecular scaffold in liquid-like droplets.	PS-other	1-294	FIB1	P22087	In vitro FIB1 and NPM1 coexist as multiphase droplets	rRNA	phase separation of NPM1 required rRNA and cannot be induced by the addition of heparin or poly-U50	_	_	_	_	ΔC,ΔN	We deleted the N-terminal oligomerization domain(OD) to create NPM1ΔN, and we deleted the C-terminal RNA binding domain(RRM) to create NPM1ΔC. We find that neither mutant is able to form droplets in vitro, consistent with phase separation of NPM1 requiring the oligomerization of NPM1 into multivalent pentamers that can bind to rRNA	N-terminal oligomerization domain(OD),C-terminal RNA-binding domain(RBD)	the OD of NPM1 should generate the requisite multivalency of RRM modules that drives the phase separation of NPM1 through interactions with rRNA.	_	_	Phase separation of NPM1 requires the oligomerization of NPM1 into multivalent pentamers that can bind to rRNA.
psother41	Xinxin Wang	26836305	Homo sapiens	MEF cells	P06748	NPM1	Nucleus	Nucleolus	26836305-P06748-1	_	in vitro droplet formation,in vivo droplet formation	We identify multivalency of acidic tracts and folded nucleic acid binding domains, mediated by N-terminal domain oligomerization, as structural features required for phase separation of NPM1 with other nucleolar components in vitro and for localization within mammalian nucleoli. We propose that one mechanism of nucleolar localization involves phase separation of proteins within the nucleolus.	liquid	As shown previously, the entire nucleolus undergoes liquid-like coalescence events, which can be seen by fusion of the NPM1 (GC) region of one nucleolus with the NPM1 (GC) region from another nucleolus.	PS-other	1-130,1-240,1-294	rpL5,GNL2,SURF6,rpL23a	P46777,Q13823,O75683,P62750	Titration of four R-motif-containing peptides caused phase separation into liquid-like droplets at critical concentrations that varied with R-motif composition and affinity for N130.	wheat germ rRNA	Binary mixtures of N294 with either rpL5 or rRNA formed droplets that increased in size over time	_	_	_	_	ΔNBD,ΔN	N240(ΔNBD), but not the ΔN construct phase separated with rpL5. Furthermore, neither of these truncated constructs experienced phase separation in the presence of rRNA. Even at sub-micromolar concentrations, while constructs lacking either the rRNA binding or oligomerization domains (eGFP-N240 or eGFP-△N, respectively) did not. These results suggested that the nucleolar localization of NPM1 requi…	oligomerization domain(OD),nucleic acid binding domain(NBD),acidic A1 and A2 tracts	the oligomerization domain (OD), containing the A1 acidic tract, is connected via a disordered region (IDR), containing two additional acidic tracts (A2 & A3), to the C-terminal nucleic acid binding domain (NBD). The OD and A tracts of NPM1 are required for phase separation with rpL5, while phase separation in the presence of rRNA requires both folded domains (OD & NBD). the minimal multivalency …	_	_	we found that disruption of its multi-modal interactions, through abrogation of NBD oligomerization by the deletion of the OD or removal of the NBD, hindered NPM1’s ability to phase separate in vitro and to accumulate in nucleoli within mammalian cells
psother366	Haotai Xie	32487073	Homo sapiens	U2OS cells	P04150	GR	Nucleus	_	_	_	in vivo droplet formation,in vivo FRAP	We show that GR foci present properties consistent with those expected for biomolecular condensates formed by a liquid-liquid phase separation process in living human cells. Their formation requires an initial interaction of GR with certain chromatin regions at specific locations within the nucleus. Surprisingly, the intrinsically disordered region of GR is not essential for condensate formation,…	liquid	GR foci have properties of liquid condensates	PS-other	408-777	Med1	Q15648	Dexamethasone (Dex) stimulation resulted in the formation of many foci containing both GR and Med1.	_	_	chromatin	GR foci formation requires association with chromatin.	_	_	p.P481R,p.A465T,p.I634A	A constitutively tetrameric GR mutant (GR P481R, named GRtetra) that presents higher transcriptional activity and specific DNA binding in comparison to the wild-type receptor also shows a higher capability to form condensate. The mostly monomeric receptor GRmon (A465T/I634A) [74] does not form foci in BHK cells.	N-terminal domain (NTD),C-terminal ligand-binding domain (LBD). GR LBD is essential for the formation of liquid condensates.	The GR NTD probably plays a role in establishing interactions that may stabilize these liquid condensates.	_	_	A constitutively tetrameric GR mutant (GRP481R, named GRtetra) that presents higher transcriptional activity and specific DNA binding in comparison to the wild-type receptor also shows a higher capability to form condensate.
psother134	Xinxin Wang	30260314	Drosophila melanogaster	S2R+ cells	P25158	Oskar	Cytoplasm,Nucleus	_	_	_	in vivo droplet formation,in vivo FRAP	We find that Short Oskar, which nucleates the formation of cytoplasmic germ plasm and germ granules, also induces the formation of nuclear granules in the PGCs. Upon Short but not Long Oskar protein expression in heterologous systems such as Drosophila S2R + and mammalian HEK293 cell lines, nuclear granules assemble independently of other germ plasm factors. Vasa is recruited to these granules by…	liquid,hydrogel	We show that cytoplasmic and nuclear germ granules are phase transitioned condensates nucleated by Oskar protein that display liquid as well as hydrogel-like properties.	PS-other	139-606	Vasa	P09052	nuclear germ granules are round and membraneless structures, populated by Oskar and Vasa	_	_	_	_	_	_	ΔLOTUS,ΔL1,ΔL2ΔSGNH	Osk-ΔLOTUS failed to localize Vasa to nuclei and instead Vasa took on a diffuse and non-granular distribution in S2R+ cells that resembled its distribution in the absence of Oskar. Osk-ΔL1 protein did not localize to the nucleus, but instead accumulated in cytoplasmic granules and Osk-ΔL2 granules were found in the cytoplasm and the nucleus. Surprisingly, deletion of L2 prevented accumulation and…	linker region 1(L1),linker region 2(L2),LOTUS,SGNH	multiple independent Osk protein domains synergize to promote efficient phase separation of Short Osk in S2R+ cells.	Translation of osk mRNA produces two isoforms, long and short (Long Osk, Short Osk, respectively) that differ in the first 138 N-terminal aa. Only Short, but not Long Osk is necessary and sufficient to instruct the formation of cytoplasmic germ granules. Long Oskar does not form granules in S2R+ cells.	_	The ability of Short Osk to homo-dimerize, interact with Vasa, Valois and LASP or bind RNA is dispensable for nuclear granule formation, nor were the LC sequence or the IDR necessary.
psother80	Xinxin Wang	28680096	Rabies virus	N2a cells,U373-MG cells,BSR cells,BSR-T7/5 cells	P22363	P	Cytoplasm	Negri body	_	_	in vivo droplet formation,in vivo FRAP	We report that NBs have characteristics similar to those of liquid organelles: they are spherical, they fuse to form larger structures, and they disappear upon hypotonic shock. Their liquid phase is confirmed by FRAP experiments. Live-cell imaging indicates that viral nucleocapsids are ejected from NBs and transported along microtubules to form either new virions or secondary viral factories. Coe…	liquid	In this report, using a recombinant RABV expressing a fluorescent P protein, we have investigated the physical nature of NBs. Live imaging and FRAP analysis demonstrated that they have liquid organelles properties.	PS-other	1-297,132-150	N,HSP70,FAK	Q8JXF6,P0DMV8,Q05397	Coexpression of rabies virus N and P proteins results in cytoplasmic inclusions recapitulating NBs properties.N-P inclusions also concentrate several cellular partners of P previously shown to be located in NBs such as HSP70 and FAK.	_	_	_	_	S162/210/271;phosphorylation	Residues S162, S210 and S271 were mutated either into alanine residues (to abolish phosphorylation) or into aspartic residues (to mimic the phosphorylated state of the serine). None of those mutations affected P ability to form NB-like structures.	del139-151,del91-131,del132-182,del195-297	deletion of residues 139–151(and 91-131,132-182,195-297) abolished spherical inclusions formation.	intrinsically disordered region (IDR),dimerization domain (DD),C-terminal domain (PCTD)	The domains DD, IDD2 and PCTD are required for NB-like structures formation	_	_	There must be other weak interactions either between P dimers or between nucleocapsids which remain to be characterized.
psother292	Xinxin Wang	31772125	Homo sapiens	HeLa cells,THP-1 cells	Q13283	G3BP1	Cytoplasm	Stress granule	_	_	in vivo droplet formation	Here, we found that cGAS bound G3BP1, a double-stranded nucleic acid helicase involved in the formation of stress granules. Loss of G3BP1 blocked subcellular cGAS condensation and suppressed the interferon response to intracellular DNA and DNA virus particles in cells. Furthermore, an RNA-dependent association with PKR promoted G3BP1 foci formation and cGAS-dependent interferon responses.	liquid	Activation of cGAS promotes liquid-like phase separation and formation of membraneless cytoplasmic structures.	PS-other	_	cGAS	Q8N884	we conclude that DNA stimulation promotes cGAS localization to G3BP1 cytoplasmic deposits.	polyA RNA	We also conducted fluorescence in situ hybridization for polyadenylate [poly(A)] mRNA in ISD-transfected cells and found that poly(A) mRNA colocalized with G3BP1 and cGAS	DNA	we conclude that DNA stimulation promotes cGAS localization to G3BP1 cytoplasmic deposits.	_	_	_	_	_	_	_	_	_
psother349	Haotai Xie	32302565,32302571	Homo sapiens	HEK293T cells,U2OS cells	Q13283	G3BP1	Cytoplasm	Stress granule	32302571-Q13283-1,32302571-Q13283-2,32302571-Q13283-3,32302571-Q13283-4,32302571-Q13283-5,32302571-Q13283-6,32302571-Q13283-7,32302571-Q13283-8	_	in vitro droplet formation,in vitro FRAP,in vivo droplet formation,in vivo FRAP	Here, we show that SGs assemble through liquid-liquid phase separation (LLPS) arising from interactions distributed unevenly across a core protein-RNA interaction network. The central node of this network is G3BP1, which functions as a molecular switch that triggers RNA-dependent LLPS in response to a rise in intracellular free RNA concentrations. Moreover, we show that interplay between three di…	liquid	In this condensed phase, the highly concentrated RNAs and RNA-binding proteins (RBPs) behave as a single organelle with liquid-like properties.	PS-other	1-466	_	_	_	mRNA,PolyA RNA	The addition of RNase A rapidly reversed RNA-triggered LLPS in vitro)and disrupted SGs in cells, confirming the role of RNA in enhancing LLPS of G3BP1. G3BP1 association with polyA RNA significantly increases after arsenite stress, as well as the previous report that the SG transcriptome is enriched predominantly in mRNAs and to a lesser extent non-coding RNAs.	_	_	S149;phosphorylation	IDR1 phosphorylation tunes interplay between 3 IDRs and regulates LLPS	p.S149E,p.S149A,28EtoD (in IDR1)	G3BP1 S149A behaved similarly to WT, the S149E variant strongly impaired LLPS of G3BP1 with RNA, shifting the phase separation threshold to significantly higher concentrations of G3BP1 and RNA. The charge-neutralizing EQ28 (mutation of all 28 glutamates in IDR1 to glutamine) variant had the opposite effect and strongly promoted LLPS of G3BP1 with RNA	N-terminal NTF2-like (NTF2L) domain,C-terminal RNA-binding domain (RBD),intrinsically disordered region (IDR)	Deletion of NTF2L or the RBD abolished LLPS of G3BP1 in the presence of RNA. Deletion of IDR1/2 promoted LLPS at lower threshold concentrations, whereas at higher concentrations, G3BP1 ΔIDR1/2 had poor solubility and was prone to aggregation.	_	_	G3BP1 dimerization is essential for LLPS in vitro and SG assembly in cells.
psother350	Haotai Xie	32302565,32302572	Homo sapiens	HeLa cells,U2OS cells	Q13283	G3BP1	Cytoplasm	Stress granule	32302572-Q13283-1	_	in vitro droplet formation,in vitro FRAP,in vivo droplet formation,in vivo FRAP	We show that, under non-stress conditions, G3BP adopts a compact auto-inhibited state stabilized by electrostatic intramolecular interactions between the intrinsically disordered acidic tracts and the positively charged arginine-rich region. Upon release from polysomes, unfolded mRNAs outcompete G3BP auto-inhibitory interactions, engendering a conformational transition that facilitates clustering…	liquid,solid	G3BP1 condensates exhibit liquid-like properties in living cells. The destabilized form of Ubc9 interacts more strongly with G3BP1-RNA condensates, subsequently solidifies, and inhibits condensate coalescence.	PS-other	1-466	_	_	_	total RNA,mRNA,rRNA	The specific binding of G3BP1 to long unfolded RNA regions drives SG assembly.	_	_	S149/232;phosphorylation	The acidic IDR is flanked by residues S149 and S232, both of which can be phosphorylated. Reversible phosphorylation may be one mechanism that cells employ to tune the sensitivity of G3BP1 toward RNA-mediated phase separation, likely as part of a more complex regulatory system.	p.S149E,S149A,S232A	Compared with phosphorylated G3BP1(WT), G3BP1(S149A) had a reduced saturation concentration, which was even lower for G3BP1(S149A/S232A). Conversely, the phosphomimetic G3BP1(S149E) showed intermediate behavior, phase-separating less efficiently than G3BP1(S149A) but more efficiently than G3BP1(WT)	N-terminal nuclear transport factor-like (NTF2) domain,arginine- and glycine-rich (RG-rich) region,glutamate-rich (E-rich) region	The NTF2 domain dimerizes and is necessary for G3BP1 recruitment to SGs. RG-rich region is indispensable for assembly and that dimerization per se is insufficient but necessary for RNA-mediated condensate assembly in vitro. The central acidic disordered region of G3BP1 Is a negative regulator for phase separation.	_	_	G3BP1 forms reversible oligomers in an RG-Rich region-dependent manner.
psself198	Haotai Xie	32328638	Xenopus tropicalis	U2OS cells	Q5BJ56	FXR1	Nucleus	_	_	_	in vitro droplet formation,in vivo droplet formation	Here, we show that tissue-specific splicing of fxr1 is required for Xenopus development and alters the disordered domain of FXR1. FXR1 isoforms vary in the formation of RNA-dependent biomolecular condensates in cells and in vitro. FXR1 phase separation is concentration dependent.	liquid	FXR1 can condense into liquid-like droplets in an RNA-dependent manner.	PS-self	1-374,1-490	_	_	_	Luciferase RNA	RNA promotes higher order assemblies of FXR1 in vitro.	_	_	phosphorylation	Phosphorylation tended to reduce (isoform E) or block entirely (isoform A) the aggregation of FXR1	ΔRGG KH1/2	When the three RNA-binding domains were mutated (Fxr1ΔRGG KH1/2), no condensates were detected.	intrinsically disordered C-terminal region	Truncation of the IDD back to the RGG box (Fxr11-490) did not significantly alter droplet morphology, while deletion of the entire IDD (Fxr11-374) caused most cells to have large spherical droplets.	FXR1 alternative splicing is pronounced in the serine- and arginine-rich intrinsically disordered domain; these domains are known to promote biomolecular condensation.	_	_
psother122	Xinxin Wang	30086300	Danio rerio	Zebrafish embryos	H0WFA5	Buc	Cytoplasm	Balbiani body	_	_	in vivo droplet formation,in vivo FRAP	We show that Tdrd6a is required for coordinated loading of essential germ plasm (Gp) components into primordial germ cells (PGCs) through fine-tuning of the aggregating properties and mobility of the Balbiani body (Bb) organizer Buc. The Tdrd6a-Buc interaction represents one of the few documented cases that demonstrate how the aggregation of a prion-like protein is regulated in vivo.	liquid	Buc recovery increases to ∼55% (n = 17) in the presence of Tdrd6a. Quantification of the FRAP experiments shows that this increase in Buc recovery in the presence of Tdrd6a is significant.	PS-other	_	Tdrd6a	F1R237	In the presence of wt Buc, Buc-RtoK can interact with Tdrd6a, can be incorporated into the Bb and Gp, and is found in PGCs 1 day post fertilization.	Germ plasm mRNAs	In the Bb, Buc-eGFP and Tdrd6a form a continuous structure in which Gp mRNAs are embedded.	_	_	methylation	Tdrd6a and its interaction with arginine-methylated Buc affect the aggregation behavior of Buc-containing structures by stimulating their growth, heterogeneity, and mobility	RtoK	Buc-RtoK alone does form small granules in early stage-I oocytes (ø < ∼30 μm), but these are detached from the nucleus and never progress to form a Bb.	tri-RG motif	The tri-RG motif of Buc is required for Bb formation	_	_	_
psself144	Xinxin Wang	31171700	Homo sapiens	NIH 3T3 cells	Q14781	CBX2	Nucleus	Polycomb body	31171700-Q14781-1	_	in vitro droplet formation,in vivo droplet formation,in vivo FRAP	Here we show that the CBX2 component of canonical PRC1 can phase-separate in vitro and generate dynamic puncta in cells. These data support the hypothesis that phase separation and compaction by PRC1 are generated by linked mechanisms. We speculate that the high concentration of PRC1 within phase-separated bodies could facilitate maintenance of a repressive chromatin state during development; Aft…	liquid	We conclude that CBX2 within puncta can readily exchange with free CBX2 in bulk solution and can be perturbed by addition of aliphatic alcohols and alterations to osmolarity, consistent with the properties of a liquid-like condensate.	PS-self	1-519	RING1b	Q99496	Furthermore, fluorescence microscopy revealed the formation of protein-rich foci by purified mEGFP-PRC1 and mEGFP-CBX2 + RING1b, while other PRC1 subunits remained diffusely distributed. Incubating unphosphorylated mEGFP-CBX2ΔCbox with nucleosomal arrays resulted in condensate formation. addition of H3K27me3 arrays to mEGFP-CBX2-23KRA + RING1b facilitated formation of a small number of puncta	_	_	H3K27me3 nucleosomal array	addition of H3K27me3 arrays to mEGFP-CBX2-23KRA + RING1b facilitated formation of a small number of puncta	S191/254/312/335/337/433/452/455/461/463,T345/456;phosphorylation	reversible electrostatic interactions between phosphorylated serines and positively charged residues are necessary for phase separation of CBX2 in vitro.	23K/RtoA,D/EtoA,10RtoA,16KtoA,13K/RtoA,Δcbox	fluorescence microscopy revealed condensates formed by mEGFP-CBX2 + RING1b and mEGFP-CBX2-DEA + RING1b, whereas mEGFP-CBX2-23KRA + RING1b and mEGFP-CBX7 + RING1b remained diffuse. CBX2-13KRA failed to phase-separate in vitro. These purified CBX2 mutants(CBX2-10RA, which mutates 10 arginines to alanine, and CBX2-16KA, which mutates 16 lysines to alanine) complexed with mEGFP-RING1b displayed defec…	low-complexity domain(LCD)	the LCDR of CBX2 is a driving force for PRC1 phase separation	_	_	_
psother277	Xinxin Wang	31560342	Drosophila melanogaster	_	Q7JVY2	Cdt1	Nucleus	_	31560342-Q7JVY2-1	_	in vitro droplet formation	Here, we report that the replication initiation machinery of D. melanogaster unexpectedly undergoes liquid-liquid phase separation (LLPS) upon binding DNA in vitro. We find that ORC, Cdc6, and Cdt1 contain intrinsically disordered regions (IDRs) that drive LLPS and constitute a new class of phase separating elements. Initiator IDRs are shown to regulate multiple functions, including chromosome re…	liquid	Biochemical studies show that these IDRs drive the selective co-assembly and enrichment of Drosophila initiation factors into liquid phases in the presence of DNA, while simultaneously excluding non-partner proteins that also phase separate.	PS-other	1-743	Cdc6,ORC1,ORC2,ORC3,ORC4,ORC5,ORC6	Q9VSM9,O16810,Q24168,Q7K2L1,Q9W102,Q24169,Q9Y1B2	Both tRFP-Cdc6 and eGFP-Cdt1 showed marked enrichment within ORC droplets. Moreover, although phase separation by Cdc6 was partially inhibited by ATP, all three initiator components can co-associate in a liquid phase in the presence of ATP	_	_	dsDNA	When eGFP-Cdt1 was mixed with Cy5-dsDNA, droplets up to 3 µm in diameter appeared, all containing both protein and nucleic acid. Samples with eGFP-Cdt1 alone did not show such droplets, nor were they observed for samples with Cy5-dsDNA only.	phosphorylation	phase separation by Cdt1 was fully inhibited by treatment with CDK1/CycA and ATP, but not by either CDK1/CycA or ATP alone. These results demonstrate that CDK/Cyclin phosphorylation can directly inhibit liquid phase condensation by replication initiation factors.	ΔIDR	No droplets were observed when Cdt1ΔIDR was mixed with Cy5-dsDNA, even at elevated levels.	intrinsically disordered region (IDR)	DNA-dependent phase separation of DmCdt1 requires the N-terminal IDR and occurs at physiologic concentrations	_	_	_
psself304	Haotai Xie	33335017	Homo sapiens	U2OS cells,Human iPS cells	Q13148	TDP-43	Cytoplasm	Anisosome	_	_	in vitro droplet formation,in vitro FRAP,in vivo droplet formation,in vivo FRAP	RNA binding-deficient TDP-43 (produced by neurodegeneration-causing mutations or posttranslational acetylation in its RNA recognition motifs) drove TDP-43 demixing into intranuclear liquid spherical shells with liquid cores. These droplets, which we named "anisosomes", have shells that exhibit birefringence, thus indicating liquid crystal formation. Guided by mathematical modeling, we identified …	liquid,hydrogel,solid	Within 1 hour after addition of the HSP70 inhibitor, cytoplasmic RNA binding–deficient TDP-43 converted from diffusely localized, soluble TDP-43 to round cytoplasmic droplets whose numbers and diameters increased with time. Furthermore, photobleaching revealed that initially liquid droplets converted to gel or solids, as indicated by slow, very partial recovery.	PS-self	1-414,274-414	HSPA1A,HSPA1L,HSPA5,HSPA6,HSPA8	P0DMV8,P34931,P11021,P17066,P11142	Quantitative mass spectrometry revealed that the only proteins enriched at least 6-fold in TDP-43 anisosomes were the five members of the HSP70 family of ATP-dependent protein folding chaperones (HSPA1A, HSPA1L, HSPA5, HSPA6, and HSPA8), with each enriched between 6- and 16-fold.	_	_	_	_	K145/192;acetylation	Increasing acetylation by expression of a known acetyltransferase [the core component of transcription initiation complex CEBP-binding protein (CBP)] also drove TDP-43WT-clover into spherical droplets.	p.K145Q,p.K192Q,p.P112H,p.K181E,p.K263E,p.F147/149/194/231/233L	Each of the RNA binding–deficient TDP-43 variants—including the acetylation-mimicking mutant TDP-43K145Q,K192Q (hereafter, TDP-432KQ) in which glutamines (Q) replaced the two lysines acetylated in TDP-43; TDP-43 5FL [in which five phenylalanines (F) were substituted to leucines (L)]; or the ALS- or FTD-causing mutations TDP-43P112H, TDP-43K181E, and TDP-43K263E—formed nearly perfect spherical int…	N-terminal self-interaction domain (NTD),low-complexity domain (LCD)	Though many efforts have focused on how phase separation is mediated by LCDs, single–amino acid changes in its N terminus are sufficient to block anisosomes assembled from RNA binding–deficient TDP-43.	_	_	Oligomerization and prion-like domains of TDP-43 are required for anisosome formation.
psother293	Xinxin Wang	31772125	Homo sapiens	HeLa cells,THP-1 cells	Q8N884	cGAS	Cytoplasm	Stress granule	_	_	in vivo droplet formation	Here, we found that cGAS bound G3BP1, a double-stranded nucleic acid helicase involved in the formation of stress granules. Loss of G3BP1 blocked subcellular cGAS condensation and suppressed the interferon response to intracellular DNA and DNA virus particles in cells. Furthermore, an RNA-dependent association with PKR promoted G3BP1 foci formation and cGAS-dependent interferon responses.	liquid	Activation of cGAS promotes liquid-like phase separation and formation of membraneless cytoplasmic structures.	PS-other	1-154,1-522	G3BP1	Q13283	we conclude that DNA stimulation promotes cGAS localization to G3BP1 cytoplasmic deposits.	polyA RNA	We also conducted fluorescence in situ hybridization for polyadenylate [poly(A)] mRNA in ISD-transfected cells and found that poly(A) mRNA colocalized with G3BP1 and cGAS	DNA	we conclude that DNA stimulation promotes cGAS localization to G3BP1 cytoplasmic deposits.	_	_	p.C396A,p.C397A	cGAS C396A/C397A mutant, which does not interact with double-stranded DNA (dsDNA) in HeLa cells depleted of endogenous cGAS. In these cells, ISD transfection did not stimulate G3BP1 puncta formation.	N-terminal region	the N-terminal region of cGAS is critical for G3BP1 binding and formation of G3BP1 puncta.	_	_	_
psother173	Xinxin Wang	31171700	Homo sapiens	NIH 3T3 cells	Q99496	RING1b	Nucleus	Polycomb body	_	_	in vitro droplet formation,in vivo droplet formation,in vivo FRAP	Here we show that the CBX2 component of canonical PRC1 can phase-separate in vitro and generate dynamic puncta in cells. These data support the hypothesis that phase separation and compaction by PRC1 are generated by linked mechanisms. We speculate that the high concentration of PRC1 within phase-separated bodies could facilitate maintenance of a repressive chromatin state during development; Aft…	liquid	mEGFP-CBX2 + RING1b formed spherical droplets in the presence of volume excluder that increased in size as a function of concentration. We also observed droplets that appeared to be in the process of fusing/fissioning	PS-other	1-336	CBX2	Q14781	Furthermore, fluorescence microscopy revealed the formation of protein-rich foci by purified mEGFP-PRC1 and mEGFP-CBX2 + RING1b, while other PRC1 subunits remained diffusely distributed.	Cy5-labeled CAT7 RNA	We generated polynucleosomal templates using Cy5-labeled 2.5-kb DNA with either heterogeneously modified polynucleosomes or polynucleosomes containing an H3K27me3 analog. We also included Cy5-labeled 2.5-kb DNA alone as well as Cy5-labeled CAT7 RNA shown previously to associate with PRC1. All four ligands were incorporated into condensates formed by mEGFP-CBX2 + RING1b and mEGFP-PRC1.	Cy5-labeled 2.5-kb DNA,polynucleosome,H3K27me3 nucleosomal array	We generated polynucleosomal templates using Cy5-labeled 2.5-kb DNA with either heterogeneously modified polynucleosomes or polynucleosomes containing an H3K27me3 analog. We also included Cy5-labeled 2.5-kb DNA alone as well as Cy5-labeled CAT7 RNA shown previously to associate with PRC1. All four ligands were incorporated into condensates formed by mEGFP-CBX2 + RING1b and mEGFP-PRC1. addition of…	_	_	_	_	_	_	_	_	_
psself80	Haotai Xie	29438978	Homo sapiens	293T cells	Q13148	TDP-43	Cytoplasm	_	_	_	in vitro droplet formation,in vitro FRAP,in vivo droplet formation	We show that TDP-43 NTD assembles into head-to-tail linear chains and that phosphomimetic substitution at S48 disrupts TDP-43 polymeric assembly, discourages liquid-liquid phase separation (LLPS) in vitro, fluidizes liquid-liquid phase separated nuclear TDP-43 reporter constructs in cells, and disrupts RNA splicing activity.	liquid,solid	Although transfection heterogeneity precluded quantification of kinetics, wild‐type TDP‐43RRM‐GFP does form liquid phases earlier than S48E in a time course after transfection.	PS-self	1-80,1-414	_	_	_	_	_	_	_	S48;phosphorylation	TDP-43 NTD assembles into head-to-tail linear chains and that phosphomimetic substitution at S48 disrupts TDP-43 polymeric assembly, discourages liquid-liquid phase separation (LLPS) in vitro.	p.S48E,p.E17R,p.Y4R	TDP‐43 N‐terminal domain self‐assembly is disrupted by phosphomimetic variant S48E. When the NMR chemical shift deviations for increasing concentrations of each mutant alone were compared to wild‐type, we found that E17R and Y4R NTD variants do not disrupt folding but do disrupt self‐assembly as measured by SEC elution volume.	N-terminal domain (NTD),C-terminal domain (CTD)	TDP‐43 NTD polymerization enhances phase separation of full‐length TDP‐43 by providing additional interaction sites creating cooperativity between NTD self‐interactions and CTD self‐interactions.	_	_	NTD oligomerization contributes to TDP‐43 full‐length phase separation in vitro.
psself180	Xinxin Wang	31894537	Caenorhabditis elegans	_	Q965H3	SOP-2	Cytoplasm	_	_	_	in vitro droplet formation,in vitro FRAP,in vivo droplet formation,in vivo FRAP	We investigated the mechanism by which SOP-2 bodies are assembled. SOP-2::GFP forms distinct spherical structures in the nucleus. Fluorescence recovery after photobleaching (FRAP) experiments were performed to examine the internal mobility of SOP-2 bodies. The intensity of the GFP signal quickly recovered to about 48% within 20 s after photobleaching indicating that SOP-2 proteins in the condensa…	liquid,hydrogel	FRAP assays showed that the molecules inside SOP-2(IDR) droplets were highly mobile. SOP-2(IDR) droplets underwent extensive fusion and also showed a wetting phenotype on glass slides. SOP-2(IDR) droplets underwent transition over time. In FRAP assays, the recovery rate of the fluorescence signal dramatically slowed down as the droplet induction time was extended. After induction for 20 min, SOP-…	PS-self	IDR region	_	_	_	Purified RNAs from HeLa cells	Our results show that RNAs initially facilitate LLPS and then promote gelation of SOP-2(IDR) droplets.	_	_	K73/453/594;SUMOylation	sumoylation promotes LLPS of SOP-2	p.P633S,p.K453R,p.K594R,p.K453R/K594R	Mutant SOP-2(IDR&SAM, P633S) droplets were larger in size and showed higher mobility in FRAP assays than SOP-2(IDR&SAM) droplets. Compared with sumoylated SOP-2(IDR), droplets formed by sumoylated SOP-2(IDR K453R) and SOP-2(IDR K594R) were slightly smaller in size and lower in mobility. In living animals, compared to wild-type SOP-2::GFP, SOP-2(K453R K594R)::GFP bodies were smaller and also displ…	intrinsically disordered region(IDR),SAM domain	The IDR region mediates LLPS of SOP-2, which is modulated by post-translational sumoylation. Oligomerization mediated by the SAM domain accelerates gelation of SOP-2 condensates.	_	_	SAM domain-mediated oligomerization is important for specifying the biophysical properties of condensates.
psself127	Xinxin Wang	30648970	Saccharomyces cerevisiae	Yeast	P39517	Dhh1	Cytoplasm	P-body	_	_	in vitro droplet formation,in vivo droplet formation	We recently showed that Dhh1 undergoes phase separation in vitro, and controls PB dynamics in vivo via its RNA-stimulated ATPase activity whereas the ATPase activator Not1 dissolves Dhh1 droplets in vitro and inhibits PB formation in vivo. Using a liquid phase separation assay, we can recapitulate this function of Pat1 in vitro as addition of recombinant Pat1, but not of a Pat1 variant that canno…	liquid	Intriguingly, in vivo PB dynamics can be recapitulated in vitro, since Pat1 enhances the phase separation of Dhh1 and RNA into liquid droplets.	PS-self	1-506	Pat1	P25644	while no LLPS of Pat1-NC alone was detected, addition of increasing concentrations of wild-type Pat1-NC strongly enhanced the LLPS of Dhh1 in the presence of ATP and RNA	polyU RNA	we did not observe any Dhh1 droplets upon addition of increasing concentrations of Pat1-NC when RNA was omitted from the reaction suggesting that under these in vitro conditions RNA plays a critical role in the Pat1-promoted enhancement of Dhh1 oligomerization and higher-order phase separation.	_	_	_	_	p.S292D/N294D,p.R295D	Whereas the Dhh1 variants expressed as well as wild-type Dhh1, we observed a drastic reduction in the number of PBs in both Dhh1S292DN294D, Dhh1 R295D cells, and as published before also in dhh1Δ cells. The Dhh1R295D had a more severe PB formation defect compared to the Dhh1S292DN294D aligning with the in vitro binding abilities of these Dhh1 mutants to Pat1.	_	_	_	_	RNA plays a critical role in the Pat1-promoted enhancement of Dhh1 oligomerization and higher-order phase separation.
psself215	Haotai Xie	32499559	Homo sapiens	_	P10636	tau	Cytoplasm	Tau condensate	32499559-P10636-1	_	in vitro droplet formation,in vivo droplet formation	Here, we demonstrate that tau forms dynamic liquid droplets in vitro at physiological protein levels upon molecular crowding in buffers that resemble physiological conditions. Tau droplet formation is significantly enhanced by disease-associated modifications, including the AT8 phospho-epitope and the P301L tau mutation linked to an inherited tauopathy. Moreover, tau droplet dynamics are signific…	liquid	Tau forms dynamic liquid droplets in vitro at physiological protein levels upon molecular crowding in buffers that resemble physiological conditions.	PS-self	1-380	_	_	_	_	_	_	_	phosphorylation	Tau droplet formation is significantly enhanced by disease-associated modifications, including the AT8 phospho-epitope and the P301L tau mutation linked to an inherited tauopathy.	p.P301L	Tau droplet formation is significantly enhanced by disease-associated modifications, including the AT8 phospho-epitope and the P301L tau mutation linked to an inherited tauopathy.	N-terminal domain (NTD),microtubule-binding domain (MTBRs)	e found that the liquid droplet formation was observed only when the NT and MTs were present together (i.e. full-length and NTMT tau), indicating that in isolation the NT, MT, MTCT or CT do not undergo phase separation under the conditions used.	_	_	Tau oligomers and PAD exposure were evident in tau liquid droplets, but we did not find clear evidence of traditional tau filament formation.
psother106	Xinxin Wang	29932899	Homo sapiens	Hap1 cells	Q15233	NONO	Nucleus	Paraspeckle	_	_	in vitro droplet formation,in vivo droplet formation	The RNA fragments of the NEAT1_2 subdomain preferentially bound NONO and SFPQ and induced higher-order assembly in vitro. In summary, we argue that the identified NEAT1_2 subdomains recruit the NONO dimer to initiate oligomerization with other PSPs, promoting formation of the phase-separated paraspeckle structure.	_	_	PS-other	1-471	SFPQ	P23246	During the RNA pull-down experiments, we often observed magnetic bead aggregates visible to the eye in the presence of NEAT1 12–13k sense RNAs . This suggests the ability of the NEAT1_2 RNA fragments, which strongly bind NONO and SFPQ, to facilitate higher-order assembly in vitro.	NEAT1_2 8–16.6 kb	These data strongly suggest that the RNA fragments of NEAT1_2 subdomains can induce higher-order assembly in vitro by recruiting proteins including essential PSPs.	_	_	_	_	ΔCC,ΔNOPS,ΔPLD	Tethering of MCP-NONO mutants revealed that NONOΔNOPS lost the rescue activity, whereas NONOΔCC and NONOΔPLD did not	NOPS dimerization domain	rtificial tethering of the NONO protein to a NEAT1_2 mutant lacking the functional subdomains rescued paraspeckle assembly, and this required the NOPS dimerization domain of NONO.	_	_	Multiple redundant NEAT1_2 subdomains provide the scaffold for paraspeckle assembly by recruiting NONO dimers that initiate oligomerization of DBHS proteins leading to massive RNP complex formation via phase separation
psself204	Haotai Xie	32385244	Rattus norvegicus	COS-7 cells	Q9Z340	Par3	Cytoplasm	Par complex	32385244-O96782-1	_	in vitro droplet formation,in vitro FRAP,in vivo droplet formation,in vivo FRAP	Here we show that the Par complex exhibits cell cycle-dependent condensation in Drosophila neuroblasts, driven by liquid-liquid phase separation. The open conformation of Par3 undergoes autonomous phase separation likely due to its NTD-mediated oligomerization. Par6, via C-terminal tail binding to Par3 PDZ3, can be enriched to Par3 condensates and in return dramatically promote Par3 phase separat…	liquid,hydrogel	Those Par3N/Par6β droplets transitioned into gel-like structures over time, and the droplets rarely fused together after 20 min.	PS-self	1-1337	Par6,aPKC	Q9JK83,Q62074	Par6, via C-terminal tail binding to Par3 PDZ3, can be enriched to Par3 condensates and in return dramatically promote Par3 phase separation. aPKC can also be concentrated to the Par3N/Par6 condensates as a client.	_	_	_	_	phosphorylation	Activated aPKC can disperse the Par3/Par6 condensates via phosphorylation of Par3.	p.S827E,p.S829E	Fewer puncta were observed when Par6β was co-expressed with Par3 Δ4N12 S827,829E when compared with Par3 Δ4N12.	N-terminal domain (NTD),PDZ domain	The phase separation level of Par3 containing NTD and PDZ1–3 (referred to as Par3N) or Par3N/Par6β proteins was correlated to its or their concentration(s).	_	_	Par3N undergoes weak phase separation in vitro, at least partially dependent on its NTD-mediated oligomerization.
psself352	Xinxin Wang	33770364	Severe acute respiratory syndrome coronavirus 2	Vero cells	P0DTC9	N	Cytoplasm	SARS-CoV-2 N condensate	33770364-P0DTC9-1,33770364-P0DTC9-2,33770364-P0DTC9-3,33770364-P0DTC9-4	_	in vitro droplet formation,in vitro FRAP,in vivo droplet formation,in vivo FRAP	Here, we comprehensively determined the characteristics of the phase separation driven by the N protein of SARS-CoV-2 (termed SARS-CoV-2 N), and found that LLPS is involved in the interplay between the N protein-viral RNA complex of SARS-CoV-2 (termed SARS-CoV-2 N-RNA) and other viral proteins, such as nsp12. Importantly, we identified two small molecules targeting the SARS-CoV-2 N protein, which…	liquid	Recovery of fluorescence within the bleached regions showed that SARS-CoV-2 N can partially freely diffuse within the condensed phase, consistent with their liquid-like behavior.	PS-self	1-419	nsp12	P0DTD1	we found that nsp12 can be readily recruited into the SARS-CoV-2-N-RNA condensates without changing their morphological shapes and arrangements	dsRNA derived from viral RNA sequences, synthesized viral RNA, β-actin RNA	The synthesized viral RNA, the host-derived RNA (β-actin RNA), the dsRNA and the ssDNA (both derived from viral RNA sequences) all exhibited similar behaviors in inducing phase separation, but viral RNA displayed the most prominent effect in regulating the LLPS of SARS-CoV-2 N.	ssDNA derived from viral RNA sequences	The dsRNA and the ssDNA (both derived from viral RNA sequences) all exhibited similar behaviors in inducing phase separation, viral RNA displayed the most prominent effect in regulating the LLPS of SARS-CoV-2 N.	_	_	ΔIDR1,ΔNTD,ΔIDR2,ΔCTD,ΔIDR3,p.R203K,p.S194L,p.S197L,p.S188L	To determine the contributions of individual domains of SARS-CoV-2 N to its phase separation, we designed and expressed five truncations (ΔIDR1, ΔNTD, ΔIDR2, ΔCTD, ΔIDR3) using a prokaryotic expression system and revealed the remained LLPS ability in all truncations, though much weaker than that of the full-length. we expressed and purified several mutant proteins in vitro, including R203K, S194L…	intrinsically disordered region1(IDR1),intrinsically disordered region2(IDR2),intrinsically disordered region3(IDR3), N-terminal domain(NTD), C-terminal domain(CTD)	To determine the contributions of individual domains of SARS-CoV-2 N to its phase separation, we designed and expressed five truncations (ΔIDR1, ΔNTD, ΔIDR2, ΔCTD, ΔIDR3) using a prokaryotic expression system and revealed the remained LLPS ability in all truncations, though much weaker than that of the full-length.	_	_	_
psother483	Haotai Xie	33303320,32231288	Homo sapiens	HeLa cells	P04792	Hsp27	Cytoplasm	Stress granule	32231288-P04792-1	_	in vitro droplet formation,in vitro FRAP,in vivo droplet formation,in vivo FRAP	Here, we find that human small heat-shock protein 27 (Hsp27), a canonical chaperone that localizes to stress granules (SGs), prevents FUS from undergoing liquid-liquid phase separation (LLPS) via weak interactions with the FUS low complexity (LC) domain. Remarkably, stress-induced phosphorylation of Hsp27 alters its activity, leading Hsp27 to partition with FUS LC to preserve the liquid phase aga…	liquid	Hsp27-3D preserved the liquid-like property of FUS LC droplets within a significant period of time.	PS-other	1-205	FUS	P35637	Hsp27 inhibits FUS LC LLPS via weak interactions. Hsp27-3D phase separates with FUS LC and inhibits amyloid fibril formation.	_	_	_	_	phosphorylation	Stress-induced phosphorylation of Hsp27 weakens its inhibitory activity on LLPS.	p.P15D,p.P78D,p.P82D	We mutated the three serine residues to aspartate to mimic phosphorylated Hsp27, named Hsp27-3D. Hsp27-3D phase separates with FUS LC and inhibits amyloid fibril formation.	N-terminal domain (NTD)	The N-terminal domain (NTD) and multimerization of Hsp27 are essential for its inhibitory activity on LLPS.	_	_	The NTD and multimerization of Hsp27 are essential for its inhibitory activity on LLPS.
psother391	Haotai Xie	32780989	Mus musculus	HeLa cells,HEK293T cells	Q9ES28	β-Pix	Cytoplasm	_	_	_	in vitro droplet formation,in vitro FRAP,in vivo droplet formation,in vivo FRAP	Here we discover that specific and tight association of GIT1 and β-Pix, a pair of GTPase regulatory enzymes, leads to phase separation of the complex without additional scaffolding molecules. GIT2/β-Pix condensates are modular in nature and can be positioned at distinct cellular compartments, such as neuronal synapses, focal adhesions, and cell-cell junctions, by upstream adaptors.	liquid	Indeed, mixing equal molar amounts of Cy3-labeled GIT1 with Alexa 488-labeled β-Pix led to formation of condensed liquid droplets enriched with both proteins.	PS-other	1-854	GIT1	Q68FF6	Specific and tight association of GIT1 and β-Pix, a pair of GTPase regulatory enzymes, leads to phase separation of the complex without additional scaffolding molecules.	_	_	_	_	Y542;phosphorylation	Phosphorylation of β-Pix at Y542 may be a regulatory switch for GIT1/β-Pix condensates to disperse, a hypothesis that needs to be tested in the future.	p.Y542D,p.V601D,p.V629D	When GIT1-GFP was co-expressed with β-Pix_Y542D, the recovery speed of GIT1-GFP signal after photobleaching was much faster than that of GIT1 co-expressed with WT β-Pix. Mixing Alexa 488-labeled monomeric β-Pix_VD(V601D, V629D) with Cy3-GIT1 did not promote phase separation of GIT1; instead, it eliminated phase separation of GIT1	GIT-binding domain (GBD),C-terminal coiled-coil (CC) domain	The β-Pix GBD peptide should be able to prevent GIT1 phase separation by blocking GIT1 oligomerization. Guided by the structure of β-Pix-CC (PDB: 2W6B), we designed a two-point mutant of β-Pix-CC (i.e., V601D, V629D; referred to as the VD mutant hereafter) capable of converting trimeric β-Pix-CC into a monomer. Mixing Alexa 488-labeled monomeric β-Pix_VD with Cy3-GIT1 did not promote phase separa…	_	_	Phase separation of the GIT1/β-Pix complex is driven by formation of large molecular network contributed by coiled-coil domain-mediated multimerization of GIT1 and β-Pix as well as the very strong interaction between GIT1 and β-Pix.
psself47	Xinxin Wang	26412307,29424691	Saccharomyces cerevisiae	_	P40070	Lsm4	Cytoplasm	Stress granule	_	_	in vitro droplet formation	At 1 hr after RNA addition, the Lsm4IDR, Tia1IDR, and hnRNPA1IDR fusions created droplets that were smaller, and often attached to each other in long irregular chains, as though coalescence into larger structures had been aborted. These behaviors mirrored those observed for the SNAP-IDR structures induced by low salt, where SNAP-eIF4GIIIDR formed liquid droplets while SNAP-Lsm4IDR formed fibers.	liquid,solid	Solutions of SNAP-Lsm4IDR, Pub1IDR, and Tia1IDR either rapidly formed fiber-like structures (Lsm4) or remained as a single phase when fused to the SNAP tag at low salt. Thus, IDRs can alternatively form both fibers and phase-separated droplets under low salt conditions.	PS-self	91-187	PTB,hnRNPA1	Q9UKA9,P09651	All proteins were also recruited into PTB+RNA droplets. But for GFP-Lsm4IDR, GFP-Tia1IDR and GFP-FusIDR, recruitment into the PTB- FusIDR+RNA droplets was significantly higher; We also observed that phase separated droplets of hnRNPA1 could recruit other IDRs. Specifically, the GFP-FusIDR, GFP-eIF4GIIIDR and GFP-Lsm4IDR proteins were similarly recruited into droplets produced from the hnRNPA1 pro…	(UCUCUAAAAA)5	All proteins were also recruited into PTB+RNA droplets. But for GFP-Lsm4IDR, GFP-Tia1IDR and GFP-FusIDR, recruitment into the PTB- FusIDR+RNA droplets was significantly higher	_	_	_	_	_	_	intrinsically disordered region (IDR)	We demonstrate that some RNA binding proteins, or their IDRs, can rapidly phase separate on their own, or with RNA, to produce dynamic, liquid-like structures.	_	_	_
psother207	Xinxin Wang	31324804	Homo sapiens	HeLa cells	P02792	ferritin	Cytoplasm	_	_	_	in vivo droplet formation,in vivo FRAP	We engineered the light chain of human ferritin by fusing the F36M-FKBP (Fm) protein to the N terminus of the ferritin monomer. The resulting chimeric Fm-ferritin (FFm) has 24 Fm proteins pointing outside the nanocage, which act as self-interacting domains. Such a protein scaffold can easily be functionalized by fusing a protein of interest (POI-FFm). In the present study, we describe the ArtiGra…	liquid	ArtiGmCh recapitulate the main properties of phase-separated liquid droplets.	PS-other	the N terminus of the light chain	Fm,Pumilio 1	Q5T1M5,Q14671	the co-expression of an RNA-binding PUM.HD-FFm scaffold with a neutral mCherry-FFm scaffold eventually leads to the concentration-dependent phase separation of micrometric protein condensates, which recruit polyadenylated RNAs	NORAD lncRNA	We found that ArtiGEGFP/PUM were enriched in NORAD lncRNA	_	_	_	_	_	_	_	_	_	_	_
psother107	Xinxin Wang	29932899	Homo sapiens	Hap1 cells	Q96PK6	RBM14	Nucleus	Paraspeckle	_	_	in vitro droplet formation,in vivo droplet formation	The RNA fragments of the NEAT1_2 subdomain preferentially bound NONO and SFPQ and induced higher-order assembly in vitro. In summary, we argue that the identified NEAT1_2 subdomains recruit the NONO dimer to initiate oligomerization with other PSPs, promoting formation of the phase-separated paraspeckle structure. Co-immunoprecipitation (coIP) revealed that interactions of NONO with RBM14 and FUS…	_	_	PS-other	1-669	NONO,SFPQ	Q15233,P23246	NONO/SFPQ are required for binding of RBM14 and FUS to 12–13k sense RNA. These data strongly suggest that the RNA fragments of NEAT1_2 subdomains can induce higher-order assembly in vitro	NEAT1_2 8–16.6 kb	These data strongly suggest that the RNA fragments of NEAT1_2 subdomains can induce higher-order assembly in vitro by recruiting proteins including essential PSPs.	_	_	_	_	_	_	_	_	_	_	_
psself155	Xinxin Wang	31366629	Mycobacterium tuberculosis	Yeast,M.smegmatis cells	O65934	Rv1747	Cytoplasm	_	31366629-O65934-1	_	in vitro droplet formation,in vitro FRAP,in vivo droplet formation,in vivo FRAP	Here we demonstrate that the regulatory modules of Rv1747 and its homolog in Mycobacterium smegmatis form liquid-like condensates as a function of concentration and phosphorylation. The serine/threonine kinases and sole phosphatase of Mtb tune phosphorylation-enhanced phase separation and differentially colocalize with the resulting condensates. The Rv1747 regulatory module also phase-separates o…	liquid	The condensates had diagnostic liquid-like properties, including growth in size over time, coalescence into large droplets, and diffusive exchange both within droplets and from protein-depleted to protein-rich phases	PS-self	1-310	PknF,PstP	P9WI75,P9WHW5	Both AF647-labeled PknF and PstP were enriched in phosphorylated OG-Rv17471–310 droplets. However, unlike uniformly-distributed PknF, fluorescently labeled PstP appeared as foci on the surface of the droplets.	_	_	_	_	S161,T152/116/117/169;phosphorylation	nonphosphorylated Rv17471–310 also phase-separated, albeit at a significantly higher saturation concentration (∼250 μM) than the PknF-treated protein	p.T152A/T210A	Phase separation was also impaired, but not fully abrogated, by alanine substitutions of the mapped phospho-acceptors T152/T210.	Forkhead-associated (FHA) domain, ID linker	the activity of Rv1747 and its contributions to virulence are dependent on interactions mediated by its regulatory module FHA domains and the linker phospho-acceptor threonines. In this study, we show that this module has an intrinsic ability to form condensates at high concentrations, possibly mediated by weak electrostatic interactions of the structured FHA domains with the unmodified ID linker.	_	_	_
psother49	Xinxin Wang	27212236	Homo sapiens	X. laevis oocytes	P22087	FIB1	Nucleus	Nucleolus	27212236-P22087-1,27212236-P22087-2,27212236-P22087-3	_	in vitro droplet formation,in vitro FRAP,in vivo droplet formation,in vivo FRAP	we find that FIB1::GFP (hereafter referred to simply as FIB1) can phase separate in vitro under near physiological protein and salt concentrations, giving rise to condensed liquid-phase droplets that are roughly 50-fold more concentrated with protein than the surrounding dilute phase. Indeed, in the presence of 5 μg/mL rRNA and 150 mM NaCl, FIB1 condenses into droplets at a protein concentration …	liquid	We found that homotypic fusion between the GC (NPM1) or DFC (FIB1) occurs by exponential relaxation to a single larger spherical shape; this is characteristic of coalescing liquid droplets.	PS-other	1-321	NPM1	P06748	In vitro FIB1 and NPM1 coexist as multiphase droplets	rRNA,polyU 50 RNA	In the presence of 5 μg/mL rRNA and 150 mM NaCl, FIB1 condenses into droplets at a protein concentration of roughly 600 nM. FIB1 can phase separate even in the presence of non-specific poly-U50 and heparin, suggesting that electrostatic interactions contribute to droplet assembly.	_	_	_	_	ΔC,ΔN	We find that the R/G domain (FIB1ΔC) is sufficient to form liquid-like droplets in vitro, while the MD alone (FIB1ΔN) is unable to form droplets in vitro. Interestingly, FIB1ΔC can phase separate into liquid-like droplets in vitro, even in the absence of RNA.	disordered R/G domain,methyltransferase domain(MD)	the disordered R/G domain of FIB1 can drive phase separation, but the time-dependent viscoelastic properties of full-length FIB1 require the RNA-binding MD	_	_	_
psself67	Xinxin Wang	28942918	Homo sapiens	_	P35637	FUS	Cytoplasm	Stress granule	_	_	in vitro droplet formation	Here, we investigate the phase separation properties of a class of intrinsically disordered scaffold proteins that we refer to as “FUS family proteins,” because they share similar domain structures, and the first described member of this family was Fused in Sarcoma, or FUS. There are about 30 FUS family proteins in the human genome. . These include FET proteins (FUS and the related proteins EWSR1…	liquid,hydrogel	Substitution of glycine for alanine in FUS does not significantly affect the saturation concentration. However, a glycine to alanine (G→A) variant changes the fusion rate of two droplets by more than two orders of magnitude. This suggests that the glycine residues maintain the liquid-like nature of the drops.	PS-self	1-214	_	_	_	_	_	_	_	S30/42/54/61/84/87/112/117/131/142,T7/11/19/68;phosphorylation	Phosphorylation by DNA-PK reduced binding of wild-type FUS-LC: GFP to mCherry:FUS hydrogels by a factor of ten.	p.S84A/S87A,p.T7A/T11A,p.S131A/S142A,p.S112A/S117A,p.T19A/S30A,p.S42A/S54A,p.S30A/S61A,p.S61A/T68A	Effects of the double Ala substitutions on the ability of DNA-PK to either inhibit hydrogel binding by FUS-LC or melt FUS-LC droplets were correlatively similar. Elimination of phosphorylation sites within the core-forming region identified by solid state NMR (i.e., the S42A/S54A, S61A/T68A, and S42A/S84A mutants) strongly reduced the effects of DNA-PK treatment on both hydrogel binding and dropl…	low-complexity domain(LCD)	Here we report results from solid state NMR experiments to characterize the molecular structure of fibrils formed by the LC domain of the fused in sarcoma (FUS) RNA-binding protein (FUS-LC).	_	_	_
psother320	Haotai Xie	32165560	Homo sapiens	Human keratinocytes	P20930	filaggrin	Cytoplasm	_	_	_	in vivo droplet formation,in vivo FRAP	Here, we found that filaggrin assembles keratohyalin granules (KGs) through liquid-liquid phase separation. The dynamics of phase separation governed terminal differentiation and were disrupted by human skin barrier disease-associated mutations. We imaged cells as they neared the skin surface and found that environmentally regulated KG phase dynamics drive squame formation. Thus, epidermal struct…	liquid	Live-cell imaging revealed that human keratinocytes (HaCATs) harboring our engineered filaggrins underwent granule rearrangements and fusion events that are hallmarks of liquid-like droplets.	PS-other	_	_	_	_	_	_	_	_	_	_	mut-n2 FLG mutation	S100 domain with mut-n2 FLG mutations still failed to phase separate appreciably even at high concentration	S100 domain	The S100 (dimerization) domain of human FLG enhances the phase-separation propensity of FLG repeat proteins but fails to rescue phase behavior in disease-associated variants with ≤2 FLG repeats.	_	_	The S100 dimerizing domain of FLG variants increased recovery half-life after photobleaching even further, while deletion of the carboxy tail, a small truncation mutation seen in some patients, accelerated recovery.
psother209	Xinxin Wang	31324804	Homo sapiens	HeLa cells	Q5T1M5	Fm	Cytoplasm	_	_	_	in vivo droplet formation,in vivo FRAP	We engineered the light chain of human ferritin by fusing the F36M-FKBP (Fm) protein to the N terminus of the ferritin monomer. The resulting chimeric Fm-ferritin (FFm) has 24 Fm proteins pointing outside the nanocage, which act as self-interacting domains. Such a protein scaffold can easily be functionalized by fusing a protein of interest (POI-FFm). In the present study, we describe the ArtiGra…	liquid	ArtiGmCh recapitulate the main properties of phase-separated liquid droplets.	PS-other	_	ferritin,Pumilio 1	P02792,Q14671	the co-expression of an RNA-binding PUM.HD-FFm scaffold with a neutral mCherry-FFm scaffold eventually leads to the concentration-dependent phase separation of micrometric protein condensates, which recruit polyadenylated RNAs	NORAD lncRNA	We found that ArtiGEGFP/PUM were enriched in NORAD lncRNA	_	_	_	_	_	_	_	_	_	_	_
psother305	Haotai Xie	31999954	Mus musculus	N2A cells	P35922	FMRP	Nucleus	Neuronal granule	_	_	in vitro droplet formation,in vivo droplet formation	We provide evidence that the eIF4G microexons function as a translational brake by causing ribosome stalling, through their propensity to promote the coalescence of cytoplasmic granule components associated with translation repression, including the fragile X mental retardation protein FMRP. eIF4G11-200+MIC has a higher propensity for phase separation with phospho-FMRP445-632 than eIF4G1ΔMIC, as …	liquid	Both isoforms phase separate in the presence of RNA, forming liquid droplets.	PS-other	445-632	eIF4G1	Q6NZJ6	The eIF4G1 microexon promotes the coalescence of components of neuronal granules associated with translation repression, including FMRP.	sc1 RNA	Both isoforms phase separate in the presence of RNA, forming liquid droplets	_	_	phosphorylation	Phospho-FMRP is preferentially associated with translational repression and stalled ribosomes and has a higher propensity to phase separate in vitro.	_	_	_	_	_	_	_
psother208	Xinxin Wang	31324804	Homo sapiens	HeLa cells	Q14671	Pumilio 1	Cytoplasm	_	_	_	in vivo droplet formation,in vivo FRAP	We engineered the light chain of human ferritin by fusing the F36M-FKBP (Fm) protein to the N terminus of the ferritin monomer. The resulting chimeric Fm-ferritin (FFm) has 24 Fm proteins pointing outside the nanocage, which act as self-interacting domains. Such a protein scaffold can easily be functionalized by fusing a protein of interest (POI-FFm). In the present study, we describe the ArtiGra…	liquid	ArtiGmCh recapitulate the main properties of phase-separated liquid droplets.	PS-other	PUM.HD domain	Fm,ferritin	Q5T1M5,P02792	the co-expression of an RNA-binding PUM.HD-FFm scaffold with a neutral mCherry-FFm scaffold eventually leads to the concentration-dependent phase separation of micrometric protein condensates, which recruit polyadenylated RNAs	NORAD lncRNA	We found that ArtiGEGFP/PUM were enriched in NORAD lncRNA	_	_	_	_	ΔCT	ArtiGmCh/PUMdCT were able to recruit neither NORAD lncRNA nor cytoplasmic PABP-EGFP at their surface. Consistently, ArtiGmCh/PUMdCT did not display any patchy micrometric assembly of the P-body or SG components tested	Pumilio homology domain (PUM.HD)	the co-expression of an RNA-binding PUM.HD-FFm scaffold with a neutral mCherry-FFm scaffold eventually leads to the concentration-dependent phase separation of micrometric protein condensates, which recruit polyadenylated RNAs.	_	_	_
psself46	Xinxin Wang	26412307,29424691	Saccharomyces cerevisiae	_	P32588	Pub1	Cytoplasm	Stress granule	_	_	in vitro droplet formation,in vitro FRAP	Our interpretation of these results is that the high concentration of the IDR in the phase-separated droplets (370 and 310 μM for SNAP-PTB-Pub1IDR and SNAP-PTB-eIF4GIIIDR, respectively) leads over time to the formation of kinetically trapped and stable structures. This maturation may involve the formation of amyloid-like fibers, because the filamentous structures of SNAP-PTB-Lsm4IDR+RNA that beco…	liquid,solid	Solutions of SNAP-Lsm4IDR, Pub1IDR, and Tia1IDR either rapidly formed fiber-like structures (Lsm4) or remained as a single phase when fused to the SNAP tag at low salt. Thus, IDRs can alternatively form both fibers and phase-separated droplets under low salt conditions.	PS-self	243-327	PTB	Q9UKA9	All proteins were also recruited into PTB+RNA droplets. But for GFP-Lsm4IDR, GFP-Tia1IDR and GFP-FusIDR, recruitment into the PTB- FusIDR+RNA droplets was significantly higher	(UCUCUAAAAA)5	All proteins were also recruited into PTB+RNA droplets. But for GFP-Lsm4IDR, GFP-Tia1IDR and GFP-FusIDR, recruitment into the PTB- FusIDR+RNA droplets was significantly higher	_	_	_	_	_	_	intrinsically disordered region (IDR)	We demonstrate that some RNA binding proteins, or their IDRs, can rapidly phase separate on their own, or with RNA, to produce dynamic, liquid-like structures.	_	_	_
psother140	Xinxin Wang	30523075	Escherichia coli	_	P0A9A6	FtsZ	Cytoplasm	_	_	_	in vitro droplet formation	Here, we demonstrate that FtsZ can form crowding‐induced condensates, reminiscent of those observed for eukaryotic proteins. Formation of these FtsZ‐rich droplets occurs when FtsZ is bound to SlmA, a spatial regulator of FtsZ that antagonizes polymerization, while also binding to specific sites on chromosomal DNA. The resulting condensates are dynamic, allowing FtsZ to undergo GTP‐driven assembly…	liquid,solid	Our results show that FtsZ·SlmA·SBS complexes form structures consistent with crowding‐driven liquid‐phase condensates that are dynamic. GTP addition to these condensates induced the assembly of FtsZ into fibers coexisting with large liquid droplets.	PS-other	1-383	SlmA	P0C093	FtsZ was found to form round structures compatible with liquid droplets in the presence of SlmA and a 24‐bp oligonucleotide containing the consensus sequence targeted by this protein (SBS)	_	_	SBSs(SlmA‐binding sequences),short salmon sperm DNA fragments	In open, phase‐separated PEG/DNA systems, abundant FtsZ·SlmA·SBS condensates were found, mostly distributed in the DNA phase.	_	_	_	_	_	_	_	_	_
psself62	Xinxin Wang	28790177	Homo sapiens	HEK293T cells	P35637	FUS	Cytoplasm	Stress granule	_	_	in vitro droplet formation,in vivo droplet formation	Here we map in vitro and in‐cell phosphorylation sites across FUS LC. We show that both phosphorylation and phosphomimetic variants reduce its aggregation‐prone/prion‐like character, disrupting FUS phase separation in the presence of RNA or salt and reducing FUS propensity to aggregate.	liquid,solid	After 3 days of agitation, all three unphosphorylated wild‐type FUS control samples exhibited irregular aggregates, whereas phosphorylated wild‐type FUS and all phosphomimetic 12E assemblies remained spherical.	PS-self	1-163	_	_	_	_	_	_	_	S26/42/61/84/30/87/117/131,T7/11/19/68;phosphorylation	wild‐type FUS LC undergoes LLPS to form round micron‐sized droplets. After the same incubation period, DNA‐PK‐phosphorylated FUS LC showed no LLPS or aggregation.	p.S26E/S30E/T68E/S84E/S87E/S117E,p.T7E/T11E/T19E/S26E/S30E/S42E/S61E/T68E/S84E/S87E/S117E/S131E	Increasing ionic strength dramatically reduced phase separation of full‐length FUS 6E(p.S26E/S30E/T68E/S84E/S87E/S117E) and FUS 12E(p.T7E/T11E/T19E/S26E/S30E/S42E/S61E/T68E/S84E/S87E/S117E/S131E), while wild‐type FUS was significantly less affected. Phase separation of full‐length FUS 6E and 12E is disrupted, not enhanced, by RNA. At mass ratios of RNA:full‐length FUS of 1:1 or higher, full‐lengt…	low-complexity domain(LCD)	WT FUS LC undergoes LLPS and aggregation under DNA‐PK reaction solution conditions	_	_	_
psother170	Haotai Xie	31019288	Homo sapiens	C2C12 cells	P43243	MATR3	Nucleus	_	_	_	in vivo droplet formation	Using fusion proteins of matrin 3 (MATR3) to yellow fluorescent protein (YFP), we recently observed that deletion of the second RNA recognition motif (RRM2) caused the protein to phase separate and form intranuclear liquid-like droplets. N-terminal sequences in MATR3 can mediate phase separation into intranuclear droplet-like structures that can recruit TDP43 under conditions of low RNA binding. …	liquid	Eletion of the second RNA recognition motif (RRM2) caused the protein to phase separate and form intranuclear liquid-like droplets.	PS-other	1-397	TDP43	Q13148	MATR3 constructs that are capable of forming liquid-like droplets will recruit TDP43 carrying a disabled RRM1 domain or expressed fragments of TDP43 that encompass the PrL domain.	RNA	N-terminal sequences in MATR3 can mediate phase separation into intranuclear droplet-like structures that can recruit TDP43 under conditions of low RNA binding.	_	_	_	_	p.S85C,p.F115C,p.P154S,ΔRRM1,ΔRRM2	Introduction of the myopathic S85C mutation into NLS-N397 MATR3:YFP, but not ALS mutations F115C or P154S, inhibited droplet formation.MATR3:YFP constructs lacking RRM1(ΔRRM1) produced a globular distribution of the protein within nuclei, whereas deletion of RRM2(ΔRRM2) produced a protein that was organized into spherical structures that resemble droplets. Notably, cells containing the MATR3:YFPΔ…	RNA recognition motif (RRM)	MATR3:YFP ΔRRM2 formed droplets that appeared to recruit the TDP43 RRM1 mutants.the N-terminal sequence of MATR3 appears to be able to undergo phase separation to form liquid-like droplets, or it can readily integrate into a yet to be defined pre-existing nuclear compartment.	_	_	_
psother377	Haotai Xie	32637943	Severe acute respiratory syndrome coronavirus 2	_	P0DTC9	N	_	SARS-CoV-2 N condensate	32637943-P0DTC9-1	_	in vitro droplet formation	Here we show that the N protein of SARS-CoV-2, together with viral RNA, forms biomolecular condensates. Unmodified N protein forms partially ordered gel-like structures that depend on multivalent RNA-protein and protein-protein interactions. Phosphorylation reduces a subset of these interactions, generating a more liquid-like droplet.	liquid,hydrogel	Unmodified N protein forms partially ordered gel-like structures that depend on multivalent RNA-protein and protein-protein interactions. Phosphorylation reduces a subset of these interactions, generating a more liquid-like droplet.	PS-other	1-419	_	_	_	viral RNA	The N protein of SARS-CoV-2, together with viral RNA, forms biomolecular condensates	_	_	phosphorylation	Unmodified protein forms gel-like condensates that are relatively rigid, while phosphorylated N protein forms condensates that behave more like liquid droplets.	_	_	the 55-aa C-terminal extension (CTE),the 44-aa N-terminal extension (NTE),serine-arginine (SR) region	As in the experiments with long RNA, CTE deletion enhanced droplet formation, NTE deletion inhibited it, and the double deletion had little effect, pointing to these regions as opposing but nonessential modulators of protein-protein interactions. SR region, perhaps in association with part of the RNA, is required for TRS-dependent droplet formation because it mediates a weak interaction with anot…	_	_	Droplet formation was greatly reduced when the N protein was in molar excess over the TRS RNA, indicating that RNA-free N protein exerts a dominant inhibitory effect on the formation of TRS-bound oligomers.
psother535	Xinxin Wang	33568486	Saccharomyces cerevisiae	_	Q04002	Scc2	_	_	33568486-Q04002-1	_	in vitro droplet formation,in vitro FRAP	Here, we show that yeast cohesin exhibits pronounced clustering on DNA, with all the hallmarks of biomolecular condensation. DNA-cohesin clusters exhibit liquid-like behavior, showing fusion of clusters, rapid fluorescence recovery after photobleaching and exchange of cohesin with the environment. Strikingly, the in vitro clustering is DNA length dependent, as cohesin forms clusters only on DNA e…	liquid	When multiple clusters formed along a single DNA molecule, we often observed that two spherical neighboring clusters merged over time, where, subsequently, the shape of the resulting cluster again became spherical.	PS-other	_	Smc1,Smc3,Scc1,Scc3,Scc4	P32908,P47037,Q12158,P40541,P40090	The observed cluster formation is induced by ATP-independent interactions between the cohesin holocomplex and DNA.	_	_	double-tethered λDNA [48.5 kilo–base pairs (kbp)]	We immobilized SYTOX Orange (SxO)–labeled double-tethered λDNA [48.5 kilo–base pairs (kbp)] on a polyethylene glycol (PEG)–coated surface and applied 10 nM cohesin holocomplexes (i.e., the cohesin tetramer Smc1-Smc3-Scc1-Scc3 and the cohesin loader Scc2-Scc4). We observed the spontaneous accumulation of DNA spots along DNA molecules. Application of an in-plane side flow showed that these were sta…	_	_	_	_	_	_	_	_	_
psother317	Haotai Xie	32111972	Homo sapiens	NIH 3T3 cells	P51608	MeCP2	Nucleus	_	_	_	in vitro droplet formation,in vivo droplet formation,in vivo FRAP	In this study, we found that MeCP2 can induce compaction and liquid-liquid phase separation of nucleosomal arrays in vitro, and DNA methylation further enhances formation of chromatin condensates by MeCP2. Interestingly, RTT-causing mutations compromise MeCP2-mediated chromatin phase separation, while benign variants have little effect on this process. Moreover, MeCP2 competes with linker histone…	liquid	A cooperative association between MeCP2 monomers would result in local enrichment of MoRFs, potentially facilitating the local recruitment of binding partners and demixing from solution to form liquid droplets.	PS-other	73-312,167-486	_	_	_	_	_	chromatin	MeCP2 drives chromatin compaction and chromatin liquid–liquid phase separation in vitro.	_	_	p.R168X,p.R255X,p.R270X,p.R294X,p.R106W,p.R111G,p.Y120D,p.R133C,p.F157I,p.T158M,p.P152R	R168X failed to undergo LLPS with 4×601-NA at all conditions tested, while R255X, R270X and R294X had progressively increased LLPS ability as the length of the proteins increased. Most RTT missense mutations in the MBD (R106W, R111G, Y120D, R133C, F157I, T158M), with the exception of P152R, reduced the MeCP2-driven LLPS of chromatin in vitro	N-terminal domain (NTD),methyl-CpG-binding domain (MBD),C-terminal domain (CTD),transcription repression domain (TRD)	The truncations NTD-MBD-TRD (1–312 aa) and MBD-TRD-CTD (72–486 aa) showed a stronger LLPS ability than the other truncations but were still a little weaker than the FL MeCP2.	_	_	MeCP2 cooperatively oligomerizes when bound to 4×601-NA, and TRD missense mutations preferentially perturb the oligomerization interaction in their own vicinity. The latter perturbation is likely the cause for the impairment of MeCP2-driven LLPS of NA by these RTT mutations.
psother57	Xinxin Wang	27565345	Homo sapiens	HEK293T cells,HeLa cells	P78352	PSD-95	Cytoplasm	Postsynaptic density	_	_	in vitro droplet formation,in vitro FRAP,in vivo droplet formation,in vivo FRAP	In this study, we discover that SynGAP, one of the most abundant PSD proteins and a Ras/Rap GTPase activator, forms a homo-trimer and binds to multiple copies of PSD-95. Binding of SynGAP to PSD-95 induces phase separation of the complex, forming highly concentrated liquid-like droplets reminiscent of the PSD. The multivalent nature of the SynGAP/PSD-95 complex is critical for the phase separatio…	liquid	Binding of SynGAP to PSD-95 induces phase separation of the complex, forming highly concentrated liquid-like droplets reminiscent of the PSD.	PS-other	306-398,306-412,306-721	SynGAP	Q96PV0	Isolated SynGAP CC-PBM and PSD-95 PSG solutions are stable and homogeneous at 100 µM concentration under light microscope at room temperature (RT). Mixing the two proteins, each at a concentration of 100 µM, resulted in formation of numerous droplets.	_	_	_	_	_	_	p.A399_N410del	Deleting the extended αC helix (A399–N410) from PSD-95 PSG (p.A399_N410del) led to > 10-fold decrease in binding to SynGAP CC-PBM.	PDZ-SH3-GK tandem(PSG),C-terminal extension sequence,(PSD-95,Dlg,ZO-1 domain)PDZ	We examined the solution of the SynGAP CC-PBM and PSD-95 PSG mixture shortly after mixing by light microscope and observed numerous small spherical droplets spanning various diameters, a phenomenon characteristic of liquid-to-liquid phase separation. A C-terminal extension sequence beyond the canonical PDZ boundary enhances PSD-95 PDZ3’s binding specificity to SynGAP.	_	_	A prerequisite for liquid-liquid phase transition to occur is that the SynGAP CC-PBM/PSD-95 PSG complex needs to form oligomer.
psself78	Xinxin Wang	29425497	Homo sapiens	_	P35637	FUS	Cytoplasm	Stress granule	_	_	in vitro droplet formation	We observed that LLPS of SNAP fusions of FUSIDR is strongly impaired in yeast lysates, which contained ∼10 mg/mL protein. We observed LLPS with identical concentrations of RNA and SNAP-PTB, when SNAP-PTB was fused to either the FUS or Pub1 IDRs. Phase-separated droplets formed at 37.5 mM NaCl by SNAP-hnRNP A1IDR, SNAP-FUSIDR, SNAP-eIF4GIIIDR in the absence or presence of 100 mg/mL BSA, lysozyme, …	liquid	Phase-separated droplets formed by SNAP-eIF4GIIIDR (35 µM), SNAP-hnRNP A1IDR (5.25 µM), or SNAP-FUSIDR (5 µM) in the presence of either 10 nM FITC-BSA or 100 nM FITC-lysozyme.	PS-self	1-237	PTB	Q9UKA9	we observed LLPS with identical concentrations of RNA and SNAP-PTB, when SNAP-PTB was fused to either the FUS or Pub1 IDRs	(UCUCUAAAAA)5	we observed LLPS with identical concentrations of RNA and SNAP-PTB, when SNAP-PTB was fused to either the FUS or Pub1 IDRs	_	_	_	_	_	_	_	_	_	_	_
psself90	Xinxin Wang	29677515	Homo sapiens	SH-SY5Y cells	P35637	FUS	Cytoplasm	Stress granule	_	_	in vitro droplet formation,in vivo droplet formation	Indeed, significant hypomethylation, which occurs in FUSassociated frontotemporal lobar degeneration (FTLD), induces FUS condensation into stable intermolecular b-sheet-rich hydrogels that disrupt RNP granule function and impair new protein synthesis in neuron terminals. We show that transportin acts as a physiological molecular chaperone of FUS in neuron terminals, reducing phase separation and …	liquid,hydrogel	These experiments suggest that liquid droplet condensates of ADMA FUS contain a small proportion of FUS in an antiparallel b sheet conformation, and this antiparallel b sheet content is then significantly increased upon conversion to hydrogel-like HYPO FUS condensates.	PS-self	1-214	_	_	_	_	_	_	_	R216/218/259/394/407/472/473/476/481;methylation	To assess the effects of reduced methylation on FUS phase behavior, we repeated the phase transition experiments on hypomethylated FUS (HYPO FUS) purified from AdOx-treated Sf9 cells. HYPO FUS condensed into many small assemblies (1.46 ± 0.11 μm), often with non-spherical shapes, fewer fusion events, and right-shifted the phase diagram in a manner similar to the effects of fALS- FUS mutations.	p.R216A/R259A/R407A/R472A/R473A/R476A,p.Y113A/Y122A/Y130A/Y136A/Y143A/Y149A/Y161,p.Y113F/Y122F/Y130F/Y136F/Y143F/Y149F/Y161F,p.R216K/R259K/R407K/R472K/R473K/R476K	FUS phase separation was abrogated when cation-π interactions were disrupted by replacement of arginines with alanine (p.R216A/R259A/R407A/R472A/R473A/R476A) and conversion of the ncYs to alanine (p.Y113A/Y122A/Y130A/Y136A/Y143A/Y149A/Y161). However, phase separation was maintained when cation-π interactions were preserved by substitution of the arginines with lysine (p.Y113F/Y122F/Y130F/Y136F/Y1…	low-complexity domain (LCD),C-terminal domain(CTD)	The EmGFP-tagged LC fragment formed droplets and gels when cooled at high concentrations (>50 μM FUS), but did not phase separate at 1 μM at 23°C, even when mixed with dextran. The mCherry-tagged arginine-rich sCTD also showed minimal phase separation under these conditions. In contrast, robust phase separation rapidly occurred when the LC and sCTD fragments were mixed at 1:1 molar ratios, even i…	_	_	_
psself143	Xinxin Wang	31171700	Homo sapiens	NIH 3T3 cells	O43663	PRC1	Nucleus	Polycomb body	_	_	in vitro droplet formation,in vitro FRAP,in vivo droplet formation,in vivo FRAP	We show here that reconstituted PRC1 readily phase-separates into droplets in vitro at low concentrations and physiological salt conditions. This behavior is driven by the CBX2 subunit. Point mutations in an internal domain of Cbx2 eliminate phase separation.	liquid	The various mixtures of PRC1 components and ligands investigated in vitro have properties of a phase-separated liquid in that they form spherical droplets that can coalesce, increase in size with protein concentration, and can be disrupted and reformed by manipulation of salt concentration.	PS-self	1-620	_	_	_	Cy5-labeled CAT7 RNA	We generated polynucleosomal templates using Cy5-labeled 2.5-kb DNA with either heterogeneously modified polynucleosomes or polynucleosomes containing an H3K27me3 analog. We also included Cy5-labeled 2.5-kb DNA alone as well as Cy5-labeled CAT7 RNA shown previously to associate with PRC1. All four ligands were incorporated into condensates formed by mEGFP-CBX2 + RING1b and mEGFP-PRC1.	Cy5-labeled 2.5-kb DNA,polynucleosome	We generated polynucleosomal templates using Cy5-labeled 2.5-kb DNA with either heterogeneously modified polynucleosomes or polynucleosomes containing an H3K27me3 analog. We also included Cy5-labeled 2.5-kb DNA alone as well as Cy5-labeled CAT7 RNA shown previously to associate with PRC1. All four ligands were incorporated into condensates formed by mEGFP-CBX2 + RING1b and mEGFP-PRC1.	_	_	_	_	_	_	_	_	_
psother507	Xinxin Wang	33512446,18931262	Homo sapiens	U2OS cells	P06401	PR	Nucleus	Nuclear body	_	_	in vivo droplet formation,in vivo FRAP	We have identified a mutation in PR that ablates its binding to the nuclear matrix and prevents PR movement into nuclear foci. Nuclear matrix binding mutants lack transcriptional activity and inhibit dimerization, demonstrating the critical role of matrix binding for PR dynamics and activity. DNA binding of PR is required for fidelity of location in foci, as DNA binding domain (DBD) mutants form …	liquid	Within foci, however, PR was highly mobile. FRAP of PR foci showed that PR foci recovered rapidly after bleaching.	PS-other	_	_	_	_	_	_	_	_	_	_	Δshort hinge region/Δhormone-binding domain,p.C587A	The dimerization mutant was evenly distributed in the nucleus, and no foci were formed. DBD mutant foci were more numerous and distributed throughout the nucleus. The proportion of PR that moved into foci was higher for the DBD mutant than for wild-type PR. Whereas liganded wild-type receptor was distributed both evenly throughout the nucleus and in foci, the liganded DBD mutants(p.C587A), partic…	_	_	_	_	Dimerization is required for PR focus formation.
psother95	Xinxin Wang	29467404	Drosophila melanogaster	Drosophila NBs cells, Drosophila SOP cells	O96561	Pon	Nucleus	_	_	_	in vitro droplet formation,in vitro FRAP,in vivo droplet formation,in vivo FRAP	Here we discover that Numb PTB domain, using two distinct binding surfaces, recognizes repeating motifs within Pon in a previously unrecognized mode. The multivalent Numb-Pon interaction leads to high binding specificity and liquid-liquid phase separation of the complex.	liquid	The Numb/Pon complex in the condensed liquid phase is highly concentrated and rapidly exchanges with the two proteins in the aqueous phase of the cytoplasm.	PS-other	1-228	Numb	P16554	Isolated Numb PTB and Pon A1B3 solutions are clear under light microscope at room temperature (RT). Mixing the two proteins led to formation of numerous droplets	_	_	_	_	_	_	p.N139A,p.N169A,p.E121A,p.P153A,p.E155A,p.Y154E,p.R158A,p.F186E,p.E187A	In line with the structural data, mutations in either the A site (G192LPTB, G192DPTB, N139AA2, and N169AA3) or B site (C90WPTB, R171APTB, E121AB1, N152,P153AB2, E155AB2, Y154EB2, R158AB2, F186EB3, and E187AB3) completely destroyed or significantly impaired the interaction between Numb PTB and Pon fragments containing only one copy of AB combination. Whereas for Pon full-length protein or fragment…	_	_	_	Several repeating motifs have been found in Pon1-228: type A “FxNxx[F/L]” motif and type B “NP[F/Y]E[V/I]xR” motif; multiple copies of AB repeats could act cooperatively for high avidity PTB binding. Combination of more coupled AB motifs, such as A2B2A3B3 (referred to as A2B3 hereafter), or even A1B1A2B2A3B3 (Pon1-228, referred to as A1B3 hereafter) significantly strengthened the Numb-Pon interac…	_
psself145	Xinxin Wang	31199001,26455390	Homo sapiens	_	P35637	FUS	Nucleus	_	_	_	in vitro droplet formation,in vitro FRAP	We report that the N-terminal low complexity domain of the RNA-binding protein Fused in Sarcoma (FUS LC) is structurally disordered and forms a liquid-like phase-separated state resembling RNP granules. This state directly binds the C-terminal domain of RNA polymerase II. Phase-separated FUS lacks static structures as probed by fluorescence microscopy, indicating they are distinct from both prote…	liquid	We use solution nuclear magnetic resonance spectroscopy to directly probe the dynamic architecture within FUS liquid phase-separated assemblies	PS-self	1-163	RNA polymerase II	P24928	Taken together these data demonstrate that the C-terminal domain of RNA polymerase II can directly interact with FUS low complexity domain phase-separated states and can nucleate their assembly.	torula yeast RNA	We observed the greatest extent of phase separation at an RNA:FUS ratio of 0.4:1 by mass. The highest concentrations of RNA led to decreased phase separation, below that of FUS without RNA.	_	_	_	_	_	_	N-terminal low-complexity domain (LCD)	we show that the low complexity domain of FUS (FUS LC) is structurally disordered both as a monomer and within a liquid phase-separated state that directly recruits the C-terminal repeat domain of RNA polymerase II	_	_	_
psother359	Haotai Xie	32434105,29930094	Mus musculus	mES cells	P08775	Pol II	Nucleus	_	_	_	in vivo droplet formation,in vivo FRAP	Mediator and Pol II each form small transient and large stable clusters in living embryonic stem cells. Mediator and Pol II are colocalized in the stable clusters, which associate with chromatin, have properties of phase-separated condensates, and are sensitive to transcriptional inhibitors.	liquid	Our FRAP analyses of clusters revealed very rapid dynamics and turnover of their components: 60 percent of the Mediator and 90 percent of Pol II components were exchanged within ~10 seconds within clusters.	PS-other	_	Mediator	Q8C1S0	Mediator and Pol II form condensates that coalesce, recover in FRAP, and are sensitive to hexanediol.	_	_	chromatin	We concluded that clusters diffuse like chromatin-associated domains.	_	_	_	_	_	_	_	_	_
psother221	Xinxin Wang	31398323	Mus musculus	_	Q925J9	MED1	Nucleus	_	_	_	in vitro droplet formation	We show that DNA sequences encoding TF binding site number, density, and affinity above sharply defined thresholds drive condensation of TFs and coactivators. A combination of specific structured (TF-DNA) and weak multivalent (TF-coactivator) interactions allows for condensates to form at particular genomic loci determined by the DNA sequence and the complement of expressed TFs. DNA features foun…	_	_	PS-other	IDR region	OCT4	P20263	in vitro assays revealed that ODNA_20 promoted phase separation of MED1-IDR and OCT4 at lower concentrations	_	_	ODNA_20	in vitro assays revealed that ODNA_20 promoted phase separation of MED1-IDR and OCT4 at lower concentrations	_	_	_	_	intrinsically disordered region (IDR)	ranscriptional condensate stability is governed by a combination of TF-DNA and IDR-IDR interactions between TFs and coactivators(like MED1)	_	_	_
psself223	Haotai Xie	32594560,30127355	Homo sapiens	U2OS cells	P24928	Pol II	Nucleus	_	_	_	in vitro droplet formation,in vitro FRAP,in vivo droplet formation,in vivo FRAP	Here we report that human and yeast CTDs undergo cooperative liquid phase separation, with the shorter yeast CTD forming less-stable droplets. In human cells, truncation of the CTD to the length of the yeast CTD decreases Pol II clustering and chromatin association, whereas CTD extension has the opposite effect. CTD droplets can incorporate intact Pol II and are dissolved by CTD phosphorylation w…	liquid	Phase separation of Pol II CTD into liquid-like droplets.	PS-self	1542-1733	_	_	_	_	_	_	_	S5;phosphorylation	Phosphorylation at S5 is incompatible with CTD phase separation and transfers the CTD from the highly concentrated state within droplets to the dispersed pool.	_	_	C-terminal domain (CTD)	Human and yeast CTDs undergo cooperative liquid phase separation, with the shorter yeast CTD forming less-stable droplets.	_	The difference in fluorescence recovery between hCTD and yCTD further suggests that the higher number of repeats in hCTD strengthened CTD–CTD interactions.	_
psself222	Haotai Xie	32594560,30127355	Saccharomyces cerevisiae	U2OS cells	P04050	Pol II	Nucleus	_	_	_	in vitro droplet formation,in vitro FRAP,in vivo droplet formation,in vivo FRAP	Here we report that human and yeast CTDs undergo cooperative liquid phase separation, with the shorter yeast CTD forming less-stable droplets. In human cells, truncation of the CTD to the length of the yeast CTD decreases Pol II clustering and chromatin association, whereas CTD extension has the opposite effect. CTD droplets can incorporate intact Pol II and are dissolved by CTD phosphorylation w…	liquid	Phase separation of Pol II CTD into liquid-like droplets.	PS-self	1593-1970	_	_	_	_	_	_	_	S5;phosphorylation	Phosphorylation at S5 is incompatible with CTD phase separation and transfers the CTD from the highly concentrated state within droplets to the dispersed pool.	_	_	C-terminal domain (CTD)	Human and yeast CTDs undergo cooperative liquid phase separation, with the shorter yeast CTD forming less-stable droplets.	_	The difference in fluorescence recovery between hCTD and yCTD further suggests that the higher number of repeats in hCTD strengthened CTD–CTD interactions.	_
psself177	Xinxin Wang	31805282	Homo sapiens	_	P35637	FUS	Nucleus	_	_	_	in vitro droplet formation,in vitro FRAP	We identified a segment with a strong amyloid-forming tendency that induced the aggregation of FUS-LC domain in phase-separated liquid droplets and further seeded the aggregation of full-length FUS. The aggregation propensity and seeding ability of this amyloid-forming segment were modulated by site-specific phosphorylation.	liquid,solid	FUS-LC alone formed highly circular droplets, while the droplets became irregular in morphology with the addition of R2, indicating the formation of small fibrils.	PS-self	33-49,50-65,66-82,83-96	_	_	_	_	_	_	_	S54/61;phosphorylation	The Ser-61-phosphorylated R2 (pR2) formed amorphous aggregates within hours, which did not change over time. The Ser-54-phosphorylated R2 (pS54), however, slowly formed spherical oligomers within a few hours. Phosphorylation of serine 61 prevented the R2 induced liquid-to-solid phase transition of FUS-LC.	_	_	R2	The addition of R2 triggered the aggregation of the full-length FUS protein by decreasing its solubility.	_	_	Ser-54-phosphorylated R2 (pS54), however, slowly formed spherical oligomers within a few hours. The oligomers were likely to be on the pathway toward fibrillization because they converted into fibrils after 30 days of incubation.The R3 segment formed spherical oligomers with heterogeneous sizes.
psother484	Haotai Xie	33323015	Homo sapiens	U2OS cells	O00444	Plk4	Cytoplasm	Centrosome	_	_	in vivo droplet formation	Although STIL was not required for Plk4's initial ring-to-dot conversion, coexpressed STIL greatly enhanced Plk4's ability to generate a spherical condensate and recruit Sas6, a major component of the centriolar cartwheel structure. Plk4's autophosphorylation-induced clustering is sufficient to induce its ring-to-dot localization conversion and that subsequently recruited STIL potentiates this pr…	liquid,solid	An active Plk4 phosphorylated at the CPB’s PC3 SSTT residues has been shown to phase-separate into a condensate with a detectable level of liquid drop-like properties. A catalytically inactive GFP-Plk4 K41M (KM) yielded noticeably smaller, irregularly shaped, aggregate-like morphologies, as if it formed amorphous, insoluble precipitates.	PS-other	_	STIL,Sas6	Q15468,Q6UVJ0	STIL promotes the conversion of hollow Plk4 spheres to inside-filled Plk4+STIL condensates capable of recruiting Sas6.	_	_	_	_	phosphorylation	Autophosphorylation is sufficient to drive the formation of Plk4’s spherical assemblies in E. coli.	p.K41M,p.S698E,p.S700E,p.T704E,p.T707D	A catalytically inactive GFP-Plk4 K41M (KM) yielded noticeably smaller, irregularly shaped, aggregate-like morphologies, as if it formed amorphous, insoluble precipitates. Due to its deregulated condensation activity, the EGFP-Plk4 CP mutant (the condensation-proficient S698E S700E T704E T707D mutant.) frequently generated an elongated morphology decorated with mCherry-STIL	PC3 SSTT motif,C-terminal cryptical polo-box (CPB)	At the biochemical level, Plk4 - unlike its N-terminal βTrCP degron motif - robustly autophosphorylated the phosphocluster 3 (PC3) SSTT (S698, S700, T704, and T707 in human) motif within its C-terminal cryptic polo-box, an event critical for inducing its physical clustering.	_	_	_
psother536	Xinxin Wang	33568486	Saccharomyces cerevisiae	_	Q12158	Scc1	_	_	33568486-Q12158-1	_	in vitro droplet formation,in vitro FRAP	Here, we show that yeast cohesin exhibits pronounced clustering on DNA, with all the hallmarks of biomolecular condensation. DNA-cohesin clusters exhibit liquid-like behavior, showing fusion of clusters, rapid fluorescence recovery after photobleaching and exchange of cohesin with the environment. Strikingly, the in vitro clustering is DNA length dependent, as cohesin forms clusters only on DNA e…	liquid	When multiple clusters formed along a single DNA molecule, we often observed that two spherical neighboring clusters merged over time, where, subsequently, the shape of the resulting cluster again became spherical.	PS-other	_	Smc1,Smc3,Scc3,Scc2,Scc4	P32908,P47037,P40541,Q04002,P40090	The observed cluster formation is induced by ATP-independent interactions between the cohesin holocomplex and DNA.	_	_	double-tethered λDNA [48.5 kilo–base pairs (kbp)]	We immobilized SYTOX Orange (SxO)–labeled double-tethered λDNA [48.5 kilo–base pairs (kbp)] on a polyethylene glycol (PEG)–coated surface and applied 10 nM cohesin holocomplexes (i.e., the cohesin tetramer Smc1-Smc3-Scc1-Scc3 and the cohesin loader Scc2-Scc4). We observed the spontaneous accumulation of DNA spots along DNA molecules. Application of an in-plane side flow showed that these were sta…	_	_	_	_	_	_	_	_	_
psother578	Xinxin Wang	33761347	Homo sapiens	HEK293T cells	O75334	liprin-α2	Cytoplasm	Presynaptic active zone condensate	_	_	in vitro droplet formation,in vitro FRAP,in vivo droplet formation,in vivo FRAP	Here, we report that liprin-α proteins have the potential to oligomerize through the N-terminal coiled-coil region. Our structural and biochemical characterizations reveal that a gain-of-function mutation promotes the self-assembly of the coiled coils in liprin-α2 by disrupting intramolecular interactions and promoting intermolecular interactions. By enabling multivalent interactions with ELKS pr…	liquid	it is likely that ELKS2_N forms the condensates having a hydrogel-like property and that the involvement of liprin-α2_CC12 in the ELKS2_N condensate alters the organization of ELKS2_N molecules and converts the condensate to be more liquid-like.	PS-other	24-542	ELKS1,ELKS2,RIM1α	O75334,Q811U3,Q6PH08	in the presence of liprin-α2, ELKS2 was not enriched in the RIM/RIM-BP condensate, while the RIM protein was highly concentrated in the ELKS2 condensate. The different protein distributions result in the two different sets of protein assemblies: liprin-α/ELKS/RIM and RIM/RIM-BP, respectively.	_	_	_	_	_	_	p.R194C,ΔCC1	the cellular observations of larger spherical condensates formed by the R194C mutant and the decreased condensate formation of liprin-α2 by deleting CC1.	CC1,CC2	A dose-dependent LLPS analysis confirmed the liprin-α2_CC12-mediated promotion of the ELKS2_N condensate. In addition, neither CC1 nor CC2 alone enhanced the LLPS of ELKS2_N	_	_	liprin-α2 can promote the LLPS of ELKS1/2 via oligomerization to increase the binding valency and to facilitate protein assembly.
psother533	Xinxin Wang	33568486	Saccharomyces cerevisiae	_	P40541	Scc3	_	_	33568486-P40541-1	_	in vitro droplet formation,in vitro FRAP	Here, we show that yeast cohesin exhibits pronounced clustering on DNA, with all the hallmarks of biomolecular condensation. DNA-cohesin clusters exhibit liquid-like behavior, showing fusion of clusters, rapid fluorescence recovery after photobleaching and exchange of cohesin with the environment. Strikingly, the in vitro clustering is DNA length dependent, as cohesin forms clusters only on DNA e…	liquid	When multiple clusters formed along a single DNA molecule, we often observed that two spherical neighboring clusters merged over time, where, subsequently, the shape of the resulting cluster again became spherical.	PS-other	_	Smc1,Smc3,Scc1,Scc2,Scc4	P32908,P47037,Q12158,Q04002,P40090	The observed cluster formation is induced by ATP-independent interactions between the cohesin holocomplex and DNA.	_	_	double-tethered λDNA [48.5 kilo–base pairs (kbp)]	We immobilized SYTOX Orange (SxO)–labeled double-tethered λDNA [48.5 kilo–base pairs (kbp)] on a polyethylene glycol (PEG)–coated surface and applied 10 nM cohesin holocomplexes (i.e., the cohesin tetramer Smc1-Smc3-Scc1-Scc3 and the cohesin loader Scc2-Scc4). We observed the spontaneous accumulation of DNA spots along DNA molecules. Application of an in-plane side flow showed that these were sta…	_	_	_	_	_	_	_	_	_
psself167	Xinxin Wang	31672968	Homo sapiens	HEK293T cells,U3OS cells	O00444	Plk4	Cytoplasm	Centrosome	_	_	in vitro droplet formation,in vitro FRAP,in vivo droplet formation,in vivo FRAP	Here we show that Plk4 is a unique kinase that utilizes its autophosphorylated noncatalytic cryptic polo-box (CPB) to phase separate and generate a nanoscale spherical condensate. Analyses of the crystal structure of a phospho-mimicking, condensation-proficient CPB mutant reveal that a disordered loop at the CPB PB2-tip region is critically required for Plk4 to generate condensates and induce pro…	hydrogel,solid	FRAP carried out with buffer-washed FITC–CPB CP condensates in vitro did not exhibit any detectable level of dynamic internal rearrangement, suggesting that these condensates may rapidly transition into an unexchangeable gel or solid-like state.	PS-self	1-970	Sas6	Q6UVJ0	the KM CP mutant induced a significant level (32%) of multiple Plk4 dot signals that were frequently colocalized with Sas6	_	_	_	_	phosphorylation	Plk4-dependent PC3 phosphorylation leads to the formation of precipitable CPB condensates.	p.S698E,p.S700E,p.T704E,p.T707D,p.Y750A,p.L752A,p.V758A,p.L761A	we systematically mutated the four PC3 residues to negatively charged aspartic or glutamic acid and generated a condensation-proficient (CP) gain-of-function mutant (i.e., the S698E, S700E, T704E, T707D mutant). In U2OS cells where endogenous Plk4 is silenced, the CP mutant exhibited a greatly increased level of Sas6 recruitment to centrosomes. we mutated the four conserved hydrophobic residues (…	cryptic polo box (CPB)	Plk4 promotes its own ring-to-dot localization conversion by autophosphorylating and transmuting the physicochemical properties of its noncatalytic CPB, thereby causing it to rapidly coalesce into a nanoscale spherical condensate with a distinct constituent phase.	_	_	_
psother481	Haotai Xie	33288888	Arabidopsis thaliana	_	O04492	HYL1	Nucleus	Nuclear dicing body	_	_	in vitro droplet formation,in vitro FRAP,in vivo droplet formation,in vivo FRAP	Nuclear dicing bodies (D-bodies) are phase-separated condensates. SE forms droplets and drives DCL1, HYL1 and pri/pre-miRNAs into the droplets in vitro, and mutation of SE abrogates the formation of D-bodies in vivo, which indicates that D-bodies arise through SE-mediated phase separation. Disruption of SE phase separation greatly reduces its activity in promoting miRNA processing both in vitro a…	liquid,solid	Incomplete recovery of D-bodies after photobleaching suggests that they are not simple liquids, but also have solid-like properties.	PS-other	1-419	SE,DCL1	Q9ZVD0,Q9SP32	SE forms droplets and drives DCL1, HYL1 and pri/pre-miRNAs into the droplets in vitro.	pri/pre-miRNA	miRNA/* duplexes are bound by HYL1 and released from the droplets.	_	_	_	_	_	_	_	_	_	_	_
psother58	Xinxin Wang	27565345,29424691	Mus musculus	HeLa cells	J3QQ18	SynGAP	Cytoplasm	Postsynaptic density	_	_	in vitro droplet formation, in vivo droplet formation,in vivo FRAP	In this study, we discover that SynGAP, one of the most abundant PSD proteins and a Ras/Rap GTPase activator, forms a homo-trimer and binds to multiple copies of PSD-95. Binding of SynGAP to PSD-95 induces phase separation of the complex, forming highly concentrated liquid-like droplets reminiscent of the PSD. The multivalent nature of the SynGAP/PSD-95 complex is critical for the phase separatio…	liquid	Binding of SynGAP to PSD-95 induces phase separation of the complex, forming highly concentrated liquid-like droplets reminiscent of the PSD.	PS-other	1147-1380	PSD-95	P78352	Isolated SynGAP CC-PBM and PSD-95 PSG solutions are stable and homogeneous at 100 µM concentration under light microscope at room temperature (RT). Mixing the two proteins, each at a concentration of 100 µM, resulted in formation of numerous droplets.	_	_	_	_	_	_	p.Q1305_V1308del,p.L1202D/K1252D,WtoA,VtoE	we found that deleting the “QTRV”-motif of SynGAP(p.Q1305_V1308del,) prevented phase transition, indicating that the PDZ domain-mediated binding is required for the phase transition to occur. the L-D&K-D-SynGAP CC-PBM mutant(p.L1202D/K1252D), which is a monomer but retains the same binding affinity to PSD-95 PSG, could not induce phase transition after mixing with PSG. Trimer-disruption mutant (“…	PDZ binding motif (PBM),PDZ (PSD-95, Dlg, ZO-1) domain	SynGAP CC-PBM/PSD-95 PSG complex undergoes a concentration-dependent phase transition. the PDZ domain-mediated binding is required for the phase transition to occur.	_	_	Formation of the SynGAP trimer is required for the phase transition to occur upon binding to PSD-95.
psother116	Xinxin Wang	30078712	Mus musculus	_	J3QQ18	SynGAP	Cytoplasm	Postsynaptic density	30078712-J3QQ18-1	_	in vitro droplet formation,in vitro FRAP	Upon mixing with the four PSD scaffold proteins, both NR2B and SynGAP underwent LLPS and were highly concentrated in the condensed droplets. The distributions of all six proteins between the aqueous phase (represented by proteins in “supernatant”) and the condensed droplets (the “pellet” fraction) were quantified by a sedimentation-based assay. Individually, all six PSD components were highly sol…	liquid	The above results demonstrate that mixing the four major PSD scaffold proteins leads to the formation of self-assembled, highly co-enriched protein networks that appear as liquid condensates.	PS-other	1147-1308	NR2B,PSD-95,Homer3,GKAP,Shank3	Q13224,P78352,Q9NSC5,Q5VSY0,Q4ACU6	At 40 μM, PSD-95 alone was highly homogeneous and did not form any condensed droplet in solution. Both NR2B and SynGAP are capable of inducing PSD-95 multimer formation. Upon addition of NR2B and SynGAP, condensed droplets appeared though with small sizes and low in numbers.Next, we added GKAP, Shank3, and Homer3 in a stepwise manner following their order along the axonal-dendritic axis of PSD; W…	_	_	_	_	_	_	p.Q1305_V1308del,p.L1202D/K1252D	SynGAP d4(p.Q1305_V1308del) exhibited dramatically reduced enrichment in the condensed phase in the 6× PSD system. This LD&KD mutant(p.L1202D/K1252D) of SynGAP also had reduced enrichment in the condensed phase.	trimeric coiled-coil and a PDZ-binding motif(CC-PBM) domain	We used the C terminus of SynGAPα1 containing a trimeric coiled-coil and a PDZ-binding motif (CC-PBM) domain (referred to as SynGAP hereafter) for this study. Upon mixing with the four PSD scaffold proteins, both NR2B and SynGAP underwent LLPS and were highly concentrated in the condensed droplets.	_	_	An LD&KD mutant of SynGAP, which converted the protein from trimer to monomer but had minimal impact on the PSD-95 binding, has a weaker synaptic localization in living neurons. This LD&KD mutant of SynGAP also had reduced enrichment in the condensed phase.
psother581	Xinxin Wang	33767388	Schizosaccharomyces pombe	_	O13828	Dcp2	Cytoplasm	P-body	33767388-O13828-1	_	in vitro droplet formation,in vitro FRAP	Here, we show that Dcp1/Dcp2 activity is modulated in condensates and depends on the interactions promoting phase separation. We find that Dcp1/Dcp2 phase separation stabilizes an inactive conformation in Dcp2 to inhibit decapping. The activator Edc3 causes a conformational change in Dcp2 and rewires the protein–protein interactions to stimulate decapping in condensates. Disruption of the inactiv…	liquid	Dcp1/Dcp2 is coupled to the liquid-like properties of condensates	PS-other	1-504	Dcp1,Edc3	Q9P805,O94752	Dcp1/Dcp2ext and Edc3 colocalized to droplets, were homogenously distributed, underwent fusion and recruited RNA	35-mer RNA	Dcp1/Dcp2ext and Edc3 colocalized to droplets, were homogenously distributed, underwent fusion and recruited RNA	_	_	_	_	p.Y220G	Dcp1/Dcp2ext(Y220G) forms droplets with altered physicochemical properties that contain substructures and fail to properly relax after fusion, with a tenfold increase in inverse capillary action relative to wild-type Dcp1/Dcp2ext	inhibitory motifs (IMs),helical leucine-rich motifs (HLMs),low-complexity regions of the Dcp2 C terminus (residues 274–504)	Interaction between IMs of one Dcp2 molecule and a neighboring Dcp1/Dcp2ext molecule in trans mediates Dcp1/Dcp2ext phase separation. Dcp2 HLMs and Edc3 promote Dcp1/Dcp2ext/Edc3 droplet formation. The low-complexity regions of the Dcp2 C terminus (residues 274–504) are sufficient to promote phase separation.	_	_	_
psother376	Haotai Xie	32594560,31618757	Schizosaccharomyces pombe	S. pombe cells	P40381	Swi6	Nucleus	_	_	_	in vitro droplet formation,in vivo droplet formation	Here we show that chromatin compaction by the Schizosaccharomyces pombe HP1 protein Swi6 results in phase-separated liquid condensates. Unexpectedly, we find that Swi6 substantially increases the accessibility and dynamics of buried histone residues within a nucleosome. Restraining these dynamics impairs compaction of chromatin into liquid droplets by Swi6.	liquid	The Swi6-array condensates are liquid-like because they are reversible, undergo fusion and are capable of exchanging contents.	PS-other	1-328	_	_	_	_	_	chromatin	Octamer dynamics promote Swi6-mediated chromatin compaction and phase separation.	_	_	DimerX mutation	The DimerX mutation, which inhibits dimer formation by the CSD. DimerX fails to form phase-separated condensates with nucleosome arrays, even under saturating conditions for nucleosome binding.	chromoshadow domain (CSD)	The DimerX mutation, which inhibits dimer formation by the CSD. DimerX fails to form phase-separated condensates with nucleosome arrays, even under saturating conditions for nucleosome binding.	_	_	The DimerX mutation, which inhibits dimer formation by the CSD. DimerX fails to form phase-separated condensates with nucleosome arrays, even under saturating conditions for nucleosome binding.
psself34	Haotai Xie	25747659	Homo sapiens	HeLa cells	Q9NQI0	Ddx4	Nucleus	Nuage	_	_	in vitro droplet formation,in vitro FRAP,in vivo droplet formation,in vivo FRAP	Here, we demonstrate that the disordered tails of Ddx4, a primary constituent of nuage or germ granules, form phase-separated organelles both in live cells and in vitro. These bodies are stabilized by patterned electrostatic interactions that are highly sensitive to temperature, ionic strength, arginine methylation, and splicing. Sequence determinants are used to identify proteins found in both m…	liquid	Ddx4YFP organelles have a dynamic liquid-like structure and respond rapidly to changing solution conditions.	PS-self	1-236	_	_	_	_	_	ssDNA	While the double-stranded DNA was largely excluded from the droplets, the single-stranded DNA was concentrated significantly in the interior of the droplets	R;methylation	Post-translational modification by arginine methylation alters the phase transition of Ddx4 N1.	_	_	intrinsically disordered N-terminal region	The N Terminus of Ddx4 reversibly forms organelles in vitro.	Under identical conditions, the splicing variant Ddx4 N2 (residues 132–166 exchanged for a single aspartate) remained soluble, revealing that alternative splicing can regulate the formation of organelles.	_	_
psother244	Xinxin Wang	31481798	Homo sapiens	_	O15392	Survivin	Nucleus	_	31481798-O15392-1	_	in vitro droplet formation,in vitro FRAP,	Here, we demonstrate that the inner-centromere targeting region of the CPC can phase-separate in vitro and provide strong evidence that the CPC at the inner-centromere exist in a phase-separated state. We also demonstrate that the CPC’s ability to undergo phase-separation is important for its inner-centromere localization and function. We tested whether subunits of the CPC could phase-separate in…	liquid	The ISB coacervates display liquid-like properties that are similar to those observed in phase-separating proteins. They are highly circular in shape, the larger coacervates undergo shear upon placement of a coverslip, and the coacervates undergo fusion at early time points after induction of phase-separation	PS-other	1-142	Borealin,INCENP,H3	O13024,Q53HL2,P68431	We observed that α-satellite DNA, histone H3.3 polynucleosomes, Histone H3.1 mononucleosomes, H3T3ph mononucleosomes and microtubule bundles all induce phase-separation under conditions where ISB exists in a homogeneous phase on its own.	_	_	α-satellite DNA	We observed that α-satellite DNA, histone H3.3 polynucleosomes, Histone H3.1 mononucleosomes, H3T3ph mononucleosomes and microtubule bundles all induce phase-separation under conditions where ISB exists in a homogeneous phase on its own.	_	_	p.H80A	Coacervates generated with ISB containing a Survivin H3pT3 binding mutation (H80A), did not enrich H3pT3 over H3 peptides.	_	_	_	_	_
psother416	Haotai Xie	32965492,29483575	Homo sapiens	_	O75683	SURF6	Nucleus	Nucleolus	29483575-P06748-1,29483575-P06748-2,29483575-P06748-3,29483575-P06748-4,29483575-P06748-5,29483575-P06748-6,29483575-P06748-7	The dotted purple line is a visual aid that represents the phase boundary for NPM1 between the mixed (gray circles) and demixed (green circles) states.	in vitro droplet formation,in vitro FRAP	Here we show that NPM1 can also undergo LLPS via homotypic interactions between its polyampholytic intrinsically disordered regions, a mechanism that opposes LLPS via heterotypic interactions. A N-terminal segment of SURF6, spanning residues 1–182 (SURF6-N) exhibits the 2D NMR signature of a disordered protein and undergoes heterotypic LLPS with NPM1.	liquid	NPM1 and SURF6-N form heterotypic liquid-like droplets.	PS-other	1-182	NPM1	P06748	NPM1 and SURF6-N form heterotypic liquid-like droplets.	rRNA	Interactions between negatively charged A-tracts on NPM1 and positively charged R-motifs on proteins, and between positively charged B-tracts and folded CTD on NPM1 and rRNA promote LLPS through the two heterotypic mechanisms.	_	_	_	_	_	_	R-motif	Given that the three NPM1 constructs have the same number of A-tracts, and thus the same apparent A-tract valency for interacting with R-motifs within SURF6-N, we reasoned that the differences in LLPS concentration thresholds for the constructs arise from differential accessibility of A-tracts for binding to SURF6-N.	_	_	_
psother229	Xinxin Wang	31435012	Saccharomyces cerevisiae	Yeast	P06634	Ded1	Cytoplasm	Stress granule	_	_	in vitro droplet formation,in vivo droplet formation	Here we show that members of the large and highly abundant family of RNA-dependent DEAD-box ATPases (DDXs)3 are regulators of RNA-containing phase-separated organelles in prokaryotes and eukaryotes. Using in vitro reconstitution and in vivo experiments, we demonstrate that DDXs promote phase separation in their ATP-bound form, whereas ATP hydrolysis induces compartment turnover and release of RNA…	_	_	PS-other	1-604	eIF4G	P39935	the C-terminal part of eIF4G (eIF4GC-terminus) that contains the MIF4G domain and a Ded1 interaction domain12 rapidly dissolves Ded1 condensates	polyU RNA	Recombinant Ded1, Dbp1 and Dbp2 all readily undergo LLPS and form droplets in the presence of ATP and RNA.	_	_	_	_	Ded1DQAD	Catalytically inactive Ded1DQAD delays the disassembly of stress granules about twofold.	low-complexity domain(LCD)	LCD-containing DDXs in yeast include Ded1, a major component of stress granules, its meiotic paralogue Dbp1, and the nucleolar Dbp2. Recombinant Ded1, Dbp1 and Dbp2 all readily undergo LLPS and form droplets in the presence of ATP and RNA. By contrast, other tested DDXs that either lack tails (eIF4A) or contain tails without detectable LCDs (Sub2, Dbp5) remain dispersed in all conditions tested	_	_	_
psself356	Xinxin Wang	33833429	Homo sapiens	HEK293T cells,COS-7 cells,HeLa cells,THP-1 cell	Q86WV6	STING	Cytoplasm	STING phase-separator	33833429-Q86WV6-1,33833429-Q86WV6-2	_	in vitro droplet formation,in vitro FRAP,in vivo droplet formation,in vivo FRAP	Here, we have discovered a spherical ER membranous biocondensate with puzzle-like structures caused by condensation of the ER-resident stimulator of interferon genes (STING) in DNA virus-infected or 2′3′-cGAMP (cyclic GMP-AMP)-treated cells, which required STING transmembrane domains, an intrinsically disordered region (IDR) and a dimerization domain. Intracellular 2′3′-cGAMP concentrations deter…	liquid,hydrogel	The fluidic STING condensate undergoes a gel-like transition	PS-self	_	TBK1	Q9UHD2	STING condensates separated TBK1 in the puzzle-like structures as a client protein	_	_	_	_	S366;phosphorylation	the recruitment of IRF3 by STING requires the phosphorylation of STING at S366 (pLxIS) by TBK1	del309–379,del309–342,ΔTM1,ΔTM2,ΔTM3,ΔTM4,del35-44,del107-116,del107-134,del153–173,del156–166,p.E336G/E337G,p.G158L,p.V147L/N154S/V155M,p.V147L,p.N154S,p.V155M,p.G166E	almost no condensate was found in cells stably or transiently expressing STINGd309–379. Deletion of STING309–342, but not STING342–379, had similar effects. STING disorder tendency decreased and condensation vanished with the E336G/E337G mutation in cells. We found that deletion of any single TM domain(dTM1,dTM2,dTM3,dTM4) or loop between two TMs(d35-44,d107-116,d107-134) greatly suppressed STING…	STING membrane topology(four transmembrane domains and loops between them),intrinsically disordered region (IDR),dimerizing region	STING membrane topology, the IDR segment and the dimerizing region are all important for STING condensation.	_	_	_
psother46	Xinxin Wang	27056844,29424691	Homo sapiens	Jurkat T cells	O43561	LAT	Cytoplasm	Receptor cluster	27056844-O43561-1	[Grb2],[Son1]: the unit of their concentration is μM; YYY,FYY,YFY,YYF:form of mutation	in vitro droplet formation,in vitro FRAP,in vivo droplet formation,in vivo FRAP	We initially reconstituted the intermediate module of the TCR signaling cascade, composed of phosphorylated LAT (pLAT), Grb2, and Sos1. We prepared fluorescently labeled pLAT, containing the four C-terminal phosphotyrosine residues that are sufficient for TCR signaling; this pLAT also contains an N-terminal His8 tag that allowed its attachment to Ni2+-containing supported lipid bilayers. pLAT was…	liquid	pLAT, Grb2, and Sos1 clusters exhibited dynamic liquid-like properties.	PS-other	48-233	Grb2,Sos1	O75791,Q07889	pLAT was uniformly distributed and freely diffused on the lipid bilayer. Upon addition of Grb2 and Sos1, submicron-sized clusters formed within 1 minute and gradually grew in size.	_	_	_	_	Y171/191/226;phosphorylation	Cluster formation required tyrosine phosphorylation of LAT. Furthermore, dephosphorylation of pLAT by high concentrations of the soluble protein tyrosine phosphatase 1B (PTP1B, 2 µM) caused the clusters to disassemble	YtoF(on Grb2 phosphorylation sites),2YtoF(on Grb2 phosphorylation sites),3YtoF(on Grb2 phosphorylation sites),doubling the number of tyrosines on Grb2 phosphorylation sites	Clustering of LAT in vitro progressively decreased by mutating one(p.YtoF), two(p.2YtoF), or all three tyrosines(p.3YtoF) and was enhanced by doubling the number of tyrosines(2x YYY).	_	_	_	_	_
psother236	Xinxin Wang	31435012	Saccharomyces cerevisiae	Yeast	P39517	Dhh1	Cytoplasm	P-body	_	_	in vitro droplet formation,in vivo droplet formation	Here we show that members of the large and highly abundant family of RNA-dependent DEAD-box ATPases (DDXs)3 are regulators of RNA-containing phase-separated organelles in prokaryotes and eukaryotes. Using in vitro reconstitution and in vivo experiments, we demonstrate that DDXs promote phase separation in their ATP-bound form, whereas ATP hydrolysis induces compartment turnover and release of RNA…	_	_	PS-other	1-506,48-425	Not1	P25655	the addition of the Dhh1 activator Not1MIF4G rapidly dissolved the Dhh1 droplets and released the labelled mRNA, which was then taken up by the Ded1 droplets	polyU RNA	Full-length Dhh1 forms droplets in the presence of RNA, a process which is greatly stimulated by ATP, whereas excess RNA and high-salt concentrations prevent condensation of Dhh1.	_	_	_	_	delection of LCD tail,Dhh1DQAD	A Dhh1 construct that lacks the LCD tails has a strongly reduced ability to phase separate in vitro in all conditions tested and to form processing bodies in vivo. The formation of stress granules is also blocked in cells that express the ATPase-deficient Dhh1DQAD variant	low-complexity domain(LCD)	LCD-containing DDXs in yeast include Ded1, a major component of stress granules, its meiotic paralogue Dbp1, and the nucleolar Dbp2. Recombinant Ded1, Dbp1 and Dbp2 all readily undergo LLPS and form droplets in the presence of ATP and RNA. By contrast, other tested DDXs that either lack tails (eIF4A) or contain tails without detectable LCDs (Sub2, Dbp5) remain dispersed in all conditions tested	_	_	_
psself1	Xinxin Wang	19048988,17529994	Mus musculus	COS-7 cells	Q60838	Dvl2	Cytoplasm	_	_	_	in vitro droplet formation,in vitro FRAP,in vivo droplet formation,in vivo FRAP	Here, we demonstrate that the DIX domain of Dvl2 mediates dynamic polymerization, which is essential for the signaling activity of Dvl2. The purified domain polymerizes gradually, reversibly and in a concentration dependent manner, ultimately forming fibrils.	liquid,hydrogel	we conducted biochemical and biophysical analyses of purified DIX domain and discovered that this domain polymerizes gradually and reversibly, giving rise to fibrils in vitro and to puncta in vivo.	PS-self	1-114	_	_	_	_	_	_	_	_	_	p.F43S,p.Y27D,p.V67A,p.K68A,ΔDIX	Notably, the signaling activities of these mutants correlated precisely with their propensities to form puncta: high for the signaling-competent mutants, partial for V67A and K68A, and undetectable for M1(F43S), M2(Y27D), M4 and ΔDIX.	DIX domain	Dvl2 DIX domain has an intriguing property of polymerizing gradually and reversibly in vitro and that this confers dynamic polymerization of Dvl2 in vivo.	_	_	The WT but not the mutant DIX domain is capable of forming oligomeric protein assemblies.
psother213	Xinxin Wang	31363225	Homo sapiens	_	Q07955	SRSF1	Nucleus	_	_	_	in vitro droplet formation	the splicing of the SMN2 exon 7 is regulated by hnRNP A1, SRSF1, hnRNP G and Tra2-β1 27. To facilitate the multiplexed analysis of interactions in this system of several RNA-binding proteins, we devised two labeling schemes that visualized the protein-RNA interaction interfaces in the RNA Recognition Motifs (RRM) of these proteins in one sample at the same time. RNA transcription was then perform…	_	_	PS-other	RRM1 domain,RRM2 domain	Tra2-β1, UP1, hnRNP G	P62995,P09651,P38159	The number of phase-separated droplets decreased more than 10-fold when the transcription was performed in presence of individual proteins at the same total concentration as in the mixture of five. This suggests that this RNA-dependent phase-separation is driven here not simply by high protein concentrations, but involves interactions between specific proteins.	SMN2 exonic splicing enhancer 1(ESE1) RNA	Decrease followed by increase of protein NMR signal intensities in the absence of substantial change of the NMR signal positions suggests that the proteins phase-separate into larger assemblies at the start of transcription reaction, when RNA/protein ratio is low, and are partially re-dissolved later, when the RNA concentration increases. This matches the recently reported RNA-dependent phase-sep…	_	_	_	_	_	_	_	_	_	_	_
psother499	Xinxin Wang	33461073,32632103	Homo sapiens	HeLa cells	O14641	Dvl-2	Cytoplasm	_	_	_	in vivo droplet formation	Here we investigated the effect of acetylation on DVL2-puncta formation. Exogenous DVL2-formed puncta that can aggregate into larger molecular signalosomes under treatment with Wnt3a or nicotinamide (NAM, SIRT deacetylases inhibitor) in Hela cells, suggesting the involvement of acetylation in DVL2 polymerization. Indeed, endogenous DVL2 was acetylated upon overexpression of Wnt3a in HeLa cells. W…	_	_	PS-other	_	CBP	Q92793	CBP colocalized with DVL2 and significantly promoted formation of DVL2 super-molecular puncta in cells.	_	_	_	_	K68;acetylation	Thus, aK68 in DIX domain may promote DVL2-puncta formation through directly strengthening DVL2 homomeric interactions conferred by DIX.	p.K68R	Expression of DVL2-K68R mutant resulted in fewer puncta-containing cells that showed puncta with reduced size and number compared to cells expressing wild-type DVL2	_	_	_	_	_
psother129	Xinxin Wang	30244836	Homo sapiens	HeLa cells	O43791	SPOP	Nucleus	Nuclear speckle	30244836-O43791-1	_	in vitro droplet formation,in vivo droplet formation	Here we show that substrates trigger phase separation of SPOP in vitro and co-localization in membraneless organelles in cells. Enzymatic activity correlates with cellular co-localization and in vitro mesoscale assembly formation. Diseaseassociated SPOP mutations that lead to the accumulation of proto-oncogenic proteins interfere with phase separation and co-localization in membraneless organelle…	liquid,hydrogel	This observation suggests that weak multivalent interactions between SPOP and DAXX result in a sol-gel transition coupled to phase separation	PS-other	28-395	DAXX,Cul3,Rbx1	Q9UER7,Q13618,P62877	the tendency of H-cDAXX to undergo phase separation is strongly enhanced in the presence of SPOP, and this was the case in the presence of both polymer and protein crowders. Myc-Cul3 localized in nuclear speckles in the presence of SPOP, and in SPOP/DAXX bodies in the presence of both SPOP and DAXX. HA-Rbx1, the RING protein associating with Cul3, also localizes to SPOP/DAXX bodies.	_	_	_	_	_	_	p.W131G,p.F133V,p.Y353E,p.L186D/L190D/L193D/I217K	in vitro, SPOP W131G did not form droplet assemblies up to a concentration of ~75 μM H-cDAXX, while only 30 μM was required for the formation of droplets with SPOP WT. SPOP F133V failed to form droplet assemblies with H-cDAXX over the full concentration range tested and maintained filamentous character throughout. these SPOP mutants like SPOPmutBACK(p.Y353E),SPOPmutBTB/BACK(p.L186D/L190D/L193D/I2…	BTB domain,BACK domain	SPOP-self-association into higher-order oligomers via its BTB and BACK domains promotes phase separation with DAXX in vitro and co-localization in cells.	_	_	SPOP oligomerization promotes phase separation and co-localization of DAXX and SPOP.
psother582	Xinxin Wang	33767388	Schizosaccharomyces pombe	_	O94752	Edc3	Cytoplasm	P-body	33767388-O94752-1	_	in vitro droplet formation,in vitro FRAP	Here, we show that Dcp1/Dcp2 activity is modulated in condensates and depends on the interactions promoting phase separation. We find that Dcp1/Dcp2 phase separation stabilizes an inactive conformation in Dcp2 to inhibit decapping. The activator Edc3 causes a conformational change in Dcp2 and rewires the protein–protein interactions to stimulate decapping in condensates. Disruption of the inactiv…	liquid	Dcp1/Dcp2ext undergoes liquid–liquid phase separation, and the addition of stoichiometric Edc3 reduces the critical concentration for phase separation 20-fold.	PS-other	1-454	Dcp1,Dcp2	Q9P805,O13828	Dcp1/Dcp2ext and Edc3 colocalized to droplets, were homogenously distributed, underwent fusion and recruited RNA	35-mer RNA	Dcp1/Dcp2ext and Edc3 colocalized to droplets, were homogenously distributed, underwent fusion and recruited RNA	_	_	_	_	_	_	_	_	_	_	Dimerization of Edc3 is necessary to promote phase separation of Dcp1/Dcp2 containing a single HLM or multiple HLMs.
psother524	Xinxin Wang	33549703,30893049	Homo sapiens	U2OS cells	P55884	eIF3η	Cytoplasm	_	_	_	in vivo droplet formation,in vivo FRAP	Herein we report that light-based activation of Opto-G3BP1, a chimeric protein assembled from the IDR and RNA-binding domain of G3BP1 combined with CRY2, initiated the rapid assembly of dynamic, cytoplasmic, liquid granules that were composed of canonical stress granule components, including PABP, TDP-43, TIA1, TIAR, eIF4G, eIF3η, ataxin 2, GLE1, FUS, and polyadenylated RNA, thereby establishing …	liquid	Within seconds of blue light activation, Opto-G3BP1 in U2OS cells assembled into numerous, spherical cytoplasmic granules that exhibited liquid behaviors.	PS-other	_	G3BP1,PABP,TDP-43,TIA1,TIAR,eIF4G,ataxin 2,GLE1,FUS	Q13283,P11940,Q13148,P31483,Q01085,Q04637,Q99700,Q53GS7,P35637	In cells expressing Opto-G3BP1, but not Opto-Control, all stress granule components that we examined, including PABP, TDP-43, TIA1, TIAR, eIF4G, eIF3η, ataxin 2, GLE1, and FUS, were recruited to optically induced granules	polyadenylated mRNAs	We found that polyadenylated mRNAs were recruited into optically induced granules that assembled after blue light stimulation but showed no relocalization in cells expressing Opto-Control	_	_	_	_	_	_	_	_	_	_	_
psself214	Haotai Xie	32494070	Homo sapiens	HeLa cells	Q8NC56	LEM2	Cytoplasm	_	_	_	in vitro droplet formation,in vivo droplet formation,in vivo FRAP	The LEM motif of LEM2 binds BAF, conferring on LEM2 an affinity for chromatin, while an adjacent low-complexity domain (LCD) promotes LEM2 phase separation. A proline-arginine-rich sequence within the LCD binds to microtubules and targets condensation of LEM2 to spindle microtubules that traverse the nascent nuclear envelope. We propose that during nuclear reassembly LEM2 condenses into a liquid-…	liquid	During nuclear reassembly LEM2 condenses into a liquid-like phase	PS-self	1-208	CHMP7	Q8WUX9	We propose that during nuclear reassembly LEM2 condenses into a liquid-like phase and coassembles with CHMP7 to form a macromolecular O-ring seal at the confluence between membranes, chromatin and the spindle.	_	_	_	_	phosphorylation	Cell-cycle dependent phosphorylation governs LEM2’s ability to condense.	_	_	N-terminal domain (NTD),low-complexity domain (LCD),LEM domain	LEM2 NTD spontaneously formed spherical droplets with liquid-like properties in physiological conditions. Unexpectedly, removing the adjacent low complexity domain (LCD) (LEM2ΔLCD; ΔAA:43–202) also compromised NE enrichment—despite the presence of an intact LEM domain—suggesting that the LEM domain and the LCD are each necessary, but neither is sufficient, for proper targeting	_	A synthetic peptide from the SY-rich sequence also phase separated, albeit at notably higher concentration than the LCD. Complex coacervation with polyanions like DNA and RNA also promoted monodisperse LEM2NTD to condense into spherical liquid-like droplets—a property shared with other PR-rich proteins.	_
psother534	Xinxin Wang	33568486	Saccharomyces cerevisiae	_	P47037	Smc3	_	_	33568486-P47037-1	_	in vitro droplet formation,in vitro FRAP	Here, we show that yeast cohesin exhibits pronounced clustering on DNA, with all the hallmarks of biomolecular condensation. DNA-cohesin clusters exhibit liquid-like behavior, showing fusion of clusters, rapid fluorescence recovery after photobleaching and exchange of cohesin with the environment. Strikingly, the in vitro clustering is DNA length dependent, as cohesin forms clusters only on DNA e…	liquid	When multiple clusters formed along a single DNA molecule, we often observed that two spherical neighboring clusters merged over time, where, subsequently, the shape of the resulting cluster again became spherical.	PS-other	_	Smc1,Scc1,Scc3,Scc2,Scc4	P32908,Q12158,P40541,Q04002,P40090	The observed cluster formation is induced by ATP-independent interactions between the cohesin holocomplex and DNA.	_	_	double-tethered λDNA [48.5 kilo–base pairs (kbp)]	We immobilized SYTOX Orange (SxO)–labeled double-tethered λDNA [48.5 kilo–base pairs (kbp)] on a polyethylene glycol (PEG)–coated surface and applied 10 nM cohesin holocomplexes (i.e., the cohesin tetramer Smc1-Smc3-Scc1-Scc3 and the cohesin loader Scc2-Scc4). We observed the spontaneous accumulation of DNA spots along DNA molecules. Application of an in-plane side flow showed that these were sta…	_	_	_	_	_	_	_	_	_
psother531	Xinxin Wang	33568486	Saccharomyces cerevisiae	_	P32908	Smc1	_	_	33568486-P32908-1	_	in vitro droplet formation,in vitro FRAP	Here, we show that yeast cohesin exhibits pronounced clustering on DNA, with all the hallmarks of biomolecular condensation. DNA-cohesin clusters exhibit liquid-like behavior, showing fusion of clusters, rapid fluorescence recovery after photobleaching and exchange of cohesin with the environment. Strikingly, the in vitro clustering is DNA length dependent, as cohesin forms clusters only on DNA e…	liquid	When multiple clusters formed along a single DNA molecule, we often observed that two spherical neighboring clusters merged over time, where, subsequently, the shape of the resulting cluster again became spherical.	PS-other	_	Smc3,Scc1,Scc3,Scc2,Scc4	P47037,Q12158,P40541,Q04002,P40090	The observed cluster formation is induced by ATP-independent interactions between the cohesin holocomplex and DNA.	_	_	double-tethered λDNA [48.5 kilo–base pairs (kbp)]	We immobilized SYTOX Orange (SxO)–labeled double-tethered λDNA [48.5 kilo–base pairs (kbp)] on a polyethylene glycol (PEG)–coated surface and applied 10 nM cohesin holocomplexes (i.e., the cohesin tetramer Smc1-Smc3-Scc1-Scc3 and the cohesin loader Scc2-Scc4). We observed the spontaneous accumulation of DNA spots along DNA molecules. Application of an in-plane side flow showed that these were sta…	_	_	_	_	_	_	_	_	_
psother526	Xinxin Wang	33549703,30893049	Homo sapiens	U2OS cells	Q04637	eIF4G	Cytoplasm	_	_	_	in vivo droplet formation,in vivo FRAP	Herein we report that light-based activation of Opto-G3BP1, a chimeric protein assembled from the IDR and RNA-binding domain of G3BP1 combined with CRY2, initiated the rapid assembly of dynamic, cytoplasmic, liquid granules that were composed of canonical stress granule components, including PABP, TDP-43, TIA1, TIAR, eIF4G, eIF3η, ataxin 2, GLE1, FUS, and polyadenylated RNA, thereby establishing …	liquid	Within seconds of blue light activation, Opto-G3BP1 in U2OS cells assembled into numerous, spherical cytoplasmic granules that exhibited liquid behaviors.	PS-other	_	G3BP1,PABP,TDP-43,TIA1,TIAR,eIF3η,ataxin 2,GLE1,FUS	Q13283,P11940,Q13148,P31483,Q01085,P55884,Q99700,Q53GS7,P35637	In cells expressing Opto-G3BP1, but not Opto-Control, all stress granule components that we examined, including PABP, TDP-43, TIA1, TIAR, eIF4G, eIF3η, ataxin 2, GLE1, and FUS, were recruited to optically induced granules	polyadenylated mRNAs	We found that polyadenylated mRNAs were recruited into optically induced granules that assembled after blue light stimulation but showed no relocalization in cells expressing Opto-Control	_	_	_	_	_	_	_	_	_	_	_
psother306	Haotai Xie	31999954	Mus musculus	N2A cells	Q6NZJ6	eIF4G1	Nucleus	Neuronal granule	_	_	in vitro droplet formation,in vivo droplet formation	Inclusion of the microexon is predicted to increase the propensity for phase separation of eIF4G. These results provide evidence that the eIF4G1 microexon can promote multivalent interactions within phase-separated protein-RNA condensates. We provide evidence that the eIF4G microexons function as a translational brake by causing ribosome stalling, through their propensity to promote the coalescen…	liquid	Both isoforms phase separate in the presence of RNA, forming liquid droplets.	PS-other	1-200	FMRP	P35922	The eIF4G1 microexon promotes the coalescence of components of neuronal granules associated with translation repression, including FMRP.	sc1 RNA	Both isoforms phase separate in the presence of RNA, forming liquid droplets	_	_	_	_	_	_	_	_	_	_	_
psother141	Xinxin Wang	30523075	Escherichia coli	_	P0C093	SlmA	Cytoplasm	_	_	_	in vitro droplet formation	Here, we demonstrate that FtsZ can form crowding‐induced condensates, reminiscent of those observed for eukaryotic proteins. Formation of these FtsZ‐rich droplets occurs when FtsZ is bound to SlmA, a spatial regulator of FtsZ that antagonizes polymerization, while also binding to specific sites on chromosomal DNA.	liquid	Our results show that FtsZ·SlmA·SBS complexes form structures consistent with crowding‐driven liquid‐phase condensates that are dynamic.	PS-other	1-198	FtsZ	P0A9A6	FtsZ was found to form round structures compatible with liquid droplets in the presence of SlmA and a 25‐bp oligonucleotide containing the consensus sequence targeted by this protein (SBS)	_	_	SBSs(SlmA‐binding sequences),short salmon sperm DNA fragments	In open, phase‐separated PEG/DNA systems, abundant FtsZ·SlmA·SBS condensates were found, mostly distributed in the DNA phase.	_	_	_	_	_	_	_	_	_
psother239	Xinxin Wang	31442668	Homo sapiens	HeLa cells,U2OS cells	A7MCY6	SINTBAD	Cytoplasm,Nucleus	SINT-speckle	_	_	in vivo droplet formation	This study reveals that cellular stress leads to the incorporation of the adaptor protein SINTBAD (TBKBP1) into membraneless, cytosolic speckles. Determination of the interactome identified >100 proteins forming constitutive and stress-inducible members of an MLO that we termed SINT-speckles. SINT-speckles partially colocalize with activated TBK1, and deletion of SINTBAD and the SINT-speckle comp…	solid	These results show that most adverse agents, with the exception of inflammatory stimuli, triggered translocation of SINTBAD to the nuclear/insoluble fraction	PS-other	1-615,1-520,106-615,165-615	AZI2,ABIN2,PTPN23	Q9H6S1,Q8NFZ5,Q9H3S7	AZI2 and ABIN2 are components of constitutive SINT-speckles already occurring in unstressed cells; Costaining with SINTBAD revealed a complete colocalization in speckles after treatment with heat shock or arsenite, confirming PTPN23 as a bona fide constituent of speckles; the coexpression of AZI2 and SINTBAD triggered the formation of speckles even in unstressed cells and displayed a very high de…	_	_	_	_	phosphorylation	Kinase-dependent mechanisms might also contribute to the elimination of SINT-speckles during mitosis, a process that is accompanied by massive SINTBAD phosphorylation	∆N1,∆N2,∆C	An expression plasmid encoding HA-tagged ABIN2 was transfected into 293T cells together with various FLAG-SINTBAD truncation mutants (ΔN1: 106–615 amino acid [aa], ΔN2: 165–615 aa, ΔC: 1–520 aa). Binding of ABIN2 (A20-binding inhibitor of nuclear factor-κB activation 2, also referred to as TNIP2) to SINTBAD was confirmed, and mapping experiments revealed the importance of the N-terminal region of…	N-terminal region	mapping experiments revealed the importance of the N-terminal region of SINTBAD for this interaction	_	_	_
psother558	Xinxin Wang	33650968	Homo sapiens	HeLa cells	P81133	SIM	Cytoplasm	_	_	_	in vivo droplet formation,in vivo FRAP	We fused SUMO-SIM to the MS2 coat protein, which can be considered as a selective RBD. The MS2 coat protein binds to RNA stem loops that were introduced in both TLR8 and MYC 3′UTRs. This system allows phase separation as SUMO-SIM is a multivalent protein and at the same time recruits the two structured 3′UTRs into the condensate. In the presence of all the required elements (SUMO-SIM fused to MS2…	liquid	both FUS-TIS and SUMO-SIM-TIS show fast fluorescence recovery in FRAP experiments, indicating that the filamentous networks have highly mobile protein components and are not aggregates.	PS-other	_	TIS11B	Q07352	the seemingly liquid-like condensates generated by FUS-TIS and SUMO-SIM-TIS have mesh-like morphologies in cells.	TLR8 and MYC 3′UTRs,tracrRNA/crRNA(D1),HIV RNA(D2)	In the presence of all the required elements (SUMO-SIM fused to MS2 coat protein, TLR8 and MYC 3′UTRs fused to MS2-binding sites, and the presence of the dimerization elements D1 and D2 in the RNAs), we observed mesh-like condensate formation in vivo, indicating that we are able to reconstitute mesh-like condensates in living cells.	_	_	_	_	TIS11B RBD-SIM fusion	The seemingly liquid-like condensates generated by FUS-TIS and SUMO-SIM-TIS have mesh-like morphologies in cells.	_	_	_	_	_
psother104	Xinxin Wang	29932899	Homo sapiens	Hap1 cells	P23246	SFPQ	Nucleus	Paraspeckle	_	_	in vitro droplet formation,in vivo droplet formation	The RNA fragments of the NEAT1_2 subdomain preferentially bound NONO and SFPQ and induced higher-order assembly in vitro. In summary, we argue that the identified NEAT1_2 subdomains recruit the NONO dimer to initiate oligomerization with other PSPs, promoting formation of the phase-separated paraspeckle structure.	_	_	PS-other	1-707	NONO	Q15233	During the RNA pull-down experiments, we often observed magnetic bead aggregates visible to the eye in the presence of NEAT1 12–13k sense RNAs . This suggests the ability of the NEAT1_2 RNA fragments, which strongly bind NONO and SFPQ, to facilitate higher-order assembly in vitro.	NEAT1_2 8–16.6 kb	These data strongly suggest that the RNA fragments of NEAT1_2 subdomains can induce higher-order assembly in vitro by recruiting proteins including essential PSPs.	_	_	_	_	_	_	_	_	_	_	_
psself298	Haotai Xie	33288888	Arabidopsis thaliana	_	Q9ZVD0	SE	Nucleus	Nuclear dicing body	33288888-Q9ZVD0-1	_	in vitro droplet formation,in vitro FRAP,in vivo droplet formation,in vivo FRAP	Nuclear dicing bodies (D-bodies) are phase-separated condensates. SE forms droplets and drives DCL1, HYL1 and pri/pre-miRNAs into the droplets in vitro, and mutation of SE abrogates the formation of D-bodies in vivo, which indicates that D-bodies arise through SE-mediated phase separation. Disruption of SE phase separation greatly reduces its activity in promoting miRNA processing both in vitro a…	liquid,solid	Incomplete recovery of D-bodies after photobleaching suggests that they are not simple liquids, but also have solid-like properties.	PS-self	1-720	HYL1,DCL1	O04492,Q9SP32	SE forms droplets and drives DCL1, HYL1 and pri/pre-miRNAs into the droplets in vitro.	pri/pre-miRNA	SE forms droplets and drives DCL1, HYL1 and pri/pre-miRNAs into the droplets in vitro.	_	_	_	_	_	_	N-terminal intrinsically disordered region	BFP–SE∆IDR1 was unable to form droplets, which suggests that IDR1 is necessary for phase separation of SE.	_	_	_
psother532	Xinxin Wang	33568486	Saccharomyces cerevisiae	_	P40090	Scc4	_	_	33568486-P40090-1	_	in vitro droplet formation,in vitro FRAP	Here, we show that yeast cohesin exhibits pronounced clustering on DNA, with all the hallmarks of biomolecular condensation. DNA-cohesin clusters exhibit liquid-like behavior, showing fusion of clusters, rapid fluorescence recovery after photobleaching and exchange of cohesin with the environment. Strikingly, the in vitro clustering is DNA length dependent, as cohesin forms clusters only on DNA e…	liquid	When multiple clusters formed along a single DNA molecule, we often observed that two spherical neighboring clusters merged over time, where, subsequently, the shape of the resulting cluster again became spherical.	PS-other	_	Smc1,Smc3,Scc1,Scc3,Scc2	P32908,P47037,Q12158,P40541,Q04002	The observed cluster formation is induced by ATP-independent interactions between the cohesin holocomplex and DNA.	_	_	double-tethered λDNA [48.5 kilo–base pairs (kbp)]	We immobilized SYTOX Orange (SxO)–labeled double-tethered λDNA [48.5 kilo–base pairs (kbp)] on a polyethylene glycol (PEG)–coated surface and applied 10 nM cohesin holocomplexes (i.e., the cohesin tetramer Smc1-Smc3-Scc1-Scc3 and the cohesin loader Scc2-Scc4). We observed the spontaneous accumulation of DNA spots along DNA molecules. Application of an in-plane side flow showed that these were sta…	_	_	_	_	_	_	_	_	_
psself248	Haotai Xie	32860741,31672968	Homo sapiens	U2OS cells	O00444	Plk4	Cytoplasm	Centrosome,Pericentriolar matrix	_	_	in vitro droplet formation,in vitro FRAP,in vivo droplet formation,in vivo FRAP	Here we show that Plk4 is a unique kinase that utilizes its autophosphorylated noncatalytic cryptic polo-box (CPB) to phase separate and generate a nanoscale spherical condensate. Analyses of the crystal structure of a phospho-mimicking, condensation-proficient CPB mutant reveal that a disordered loop at the CPB PB2-tip region is critically required for Plk4 to generate condensates and induce pro…	hydrogel,solid	These condensates may rapidly transition into an unexchangeable gel or solid-like state.	PS-self	581-808	_	_	_	_	_	_	_	phosphorylation	Plk4-dependent PC3 phosphorylation leads to the formation of precipitable CPB condensates.	p.Y750A,p.L752A,p.V758A,p.L761A	Unlike CPB CP, its respective PB2-tip mutant failed to yield any detectable level of turbidity and spherical condensates	cryptic polo box (CPB),PB2-tip region	Plk4 is a unique kinase that utilizes its autophosphorylated noncatalytic cryptic polo-box (CPB) to phase separate and generate a nanoscale spherical condensate. PB2-tip region plays a key role in mediating phospho-PC3-induced Plk4 self-clustering.	_	_	_
psself213	Haotai Xie	32474299,29677514	Homo sapiens	HeLa cells	P35637	FUS	Cytoplasm	Stress granule	_	_	in vitro droplet formation,in vivo droplet formation,in vivo FRAP	Here, we show that Transportin and arginine methylation have a crucial function beyond nuclear import-namely to suppress RGG/RG-driven phase separation and stress granule association of FUS. ALS-associated FUS-NLS mutations weaken the chaperone activity of Transportin and loss of FUS arginine methylation, as seen in FTD-FUS, promote phase separation, and stress granule partitioning of FUS.	liquid,solid	TNPO1 prevents LLPS and consequent liquid-to-solid phase transition of FUS-EGFP droplets.	PS-self	454-526	_	_	_	_	_	_	_	R;methylation	Loss of FUS arg-methylation, as seen in FTD-FUS patients, promotes LLPS and SG partitioning of FUS and thus may contribute to FUS aggregation in FTD-FUS patients.	p.P525L	Without TNPO1, mutant and WT proteins formed liquid droplets to a similar extent; hence, the P525L mutation does not alter LLPS of FUS under these conditions. In	RGG motifs	This demonstrates that arginines in RGG motifs are crucial for LLPS of the RGG3-PY domain.	_	_	_
psself74	Xinxin Wang	29358076	Homo sapiens	_	P22626	hnRNPA2	Cytoplasm	Stress granule	_	_	in vitro droplet formation,in vitro FRAP	Here we provide a unified structural view of hnRNPA2 self-assembly, aggregation, and interaction and the distinct effects of small chemical changes—disease mutations and arginine methylation—on these assemblies. The hnRNPA2 low-complexity (LC) domain is compact and intrinsically disordered as a monomer, retaining predominant disorder in a liquid-liquid phase-separated form.	liquid,hydrogel	At 50 mM NaCl, fluorescence recovery after photobleaching (FRAP) experiments indicate that droplets of WT, D290V, and P298L are liquid at early time points, as the fluorescent signal redistributes after bleaching part of individual droplets;fibrous structures emerge from D290V droplets, reminiscent of aggregates formed for FUS mutations.	PS-self	190-341	TDP-43	Q13148	At 50 mM NaCl, hnRNPA2 LC, but not TDP-43, phase separates alone while hnRNPA2 LC and TDP-43 CTD mixtures co-localize to liquid droplets, indicating hnRNPA2 LC phase separation recruits TDP-43 CTD	_	_	_	_	R191/201/216/254;methylation	hnRNPA2 LC is methylated by PRMT1 only at RGG positions, decreasing hnRNPA2 LC phase separation.	p.D290V,p.P298L,ΔLC	hnRNPA2 LC WT, D290V, and P298L show increasing propensity for phase separation; Samples incubated individually and placed on a coverslip for observation at the specified time show fewer LLPS droplets over time for WT; In contrast, D290V LC forms droplets which convert to aggregates; P298L shows non-spherical species at long time points. In sum, turbidity and microscopy suggest both disease varia…	low-complexity domain(LCD)	Full-length WT hnRNPA2 undergoes robust LLPS after cleavage of the solubility tag. A variant lacking the LC domain, ΔLC, does not undergo LLPS or aggregation at these conditions, suggesting that the LC domain is necessary for both phase separation and aggregation.	_	_	_
psself218	Haotai Xie	32577653	Homo sapiens	_	P35637	FUS	_	_	_	_	in vitro droplet formation	We found that N partitions into hnRNPA2 LC and TDP-43 CTD droplets even when attached to the maltose binding protein (MBP) solubility tag. In contrast, MBP-N did not partition into FUS LC, suggesting a weaker interaction with FUS LC than with TDP-43 CTD or hnRNPA2 LC. hese results indicate that N can interact with and partition into liquid phases formed by many human RNA-binding proteins, suggest…	liquid	N can interact with and partition into liquid phases formed by many human RNA-binding proteins.	PS-self	_	N	P0DTC9	N partitions into hnRNPA2, TDP-43, and FUS droplets	varying torula yeast RNA	Protein-RNA interactions stimulate N phase separation and suggest that screening out the electrostatic interactions between N and RNA reduces LLPS.	_	_	_	_	_	_	low-complexity domain(LCD)	MBP-N did not partition into FUS LC, suggesting a weaker interaction with FUS LC than with TDP-43 CTD or hnRNPA2 LC.	_	_	_
psother281	Xinxin Wang	31560342	Drosophila melanogaster	_	Q9W102	ORC4	Nucleus	_	_	_	in vitro droplet formation	Here, we report that the replication initiation machinery of D. melanogaster unexpectedly undergoes liquid-liquid phase separation (LLPS) upon binding DNA in vitro. We find that ORC, Cdc6, and Cdt1 contain intrinsically disordered regions (IDRs) that drive LLPS and constitute a new class of phase separating elements. Initiator IDRs are shown to regulate multiple functions, including chromosome re…	liquid	Biochemical studies show that these IDRs drive the selective co-assembly and enrichment of Drosophila initiation factors into liquid phases in the presence of DNA, while simultaneously excluding non-partner proteins that also phase separate.	PS-other	1-459	ORC1,ORC1,ORC2,ORC3,ORC5,ORC6	O16810,Q24168,Q7K2L1,Q24169,Q9Y1B2	ORC consists of a heterohexameric complex comprising the subunits Orc1-6. Drosophila ORC phase separates using interactions that require the N-terminal IDR of Orc1 but not Orc2.	_	_	dsDNA	like Cdt1, ORC is able to undergo LLPS at physiological concentrations in the presence of a variety of DNA substrates without any apparent DNA sequence dependence	_	_	_	_	_	_	_	_	_
psother278	Xinxin Wang	31560342	Drosophila melanogaster	_	Q7K2L1	ORC3	Nucleus	_	_	_	in vitro droplet formation	Here, we report that the replication initiation machinery of D. melanogaster unexpectedly undergoes liquid-liquid phase separation (LLPS) upon binding DNA in vitro. We find that ORC, Cdc6, and Cdt1 contain intrinsically disordered regions (IDRs) that drive LLPS and constitute a new class of phase separating elements. Initiator IDRs are shown to regulate multiple functions, including chromosome re…	liquid	Biochemical studies show that these IDRs drive the selective co-assembly and enrichment of Drosophila initiation factors into liquid phases in the presence of DNA, while simultaneously excluding non-partner proteins that also phase separate.	PS-other	1-721	ORC1,ORC2,ORC4,ORC5,ORC6	O16810,Q24168,Q9W102,Q24169,Q9Y1B2	ORC consists of a heterohexameric complex comprising the subunits Orc1-6. Drosophila ORC phase separates using interactions that require the N-terminal IDR of Orc1 but not Orc2.	_	_	dsDNA	like Cdt1, ORC is able to undergo LLPS at physiological concentrations in the presence of a variety of DNA substrates without any apparent DNA sequence dependence	_	_	_	_	_	_	_	_	_
psother275	Xinxin Wang	31560342	Drosophila melanogaster	_	Q24168	ORC2	Nucleus	_	_	_	in vitro droplet formation	Here, we report that the replication initiation machinery of D. melanogaster unexpectedly undergoes liquid-liquid phase separation (LLPS) upon binding DNA in vitro. We find that ORC, Cdc6, and Cdt1 contain intrinsically disordered regions (IDRs) that drive LLPS and constitute a new class of phase separating elements. Initiator IDRs are shown to regulate multiple functions, including chromosome re…	liquid	Biochemical studies show that these IDRs drive the selective co-assembly and enrichment of Drosophila initiation factors into liquid phases in the presence of DNA, while simultaneously excluding non-partner proteins that also phase separate.	PS-other	1-618	ORC1,ORC3,ORC4,ORC5,ORC6	O16810,Q7K2L1,Q9W102,Q24169,Q9Y1B2	ORC consists of a heterohexameric complex comprising the subunits Orc1-6. Drosophila ORC phase separates using interactions that require the N-terminal IDR of Orc1 but not Orc2.	_	_	dsDNA	like Cdt1, ORC is able to undergo LLPS at physiological concentrations in the presence of a variety of DNA substrates without any apparent DNA sequence dependence	_	_	_	_	_	_	_	_	_
psother274	Xinxin Wang	31560342	Drosophila melanogaster	Drosophila embryos,S2R+ cells	O16810	ORC1	Nucleus	_	_	_	in vitro droplet formation,in vivo droplet formation	Here, we report that the replication initiation machinery of D. melanogaster unexpectedly undergoes liquid-liquid phase separation (LLPS) upon binding DNA in vitro. We find that ORC, Cdc6, and Cdt1 contain intrinsically disordered regions (IDRs) that drive LLPS and constitute a new class of phase separating elements. Initiator IDRs are shown to regulate multiple functions, including chromosome re…	liquid	Biochemical studies show that these IDRs drive the selective co-assembly and enrichment of Drosophila initiation factors into liquid phases in the presence of DNA, while simultaneously excluding non-partner proteins that also phase separate.	PS-other	1-924	Cdc6,Cdt1	Q9VSM9,Q7JVY2	Both tRFP-Cdc6 and eGFP-Cdt1 showed marked enrichment within ORC droplets. Moreover, although phase separation by Cdc6 was partially inhibited by ATP, all three initiator components can co-associate in a liquid phase in the presence of ATP.	_	_	dsDNA	like Cdt1, ORC is able to undergo LLPS at physiological concentrations in the presence of a variety of DNA substrates without any apparent DNA sequence. dependence	_	_	ΔIDR	ORC1ΔIDR showed no evidence for phase separation in either assay	intrinsically disordered region (IDR)	Drosophila ORC phase separates using interactions that require the N-terminal IDR of Orc1 but not Orc2	_	_	_
psother519	Xinxin Wang	33549703,26777405	Homo sapiens	U2OS cells	Q13283	G3BP1	Cytoplasm	Stress granule	_	_	in vitro droplet formation,in vitro FRAP	We also observed stable assemblies in lysates from U-2 OS mammalian cells expressing a GFP-G3BP fusion. Evidence that these GFP-G3BP foci are related to stress granules is: 1) they co-localize with known stress granule proteins by antibody staining (PABP1) they are only present after stress their induction is inhibited by addition of cycloheximide and they contain poly(A+) RNA as detected by hybr…	_	_	PS-other	_	PABP1	P11940	Evidence that these GFP-G3BP foci are related to stress granules is: they co-localize with known stress granule proteins by antibody staining (PABP1)	polyA RNA	Evidence that these GFP-G3BP foci are related to stress granules is: 1) they co-localize with known stress granule proteins by antibody staining (PABP1) they are only present after stress their induction is inhibited by addition of cycloheximide and they contain poly(A+) RNA as detected by hybridization with Alexa647-labeled oligo(dT).	_	_	_	_	_	_	_	_	_	_	_
psother528	Xinxin Wang	33549703,30893049	Homo sapiens	U2OS cells	Q13283	G3BP1	Cytoplasm	_	_	_	in vivo droplet formation,in vivo FRAP	Herein we report that light-based activation of Opto-G3BP1, a chimeric protein assembled from the IDR and RNA-binding domain of G3BP1 combined with CRY2, initiated the rapid assembly of dynamic, cytoplasmic, liquid granules that were composed of canonical stress granule components, including PABP, TDP-43, TIA1, TIAR, eIF4G, eIF3η, ataxin 2, GLE1, FUS, and polyadenylated RNA, thereby establishing …	liquid	Within seconds of blue light activation, Opto-G3BP1 in U2OS cells assembled into numerous, spherical cytoplasmic granules that exhibited liquid behaviors.	PS-other	_	PABP,TDP-43,TIA1,TIAR,eIF4G,eIF3η,ataxin 2,GLE1,FUS	P11940,Q13148,P31483,Q01085,Q04637,P55884,Q99700,Q53GS7,P35637	In cells expressing Opto-G3BP1, but not Opto-Control, all stress granule components that we examined, including PABP, TDP-43, TIA1, TIAR, eIF4G, eIF3η, ataxin 2, GLE1, and FUS, were recruited to optically induced granules	polyadenylated mRNAs	We found that polyadenylated mRNAs were recruited into optically induced granules that assembled after blue light stimulation but showed no relocalization in cells expressing Opto-Control	_	_	_	_	_	_	N-terminal dimerization domain(NTF2L domain)	G3BP1 has an N-terminal 142-amino acid dimerization domain, termed the NTF2L domain, that is essential for nucleation of stress granule assembly.	_	_	_
psother220	Xinxin Wang	31398323	Mus musculus	_	P20263	OCT4	Nucleus	_	_	_	in vitro droplet formation	We show that DNA sequences encoding TF binding site number, density, and affinity above sharply defined thresholds drive condensation of TFs and coactivators. A combination of specific structured (TF-DNA) and weak multivalent (TF-coactivator) interactions allows for condensates to form at particular genomic loci determined by the DNA sequence and the complement of expressed TFs. DNA features foun…	_	_	PS-other	1-352	MED1	Q925J9	in vitro assays revealed that ODNA_20 promoted phase separation of MED1-IDR and OCT4 at lower concentrations	_	_	ODNA_20	in vitro assays revealed that ODNA_20 promoted phase separation of MED1-IDR and OCT4 at lower concentrations	_	_	_	_	_	_	_	_	_
psother453	Haotai Xie	33139925	Rattus norvegicus	HeLa cells	Q03555	gephyrin	Cytoplasm	Postsynaptic density	33139925-Q03555-1,33139925-Q03555-2	The degree of phase separation at each data point was derived from the turbidity assay.	in vitro droplet formation,in vitro FRAP,in vivo droplet formation,in vivo FRAP	The key inhibitory synapse scaffold protein gephyrin, when in complex with either glycine or GABAA receptors, spontaneously forms highly condensed molecular assemblies via phase separation both in solution and on supported membrane bilayers. Multivalent and specific interactions between the dimeric E-domain of gephyrin and the glycine/GABAA receptor multimer are essential for the inhibitory PSD (…	liquid	Fluorescence recovery after photobleaching (FRAP) experiments showed that both components could dynamically diffuse between the condensed phase and the dilute phase.	PS-other	318-736	GABAAR,GlyR β	P60517,P20781	Multivalent and specific interactions between the dimeric E-domain of gephyrin and the glycine/GABAA receptor multimer are essential for the iPSD condensate formation.	_	_	_	_	S268/270;phosphorylation	Phosphorylation of the C-domain regulates the phase separation of gephyrin with GABAARs and GlyRs.	p.S268E,p.S270E	Substitutions of S268 or S270 with Glu were found to further weaken the phase separation of gephyrin with GABAAR-Α3ld.	E-domain,C-domain	The GPHN-E/GABAAR-α3LD and GPHN-E/GlyR-βLD complexes share a similar mechanism in phase separation. Phosphorylation of the C-domain regulates the phase separation of gephyrin with GABAARs and GlyRs.	_	_	_
psself241	Haotai Xie	32780989	Mus musculus	HeLa cells,HEK293T cells	Q68FF6	GIT1	Cytoplasm	_	_	_	in vitro droplet formation,in vitro FRAP,in vivo droplet formation,in vivo FRAP	Here we discover that specific and tight association of GIT1 and β-Pix, a pair of GTPase regulatory enzymes, leads to phase separation of the complex without additional scaffolding molecules. GIT1 undergoes phase separation in vitro and in living cells. GIT1/β-Pix condensates are modular in nature and can be positioned at distinct cellular compartments, such as neuronal synapses, focal adhesions,…	liquid	Indeed, mixing equal molar amounts of Cy3-labeled GIT1 with Alexa 488-labeled β-Pix led to formation of condensed liquid droplets enriched with both proteins.	PS-self	1-770	β-Pix	Q9ES28	Specific and tight association of GIT1 and β-Pix, a pair of GTPase regulatory enzymes, leads to phase separation of the complex without additional scaffolding molecules.	_	_	_	_	_	_	p.L438P,p.L459P,p.L466P	A triple mutant of GIT1 (L438P, L459P, L466P; referred to as the LP mutant hereafter) converted the dimeric GIT1-CC into a monomer. The GIT1_LP mutant completely lost its capacity to form condensed droplets in vitro and in HeLa cells.	N-terminal region,C-terminal region	Coiled coil-mediated dimerization and the interaction between GIT1 NTD and CTD contribute to the phase separation of GIT1.	_	_	Phase separation of the GIT1/β-Pix complex is driven by formation of large molecular network contributed by coiled-coil domain-mediated multimerization of GIT1 and β-Pix as well as the very strong interaction between GIT1 and β-Pix.
psself11	Xinxin Wang	23202855,29424691	Xenopus tropicalis	_	J7I6Y1	Nup98	Nucleus	Nuclear pore complex	_	_	in vitro droplet formation	We now studied FG domains from 10 Xenopus nucleoporins and found that all of them form hydrogels. Related domains with low FG motif density also substantially contribute to the NPC's hydrogel mass. We characterized all these hydrogels and observed the strictest sieving effect for the Nup98‐derived hydrogel.	hydrogel	nevertheless, we found all major FG domains to be cohesive and to form FG hydrogels.	PS-self	1-485	_	_	_	_	_	_	_	S20/38/46/64/73/74/75/84/90/198/234/237/285/329/380/452/473,T19/21/25/26/34/45/47/56/85/87/88/104/116/124/258/261/271/315/317/327/376/377/378/379/386/387/388/425;O-GlcNAc	O-GlcNAc modification drastically changed the permeability properties of the Nup98 hydrogel. The glycosylated hydrogel allowed rapid entry and intragel diffusion not only of NTF2, but also of larger NTR·cargo complexes, such as Impβ·IBB-GFP (≈120 kDa) or an ≈480 kDa tetramerized Impβ·IBB-zsGreen complex. Direct binding assays indicated that the O-GlcNAc modification slightly decreased the strengt…	N/QtoS(in FG domain)	We observed efficient hydrogel formation, however, also with a mutant lacking Asn and Gln altogether (Nup98 FG NQ⇒S)	FG domain	The Nup98 FG domain forms the FG hydrogel with the strictest sieving effect	_	_	_
psother529	Xinxin Wang	33549703,30893049	Homo sapiens	U2OS cells	Q53GS7	GLE1	Cytoplasm	_	_	_	in vivo droplet formation,in vivo FRAP	Herein we report that light-based activation of Opto-G3BP1, a chimeric protein assembled from the IDR and RNA-binding domain of G3BP1 combined with CRY2, initiated the rapid assembly of dynamic, cytoplasmic, liquid granules that were composed of canonical stress granule components, including PABP, TDP-43, TIA1, TIAR, eIF4G, eIF3η, ataxin 2, GLE1, FUS, and polyadenylated RNA, thereby establishing …	liquid	Within seconds of blue light activation, Opto-G3BP1 in U2OS cells assembled into numerous, spherical cytoplasmic granules that exhibited liquid behaviors.	PS-other	_	G3BP1,PABP,TDP-43,TIA1,TIAR,eIF4G,eIF3η,ataxin 2,FUS	Q13283,P11940,Q13148,P31483,Q01085,Q04637,P55884,Q99700,P35637	In cells expressing Opto-G3BP1, but not Opto-Control, all stress granule components that we examined, including PABP, TDP-43, TIA1, TIAR, eIF4G, eIF3η, ataxin 2, GLE1, and FUS, were recruited to optically induced granules	polyadenylated mRNAs	We found that polyadenylated mRNAs were recruited into optically induced granules that assembled after blue light stimulation but showed no relocalization in cells expressing Opto-Control	_	_	_	_	_	_	_	_	_	_	_
psother326	Haotai Xie	32245789	Caenorhabditis elegans	C.elegans embryos	P34689	GLH-1	Nucleus	P granule	_	_	in vivo droplet formation,in vivo FRAP	Here, we show evidence that the VASA-like germline RNA helicase GLH-1 couples distinct steps of its ATPase hydrolysis cycle to control the formation and disassembly of P granules. Our results highlight the versatile roles of an RNA helicase in controlling the formation of liquid droplets in space and time.	liquid	GLH-1 plays multiple roles in controlling the dynamics and localization of P granules, the liquid droplets found in the germlines of all animals.	PS-other	_	_	_	_	_	_	_	_	_	_	EtoA (in the DEAD box),p.Q368A,p.T663A	We first examined the effects of a glh-1 DAAD mutation, which changes glutamic acid in the DEAD box to alanine. In glh-1 DAAD, Q368A, or T663A mutants—mutations expected to interfere with ATP or RNA binding—the localization of GLH-1 and PRG-1 to P granules was compromised both in adult germlines and in embryos.	FGG repeats	The FGG repeats of GLH-1 promote the localization of GLH-1 and PRG-1 at perinuclear granules, perhaps through anchoring GLH-1 itself to the FG hydrogel formed at nuclear pores.	_	The FGG repeats of GLH-1 promote the localization of GLH-1 and PRG-1 at perinuclear granules, perhaps through anchoring GLH-1 itself to the FG hydrogel formed at nuclear pores.	_
psother389	Haotai Xie	32706158	Homo sapiens	HeLa cells	Q8WUM0	Nup133	Nucleus	Nuclear pore complex	_	_	in vivo droplet formation	To understand if the cytoplasmic Nup granules have properties of phase‐separated condensates, we treated control and FXR1‐deficient cells with 1,6‐hexanediol using the protocol established for SGs. 1,6‐Hexanediol treatment led to the dispersion of the small Nup foci present in control cells as well as the Nup granules observed upon FXR1 downregulation relative to the non‐treated cells. Collective…	hydrogel	Several Nups assemble into a sieve‐like hydrogel within the central channel of the NPCs.	PS-other	_	_	_	_	_	_	_	_	phosphorylation	Although the phosphatase inhibitor (PI) did not significantly alter HOPS of GFP-DCP1A compared with a DMSO-treated control, the c-Jun N-terminal kinase inhibitor (KI) significantly increased the number of newly formed immobile condensates.	_	_	C-terminal trimerization domain	The minimally required structural determinant of HOPS of DCP1A is only its trimerization domain.	_	_	DCP1A homo-trimerization is a major driver of its hyperosmotic phase separation (HOPS).
psother374	Haotai Xie	32579968	Drosophila melanogaster	_	Q9W363	Mxc	Nucleus	Histone locus body	_	_	in vivo droplet formation,in vivo FRAP	Here, we show that Drosophila histone locus bodies (HLBs) form through phase separation. Control of HLB growth is achieved by a mechanism integrating nascent mRNAs at the histone locus, which facilitates phase separation, and the nuclear concentration of the scaffold protein multi-sex combs (Mxc), which is controlled by the activity of cyclin-dependent kinases. Reduced Cdk2 activity results in sm…	liquid	The liquid nature of the HLB was tested by performing fluorescence recovery after photobleaching (FRAP) of individual HLBs.	PS-other	_	_	_	_	mRNA	Control of HLB growth is achieved by a mechanism integrating nascent mRNAs at the histone locus, which facilitates phase separation, and the nuclear concentration of the scaffold protein multi-sex combs (Mxc), which is controlled by the activity of cyclin-dependent kinases.	_	_	phosphorylation	Mxc can form HLBs even after reduction of Cdk-dependent phosphorylation.	_	_	LisH domain	Phase separation is also consistent with the observation that Mxc failed to accumulate at the histone locus when a mutation is introduced in the LisH domain (Mxc LisH-AAA), which mediates Mxc oligomerization.	_	_	Phase separation is also consistent with the observation that Mxc failed to accumulate at the histone locus when a mutation is introduced in the LisH domain (Mxc LisH-AAA), which mediates Mxc oligomerization.
psother584	Xinxin Wang	33770364	Severe acute respiratory syndrome coronavirus 2	Vero cells	P0DTD1	Nsp12	Cytoplasm	SARS-CoV-2 N condensate	_	_	in vitro droplet formation,in vitro FRAP,in vivo droplet formation,in vivo FRAP	Under the physiological salt condition, nsp12 cannot undergo phase separation spontaneously, and readily converted to amorphous condensates with poor dynamic performance even mixed with viral RNA. Consistently, the overexpressed GFP-nsp12 in Vero E6 cells aggregated into asymmetry condensates of dense structure in the cytoplasm. Nevertheless, we found that nsp12 can be readily recruited into the …	solid	Under the physiological salt condition, nsp12 cannot undergo phase separation spontaneously, and readily converted to amorphous condensates with poor dynamic performance even mixed with viral RNA. Consistently, the overexpressed GFP-nsp12 in Vero E6 cells aggregated into asymmetry condensates of dense structure in the cytoplasm.	PS-other	4393-5324	N	P0DTC9	we found that nsp12 can be readily recruited into the SARS-CoV-2-N-RNA condensates without changing their morphological shapes and arrangements	viral RNA	we found that nsp12 can be readily recruited into the SARS-CoV-2-N-RNA condensates without changing their morphological shapes and arrangements	_	_	_	_	_	_	_	_	_	_	_
psother417	Haotai Xie	32965492,29483575	Homo sapiens	_	P06748	NPM1	Nucleus	Nucleolus	29483575-P06748-1,29483575-P06748-2,29483575-P06748-3,29483575-P06748-4,29483575-P06748-5,29483575-P06748-6,29483575-P06748-7	The dotted purple line is a visual aid that represents the phase boundary for NPM1 between the mixed (gray circles) and demixed (green circles) states.	in vitro droplet formation,in vitro FRAP	Here we show that NPM1 can also undergo LLPS via homotypic interactions between its polyampholytic intrinsically disordered regions, a mechanism that opposes LLPS via heterotypic interactions. Using a combination of biophysical techniques, including confocal microscopy, SAXS, analytical ultracentrifugation, and single-molecule fluorescence, we describe how conformational changes within NPM1 contr…	liquid	NPM1 and SURF6-N form heterotypic liquid-like droplets.	PS-other	1-294	SURF6	O75683	NPM1 and SURF6-N form heterotypic liquid-like droplets.	rRNA	Interactions between negatively charged A-tracts on NPM1 and positively charged R-motifs on proteins, and between positively charged B-tracts and folded CTD on NPM1 and rRNA promote LLPS through the two heterotypic mechanisms.	_	_	_	_	_	_	C-terminal nucleic acid-binding domain (CTD),B2-tract,A-tracts	As expected, mutations in the A3- and B2-tracts severely affected LLPS with SURF6-N and rRNA, respectively, via the two different heterotypic scaffolding mechanisms (e.g., A-tracts of NPM1 interacting with R-motifs of SURF6-N, and the B2-tract & CTD of NPM1 interacting with rRNA).	_	_	_
psother168	Xinxin Wang	30981631	Homo sapiens	HeLa cells	P06748	NPM1	Nucleus	Nucleolus	30981631-P06748-1	_	in vitro droplet formation,in vitro FRAP,in vivo droplet formation	Here, we show that poly(PR) DPRs bind tightly to a long acidic tract within the intrinsically disordered region of NPM1, altering its phase separation with nucleolar partners to the extreme of forming large, soluble complexes that cause droplet dissolution in vitro. In cells, poly(PR) DPRs disperse NPM1 from nucleoli and entrap rRNA in static condensates in a DPR-length-dependent manner.	liquid	We propose that NPM1 participates in the organization of the liquid-like structure of the GC and consequently may actively participate in stress signal integration and transmission.	PS-other	1-294	poly(PR) and poly(GR) peptides	_	Titration of poly(PR) and poly(GR) peptides induces phase separation of NPM1 from an initial single-phase, to a two-phase state in which liquid-like droplets containing NPM1 and R-rich DPRs form, then transitions to a final, but distinct single-phase.	rRNA	Confocal microscopy of a titration series of Alexa Fluor 647-(PR)23 into heterotypic droplets pre-formed with Alexa Fluor 488-NPM1 and SYTO40-rRNA, showed that (PR)23 initially infiltrated NPM1/rRNA droplets as observed in protein only droplets.	_	_	_	_	13KtoA(in B2 region),replacement of A2 tract with GGSGGSGGSGGSG,replacement of A2 tract with GGSGGSGGSGGSGGSGGSGGSGGSGGSG	Titration of (PR)23 into solution of NPM1mB2, monitored by turbidity, showed an approximately 3-fold increase in the molar ratio of (PR)23 required to induce LLPS, and an approximately 10-fold increase in the molar ratio of (PR)23 required to dissolve the formed droplets, as compared to wild-type NPM1. Titrations of (PR)23 into the NPM1 variants, monitored by turbidity and confocal fluorescence m…	A3-tract	the A3-tract is required for NPM1-(PR)23 heterotypic LLPS and that the A2-tract is dispensable.	_	_	_
psother547	Xinxin Wang	33606975	Homo sapiens	MCF10A cells	Q8N884	hcGAS	Cytoplasm	cGAS-DNA complex	33606975-Q8N884-1	_	in vitro droplet formation,in vitro FRAP,in vivo droplet formation,in vivo FRAP	Here, we discover that cGAS-DNA phase separation is required to resist negative regulation and allow efficient sensing of immunostimulatory DNA. We map the molecular determinants of cGAS condensate formation and demonstrate that phase separation functions to limit activity of the cytosolic exonuclease TREX1. Mechanistically, phase separation forms a selective environment that suppresses TREX1 cat…	liquid	cGAS-DNA liquid droplet formation was induced by mixing hcGAS and 100-bp dsDNA at 250 mM saltA at 25°C for 30 min.	PS-other	1-157,1-522	TREX1	Q9NSU2	GFP-TREX1 also co-localizes with cGAS-DNA puncta in the cytosol	_	_	100-bp dsDNA	in the presence of 100-bp DNA, hcGAS rapidly forms ∼1- to 20-μm spherical droplets that co-label with both fluorescently labeled cGAS and labeled DNA	_	_	p.E402A	An E402A mutation reverts hcGAS to monomer-like migration and specifically reduces hcGAS-DNA condensate formation, confirming a specific role for this substitution in enhanced phase separation	disordered N terminus,C-terminal nucleotidyltransferase (NTase) domain	Efficient hcGAS-DNA phase separation requires cooperative protein-DNA interactions with both the N-terminal and C-terminal cGAS domains and reveal a critical role for the disordered N terminus in ensuring droplet fluidity.	_	_	_
psself217	Haotai Xie	32577653	Homo sapiens	_	P22626	hnRNPA2	_	_	_	_	in vitro droplet formation	We found that N partitions into hnRNPA2 LC and TDP-43 CTD droplets even when attached to the maltose binding protein (MBP) solubility tag. In contrast, MBP-N did not partition into FUS LC, suggesting a weaker interaction with FUS LC than with TDP-43 CTD or hnRNPA2 LC. hese results indicate that N can interact with and partition into liquid phases formed by many human RNA-binding proteins, suggest…	liquid	N can interact with and partition into liquid phases formed by many human RNA-binding proteins.	PS-self	_	N	P0DTC9	N partitions into hnRNPA2, TDP-43, and FUS droplets	varying torula yeast RNA	Protein-RNA interactions stimulate N phase separation and suggest that screening out the electrostatic interactions between N and RNA reduces LLPS.	_	_	_	_	_	_	low-complexity domain(LCD)	N partitions into hnRNPA2 LC and TDP-43 CTD droplets even when attached to the maltose binding protein (MBP) solubility tag.	_	_	_
psother211	Xinxin Wang	31363225	Homo sapiens	_	P38159	hnRNP G	Nucleus	_	_	_	in vitro droplet formation	the splicing of the SMN2 exon 7 is regulated by hnRNP A1, SRSF1, hnRNP G and Tra2-β1 27. To facilitate the multiplexed analysis of interactions in this system of several RNA-binding proteins, we devised two labeling schemes that visualized the protein-RNA interaction interfaces in the RNA Recognition Motifs (RRM) of these proteins in one sample at the same time. RNA transcription was then perform…	_	_	PS-other	1-391	Tra2-β1,SRSF1,UP1	P62995,Q07955,P09651	The number of phase-separated droplets decreased more than 10-fold when the transcription was performed in presence of individual proteins at the same total concentration as in the mixture of five. This suggests that this RNA-dependent phase-separation is driven here not simply by high protein concentrations, but involves interactions between specific proteins.	SMN2 exonic splicing enhancer 1(ESE1) RNA	Decrease followed by increase of protein NMR signal intensities in the absence of substantial change of the NMR signal positions suggests that the proteins phase-separate into larger assemblies at the start of transcription reaction, when RNA/protein ratio is low, and are partially re-dissolved later, when the RNA concentration increases. This matches the recently reported RNA-dependent phase-sep…	_	_	_	_	_	_	_	_	_	_	_
psself340	Xinxin Wang	33657415,30728452	Homo sapiens	HeLa cells	P09651	hnRNPA1	Cytoplasm,Nucleus	Stress granule	30728452-P09651-1	_	in vitro droplet formation,in vitro FRAP,in vivo droplet formation	We reveal that PARylation levels are a major regulator of the assembly-disassembly dynamics of RNP granules containing disease-related RBPs, hnRNP A1 and TDP-43. We find that hnRNP A1 can both be PARylated and bind to PARylated proteins or poly(ADP-ribose) (PAR). We further uncover that PARylation of hnRNP A1 at K298 controls its nucleocytoplasmic transport, whereas PAR-binding via the PAR-bindin…	liquid	recombinant hnRNP A1 formed dynamic liquid droplets (LDs) in vitro, which increased in size with decreasing salt concentrations (NaCl, 25–300 mM) and increasing hnRNP A1 concentrations	PS-self	1-372	TDP-43	Q13148	When the two proteins were mixed, they formed large LDs that contained both hnRNP A1 and TDP-431–274	_	_	_	_	K298;polyADP-ribosylation	PAR promotes the phase separation of hnRNP A1.	p.R92A/K105V/K106V	PAR could not promote the co-LLPS of the PBMmut(p.R92A/K105V/K106V) hnRNP A1 and TDP-431–274	_	_	_	_	_
psother517	Xinxin Wang	33548202	Homo sapiens	HeLa cells	Q9H3P2	NELFA	Nucleus	Nuclear stress body	_	_	in vitro droplet formation,in vitro FRAP,in vivo droplet formation	Here we report that NELF rapidly forms nuclear condensates upon stress in human cells. Condensate formation requires NELF dephosphorylation and SUMOylation induced by stress. The intrinsically disordered region (IDR) in NELFA is necessary for nuclear NELF condensation and can be functionally replaced by the IDR of FUS or EWSR1 protein. We find that biomolecular condensation facilitates enhanced r…	liquid	The NELF puncta showed liquid-like properties such as spherical shape and rapidly coalesced to form bigger spherical puncta.	PS-other	1-528	NELFC/D,NELFE,CTD	Q8IXH7,P18615,P24928	Puncta formation of NELFA was observed even when cells were exposed to mild heat shock or arsenic stress. Subunits NELFC/D and NELFE also formed puncta upon heat shock that overlapped with NELFA puncta	_	_	_	_	SUMOylation	Treatment of cells with ML-792, an inhibitor of SUMO Activating Enzyme 1/2 (SAE1/2), blocked the stress-induced increase of SUMOylation and reduced the number of NELF condensates.	ΔIDR	NELFA-ΔIDR failed to form condensates upon heat shock, unlike its WT counterpart	disordered NELFA region	A disordered NELFA region drives NELF condensation in cells, transcriptional downregulation, and survival upon stress	_	_	_
psself45	Xinxin Wang	26412307	Homo sapiens	_	P09651	hnRNPA1	Cytoplasm	Stress granule	_	_	in vitro droplet formation	We demonstrate that the disordered regions of key RNP granule components and the full-length granule protein hnRNPA1 can phase separate in vitro, producing dynamic liquid droplets. Phase separation is promoted by low salt concentrations or RNA. Over time, the droplets mature to more stable states, as assessed by slowed fluorescence recovery after photobleaching and resistance to salt. Maturation …	liquid,hydrogel	Moreover, such a view joins phase separation and fiber formation into a unified model by positing that the progression from dynamic liquid to more stable fibers could be regulated in cells to produce structures with varying physical properties and chemical compositions, according to particular biological needs.	PS-self	1-320,186-320	PTB,FUS,eIF4GI,Lsm4	Q9UKA9,P35637,P39936,P40070	All proteins were also recruited into PTB+RNA droplets. But for GFP-Lsm4IDR, GFP-Tia1IDR and GFP-FusIDR, recruitment into the PTB- FusIDR+RNA droplets was significantly higher; We also observed that phase separated droplets of hnRNPA1 could recruit other IDRs. Specifically, the GFP-FusIDR, GFP-eIF4GIIIDR and GFP-Lsm4IDR proteins were similarly recruited into droplets produced from the hnRNPA1 pro…	UAGGGACUUAGGGUUCUCUCUAGGGACUUAGGGUUCUCUCUAGGGA	Notably, the addition of RNA substantially decreased the hnRNPA1 concentration required for phase separation to as low as 500 nM, well within the estimated intracellular concentration of hnRNPA1.	_	_	_	_	p.D262V,Δhexa,ΔIDR	We observed that both the variants of hnRNPA1ΔHexa and hnRNPA1D262V produced droplets similarly to wild-type hnRNPA1, indicating that the ability to phase separate is not strictly coupled to amyloid formation. Interestingly, hnRNPA1D262V became salt resistant much faster than the wild-type and the Δhexapeptide hypo-assembly mutant. hnRNPA1 construct lacking this C-terminal element (hnRNPA1AΔIDR) …	intrinsically disordered region (IDR)	This phase separation was dependent on the IDR since an hnRNPA1 construct lacking this C-terminal element (hnRNPA1AΔIDR) did not phase separate under salt and protein concentrations where the full-length protein generated droplets.	_	_	_
psother210	Xinxin Wang	31363225	Homo sapiens	_	P09651	hnRNPA1	Nucleus	_	_	_	in vitro droplet formation	the splicing of the SMN2 exon 7 is regulated by hnRNP A1, SRSF1, hnRNP G and Tra2-β1 27. To facilitate the multiplexed analysis of interactions in this system of several RNA-binding proteins, we devised two labeling schemes that visualized the protein-RNA interaction interfaces in the RNA Recognition Motifs (RRM) of these proteins in one sample at the same time. RNA transcription was then perform…	_	_	PS-other	1-196	Tra2-β1,SRSF1, hnRNP G	P62995,Q07955,P38159	The number of phase-separated droplets decreased more than 10-fold when the transcription was performed in presence of individual proteins at the same total concentration as in the mixture of five. This suggests that this RNA-dependent phase-separation is driven here not simply by high protein concentrations, but involves interactions between specific proteins.	SMN2 exonic splicing enhancer 1(ESE1) RNA	Decrease followed by increase of protein NMR signal intensities in the absence of substantial change of the NMR signal positions suggests that the proteins phase-separate into larger assemblies at the start of transcription reaction, when RNA/protein ratio is low, and are partially re-dissolved later, when the RNA concentration increases. This matches the recently reported RNA-dependent phase-sep…	_	_	_	_	_	_	_	_	_	_	_
psother412	Haotai Xie	32901111	Severe acute respiratory syndrome coronavirus 2	HEK293 cells,VeroE6 cells	P0DTC9	N	_	SARS-CoV-2 N condensate	32901111-P0DTC9-1	_	in vitro droplet formation	In summary, we revealed that N protein and RNA underwent LLPS. The LLPS is dependent on the length and concentration of ssRNA. N protein forms typical sphere-like droplets with short ssRNAs, but solid-like structures with long ssRNAs. We further identified that the LLPS could be enhanced by Zn2+. Our findings suggest that N protein/RNA LLPS may be essential for SARS-CoV-2 viral assembly, which ma…	liquid,solid	N protein forms typical sphere-like droplets with short ssRNAs, but solid-like structures with long ssRNAs.	PS-other	1-419	_	_	_	ssRNA	N protein and RNA underwent LLPS. The LLPS is dependent on the length and concentration of ssRNA.	Zn2+	When 0.5 mM Zn2+ was added into freshly made N protein/RNA droplets, liquid-like droplets turned to be denser, solid-like structures.	_	_	_	_	N-terminal RNA-binding domain (NTD),C-terminal dimerization domain (CTD)	The deletion of CTD (dCTD) dramatically attenuated the droplet formation, whereas the deletions of NTD (dNTD), a basic amino acid-rich sequence (dBRS) or both (ddRBD) only mildly attenuated N protein/RNA LLPS.	_	_	Zn2+ promotes N protein/RNA LLPS via inducing N protein oligomerization.
psself289	Haotai Xie	33248025	Severe acute respiratory syndrome coronavirus 2	_	P0DTC9	N	_	SARS-CoV-2 N condensate	_	_	in vitro droplet formation,in vitro FRAP	N protein of SARS-CoV-2, together with viral RNA, forms biomolecular condensates. Unmodified N protein forms partially ordered gel-like condensates and discrete 15-nm particles based on multivalent RNA-protein and protein-protein interactions. Phosphorylation reduces these interactions, generating a more liquid-like droplet.	liquid,hydrogel	Unmodified protein forms gel-like condensates that are relatively rigid, while phosphorylated N protein forms condensates that behave more like liquid droplets.	PS-self	45-364	_	_	_	viral 5′-400 RNA (containing the 400 nt at the 5′ end of the SARS-CoV-2 genome, which is thought to include multiple secondary structure elements and the leader TRS),viral PS-318 TRS RNA (a 318-nt sequence near the end of ORF1b in SARS-CoV, proposed as a packaging sequence),viral N-1260 RNA (a 1260-nt sequence containing the open reading frame of the N gene near the 3′ end of the SARS-CoV-2 genom…	At 10 μM N protein, the three viral RNAs rapidly generated branched networks of liquid-like beads.	_	_	phosphorylation	Unmodified protein forms gel-like condensates that are relatively rigid, while phosphorylated N protein forms condensates that behave more like liquid droplets.	10S/TtoD (in SR region)	We explored the role of phosphorylation in depth with studies of a phosphomimetic mutant in which the ten serines and threonines in the SR region were replaced with aspartate (the 10D mutant). When combined with the 5′-400 viral RNA, the 10D protein rapidly formed condensates with a spherical droplet morphology that was clearly distinct from the filamentous structures of the wild-type protein.	N-terminal extension (NTE),C-terminal extension (CTE),CTD basic patch (CBP),SR region	As in the experiments with long RNA, CTE deletion enhanced droplet formation, NTE deletion inhibited it, and the double deletion had little effect, pointing to these regions as opposing but nonessential modulators of protein-protein interactions. CBP is responsible for the reduced droplet formation seen with high N protein concentrations. In contrast to results with long RNA, deletion of the SR r…	_	_	_
psself272	Haotai Xie	33200826	Severe acute respiratory syndrome coronavirus 2	_	P0DTC9	N	_	SARS-CoV-2 N condensate	_	_	in vitro droplet formation	Here, we test the possibility that the multivalent RNA-binding nucleocapsid protein (N) from severe acute respiratory syndrome coronavirus 2 (SARS-CoV-2) condenses with RNA via liquid-liquid phase separation (LLPS) and that N protein can be recruited in phase-separated forms of human RNA-binding proteins associated with SG formation. Robust LLPS with RNA requires two intrinsically disordered regi…	liquid,hydrogel	SARS‐CoV‐2 N is able to form liquid‐like compartments to sequester RNA. N in the presence of polyG RNA showed substantial irregularly shaped assemblies and no spherical, liquid‐looking droplets.	PS-self	1-419	hnRNPA2,TDP-43,FUS	P22626,Q13148,P35637	N partitions in vitro into phase‐separated forms of full‐length human hnRNPs (TDP‐43, FUS, hnRNPA2) and their low‐complexity domains (LCs).	polyG RNA	N in the presence of polyG RNA showed substantial irregularly shaped assemblies and no spherical, liquid‐looking droplets.	_	_	_	_	_	_	N‐terminal domain (NTD),linker intrinsically disordered region,C‐terminal dimerization domain (CTD)	The N‐terminal and linker intrinsically disordered regions and the C‐terminal dimerization domain are essential for robust N LLPS	_	_	_
psself216	Haotai Xie	32577653	Severe acute respiratory syndrome coronavirus 2	_	P0DTC9	N	_	SARS-CoV-2 N condensate	_	_	in vitro droplet formation	Here, we examine the possibility that the multivalent RNA-binding nucleocapsid protein (N) from the severe acute respiratory syndrome coronavirus (SARS-CoV-2) compacts RNA via protein-RNA liquid-liquid phase separation (LLPS) and that N interactions with host RNA-binding proteins are mediated by phase separation. To this end, we created a construct expressing recombinant N fused to a N-terminal m…	liquid	N of SARS-CoV-2 exhibits RNA-mediated phase-behavior typical of many liquid-like transcriptional machineries with reentrant phase transition.	PS-self	1-419	hnRNPA2,TDP-43,FUS	P22626,Q13148,P35637	N partitions into hnRNPA2, TDP-43, and FUS droplets	varying torula yeast RNA	Protein-RNA interactions stimulate N phase separation and suggest that screening out the electrostatic interactions between N and RNA reduces LLPS.	_	_	_	_	_	_	_	_	_	_	_
psother403	Haotai Xie	32835749,32270045	Measles virus	_	Q89933	N	_	_	32270045-Q89933-1	Mixtures of different N and P truncation mutants were tested for the ability to trigger phase separation using DIC microscopy. “−” no phase separation events were observed; “+” phase separation events were observed.	in vitro droplet formation,in vitro FRAP,in vivo droplet formation,in vivo FRAP	We demonstrate that purified nucleoproteins (N) and phosphoproteins (P) of measles virus form liquid-like membraneless organelles upon mixing in vitro. We identify weak interactions involving intrinsically disordered domains of N and P that are implicated in this process, one of which is essential for phase separation. Fluorescence allows us to follow the modulation of the dynamics of N and P upo…	liquid	Purified nucleoproteins (N) and phosphoproteins (P) of measles virus form liquid-like membraneless organelles upon mixing in vitro.	PS-other	1-525	P	P35974	MeV N and P proteins phase separate upon mixing in vitro.	RNA	RNA colocalizes to MeV droplets and triggers nucleocapsid formation in guttala.	_	_	_	_	p.S491L	The critical nature of this interaction for LLPS was demonstrated via the S491L mutation, which resulted in suppression of phase separation.	TAIL domain	The N TAIL:P XD interaction is essential for droplet formation.	_	_	_
psother276	Xinxin Wang	31560342	Drosophila melanogaster	_	Q24169	ORC5	Nucleus	_	_	_	in vitro droplet formation	Here, we report that the replication initiation machinery of D. melanogaster unexpectedly undergoes liquid-liquid phase separation (LLPS) upon binding DNA in vitro. We find that ORC, Cdc6, and Cdt1 contain intrinsically disordered regions (IDRs) that drive LLPS and constitute a new class of phase separating elements. Initiator IDRs are shown to regulate multiple functions, including chromosome re…	liquid	Biochemical studies show that these IDRs drive the selective co-assembly and enrichment of Drosophila initiation factors into liquid phases in the presence of DNA, while simultaneously excluding non-partner proteins that also phase separate.	PS-other	1-460	ORC1,ORC1,ORC2,ORC3,ORC4,ORC6	O16810,Q24168,Q7K2L1,Q9W102,Q9Y1B2	ORC consists of a heterohexameric complex comprising the subunits Orc1-6. Drosophila ORC phase separates using interactions that require the N-terminal IDR of Orc1 but not Orc2.	_	_	dsDNA	like Cdt1, ORC is able to undergo LLPS at physiological concentrations in the presence of a variety of DNA substrates without any apparent DNA sequence dependence	_	_	_	_	_	_	_	_	_
psother282	Xinxin Wang	31560342	Drosophila melanogaster	_	Q9Y1B2	ORC6	Nucleus	_	_	_	in vitro droplet formation	Here, we report that the replication initiation machinery of D. melanogaster unexpectedly undergoes liquid-liquid phase separation (LLPS) upon binding DNA in vitro. We find that ORC, Cdc6, and Cdt1 contain intrinsically disordered regions (IDRs) that drive LLPS and constitute a new class of phase separating elements. Initiator IDRs are shown to regulate multiple functions, including chromosome re…	liquid	Biochemical studies show that these IDRs drive the selective co-assembly and enrichment of Drosophila initiation factors into liquid phases in the presence of DNA, while simultaneously excluding non-partner proteins that also phase separate.	PS-other	1-257	ORC1,ORC1,ORC2,ORC3,ORC4,ORC5	O16810,Q24168,Q7K2L1,Q9W102,Q24169	ORC consists of a heterohexameric complex comprising the subunits Orc1-6. Drosophila ORC phase separates using interactions that require the N-terminal IDR of Orc1 but not Orc2.	_	_	dsDNA	like Cdt1, ORC is able to undergo LLPS at physiological concentrations in the presence of a variety of DNA substrates without any apparent DNA sequence dependence	_	_	_	_	_	_	_	_	_
psself186	Haotai Xie	31995753	Homo sapiens	HeLa cells	O14979	hnRNPDL	Nucleus	_	31995753-O14979-1	_	in vitro droplet formation,in vitro FRAP,in vivo droplet formation,in vivo FRAP	Here, we demonstrate that alternative splicing (AS) controls the phase separation of hnRNPDL, as well as the size and dynamics of its nuclear complexes, its nucleus-cytoplasm shuttling, and amyloidogenicity. Mutation of the highly conserved D378 in the disordered C-terminal prion-like domain of hnRNPDL causes limb-girdle muscular dystrophy 1G. We show that D378H/N disease mutations impact hnRNPDL…	liquid	Upon salt dilution, the solution becomes turbid spontaneously, demixing from an aqueous phase to form liquid-like protein droplets under physiological ionic strength.	PS-self	1-420	_	_	_	_	_	_	_	_	_	p.D378H,p.D378N	D378H/N disease mutations impact hnRNPDL assembly properties, accelerating aggregation and dramatically reducing the protein solubility in the muscle of Drosophila.	intrinsically disordered C-terminal region, intrinsically disordered N-terminal region	The absence of the N-terminus Arg-enriched IDR of hnRNPDL reduces LLPS propensity and the absence of both the N- and C-terminus IDRs completely abolishes LLPS.	Alternative splicing (AS) controls the phase separation of hnRNPDL, as well as the size and dynamics of its nuclear complexes, its nucleus-cytoplasm shuttling, and amyloidogenicity.	_	_
psother518	Xinxin Wang	33549703,26777405	Saccharomyces cerevisiae	Yeast	P04147	Pab1	Cytoplasm	Stress granule	_	_	in vitro droplet formation	Four observations argue that the granules observed in yeast cell lysates are related to stress granules. First, in lysates, Pab1-GFP foci co-localize with other mCherry tagged stress granule markers (Ded1 and Pbp1). Second, these foci stain with an Alexa647-labeled oligo(dT) probe indicating they contain poly(A+) RNA. The presence of RNA in these granules is also supported by the observation of p…	_	_	PS-other	_	Ded1,Pbp1	P06634,P53297	in lysates, Pab1-GFP foci co-localize with other mCherry tagged stress granule markers (Ded1 and Pbp1)	polyA RNA	these foci stain with an Alexa647-labeled oligo(dT) probe indicating they contain poly(A+) RNA.	_	_	_	_	_	_	_	_	_	_	_
psother454	Haotai Xie	33154383	Drosophila melanogaster	Drosophila S2 cells	P39769	Ph	Nucleus	_	33154383-P39769-1	_	in vitro droplet formation,in vitro FRAP,in vivo droplet formation	We find that incubation of chromatin or DNA with a truncated Ph protein containing the SAM results in formation of concentrated, phase-separated condensates. Ph SAM-dependent condensates can recruit PRC1 from extracts and enhance PRC1 ubiquitin ligase activity towards histone H2A. We show that overexpression of Ph with an intact SAM increases ubiquitylated H2A in cells. Thus, SAM-induced phase se…	liquid	Mini-Ph is dynamic in condensates, but chromatin intermixes slowly.	PS-other	1289-1577	_	_	_	_	_	DNA,chromatin	A truncated version of Ph, Mini-Ph, forms phase-separated condensates with DNA or chromatin	K;acetylation	If Mini-Ph is fully acetylated with sulfo-NHS acetate, it does not bind DNA, and does not form condensates with DNA.	p.L1565R,p.L1547R	We then tested the Mini-Ph polymerization mutants (Mini-Ph-ML L1547R and Mini-Ph EH L1565R). We find that both form phase-separated condensates with chromatin or DNA under the same conditions as Mini-Ph.	sterile alpha motif,HD1 domain,FCS domain	Ph Sterile Alpha Motif (SAM), but not its polymerization activity, is required for formation of phase-separated condensates. Both the SAM and the HD1/FCS domains are required for phase separation.	_	_	_
psself121	Xinxin Wang	30173914	Caenorhabditis elegans	C.elegans embryos	G5EBV6	PGL-3	Nucleus	P granule	30173914-G5EBV6-1	_	in vitro droplet formation,in vitro FRAP,in vivo droplet formation,in vivo FRAP	Here, we showed that LLPS triggers the condensation of PGL-1, PGL-3, and SEPA-1 into droplets. SEPA-1 facilitates LLPS of PGL-1/-3 in a concentration-dependent manner. Arginine methylation attenuates, while mTORC1-mediated phosphorylation enhances, LLPS of PGL-1/-3. High SEPA-1 levels promote the condensation of low levels of diffuse PGL-1 and PGL-3 into granules for degradation. TORC1-mediated p…	liquid	When PGL-1/-3 droplets met, they fused and coalesced into a larger droplet. PGL-1/-3 droplets grew in size over time and became irregularly shaped. PGL-1/-3 droplets exhibited a wetting phenotype when touching the surface of a coverslip. Thus, PGL-1/-3 droplets possess properties of liquid droplets.	PS-self	1-693,165-693	SEPA-1,PGL-1	G5EC37,Q9TZQ3	Purified SEPA-1 failed to phase separate. Co-addition of SEPA-1 promoted LLPS of PGL-3 and PGL-1/-3, but not PGL-1 alone. In the presence of SEPA-1, larger droplets formed and more PGL-1/-3 proteins partitioned into droplets.	_	_	_	_	methylation	At the concentration of 0.5 μM, PGL-1/-3 formed droplets, while methylated PGL-1/-3 did not.	ΔRGG,ΔNT	No LLPS was observed with mutant PGL-1 and PGL-3 lacking the RGG domain, or with the RGG domain alone. Deleting the N terminus of PGL-1 or PGL-3 also greatly impaired their separation into droplets	RGG domain	LLPS of SEPA-1/PGL-1/-3 is mediated by multivalent interactions that depend on the RGG domain and multiple other regions.	_	_	_
psself122	Haotai Xie	30173914	Caenorhabditis elegans	C.elegans embryos	Q9TZQ3	PGL-1	Nucleus	P granule	30173914-Q9TZQ3-1,30173914-Q9TZQ3-2	_	in vitro droplet formation,in vitro FRAP,in vivo droplet formation	We showed that during C. elegans embryogenesis, PGL granules assemble via liquid-liquid phase separation (LLPS), and their size and biophysical properties determine their susceptibility to autophagic degradation. The receptor SEPA-1 promotes LLPS of PGL-1/-3, while the scaffold protein EPG-2 controls the size of PGL-1/-3 compartments and converts them into less dynamic gel-like structures. Under …	liquid	PGL-1/-3 droplets possess properties of liquid droplets.	PS-self	1-730,215-730	EPG-2,SEPA-1	Q95XR4,G5EC37	The scaffold protein EPG-2 controls the size of PGL-1/-3 compartments and converts them into less dynamic gel-like structures. The receptor SEPA-1 promotes LLPS of PGL-1/-3.	_	_	_	_	S110/340;phosphorylation,R;methylation	mTORC1-mediated phosphorylation of PGL-1 is essential for accumulation of PGL granules under heat-stress conditions. LLPS of PGL granules is inhibited by arginine methylation of PGL-1 and PGL-3.	p.E360K,p.P55S,p.L82P,p.S110A,p.S340A	The PGL-1(P55S) and PGL-1(L82P)-containing droplets remained small over time. The PGL-1(E360K)-containing droplets grew after 12-hr formation but were much smaller than droplets containing wild-type PGL-1. The number of PGL granules was decreased in PGL-1(S110A) or PGL-1(S340A) embryos at 26°C and even more dramatically reduced in PGL-1(S110A S340A) embryos	RGG domain	No LLPS was observed with mutant PGL-1 and PGL-3 lacking the RGG domain, or with the RGG domain alone.	_	_	_
psself294	Haotai Xie	33260713,28924037	Homo sapiens	_	P35637	FUS	Cytoplasm	_	_	_	in vitro droplet formation	Wild-type FUS promotes LLPS of multivalent interacting proteins in cis. Tyrosine residues across FUS make similar contributions to LLPS. FUS mutants oppose phase separation by altering self-associations of the entire molecules. Phosphorylation of FUS disassembles liquid droplets.	liquid	Liquid droplets observed by bright-field microscopy when 8.3 μm SH3 3–FUS(WT) and 6.3 μm PRM4 were mixed.	PS-self	1-214	_	_	_	_	_	_	_	S26/42/61/28;phosphorylation	Phosphorylation of FUS disassembles liquid droplets.	27YtoS	FUS(27S) is not a highly specific LLPS inhibitor but may be able to generally reduce the self-association of tethered proteins and thus oppose their LLPS.	intrinsically disordered region (IDR)	The aromatic sequence determinants for LLPS are relatively uniformly distributed across the FUS intrinsically disordered region (IDR).	_	_	_
psother334	Haotai Xie	32298230	Saccharomyces cerevisiae	Yeast	P16862	Pfk2	Cytoplasm	Glycolytic body	_	_	in vivo droplet formation,in vivo FRAP	We demonstrate that glycolysis enzymes are non-canonical RNA binding proteins, sharing many common mRNA substrates that are also integral constituents of G bodies. Both the N- and C-terminal domains of Pfk2 are necessary but not sufficient for G body recruitment. Pfk1 is recruited to G bodies via an interaction with Pfk2. Consistent with a phase separation mechanism of biogenesis, recruitment of …	hydrogel	G bodies fuse in vivo and are largely insensitive to 1,6-hexanediol, consistent with a hydrogel-like composition.	PS-other	_	Pfk1	P16861	Pfk1 is recruited to G bodies via an interaction with Pfk2.	mRNA	FRAP data indicated that Pfk2-GFP in G bodies targeted by a weak induction of RNase was slightly more dynamic than untreated G bodies, suggesting that RNA contributes to Pfk2 recruitment to G bodies.	_	_	_	_	_	_	N-terminal domain (NTD)	The N-terminal domain is required for either G body formation or Pfk2 localization to G bodies.	_	_	Regions outside of the Pfk2 N-terminus also interact with Pfk1 in both crystal structures to form a heterooctamer with four Pfk2 and four Pfk1 molecules.
psself24	Xinxin Wang	24862735	Saccharomyces cerevisiae	_	P06169	Pdc1	Cytoplasm	P-body	_	_	in vitro droplet formation	Herein, we ask whether it is possible to reconstitute a phase-transition process with proteins that have been shown to localize to P-bodies. To that end, we focus on the purified S. pombe Dcp2 mRNA decapping enzyme, its prime activator Dcp1 and the scaffolding proteins Edc3 and Pdc1 and show that these proteins can spontaneously self-assemble into oil-like droplets.	liqiud	We observed a number of fusion events that confirm the liquid‐like behavior of the in vitro droplets.	PS-self	1-105+880-1076	Dcp2,Dcp1,Edc3	O13828,Q12517,O94752	This result indicates that Pdc1 exploits a surface at the far C-terminus of the protein to directly contact the Dcp1:Dcp2 decapping complex. Pdc1 can thus interact with Edc3 through a number of HLMs at its far N-terminal region and with the decapping complex through the Ge-1c domain at its far C-terminal region.	_	_	_	_	_	_	_	_	helical leucine-rich motif(HLM), Ge-1c domain, central coiled-coil region	we confirmed that the N-terminal region of Pdc1 contains at least three HLM sequences that can interact with the Edc3 LSm domain. Pdc1 can thus interact with Edc3 through a number of HLMs at its far N-terminal region and with the decapping complex through the Ge-1c domain at its far C-terminal region. These results underscore the scaffolding function of Pdc1 and explain its importance for process…	_	Phase separation of Edc3 with Dcp2 fragments with five HLMs takes place when the Dcp2 concentration is 25 μm. when the Dcp2 fragment contains four HLMs, the concentration raise to 50 μm.	The Pdc1 protein contains a central coiled-coil region, through which the protein can oligomerize, resulting in an increased number of HLMs in the biological unit of the protein, which is favorable for the phase separation process.
psother105	Xinxin Wang	29932899	Homo sapiens	Hap1 cells	P35637	FUS	Nucleus	Paraspeckle	_	_	in vitro droplet formation,in vivo droplet formation	The RNA fragments of the NEAT1_2 subdomain preferentially bound NONO and SFPQ and induced higher-order assembly in vitro. In summary, we argue that the identified NEAT1_2 subdomains recruit the NONO dimer to initiate oligomerization with other PSPs, promoting formation of the phase-separated paraspeckle structure. Co-immunoprecipitation (coIP) revealed that interactions of NONO with RBM14 and FUS…	_	_	PS-other	1-526	NONO,SFPQ	Q15233,P23246	NONO/SFPQ are required for binding of RBM14 and FUS to 12–13k sense RNA. These data strongly suggest that the RNA fragments of NEAT1_2 subdomains can induce higher-order assembly in vitro	NEAT1_2 8–16.6 kb	These data strongly suggest that the RNA fragments of NEAT1_2 subdomains can induce higher-order assembly in vitro by recruiting proteins including essential PSPs.	_	_	_	_	_	_	prion-like domain (PLD)	the PLD of FUS is required for paraspeckle assembly and phase separation	_	_	The tethered FUS might recruit multiple PSPs and/or form FUS oligomers through its PLD, leading to paraspeckle assembly via phase separation.
psself138	Haotai Xie	30982603	Saccharomyces cerevisiae	_	P53297	Pbp1	Cytoplasm	_	30982603-P53297-1	_	in vitro droplet formation,in vitro FRAP,in vivo droplet formation,in vivo FRAP	A domain of Pbp1 required to adapt cells to mitochondrial activity is of low sequence complexity. The low-complexity (LC) domain of Pbp1 forms labile, cross-β polymers that facilitate phase transition of the protein into liquid-like or gel-like states. Phase transition for other LC domains is reliant upon widely distributed aromatic amino acids. Here, we show that the Pbp1 methionine residues are…	liquid,hydrogel	The low-complexity (LC) domain of Pbp1 forms labile, cross-β polymers that facilitate phase transition of the protein into liquid-like or gel-like states.	PS-self	571-722	_	_	_	_	_	_	_	M;oxidation	H2O2 effects oxidation of methionine residues in the Pbp1 LC domain, and that such oxidation is incompatible with otherwise attractive interactions necessary for the protein to phase separate into liquid-like droplets.	p.M591/595/605/606/614/616/618/625S,p.M635/638/659/667/681/682/689/696S	Concomitant mutation of eight methionine residues to serine, including residues M591, M595, M605, M606, M614, M616, M618 and M625 (M7-14 within the LC domain), yielded a protein variant designated “MS8a”. This mutated variant of Pbp1 was observed to be incapable of polymerizing into labile cross-β polymers. A second variant of Pbp1 also bearing eight methionine-to-serine mutations, including resi…	low-complexity domain(LCD)	The low-complexity (LC) domain of Pbp1 forms labile, cross-β polymers that facilitate phase transition of the protein into liquid-like or gel-like states.	_	_	_
psother143	Xinxin Wang	30648970	Saccharomyces cerevisiae	Yeast	P25644	Pat1	Cytoplasm	P-body	_	_	in vitro droplet formation,in vivo droplet formation	Here, we show that the PB component Pat1 antagonizes Not1 and promotes PB assembly via its direct interaction with Dhh1. Intriguingly, in vivo PB dynamics can be recapitulated in vitro, since Pat1 enhances the phase separation of Dhh1 and RNA into liquid droplets, whereas Not1 reverses Pat1-Dhh1-RNA condensation. Overall, our results uncover a function of Pat1 in promoting the multimerization of …	liquid	Intriguingly, in vivo PB dynamics can be recapitulated in vitro, since Pat1 enhances the phase separation of Dhh1 and RNA into liquid droplets.	PS-other	5-79+456-787	Dhh1	P39517	while no LLPS of Pat1-NC alone was detected, addition of increasing concentrations of wild-type Pat1-NC strongly enhanced the LLPS of Dhh1 in the presence of ATP and RNA	polyU RNA	we did not observe any Dhh1 droplets upon addition of increasing concentrations of Pat1-NC when RNA was omitted from the reaction suggesting that under these in vitro conditions RNA plays a critical role in the Pat1-promoted enhancement of Dhh1 oligomerization and higher-order phase separation.	_	_	_	_	p.D39A/E40A/T41A/F42A,p.S456E/S457E,p.S456A/S457A	Expression of pat1 4A-Dhh1 (p.D39A/E40A/T41A/F42A) leads to a drastic reduction in PB formation. Cells expressing the pat1EE mutant(p.S456E/S457E) showed a defect in PB formation; While expression of pat1AA(p.S456A/S457A) alone was not sufficient to induce constitutive PBs as observed before, expression of pat1AA in the presence of not19X-Dhh1 significantly increased the number of constitutive PB…	N-terminal un-structured domain,C-terminal globular fold	our in vitro data suggests that a combination of both the Pat1-N (binding to Dhh1) and Pat1-C (binding to RNA) is critically required to enhance the phase separation of Dhh1 and promote higher-order oligomeric mRNP structures akin to in vivo PBs.	_	_	_
psother387	Haotai Xie	32679076	Escherichia coli	E. coli	P07621	ParB	Nucleus	_	_	_	in vivo droplet formation,in vivo FRAP	Here, we address this question by focusing on the ParABS DNA segregation system, composed of a centromeric-like sequence (parS), a DNA-binding protein (ParB), and a motor (ParA). We show that parS and ParB associate to form nanometer-sized, round condensates. ParB molecules diffuse rapidly within the nucleoid volume but display confined motions when trapped inside ParB condensates. Single ParB mo…	liquid	ParB exists in an equilibrium between liquid- and gas-like phases.	PS-other	_	ParA	P22996	The ParA motor is required to prevent the fusion of ParB condensates.	_	_	parS centromeric sequence	Single ParB molecules are able to rapidly diffuse between different condensates, and nucleation is strongly favored by parS.	_	_	_	_	_	_	_	_	This complex is held together by specific, high-affinity interactions between ParB and parS and by low-affinity interactions between ParB dimers that are essential for the distribution of ParB around parS sites.
psother583	Xinxin Wang	33767388	Schizosaccharomyces pombe	_	Q9P805	Dcp1	Cytoplasm	P-body	33767388-Q9P805-1	_	in vitro droplet formation,in vitro FRAP	Here, we show that Dcp1/Dcp2 activity is modulated in condensates and depends on the interactions promoting phase separation. We find that Dcp1/Dcp2 phase separation stabilizes an inactive conformation in Dcp2 to inhibit decapping. The activator Edc3 causes a conformational change in Dcp2 and rewires the protein–protein interactions to stimulate decapping in condensates. Disruption of the inactiv…	liquid	Dcp1/Dcp2 is coupled to the liquid-like properties of condensates	PS-other	1-127	Dcp2,Edc3	O13828,O94752	Dcp1/Dcp2ext and Edc3 colocalized to droplets, were homogenously distributed, underwent fusion and recruited RNA	35-mer RNA	Dcp1/Dcp2ext and Edc3 colocalized to droplets, were homogenously distributed, underwent fusion and recruited RNA.	_	_	_	_	_	_	_	_	_	_	_
psother523	Xinxin Wang	33549703,30893049	Homo sapiens	U2OS cells	P35637	FUS	Cytoplasm	_	_	_	in vivo droplet formation,in vivo FRAP	Herein we report that light-based activation of Opto-G3BP1, a chimeric protein assembled from the IDR and RNA-binding domain of G3BP1 combined with CRY2, initiated the rapid assembly of dynamic, cytoplasmic, liquid granules that were composed of canonical stress granule components, including PABP, TDP-43, TIA1, TIAR, eIF4G, eIF3η, ataxin 2, GLE1, FUS, and polyadenylated RNA, thereby establishing …	liquid	Within seconds of blue light activation, Opto-G3BP1 in U2OS cells assembled into numerous, spherical cytoplasmic granules that exhibited liquid behaviors.	PS-other	_	G3BP1,PABP,TDP-43,TIA1,TIAR,eIF4G,eIF3η,ataxin 2,GLE1	Q13283,P11940,Q13148,P31483,Q01085,Q04637,P55884,Q99700,Q53GS7	In cells expressing Opto-G3BP1, but not Opto-Control, all stress granule components that we examined, including PABP, TDP-43, TIA1, TIAR, eIF4G, eIF3η, ataxin 2, GLE1, and FUS, were recruited to optically induced granules	polyadenylated mRNAs	We found that polyadenylated mRNAs were recruited into optically induced granules that assembled after blue light stimulation but showed no relocalization in cells expressing Opto-Control	_	_	_	_	_	_	intrinsically disordered region(IDR)	Opto-FUS [CRY2PHR-mCherry-FUS(IDR)] and Opto-TDP-43 [CRY2PHR-mCherry-TDP-43(IDR)] did assemble into droplets with blue light activation	_	_	_
psother521	Xinxin Wang	33549703,30893049	Homo sapiens	U2OS cells	P11940	PABP	Cytoplasm	_	_	_	in vivo droplet formation,in vivo FRAP	Herein we report that light-based activation of Opto-G3BP1, a chimeric protein assembled from the IDR and RNA-binding domain of G3BP1 combined with CRY2, initiated the rapid assembly of dynamic, cytoplasmic, liquid granules that were composed of canonical stress granule components, including PABP, TDP-43, TIA1, TIAR, eIF4G, eIF3η, ataxin 2, GLE1, FUS, and polyadenylated RNA, thereby establishing …	liquid	Within seconds of blue light activation, Opto-G3BP1 in U2OS cells assembled into numerous, spherical cytoplasmic granules that exhibited liquid behaviors.	PS-other	_	G3BP1,TDP-43,TIA1,TIAR,eIF4G,eIF3η,ataxin 2,GLE1,FUS	Q13283,Q13148,P31483,Q01085,Q04637,P55884,Q99700,Q53GS7,P35637	In cells expressing Opto-G3BP1, but not Opto-Control, all stress granule components that we examined, including PABP, TDP-43, TIA1, TIAR, eIF4G, eIF3η, ataxin 2, GLE1, and FUS, were recruited to optically induced granules	polyadenylated mRNAs	We found that polyadenylated mRNAs were recruited into optically induced granules that assembled after blue light stimulation but showed no relocalization in cells expressing Opto-Control	_	_	_	_	_	_	_	_	_	_	_
psother557	Xinxin Wang	33650968	Homo sapiens	HeLa cells	P35637	FUS	Cytoplasm	_	_	_	in vivo droplet formation,in vivo FRAP	We recombinantly expressed and purified FUS-TIS. FUS-TIS phase separates into sphere-like condensates that are liquid-like. We then added to FUS-TIS in vitro transcribed 3′UTRs of mRNAs, which were recruited to FUS-TIS condensates. The addition of the FUS 3′UTR did not change the morphology of the sphere-like condensates formed by FUS-TIS. However, when we added 3′UTRs of TIS11B target mRNAs, inc…	liquid	FUS-TIS phase separates into sphere-like condensates that are liquid-like	PS-other	_	TIS11B,HuR	Q07352,Q15717	Expression of the FUS-IDR alone did not generate condensates. Expression of the TIS11B RBD alone is not sufficient for condensate formation. When we fused the RBD of TIS11B to the IDR of FUS to generate FUS TIS, we observed cytoplasmic mesh-like condensates that look very similar to wild-type TIS granules. In the context of two multivalent domains (TIS11B N/C-terminus or FUS-IDR), the RRM1/2 of H…	CD47 3'UTR,ELAVL1 3'UTR,CD274 3'UTR,CD44 3'UTR,VSIG10 3'UTR,DRD1 3'UTR,LHFPL6 3'UTR,TNFSF11 3'UTR,TSPAN13 3'UTR,LYPLAL1 3'UTR,MCOLN2 3'UTR,FAM72B 3'UTR,IL10 3'UTR,TLR8 3'UTR,PPP1R3F 3'UTR,GPR39 3'UTR,HEATR5B 3'UTR,FAM174A 3'UTR,TNFAIP6 3'UTR,GPR34 3'UTR,VPS29 3'UTR,MYC 3'UTR,PLA2G4A 3'UTR,ADPGK 3'UTR,TTC17 3'UTR,EOMES 3'UTR,HOGA1 3'UTR,SHQ1 3'UTR,SNTN 3'UTR,ASPN 3'UTR,TP53TG3 3'UTR,LPAR4 3'UTR,GL…	The mesh-like organization of TIS granules requires the recruitment of mRNAs. The mixing of suboptimal amounts of four network-forming RNAs(CD47 3'UTR,CD274 3'UTR,TNFSF11 3'UTR,LHFPL6 3'UTR), together with FUS-TIS, resulted in network formation, indicating that the different RNAs have an additive effect. Importantly, mixing 10 mRNAs together(CD47 3'UTR,ELAVL1 3'UTR,CD274 3'UTR,CD44 3'UTR,VSIG10 3…	_	_	_	_	TIS11B RBD-FUS IDR fusion,FUS IDR-HuR RRM1/2 fusion	Expression of the FUS-IDR alone did not generate condensates. Expression of the TIS11B RBD alone is not sufficient for condensate formation. When we fused the RBD of TIS11B to the IDR of FUS to generate FUS TIS, we observed cytoplasmic mesh-like condensates that look very similar to wild-type TIS granules.	intrinsically disordered region(IDR)	In the context of two multivalent domains (TIS11B N/C-terminus or FUS-IDR), the RRM1/2 of HuR was sufficient for the generation of mesh-like condensates.	_	_	_
psother402	Haotai Xie	32835749,32270045	Measles virus	_	P35974	P	_	_	32270045-Q89933-1	Mixtures of different N and P truncation mutants were tested for the ability to trigger phase separation using DIC microscopy. “−” no phase separation events were observed; “+” phase separation events were observed.	in vitro droplet formation,in vitro FRAP,in vivo droplet formation,in vivo FRAP	We demonstrate that purified nucleoproteins (N) and phosphoproteins (P) of measles virus form liquid-like membraneless organelles upon mixing in vitro. We identify weak interactions involving intrinsically disordered domains of N and P that are implicated in this process, one of which is essential for phase separation. Fluorescence allows us to follow the modulation of the dynamics of N and P upo…	liquid	Purified nucleoproteins (N) and phosphoproteins (P) of measles virus form liquid-like membraneless organelles upon mixing in vitro.	PS-other	304-507	N	Q89933	MeV N and P proteins phase separate upon mixing in vitro.	RNA	RNA colocalizes to MeV droplets and triggers nucleocapsid formation in guttala.	_	_	_	_	p.V409A,p.L410A,p.K411R	Mutation of 409VLK411 to AAA inhibited this interaction with N and modulated macroscale dynamic properties of droplets, as measured from FRAP, but did not completely inhibit LLPS.	XD domain,LOOP domain	The N TAIL:P XD interaction is essential for droplet formation. Interaction of P LOOP with N modulates the dynamics of MeV liquid droplets.	_	_	_
psother568	Xinxin Wang	33681296,32691043	Homo sapiens	HEK293T cells,N2A cells	P35637	FUS	Cytoplasm,Nucleus	_	_	_	in vivo droplet formation	In this study, we discovered that FUS was acetylated at lysine-315/316 (K315/K316) and lysine-510 (K510) residues in two distinct domains. Located in the nuclear localization sequence, K510 acetylation disrupted the interaction between FUS and Transportin-1, resulting in the mislocalization of FUS in the cytoplasm and formation of stress granule-like inclusions. Located in the RNA recognition mot…	_	_	PS-other	_	_	_	_	_	_	_	_	K315/316/510;acetylation	the acetylation of K510 affects the interaction between FUS and TNPO1, causing the mislocalization of FUS to the cytoplasm and the formation of stress granule-like inclusions. In addition, the acetylation of K315/K316 reduces the RNA binding and suppresses FUS-positive stress granules.	p.P525L,p.P525L/K315Q/K316Q,p.K510Q,p.K315Q/K316Q/K510Q	48% of the P525L mutant-expressing cells showed cytoplasmic inclusions. However, only ~ 11% of cells expressing the P525L/K315Q/K316Q/P525L mutant FUS showed cytoplasmic inclusions. ~ 59% of cells expressing the K510Q mutant FUS showed cytoplasmic inclusions, whereas only ~ 22% of cells expressing the triple mutant K315Q/K316Q/K510Q showed cytoplasmic inclusions	_	_	_	_	_
psother307	Haotai Xie	32015439	Homo sapiens	U2OS cells,HCT15 cells	Q00613	HSF1	Nucleus	Transcriptional condensate	_	_	in vivo droplet formation,in vivo FRAP	Here we report that condensation and phase transition of heat-shock factor 1 (HSF1), a transcriptional regulator of chaperones, is integral to cell-fate decisions underlying survival or death. By live-cell microscopy and single-cell analysis, we found that foci dissolution rather than formation promoted HSF1 activity and cell survival. During prolonged stress, the biophysical properties of HSF1 f…	liquid,hydrogel,solid	During prolonged stress, the biophysical properties of HSF1 foci changed; small, fluid condensates enlarged into indissoluble gel-like arrangements with immobilized HSF1. FRAP showed that the immobile fraction of HSF1Δp foci was nearly twice that of wild-type HSF1, suggesting that post-translational modifications can modulate HSF1 solidification.	PS-other	_	_	_	_	_	_	_	_	S;phosphorylation	To prevent phosphorylation, we mutated all 33 serine residues in the regulatory domain to alanine (“HSF1Δp”). FRAP showed that the immobile fraction of HSF1Δp foci was nearly twice that of wild-type HSF1, suggesting that post-translational modifications can modulate HSF1 solidification.	33StoA	To prevent phosphorylation, we mutated all 33 serine residues in the regulatory domain to alanine (“HSF1Δp”). FRAP showed that the immobile fraction of HSF1Δp foci was nearly twice that of wild-type HSF1, suggesting that post-translational modifications can modulate HSF1 solidification.	regulatory domain	Most of HSF1 folds into structured domains, except for the regulatory domain (aa203–384).	_	_	_
psother367	Haotai Xie	32487073	Homo sapiens	U2OS cells	Q15648	Med1	Nucleus	_	_	_	in vivo droplet formation,in vivo FRAP	We show that GR foci present properties consistent with those expected for biomolecular condensates formed by a liquid-liquid phase separation process in living human cells. Surprisingly, the intrinsically disordered region of GR is not essential for condensate formation, in contrast to many nuclear proteins that require disordered regions to phase separate, while the ligand-binding domain seems …	liquid	GR foci have properties of liquid condensates	PS-other	_	GR	P04150	Dexamethasone (Dex) stimulation resulted in the formation of many foci containing both GR and Med1.	_	_	chromatin	GR foci formation requires association with chromatin.	_	_	_	_	_	_	_	_	_
psother295	Xinxin Wang	31857589	Homo sapiens	HEK293T cells	Q13501	p62	Cytoplasm	p62 cluster	_	_	in vivo droplet formation,in vivo FRAP	We demonstrate that acetylation markedly enhances the affinity of p62 for ubiquitin, which facilitates p62 phase separation and the clearance of ubiquitylated proteins. We further show that the formation of p62 bodies, in addition to promoting their own degradation by selective autophagy, improves the survival of cells under nutrient starvation conditions.	liquid	we performed fluorescence recovery after photobleaching (FRAP) experiments on mCherry-p62-2KQ puncta and observed the recovery of mCherry signal, which confirmed that the puncta were indeed dynamic liquid droplets	PS-other	254-310	polyubiquitin	P0CG48	Polyubiquitin chains clearly induced phase separation of mCherry-p62-WT as indicated by the formation of mCherry-p62 clusters. With the same concentration and duration of incubation, the results with mCherry-p62-2KR were similar to mCherry-p62-WT, while mCherry-p62-2KQ clearly formed more and bigger clusters.	_	_	_	_	K420/435;acetylation	acetylation of p62 facilitates its phase separation with polyubiquitin.	p.K420Q/K435Q,p.K420R/K435R	WT p62 formed a few puncta in fed cells, and this number was increased by starvation. In comparison, p62-2KQ(p.K420Q/K435Q) formed numerous punctate structures even under nutrient-rich conditions, and punctum formation was not further stimulated by cell starvation. Accordingly, p62-2KR(p.K420R/K435R) formed almost no puncta in cells under both conditions.	ubiquitin-associated domain(UBA)	acetylation at both K420 and K435 sites enhances p62 binding to ubiquitin by disrupting UBA dimerization, while K435 acetylation also directly increases the UBA-ubiquitin affinity. Furthermore, we show that acetylation of p62 facilitates polyubiquitin chain-induced p62 phase separation.	_	_	_
psother227	Xinxin Wang	31434890	Mus musculus	MEF cells	Q64337	p62	Cytoplasm	p62 cluster	_	_	in vitro droplet formation,in vivo droplet formation,in vivo FRAP	Using an unbiased yeast two-hybrid screening and complementary approaches, we found that DAXX physically interacts with p62. Cytoplasmic DAXX promotes p62 puncta formation. We further elucidate that DAXX drives p62 liquid phase condensation by inducing p62 oligomerisation. This effect promotes p62 recruitment of Keap1 and subsequent Nrf2-mediated stress response. The present study suggests a mech…	liquid,hydrogel	DAXX drives p62 liquid phase condensation by inducing p62 oligomerisation;Our evidence also suggests that p62 droplets, particularly with DAXX, exhibit gel-like properties	PS-other	246-300	Daxx	O35613	Five micromolar volume of DAXX markedly increased p62 droplet formation. In the presence of DAXX, both size and number of p62 droplets were enhanced. We confirmed that buffer only or DAXX alone did not form droplets	_	_	_	_	_	_	p.P392L	We have shown that the P392L mutation in p62 reduced the p62-DAXX interaction. Critically, the effect of DAXX on p62 puncta formation was also significantly reduced.	_	_	_	_	DAXX induces p62 oligomerisation that is predicted a key step for p62 phase condensation/separation.
psother89	Xinxin Wang	29343546	Homo sapiens	Hap1 cells	Q13501	p62	Cytoplasm	p62 cluster	_	_	in vitro droplet formation,in vitro FRAP,in vivo droplet formation,in vivo FRAP	To test whether NBR1 affects aggregation by p62, we added an equimolar amount of GFP‐NBR1 to mCherry‐p62 + GST‐4xUb aggregation reactions. GFP‐NBR1 had a robust stimulatory effect on the clustering reaction, with the clusters positive for both p62 and NBR1. The stimulatory effect of NBR1 on p62 clustering is not due to the capacity of NBR1 to form clusters with ubiquitin by itself.	_	_	PS-other	1-102,1-440	NBR1,LC3B,poly‐ubiquitinated substrates	Q14596,Q9GZQ8	We found that in vitro pre‐formed p62 clusters have the ability to recruit LC3B in a LIR‐dependent manner. p62 clusters are formed by p62 filaments cross‐linked by poly‐ubiquitinated substrates.we added an equimolar amount of GFP‐NBR1 to mCherry‐p62 + GST‐4xUb aggregation reactions. GFP‐NBR1 had a robust stimulatory effect on the clustering reaction, with the clusters positive for both p62 and NB…	_	_	_	_	_	_	ΔPB1,ΔUBA,p.K7A/D69A,p.S403E,p.D335A/D336A/D337A/W338A	p62 behaved similarly in our reconstituted system as mCherry‐tagged p62∆PB1 and p62∆UBA showed little or no cluster formation. The K7A/D69A mutant, which is partially deficient in oligomerization, showed reduced cluster formation and the p62 phospho‐mimicking mutant S403E, which has an increased affinity for ubiquitin, showed increased clustering. Cluster formation was substantially reduced for t…	Phox and Bem1p(PB1) domain,ubiquitin‐associated domain(UBA) domain,Zinc finger(ZZ) domain,LC3‐interacting region (LIR)	In vivo cargo nucleation by p62 requires oligomerization and ubiquitin binding, which are mediated by its N‐terminal PB1 domain and C‐terminal UBA domain, respectively. ubiquitin binding to the ZZ domain might sterically interfere with the PB1 domain‐mediated oligomerization. in vitro pre‐formed p62 clusters have the ability to recruit LC3B in a LIR‐dependent manner	_	_	In vivo cargo nucleation by p62 requires oligomerization and ubiquitin binding.
psother409	Haotai Xie	32881044,29507397	Homo sapiens	NRK cells	Q13501	p62	Cytoplasm	p62 cluster	29507397-P32780-1	The red circles indicate phase separation, and the black circles indicate no phase separation. Ubiquitin chains containing 6 (Ubx6) or 8 (Ubx8)	in vitro droplet formation,in vitro FRAP,in vivo droplet formation,in vivo FRAP	Here we report that p62 forms droplets in vivo which have liquid-like properties such as high sphericity, the ability to undergo fusion, and recovery after photobleaching. Recombinant p62 does not undergo phase separation in vitro; however, adding a K63 polyubiquitin chain to p62 induces p62 phase separation, which results in enrichment of high-molecular weight ubiquitin signals in p62 droplets. …	liquid	P62 bodies have viscous liquid-like properties.	PS-other	3-440	K63 polyubiquitin chain	_	Recombinant p62 does not undergo phase separation in vitro; however, adding a K63 polyubiquitin chain to p62 induces p62 phase separation,	_	_	_	_	S403;phosphorylation	Phosphorylation of S403 promotes polyubiquitin chain-induced phase separation, p62 body formation, and autophagic degradation	p.S403E,p.M404T,p.G411S	p62-S403E formed significantly larger bodies than wild-type p62. We generated p62-GFP with two Paget’s disease of bone (PDB) mutations, M404T and G411S. p62 mutations identified in PDB affect p62 body formation, autophagic degradation of p62, and p62 phase separation	PB1 domain,UBA domain	The PB1 domain and UBA domain of p62 are required for polyubiquitin chain-induced phase separation and autophagic degradation of p62	_	_	_
psother566	Xinxin Wang	33661100	Homo sapiens	_	Q13185	HP1γ	_	_	_	_	in vitro droplet formation,in vitro FRAP	We find that HP1γ does form condensates with 3 kbp DNA, although the critical HP1γ concentration required to induce droplet formation is, in fact, higher than that for HP1α. Moreover, HP1γ does not form condensates with 147 bp DNA, under conditions where HP1α continues to drive DNA condensation. These results are consistent with a lower DNA-binding affinity and higher off-rate for HP1γ.	_	_	PS-other	_	HP1α	P45973	HP1γ does not destabilize, but rather enriches in the pre-formed HP1α-DNA condensates.	_	_	147-bp DNA	HP1γ does not destabilize, but rather enriches in the pre-formed HP1α-DNA condensates.	_	_	_	_	_	_	_	_	_
psother360	Haotai Xie	32434105,29930094	Mus musculus	mES cells	Q8C1S0	Mediator	Nucleus	_	_	_	in vivo droplet formation,in vivo FRAP	Mediator and Pol II each form small transient and large stable clusters in living embryonic stem cells. Mediator and Pol II are colocalized in the stable clusters, which associate with chromatin, have properties of phase-separated condensates, and are sensitive to transcriptional inhibitors.	liquid	Our FRAP analyses of clusters revealed very rapid dynamics and turnover of their components: 60 percent of the Mediator and 90 percent of Pol II components were exchanged within ~10 seconds within clusters.	PS-other	_	Pol II	P08775	Mediator and Pol II form condensates that coalesce, recover in FRAP, and are sensitive to hexanediol.	_	_	chromatin	We concluded that clusters diffuse like chromatin-associated domains.	_	_	_	_	_	_	_	_	_
psself163	Xinxin Wang	31543422	Homo sapiens	HEK293T cells	P45973	HP1α	Nucleus	_	_	_	in vitro droplet formation,in vitro FRAP,in vivo droplet formation,in vivo FRAP	Here, we show that heterochromatin protein 1 (HP1), an H3K9me2 and 3 “reader,” interacts with SUV39H1, an H3K9me2 and 3 “writer,” and with TRIM28, an abundant HP1 scaffolding protein, to form complexes with increased multivalent engagement of H3K9me2 and 3-modified chromatin.	liquid	H3K9me2 and 3-marked nucleosomal arrays and associated complexes undergo phase separation to form macromolecule-enriched liquid droplets.	PS-self	1-191	H3K9me3-CD,SUV39H1,TRIM28,HP1β	P68431,O43463,Q13263,P83916	HP1α and phos-HP1α undergo LLPS with DNA at lower concentrations; HP1α and phos-HP1α both have a much higher LLPS capacity with DNA than with H3K9me3-marked NAs; Mixing tTRIM28/HP1α or tTRIM28/HP1γ with NE also resulted in extensive punctum formation; The catalytic activity of SUV39H1 is dispensable for its localization as a catalytically inactive mutant, SUV39H1 H324K, still colocalizes with HP1…	_	_	Widom 601 DNA(GAGCATCCGGATCCCCTGGAGAATCCCGGTGCCGAGGCCGCTCAATTGGTCGTAGACAGCTCTAGCACCGCTTAAACGCACGTACGCGCTGTCCCCCGCGTTTTAACCGCCAAGGGGATTACTCCCTAGTCTCCAGGCACGTGTCACATATATACATCCTGTTCCAGTGCCGGACCC)	HP1α and phos-HP1α both have a much higher LLPS capacity with DNA than with H3K9me3-marked Nas.	phosphorylation	In the HP1α study, Larson et al. (2017) discovered that the phosphorylated human HP1α, phos-HP1α, undergoes LLPS. We found that this LLPS phenomenon was robustly reproduced using a protein concentration of 100 μM at salt concentrations of 50 and 150 mM KCl. Unmodified HP1α also underwent LLPS at high protein concentrations (100 μM) and low salt concentrations (50 mM KCl).	_	_	_	_	_	_	_
psother217	Xinxin Wang	31375591	Measles virus	HeLa cells	Q9IFK7	P	Cytoplasm	_	_	_	in vivo droplet formation,in vivo FRAP	We find that the viral nucleoprotein (N) and phosphoprotein (P) are sufficient to trigger MeV phase separation, with the C-terminal domains of the viral N and P proteins playing a critical role in the phase transition. We provide evidence suggesting that the phosphorylation of P and dynein-mediated transport facilitate the growth of these organelles, implying that they may have key regulatory rol…	liquid,hydrogel	our findings support the notion that these inclusions change from liquid to gel-like structures as a function of time after infection	PS-other	1-507	_	_	_	_	_	_	_	S86/151;phosphorylation	When cells that displayed comparable levels of N and P between the control and experimental groups were analyzed, the volume of the largest punctum within each cell was significantly reduced for the phospho-site S86A/S151A mutant of P, further indicating a role for S86 and S151 phosphorylation in modulating the size of IBs formed by N and P coexpression.	p.L484A/F497A/M500A,p.S86A/S151A	mutation of three residues (L484, F497, and M500) to alanine within the C-terminal XD domain of P, residues known to be involved in the P binding of N, likewise impaired IB formation; the volume of the largest punctum within each cell was significantly reduced for the phospho-site S86A/S151A mutant of P , further indicating a role for S86 and S151 phosphorylation in modulating the size of IBs for…	XD domain	the XD domain of P and the C-terminal MoRE-containing unstructured region of N are pivotal regions for cytoplasmic IB formation triggered by these two viral proteins.	_	_	_
psother342	Haotai Xie	32302565,32302570	Homo sapiens	U2OS cells	Q13283	G3BP1	Cytoplasm	P-body,Stress granule	_	_	in vivo droplet formation,in vivo FRAP	G3BP dimerization and RNA binding are necessary but not sufficient for stress granule formation. For G3BP, removal of either acidic IDR1 or both IDR1 and IDR2 (IDR1/2) causes only a minor shift in its threshold for LLPS. Stress granule condensation requires G3BP-UBAP2L complexes. High valence G3BP RBD nodes are sufficient for stress granule formation with attached P-bodies.	liquid	Such condensates mimic the properties of endogenous SGs, including a dependence on RNA influx, recruitment of SG proteins and polyA+ mRNA with attachment of PBs, and liquid-like dynamics.	PS-other	225-466,334-466	UBAP2L	Q14157	Stress granule condensation requires G3BP-UBAP2L complexes.	_	_	_	_	_	_	p.S38F	We serendipitously discovered a missense mutation in G3BP’s NTF2 domain (S38F), which blocks its ability to rescue SG formation.	RRM domain,RGG domain,IDR2,NTF2-like domain	Both G3BP RBD (RRM and RGG) and IDR2-RBD Corelets form polyA+ opto-SGs containing all tested SG proteins. ΔNTF2/ΔIDR2 (synthetic GFP-G3BPΔIDR2) fails to form granules	_	_	NTF2-mediated dimerization of the RBD is necessary, but not sufficient, for SG formation at physiological G3BP concentrations.
psother565	Xinxin Wang	33661100	Homo sapiens	_	P45973	HP1α	_	_	33661100-P45973-1	_	in vitro droplet formation,in vitro FRAP	Here, we investigate whether phase-separation by HP1 proteins can explain these biological observations. Using bulk and single-molecule methods, we show that, within phase-separated HP1α-DNA condensates, HP1α acts as a dynamic liquid, while compacted DNA molecules are constrained in local territories. These condensates are resistant to large forces yet can be readily dissolved by HP1β. Finally, w…	_	_	PS-other	_	HP1γ	Q13185	HP1γ does not destabilize, but rather enriches in the pre-formed HP1α-DNA condensates.	_	_	50 kbp molecules of DNA from bacteriophage λ	local assembly of HP1α along DNA prior to DNA condensation, initiation of DNA compaction through capturing of lateral DNA fluctuations, and progression of DNA compaction through inclusion of uncompacted DNA into the growing condensate via HP1α-DNA and HP1α-HP1α interactions.	_	_	ΔNTE,ΔCTE,ΔNTE/ΔCTE	Removal of the NTE (HP1α-ΔNTE) abolished detectable condensate formation with short DNA oligomers and increased the critical concentration for condensate formation with longer DNA. In contrast, deletion of the CTE (HP1α-ΔCTE) decreased the critical concentration for condensation with 147 bp DNA oligomers an order of magnitude. Finally, when both the NTE and CTE are removed from HP1α (HP1α-ΔNTEΔCT…	hinge domain,NTE,CTE	the hinge domain is sufficient to induce the formation of condensates with DNA. the CTE negatively regulates the activity of the hinge domain in the context of full-length HP1α. NTE contributing to higher order oligomerization of HP1α in the context of DNA binding.	_	_	_
psother60	Haotai Xie	27565345,29424691	Homo sapiens	HEK293 cells,HeLa cells	Q96PV0	SynGAP	Cytoplasm	Postsynaptic density	_	_	in vitro droplet formation,in vitro FRAP,in vivo droplet formation,in vivo FRAP	In this study, we discover that SynGAP, one of the most abundant PSD proteins and a Ras/Rap GTPase activator, forms a homo-trimer and binds to multiple copies of PSD-95. Binding of SynGAP to PSD-95 induces phase separation of the complex, forming highly concentrated liquid-like droplets reminiscent of the PSD. The multivalent nature of the SynGAP/PSD-95 complex is critical for the phase separatio…	liquid	Binding of SynGAP to PSD-95 induces phase separation of the complex, forming highly concentrated liquid-like droplets reminiscent of the PSD.	PS-other	1147-1308	PSD-95	P78352	Binding of SynGAP to PSD-95 induces phase separation of the complex, forming highly concentrated liquid-like droplets reminiscent of the PSD.	_	_	_	_	_	_	p.L1202D,p.K1252D	When combined, the L1202D and K1252D double point mutations (referred to as “L-D&K-D” mutant hereafter) completely converted SynGAP CC-PBM into a monomer. The L-D&K-D-SynGAP CC-PBM mutant, which is a monomer but retains the same binding affinity to PSD-95 PSG, could not induce phase transition after mixing with PSG .	coiled-coil (CC) domain,PDZ binding motif (PBM)	SynGAP CC-PBM/PSD-95 PSG complex undergoes a concentration-dependent phase transition.	_	_	Formation of the SynGAP trimer is required for the phase transition to occur upon binding to PSD-95.
psself37	Haotai Xie	26283796,29424691	Homo sapiens	HeLa cells	Q96PK6	RBM14	Nucleus	Paraspeckle	_	_	in vitro droplet formation,in vivo droplet formation	We show that one protein, RBM14, connects key paraspeckle subcomplexes via interactions mediated by its PLD. We further show that the RBM14 PLD, as well as the PLD of another essential paraspeckle protein, FUS, is required to rescue paraspeckle formation in cells in which their endogenous counterpart has been knocked down. Similar to FUS, the RBM14 PLD also forms hydrogels with amyloid-like prope…	hydrogel	The RBM14 PLD can form hydrogels in vitro in a similar manner to FUS PLD .	PS-self	350-669	_	_	_	_	_	_	_	phosphorylation	The FUS PLD can be phosphorylated, and phospho-FUS hydrogels have weaker interactions	YtoS	When the samples were concentrated and cooled, all proteins, with the exception of GFP-RBM14-PLD all Y→S, formed hydrogels, composed of full-length GFP-PLDs, with a strong bias against presence of any degradation products.	prion-like domain (PLD)	RBM14, connects key paraspeckle subcomplexes via interactions mediated by its prion-like domain (PLD).	_	_	_
psother520	Xinxin Wang	33549703,29772202	Drosophila melanogaster	S2R+ cells	Q8SWR8	Atx2	Cytoplasm	Stress granule	_	_	in vitro droplet formation,in vitro FRAP,in vivo droplet formation,in vivo FRAP	We demonstrate that Atx2 IDRs, which are capable of mediating liquid-liquid phase transitions in vitro, are essential for efficient formation of neuronal mRNP assemblies in vivo. Remarkably, ΔIDR mutants that lack neuronal RNP granules show normal animal development, survival, and fertility. However, they show defects in long-term memory formation/consolidation as well as in C9ORF72 dipeptide rep…	liquid	purified mIDR and cIDR undergo self-assembly into liquid-like droplets in vitro	PS-other	351-750,900-1084	Me31B,FMR1,Rox8,Caprin	P23128,Q9NFU0,Q8IMX4,Q9I7D3	These Atx2 puncta are enriched in Me31B/DDX6, FMR1, Rox8, and Caprin, well-known markers of RNA stress granules.	AU-rich RNA	In the presence of 2 μM AU-rich RNA, the mIDR-containing fragment showed robust phase separation	_	_	_	_	ΔcIDR,ΔmIDR,ΔPD,ΔployQ	Deleting both the mIDR and cIDR from Atx2 almost completely removes Atx2 granules in S2 cells If the PD and pQ elements are deleted, then mIDR fails to show LLPS with or without RNA.	C-terminal intrinsically disordered region(cIDR),Internal intrinsically disordered region(mIDR),prion sequence,polyQ sequence	We identify two regions of the Atx2 protein that are capable of self-assembly in vitro and in S2 cells: the cIDR, which has a strong effect on RNP-granule assembly in S2 cells and is prone to LLPS in vitro, and the mIDR, which undergoes RNA-dependent assembly in vitro, but appears to be non-essential in S2 cells when the cIDR is still present in Atx2. If the PD and pQ elements are deleted, then t…	_	_	_
psother181	Xinxin Wang	31267711	Drosophila melanogaster	Ovarian somatic cells	Q9W4W2	Yb	Cytoplasm	Yb body	_	_	in vivo droplet formation	We also reveal that Yb bodies are liquid‐like multivalent condensates whose assembly depends on Yb–Yb homotypic interaction and Yb binding particularly with flamenco RNA transcripts, the source of transposon‐repressing piRNAs; the SoYb–Vret heterodimer localizes to Yb bodies by interacting with Armi.Depletion of Shu had little impact on Yb body localization of Armi, SoYb, and Vret. Yb may or may …	liquid	We also found that Yb bodies had properties compatible with liquid‐like phase separation.	PS-other	_	Armi,SoYb,Vret	Q6J5K9,Q9VL52,Q9VCU7	Immunofluorescence confirmed that all of these components localize to Yb bodies in OSC. Yb bodies disappeared upon the loss of Yb, and the other components were dispersed in the cytosol. Without Armi, Yb bodies appeared, but SoYb and Vret remained cytosolic. When SoYb and Vret were depleted, Armi localized to Yb bodies.	_	_	_	_	_	_	p.Y23A,p.F129A	Both mutants Y23A and F129A failed to produce flam‐piRNAs in Yb‐depleted OSCs; The mutations greatly reduced interaction with WT Yb.	Helicase C‐terminal(Hel‐C),extended Tudor(eTud)	Hel‐C is necessary for self‐association of Yb while eTud is essential for Yb to interact with piRNA precursors and Armi.	_	_	The Yb–Yb association and Yb–RNA interaction lead to the assembly of multivalent Yb bodies. Yb may multimerize in vivo in this procedure.
psother137	Haotai Xie	30404823	Homo sapiens	HEK293 cells,COS-7 cells	Q86YR5	AGS3	Cytoplasm	_	_	_	in vivo droplet formation	As described here, elimination of 24 candidate serine and threonine phosphorylation sites in the GPR domain of AGS3 resulted in robust formation of cytosolic, non-nuclear puncta, a gel shift of the protein as determined by SDS-PAGE, and a phase transition of the protein. We further report the identification of a single AGS3 residue (T602) as the key determinant of AGS3 distribution into the punct…	_	_	PS-other	461-650	_	_	_	_	_	_	_	T602;phosphorylation	This change in localization was revealed to be dependent upon phosphorylation of a single threonine amino acid (T602).	p.T602A	AGS3-T602A was lost in an AGS3-A602T conversion mutant, but was still present upon T602 mutation to glutamate or aspartate.	G-protein regulatory (GPR) domain	Elimination of 24 candidate serine and threonine phosphorylation sites in the GPR domain of AGS3 resulted in robust formation of cytosolic, non-nuclear puncta, a gel shift of the protein as determined by SDS-PAGE, and a phase transition of the protein.	_	_	_
psother567	Xinxin Wang	33667379,32482854	Homo sapiens	HEK293T cells	Q7Z3E1	TiPARP	Nucleus	Nuclear body	_	_	in vivo droplet formation	Mechanistically, TiPARP forms distinct nuclear condensates or nuclear bodies in an ADP ribosylation-dependent manner. The TiPARP nuclear bodies recruit both HIF-1α and an E3 ubiquitin ligase HUWE1, which promotes the ubiquitination and degradation of HIF-1α. Similarly, TiPARP promotes the degradation of c-Myc and estrogen receptor. By suppressing HIF-1α and other oncogenic transcription factors, …	_	_	PS-other	_	_	_	_	_	_	_	_	ADP-ribosylation	After reaction with NAD+, TiPARP spontaneously formed spherical droplets, suggesting that the auto-ADP-ribosylation of TiPARP promotes its condensate formation	p.H532A,p.W347A,p.W357A	LAG-tagged WT TiPARP localized to spherical subnuclear structures, whereas catalytically inactive mutant H532A showed a dispersed nuclear distribution. neither W347A nor W357A mutant TiPARP was able to form nuclear bodies and both mutants showed diffused distribution.	_	_	_	_	_
psother525	Xinxin Wang	33549703,30893049	Homo sapiens	U2OS cells	Q01085	TIAR	Cytoplasm	_	_	_	in vivo droplet formation,in vivo FRAP	Herein we report that light-based activation of Opto-G3BP1, a chimeric protein assembled from the IDR and RNA-binding domain of G3BP1 combined with CRY2, initiated the rapid assembly of dynamic, cytoplasmic, liquid granules that were composed of canonical stress granule components, including PABP, TDP-43, TIA1, TIAR, eIF4G, eIF3η, ataxin 2, GLE1, FUS, and polyadenylated RNA, thereby establishing …	liquid	Within seconds of blue light activation, Opto-G3BP1 in U2OS cells assembled into numerous, spherical cytoplasmic granules that exhibited liquid behaviors.	PS-other	_	G3BP1,PABP,TDP-43,TIA1,eIF4G,eIF3η,ataxin 2,GLE1,FUS	Q13283,P11940,Q13148,P31483,Q04637,P55884,Q99700,Q53GS7,P35637	In cells expressing Opto-G3BP1, but not Opto-Control, all stress granule components that we examined, including PABP, TDP-43, TIA1, TIAR, eIF4G, eIF3η, ataxin 2, GLE1, and FUS, were recruited to optically induced granules	polyadenylated mRNAs	We found that polyadenylated mRNAs were recruited into optically induced granules that assembled after blue light stimulation but showed no relocalization in cells expressing Opto-Control	_	_	_	_	_	_	_	_	_	_	_
psother17	Xinxin Wang	24267890,29424691	Homo sapiens	_	P24928	CTD	Nucleus	_	_	_	in vitro droplet formation,in vitro FRAP	The low complexity (LC) domains of the products of the fused in sarcoma (FUS), Ewings sarcoma (EWS) and TAF15 genes are translocated onto a variety of different DNA-binding domains and thereby assist in driving the formation of cancerous cells. In the context of the translocated fusion proteins, these LC sequences function as transcriptional activation domains. Here we show that polymeric fibers …	_	_	PS-other	1-20,27-52,33-52,38-52,43-52,48-52	FUS,EWS,TAF15	P35637,Q01844,Q92804	the GFP:CTD fusion protein was avidly trapped by hydrogel droplets composed of the LC domain of TAF15. No trapping whatsoever was observed when the GFP:CTD test protein was exposed to either hnRNPA2 or CIRBP hydrogel droplets, and weak trapping was observed for FUS and EWS hydrogels.	_	_	_	_	S2/5/7;phosphorylation	not only does phosphorylation of the CTD prevent binding to mCherry:TAF15 hydrogels, but pre-bound material is accessible to kinase-mediated phosphorylation and subsequent release from the gels.	_	_	_	_	_	No trapping by mCherry:TAF15 hydrogel droplets was observed for the fusion protein containing only 5 heptad repeats, intermediate trapping was observed for the fusion containing 10 heptad repeats, and equivalent trapping was observed for fusions containing 15, 20 or 26 repeats.	_
psself171	Xinxin Wang	31699995	Saccharomyces cerevisiae	Yeast	_	Aip5	Cytoplasm	Polarisome	31699995-P23201-1	_	in vitro droplet formation,in vitro FRAP,in vivo droplet formation,in vivo FRAP	We identify a previously functionally unknown polarisome member, actin-interacting-protein 5 (Aip5), which promotes actin assembly synergistically with formin Bni1. Aip5-C terminus is responsible for its activities by interacting with G-actin and Bni1. Through N-terminal intrinsically disordered region, Aip5 forms high-order oligomers and generate cytoplasmic condensates under the stresses condit…	liquid	Spa2 undergoes liquid–liquid phase separation (LLPS) that recruits and converts the Aip5 from amorphous assemblies into liquid states under crowding environment.	PS-self	1-1014,1-1233,1110-1234	Spa2	P23201	Aip5 proteins were recruited into Spa2 liquid droplets and were therefore converted into a dynamic liquid phase from amorphous assemblies with much less motility	_	_	_	_	_	_	p.L1150A,p.N1162A,p.S1165C	Aip5-C-L1150A showed the most drastic reduction in the polymerization rate. Notably, the additional S1165C and N1162A mutations to L1150A (Aip5-C-3m) resulted in complete suppression of the actin assembly activity of Aip5-C.	intrinsically disordered region (IDR)	IDR mediates Aip5 macromolecular oligomerization in vitro.	_	_	Aip5 N-terminal variants showed up as heterogeneous oligomers with a diameter of a few nanometers, in which the size of the oligomers is Aip5-N length dependent.
psother82	Xinxin Wang	28683104	Homo sapiens	HEK293T cells	P10636	tau	Cytoplasm	Tau condensate	_	_	in vitro droplet formation,in vivo droplet formation	Here, we report that tau protein, the primary constituent of Alzheimer neurofibrillary tangles, can form liquid droplets and therefore has the necessary biophysical properties to undergo liquid-liquid phase separation (LLPS) in cells. Consonant with the factors that induce LLPS, tau is an intrinsically disordered protein that complexes with RNA to form droplets. Uniquely, the pool of RNAs to whic…	liquid	We have discovered a novel state in which many tau molecules become compacted into a protein-rich droplet while maintaining their solubility and native-like protein conformations.	PS-other	1-441,255-441	_	_	_	tRNA,polyU RNA,polyA RNA	Mixing of 4R2N or Δtau187 with tRNA (25 kDa), poly(A) RNA (66~660 kDa), or poly(U) RNA (800~1000 kDa) reliably produced a turbid solution under a wide range of tau:RNA mass ratios and salt concentrations. According to bright-field microscopy, droplets formed and phase separated from the bulk aqueous phase with a clearly visible and highly spherical boundary.	_	_	_	_	del1-254	Droplet formation was also observed with full length tau 4R2N and RNA at room temperature, but was less robust than with Δtau187(Δ1-254), possibly due to the additional negative charges at the N-terminus of tau 4R2N that would diminish the electrostatic association between tau and RNA.	_	_	_	_	Weak association between tau multimers and RNA can lead to higher order complexes.
psself169	Xinxin Wang	31675499	Homo sapiens	MDCK-II cells,HEK293T cells	Q07157	ZO1	Cytoplasm	ZO protein compartment	_	_	in vitro droplet formation,in vitro FRAP,in vivo droplet formation,in vivo FRAP	We discovered that ZO proteins self-organize membrane-attached compartments via phase separation. We identified the multivalent interactions of the conserved PDZ-SH3-GuK supra-domain as the driver of phase separation. These interactions are regulated by phosphorylation and intra-molecular binding. Formation of condensed ZO protein compartments is sufficient to specifically enrich and localize tig…	liquid	we observed spontaneous condensation of ZO1, ZO2, and ZO3 into liquid droplets that fused over time	PS-self	516-810	_	_	_	_	_	_	_	S125/131/168/171/175/178/179/212/277/280/284/290/294/297/300/326/329/334/402/404/411/617/810/831/834/837/885/899/912/926/927/933/968/978/1111/1366/1579/1588/1617,Y132/833/898/931,T412/835/894/976/1425;phosphorylation	dephosphorylated ZO1, ZO2, and ZO3 efficiently phase separated into liquid droplets. In contrast, all phosphorylated ZOs were unable to phase separate under the tested conditions.	p.S125E/S131E/Y132E/S168E/S171E/S175E/S178E/S179E/S212E/S277E/S280E/S284E/S290E/S294E/S297E/S300E/S326E/S329E/S334E/S402E/S404E/S411E/T412E/S617E/S810E/S831E/Y833E/S834E/T835E/S837E/S885E/T894E/Y898E/S899E/S912E/S926E/S927E/Y931E/S933E/S968E/T976E/S978E/S1111E/S1366E/T1425E/S1579E/S1588E/S1617E,p.S125A/S131A/Y132A/S168A/S171A/S175A/S178A/S179A/S212A/S277A/S280A/S284A/S290A/S294A/S297A/S300A/S326A…	The phospho-null mutations (p.S125A/S131A/Y132A/S168A/S171A/S175A/S178A/S179A/S212A/S277A/S280A/S284A/S290A/S294A/S297A/S300A/S326A/S329A/S334A/S402A/S404A/S411A/T412A/S617A/S810A/S831A/Y833A/S834A/T835A/S837A/S885A/T894A/Y898A/S899A/S912A/S926A/S927A/Y931A/S933A/S968A/T976A/S978A/S1111A/S1366A/T1425A/S1579A/S1588A/S1617A) increased the amount of ZO1 condensate phase in comparison with the WT, wh…	PDZ3-SH3-GuK (PSG) supra-domain,U6 domain, intrinsically disordered C terminus	the PSG supra-domain is essential for condensation of ZO proteins into liquid compartments. The intrinsically disordered C terminus regulates phase separation of ZO1. In particular, the U6 domain is a negative regulator of ZO1 phase separation. intrinsically disordered C terminus regulates phase separation of ZO1. In particular, the U6 domain is a negative regulator of ZO1 phase separation. The C…	_	_	_
psself176	Xinxin Wang	31792379	Homo sapiens	U2OS cells,HEK293T cells	P46937	YAP	Cytoplasm,Nucleus	_	_	_	in vitro droplet formation,in vivo droplet formation,in vivo FRAP	Here, we demonstrate that YAP forms liquid-like condensates in the nucleus. Formed within seconds of hyperosmotic stress, YAP condensates compartmentalized the YAP transcription factor TEAD1 and other YAP-related co-activators, including TAZ, and subsequently induced the transcription of YAP-specific proliferation genes.	liquid	The spheres displayed characteristics of liquid-like condensates, including droplet coalescence, wetting the coverslip and the ability to disperse following resuspension in buffer with no crowder	PS-self	1-454	TEAD1	P28347	A similar colocalization of YAP and TEAD1 in droplets was observed in U-2 OS cells in response to hyperosmotic stress induced by PEG	_	_	_	_	S127/128;phosphorylation	the mutation of the serine at position 127 in YAP to alanine (to prevent phosphorylation by LATS) significantly increased the nuclear localization of YAP during hyperosmotic shock. We mutated YAP Ser128 to an alanine to test whether phosphorylation of YAP at Ser128 in cytoplasmic droplets helps promote the nuclear redistribution of YAP in NLK-expressing cells. We found that this significantly imp…	ΔTAD	EGFP–YAPΔTAD failed to undergo phase separation under crowding concentrations similar to that seen for EGFP–YAP	TAD domain	The intrinsically-disordered YAP TAD domain was required for YAP phase separation.	_	_	_
psself166	Xinxin Wang	31653829	Homo sapiens	HEK293T cells	Q13148	TDP-43	Nucleus	_	_	_	in vitro droplet formation,in vitro FRAP,in vivo droplet formation,in vivo FRAP	Here, we combine systematic mutagenesis guided by evolutionary sequence analysis with a live-cell reporter assay of TDP43 phase dynamics to identify regularly-spaced hydrophobic motifs separated by flexible, hydrophilic segments in the IDR as a key determinant of TDP43 phase properties. This heuristic framework allows customization of the material properties of TDP43 condensates to determine effe…	liquid	we replaced the RNA-binding RRM domains of TDP43 with GFP to generate a reporter protein (hereafter called TDP43RRM-GFP) that assembles into micron-sized liquid droplets	PS-self	1-414	_	_	_	RNA	concentrations of RNA below 250 ng/µl promoted the phase separation of WT and, to a much lesser degree, the F-S mutant TDP43	_	_	_	_	p.W385G,p.G348V,p.G348F,p.G368W,V/L/I/M/F/Y/W to S(in IDRs region),FtoS(in IDRs region),F/Y/WtoS(in CTD domain),V/L/I/MtoS(in CTD domain),F/Y/WtoL(in CTD domain),V/L/I/MtoF(in CTD domain),RtoK,K/R/E/DtoS(in IDR region),WtoS(in IDR2 domain)	we observed faster fluorescence recovery kinetics in half-bleached W385G mutant TDP43 condensates. G348V mutation increases the amplitude of a hydrophobic peak in IDR2 and, as expected, makes TDP43 phases less dynamic in half-bleach experiments. The effect of the G348V mutation was comparable to that of a synthetic G348F mutation, supporting the notion that hydrophobicity changes alone (without c…	C-terminal domain (CTD)	aromatic residues in the TDP43 CTD are key drivers of phase separation	_	Whereas changing the number of hydrophobic (Φ) clusters from eight (WT) to six (6 × Φ) or to four (4 × Φ) did not change the morphology of TDP43RRM-GFP reporter droplets, TDP43 variants with only two Φ clusters (2 × Φ) formed amorphous assemblies that frequently mis-localized to the cytoplasm and behaved like solids in half-bleach experiments.	_
psother602	Xinxin Wang	33848474	Homo sapiens	H4 biosensor cells,HEK293T tau biosensor cells	P10636	tau	Cytoplasm,Nucleus	Nuclear speckle	_	_	in vivo droplet formation,in vivo FRAP	we found that tau aggregates form in the cytosol and the nucleus. We found that cytosolic and nuclear tau aggregates contain RNA and are enriched for RNAs involved in RNA splicing and modification, including small nuclear RNAs (snRNAs) and small nucleolar RNAs (snoRNAs), as well as repetitive Alu RNAs. We also found that nuclear tau aggregates contain snRNAs and are concentrated in and alter the …	solid	FRAP revealed that nuclear and cytosolic tau aggregates are immobile and do not recover after photobleaching	PS-other	_	PNN,SRRM2, SFPQ, MSUT2, DDX39B,DYRK1A	Q9H307,Q9UQ35,P23246,Q6PJT7,Q13838,Q13627	The accumulation of SRRM2 into cytosolic phospho-tau aggregates was sufficient to deplete nuclear SRRM2 in HEK293 cells and an H4 neuroglioma cell line expressing a full-length 0N4R P301S tau-YFP that forms fewer nuclear tau aggregates. Some, but not all, nuclear speckle components/splicing factors showed cytosolic tau colocalization, with PNN (a known binding partner of SRRM2), SFPQ, MSUT2, DDX3…	polyA RNA,nuclear speckle-associated RNAs,sncRNA,mRNA	in mouse and cellular models of tau pathologies, tau forms cytosolic tangles and nuclear puncta that contain RNA. nuclear tau aggregates are enriched for poly(A) RNA and nuclear speckle-associated RNAs, including U2 snRNA.	_	_	_	_	p.P301S,p.P301L	we observed fluorescent tau aggregates in the cytosol and nucleus of the HEK293 cells following transfection of clarified brain homogenate from mice expressing P301S human tau but not from mice expressing wild-type (WT) tau, which do not develop tauopathy.	_	_	_	_	_
psself334	Xinxin Wang	33606996	Homo sapiens	HEK293T cells,AD293 cells,LLC cells	P46937	YAP	Nucleus	Transcriptional condensate	_	_	in vitro droplet formation,in vitro FRAP,in vivo droplet formation,in vivo FRAP	Here, we report that IFN-γ promotes nuclear translocation and phase separation of YAP after anti-PD-1 therapy in tumor cells. Hydrophobic interactions of the YAP coiled-coil domain mediate droplet initiation, and weak interactions of the intrinsically disordered region in the C terminus promote droplet formation. YAP partitions with the transcription factor TEAD4, the histone acetyltransferase EP…	liquid	live imaging tracing and fluorescence recovery after photobleaching (FRAP) showed that the puncta could fuse and fluorescence could be recovered in seconds after photobleaching	PS-self	1-164,266-504	TAZ,TEAD4,EP300,MED1	Q9GZV5,Q15561,Q09472,Q925J9	we performed colocalization analysis by IF in mEGFP-YAPS127A-expressing cells and found that TAZ, TEAD4, EP300, and MED1 colocalized in YAP condensates	_	_	_	_	_	_	p.S127A,ΔCC,ΔsIDR,p.L308E,p.L311E,p.L325E,p.L318E,p.L308E/L311E/L325E/L318E	the YAPS127A transfected group showed more nuclear puncta and larger puncta size than the YAP group. Deletion of CC totally blocked puncta formation, and sIDR deletion resulted in the formation of smaller puncta. Three heptad repeats can be identified and four Leu residues (L308, L311, L318, and L325) occupy the hydrophobic positions. We mutated them to hydrophilic glutamic acid (E) separately or…	N and C-terminal intrinsically disordered region(IDR),coiled-coil domain	Hydrophobic interactions of the YAP coiled-coil domain mediate droplet initiation, and weak interactions of the intrinsically disordered region in the C terminus promote droplet formation. Both N and C-terminal IDRs of YAP can form phase-separated condensates in PEG solution. In comparison, C-IDR revealed a stronger droplet-forming ability than N-IDR.	_	_	in a native gel, almost all of YAP oligomerized and had a dominant band above 440 kDa. This suggested that the majority of YAP probably oligomerize and that mutations of L318E and YAP4LE do not affect its oligomerization.
psother522	Xinxin Wang	33549703,30893049	Homo sapiens	U2OS cells	P31483	TIA1	Cytoplasm	_	_	_	in vivo droplet formation,in vivo FRAP	Herein we report that light-based activation of Opto-G3BP1, a chimeric protein assembled from the IDR and RNA-binding domain of G3BP1 combined with CRY2, initiated the rapid assembly of dynamic, cytoplasmic, liquid granules that were composed of canonical stress granule components, including PABP, TDP-43, TIA1, TIAR, eIF4G, eIF3η, ataxin 2, GLE1, FUS, and polyadenylated RNA, thereby establishing …	liquid	Within seconds of blue light activation, Opto-G3BP1 in U2OS cells assembled into numerous, spherical cytoplasmic granules that exhibited liquid behaviors.	PS-other	_	G3BP1,PABP,TDP-43,TIAR,eIF4G,eIF3η,ataxin 2,GLE1,FUS	Q13283,P11940,Q13148,Q01085,Q04637,P55884,Q99700,Q53GS7,P35637	In cells expressing Opto-G3BP1, but not Opto-Control, all stress granule components that we examined, including PABP, TDP-43, TIA1, TIAR, eIF4G, eIF3η, ataxin 2, GLE1, and FUS, were recruited to optically induced granules	polyadenylated mRNAs	We found that polyadenylated mRNAs were recruited into optically induced granules that assembled after blue light stimulation but showed no relocalization in cells expressing Opto-Control	_	_	_	_	_	_	_	_	_	_	_
psself336	Xinxin Wang	33621982	Homo sapiens	_	P31483	TIA1	_	_	_	_	in vitro droplet formation	Here we have investigated the self-associating properties of full-length TIA-1 in the presence of designed and native TIA-1 nucleic acid binding sites in vitro, monitoring phase separation, fibril formation and shape. We show that single stranded RNA and DNA induce liquid-liquid phase separation of TIA-1 in a multisite, sequence-specific manner and also efficiently promote formation of amyloid-li…	liquid,solid	tagged fusion TIA-1 protein undergoes phase separation and, over a longer time can form amyloid fibrils. small number of droplets formed by TIA-1 in the presence of TC1, but formation of numerous large liquid-liquid phase separated droplets in the presence of TC5.	PS-self	1-386	_	_	_	UC5 RNA,TC5 RNA,Wild type p53 3′ UTR RNA	the presence of UC5 and TC5 reduced Csat to ∼2 μM indicating a significant enhancement of phase separation. Wild type p53 3′ UTR RNA induced phase separation of TIA-1 in turbidity assay and fibril formation in the ThT assay.	TC5 ssDNA	the sequence complement of TC5 ssDNA also effectively induced phase separation of TIA-1 with a Csat of ∼3.5 μM.	_	_	_	_	_	_	_	_	_
psother559	Xinxin Wang	33650968	Homo sapiens	HeLa cells	Q07352	TIS11B	Cytoplasm	_	_	_	in vivo droplet formation,in vivo FRAP	When we initially discovered TIS granules, we expressed mCherry-tagged TIS11B in HeLa cells and observed that the transfected TIS granules largely recapitulated the mesh-like three-dimensional structure of endogenous TIS granules. At the time, we performed fluorescence recovery after photobleaching (FRAP) after 16 hr of transfection and observed 20% of fluorescence recovery in 120 s.	liquid	FUS-TIS phase separates into sphere-like condensates that are liquid-like	PS-other	_	FUS,SIM,HuR	P35637,P81133,Q15717	Expression of the FUS-IDR alone did not generate condensates. Expression of the TIS11B RBD alone is not sufficient for condensate formation. When we fused the RBD of TIS11B to the IDR of FUS to generate FUS TIS, we observed cytoplasmic mesh-like condensates that look very similar to wild-type TIS granules. the seemingly liquid-like condensates generated by FUS-TIS and SUMO-SIM-TIS have mesh-like …	CD47 3'UTR,ELAVL1 3'UTR,CD274 3'UTR,CD44 3'UTR,VSIG10 3'UTR,DRD1 3'UTR,LHFPL6 3'UTR,TNFSF11 3'UTR,TSPAN13 3'UTR,LYPLAL1 3'UTR,MCOLN2 3'UTR,FAM72B 3'UTR,IL10 3'UTR,TLR8 3'UTR,PPP1R3F 3'UTR,GPR39 3'UTR,HEATR5B 3'UTR,FAM174A 3'UTR,TNFAIP6 3'UTR,GPR34 3'UTR,VPS29 3'UTR,MYC 3'UTR,PLA2G4A 3'UTR,ADPGK 3'UTR,TTC17 3'UTR,EOMES 3'UTR,HOGA1 3'UTR,SHQ1 3'UTR,SNTN 3'UTR,ASPN 3'UTR,TP53TG3 3'UTR,LPAR4 3'UTR,GL…	The mesh-like organization of TIS granules requires the recruitment of mRNAs. The mixing of suboptimal amounts of four network-forming RNAs(CD47 3'UTR,CD274 3'UTR,TNFSF11 3'UTR,LHFPL6 3'UTR), together with FUS-TIS, resulted in network formation, indicating that the different RNAs have an additive effect. Importantly, mixing 10 mRNAs together(CD47 3'UTR,ELAVL1 3'UTR,CD274 3'UTR,CD44 3'UTR,VSIG10 3…	_	_	_	_	TIS11B RBD-FUS IDR fusion,TIS11B RBD-SIM fusion,TIS11B RBD-HuR RRM1/2 fusion	Expression of the FUS-IDR alone did not generate condensates. Expression of the TIS11B RBD alone is not sufficient for condensate formation. When we fused the RBD of TIS11B to the IDR of FUS to generate FUS TIS, we observed cytoplasmic mesh-like condensates that look very similar to wild-type TIS granules. the seemingly liquid-like condensates generated by FUS-TIS and SUMO-SIM-TIS have mesh-like …	N/C-terminus,RNA-binding domain(RBD)	In the context of two multivalent domains (TIS11B N/C-terminus or FUS-IDR), the RRM1/2 of HuR was sufficient for the generation of mesh-like condensates. Expression of the FUS-IDR alone did not generate condensates. Expression of the TIS11B RBD alone is not sufficient for condensate formation. When we fused the RBD of TIS11B to the IDR of FUS to generate FUS TIS, we observed cytoplasmic mesh-like…	_	_	_
psself219	Haotai Xie	32577653	Homo sapiens	_	Q13148	TDP-43	_	_	_	_	in vitro droplet formation	We found that N partitions into hnRNPA2 LC and TDP-43 CTD droplets even when attached to the maltose binding protein (MBP) solubility tag. In contrast, MBP-N did not partition into FUS LC, suggesting a weaker interaction with FUS LC than with TDP-43 CTD or hnRNPA2 LC. hese results indicate that N can interact with and partition into liquid phases formed by many human RNA-binding proteins, suggest…	liquid	N can interact with and partition into liquid phases formed by many human RNA-binding proteins.	PS-self	_	N	P0DTC9	N partitions into hnRNPA2, TDP-43, and FUS droplets	varying torula yeast RNA	Protein-RNA interactions stimulate N phase separation and suggest that screening out the electrostatic interactions between N and RNA reduces LLPS.	_	_	_	_	_	_	folded dimerization domain	N partitions into hnRNPA2 LC and TDP-43 CTD droplets even when attached to the maltose binding protein (MBP) solubility tag.	_	_	_
psother171	Haotai Xie	31019288	Homo sapiens	C2C12 cells	Q13148	TDP-43	Nucleus	_	_	_	in vivo droplet formation	Using fusion proteins of matrin 3 (MATR3) to yellow fluorescent protein (YFP), we recently observed that deletion of the second RNA recognition motif (RRM2) caused the protein to phase separate and form intranuclear liquid-like droplets. N-terminal sequences in MATR3 can mediate phase separation into intranuclear droplet-like structures that can recruit TDP43 under conditions of low RNA binding. …	liquid	Eletion of the second RNA recognition motif (RRM2) caused the protein to phase separate and form intranuclear liquid-like droplets.	PS-other	151-414	MATR3	P43243	MATR3 constructs that are capable of forming liquid-like droplets will recruit TDP43 carrying a disabled RRM1 domain or expressed fragments of TDP43 that encompass the PrL domain.	RNA	N-terminal sequences in MATR3 can mediate phase separation into intranuclear droplet-like structures that can recruit TDP43 under conditions of low RNA binding.	_	_	_	_	p.L106D/V108D/L111D,ΔRRM1	we deleted or mutated RRM1 to create two constructs, TDP43:mCherRRM1-M(p.L106D/V108D/L111D), which encodes missense mutations in the RNA binding site, and TDP43:mCherΔRRM1, which deletes amino acids 106 to175. When either of these constructs were expressed, alone, the fusion proteins were predominantly localized to the nucleus and appeared to be distributed in a manner similar to WT TDP43:mCher.	prion-like domain (PLD),RNA recognition motif (RRM)	Sequence elements within the N-terminal 397 amino acids of MATR3 and the C-terminal PrL domain of TDP43 are capable of interacting in a somewhat specific manner. MATR3:YFP ΔRRM2 formed droplets that appeared to recruit the TDP43 RRM1 mutants.	_	_	_
psother225	Xinxin Wang	31416913	Homo sapiens	Hippocampal cultures,HeLa cells,HEK293T cells	Q8NE35	CPEB3	Cytoplasm	P-body	_	_	in vitro droplet formation,in vivo droplet formation	We found that basal, repressive CPEB3 is localized to membraneless cytoplasmic processing bodies (P bodies), subcellular compartments that are enriched in translationally repressed mRNA. This basal state is affected by the SUMOylation state of CPEB3. After stimulation, CPEB3 is recruited into polysomes, thus promoting the translation of its target mRNAs. Interestingly, when we examined CPEB3 reco…	_	_	PS-other	1-698	_	_	_	actin 3′ UTR,SUMO2 3′ UTR	Indeed, we found that CPEB3 undergoes phase separation in vitro when SUMOylated with SUMO1, SUMO2, and SUMO3, and when exposed to a specific mRNA target in an environment with molecular crowding agents. Phase separation was validated by measuring the turbidity of the sample, compared with an un-SUMOylated control. SUMOylated CPEB3 had a significant 15.1% ± 2.5 SEM increase in turbidity, compared …	_	_	SUMOylation	we found that CPEB3 undergoes phase separation in vitro when SUMOylated with SUMO1, SUMO2, and SUMO3, and when exposed to a specific mRNA target in an environment with molecular crowding agents.	∆N,∆ZnF,∆RRM1,∆RRM2	CPEB3 does not require its N-terminal domain to enter P bodies since CPEB3∆N-DsRed still colocalizes with GFP-Ago2. Deletion of RRM2(∆RRM2) also does not alter the localization to P bodies. The CPEB3∆ZnF-GFP mutant has a primarily nuclear distribution due to its lack of the NES; however, any remaining cytoplasmic CPEB3∆ZnF-GFP localizes to P bodies. Deletion of CPEB3’s RRM1(∆RRM1) disrupts its co…	glutamine-rich and putative coiled-coil N-terminal domain(prion-like N terminus),RNA-binding domain(RBD)	CPEB3 can self-associate due to the intermolecular interactions of its prion-like N terminus, which contains a putative coiled-coil domain. RNA-binding domain also contributes to CPEB3 self-association, although to a lesser extent than the N-terminal domain. RRM1 is necessary for CPEB3-GFP’s colocalization with P-body components.	_	_	_
psother280	Xinxin Wang	31560342	Drosophila melanogaster	_	Q9VSM9	Cdc6	Nucleus	_	_	_	in vitro droplet formation	Here, we report that the replication initiation machinery of D. melanogaster unexpectedly undergoes liquid-liquid phase separation (LLPS) upon binding DNA in vitro. We find that ORC, Cdc6, and Cdt1 contain intrinsically disordered regions (IDRs) that drive LLPS and constitute a new class of phase separating elements. Initiator IDRs are shown to regulate multiple functions, including chromosome re…	liquid	Biochemical studies show that these IDRs drive the selective co-assembly and enrichment of Drosophila initiation factors into liquid phases in the presence of DNA, while simultaneously excluding non-partner proteins that also phase separate.	PS-other	1-662	Cdt1,ORC1,ORC2,ORC3,ORC4,ORC5,ORC6	Q7JVY2,O16810,Q24168,Q7K2L1,Q9W102,Q24169,Q9Y1B2	Both tRFP-Cdc6 and eGFP-Cdt1 showed marked enrichment within ORC droplets. Moreover, although phase separation by Cdc6 was partially inhibited by ATP, all three initiator components can co-associate in a liquid phase in the presence of ATP	_	_	dsDNA	these studies confirm that Drosophila Cdc6 can form DNA-dependent condensates in a manner that requires its N-terminal IDR.	_	_	ΔIDR	while tests with a Cdc6 mutant lacking the N-terminal IDR (Cdc6ΔIDR) showed that this construct has no capacity to phase separate.	intrinsically disordered region (IDR)	Drosophila Cdc6 can form DNA-dependent condensates in a manner that requires its N-terminal IDR.	_	_	_
psself152	Xinxin Wang	31292544	Homo sapiens	mES cells	Q9BYJ9	YTHDF1	Cytoplasm	Stress granule	_	_	in vitro droplet formation,in vitro FRAP,in vivo droplet formation,in vivo FRAP	Here we show that the cytosolic m6A-binding proteins, YTHDF1–3, undergo liquid-liquid phase separation (LLPS) in vitro and in cells. This LLPS is markedly enhanced by mRNAs that contain multiple, but not single, m6A residues. Polymethylated mRNAs act as a multivalent scaffold for binding YTHDF proteins, juxtaposing their low-complexity domains, leading to phase separation. The resulting mRNA-YTHD…	liquid	DF proteins exhibit liquid-like properties in cells and relocalize during stress	PS-self	1-559	YTHDF2,YTHDF3	Q9Y5A9,Q7Z739	Each DF paralog exhibits LLPS and mixing all three DF proteins resulted in droplets that contained all three proteins, suggesting that these proteins interact and phase separate together.	(m6A)10 RNA	Addition of a 65 nt-long RNA containing 0 or 1 m6A did not induce DF2 LLPS. However, an RNA that contained ten m6A nucleotides triggered LLPS within minutes and increased the partition coefficient of each DF protein.	_	_	_	_	_	_	_	_	_	_	_
psother527	Xinxin Wang	33549703,30893049	Homo sapiens	U2OS cells	Q13148	TDP-43	Cytoplasm	_	_	_	in vivo droplet formation,in vivo FRAP	Herein we report that light-based activation of Opto-G3BP1, a chimeric protein assembled from the IDR and RNA-binding domain of G3BP1 combined with CRY2, initiated the rapid assembly of dynamic, cytoplasmic, liquid granules that were composed of canonical stress granule components, including PABP, TDP-43, TIA1, TIAR, eIF4G, eIF3η, ataxin 2, GLE1, FUS, and polyadenylated RNA, thereby establishing …	liquid	Within seconds of blue light activation, Opto-G3BP1 in U2OS cells assembled into numerous, spherical cytoplasmic granules that exhibited liquid behaviors.	PS-other	_	G3BP1,PABP,TIA1,TIAR,eIF4G,eIF3η,ataxin 2,GLE1,FUS	Q13283,P11940,P31483,Q01085,Q04637,P55884,Q99700,Q53GS7,P35637	In cells expressing Opto-G3BP1, but not Opto-Control, all stress granule components that we examined, including PABP, TDP-43, TIA1, TIAR, eIF4G, eIF3η, ataxin 2, GLE1, and FUS, were recruited to optically induced granules	polyadenylated mRNAs	We found that polyadenylated mRNAs were recruited into optically induced granules that assembled after blue light stimulation but showed no relocalization in cells expressing Opto-Control	_	_	_	_	_	_	intrinsically disordered region(IDR)	Opto-FUS [CRY2PHR-mCherry-FUS(IDR)] and Opto-TDP-43 [CRY2PHR-mCherry-TDP-43(IDR)] did assemble into droplets with blue light activation	_	_	_
psself229	Haotai Xie	32649883	Homo sapiens	293T cells,HeLa cells	Q13148	TDP-43	Cytoplasm	Paraspeckle	32649883-Q13148-1,32649883-Q13148-2,32649883-Q13148-3	_	in vitro droplet formation,in vitro FRAP,in vivo droplet formation,in vivo FRAP	Here, we report an unexpected role of TDP-43 in the formation of dynamic, reversible, liquid droplet-like nuclear bodies (NBs) in response to stress. TDP-43 NBs are partially colocalized with nuclear paraspeckles, whose scaffolding lncRNA NEAT1 is dramatically upregulated in stressed neurons. Moreover, increase of NEAT1 promotes TDP-43 liquid-liquid phase separation (LLPS) in vitro. Finally, we d…	liquid	The general regulation of TDP-43 droplets by total RNAs remained intact in D169G.	PS-self	1-274	_	_	_	_	_	_	_	S409/410;phosphorylation	With prolonged stress (arsenite 250 μM, 6 h), the NB-forming defective D169G accumulated cytoplasmic foci that were positive for pS409/410, which was not observed with WT TDP-43 at the same condition.	p.D169G	The ALS-associated mutation D169G impairs the NEAT1-mediated TDP-43 LLPS and NB assembly.	RNA recognition motif (RRM),C-terminal low complexity domain (LCD)	The RRM1 mediates the promotion of TDP-43 LLPS by NEAT1 lncRNA, whereas the RRM2 is more involved in the suppression by tRNA. Purified full-length (FL) TDP-43 protein formed LDs in vitro in a dose-dependent manner, and the LCD played a significant role in promoting TDP-43 LLPS.	_	_	_
psself255	Haotai Xie	33053359	Homo sapiens	HEK293T cells,mESCs	Q14781	CBX2	Nucleus	Polycomb body	_	_	in vitro droplet formation,in vivo droplet formation	Here, by using live-cell single-molecule imaging, we show that CBX2 nucleates on chromatin independently of H3K27me3 and CBX-PRC1. The interactions between CBX2 and DNA are essential for nucleating CBX-PRC1 on chromatin to assemble condensates. The assembled condensates shorten 3D diffusion time and reduce trials for finding specific sites through revisiting the same or adjacent sites repetitivel…	liquid	We recorded images of condensates under the microscope and found that CBX2 formed spherical condensates.	PS-self	1-532	PRC1	O43663	CBX2 drives the LLPS of CBX-PRC1.	_	_	satellite DNA	Adding DNA also enhanced the LLPS of CBX2.	_	_	_	_	AT-hook (AT) motif	The AT-hook motif is essential for the LLPS of CBX2 in vivo and that the interaction of the AT-hook motif with DNA is involved in the nucleation of LLPS of CBX2.	_	_	_
psother569	Xinxin Wang	33709256,25556531	Homo sapiens	QBI-293 cells	Q13148	TDP-43	Cytoplasm,Nucleus	_	_	_	in vivo droplet formation	We provide evidence that TDP-43 acetylation impairs RNA-binding and promotes accumulation of insoluble, hyper-phosphorylated TDP-43 species that largely resemble pathological inclusions in ALS and FTLD-TDP. Moreover, biochemical and cell-based assays identify oxidative stress as a signaling cue that promotes acetylated TDP-43 aggregates that are readily engaged by the cellular defense machinery. …	_	_	PS-other	_	_	_	_	_	_	_	_	K145/192;acetylation,S409/410;phosphorylation	acetylation occurs on TDP-43 lysine residues within the RNA-binding domains (RRMs), which functionally abrogates RNA-binding and promotes the accumulation of insoluble TDP-43 aggregates. acetylation at Lys-145 was sufficient to increase TDP-43 pathogenicity in cells, as determined by both nuclear and cytoplasmic TDP-43 aggregation, increased C-terminal TDP-43 phosphorylation, and loss of normal n…	p.K145Q,p.K145Q/K192Q	nuclear WT TDP-43 exhibits a diffuse nucleoplasmic pattern with punctate nuclear bodies as previously reported. However, a single acetylation mimic TDP-K145Q, and more prominently, the double acetylation mimic TDP-2KQ(p.K145Q/K192Q), displayed a severely stippled nuclear localization in ~65% of cells.	_	_	_	_	_
psself151	Xinxin Wang	31292544	Homo sapiens	mES cells	Q7Z739	YTHDF3	Cytoplasm	Stress granule	_	_	in vitro droplet formation,in vitro FRAP,in vivo droplet formation,in vivo FRAP	Here we show that the cytosolic m6A-binding proteins, YTHDF1–3, undergo liquid-liquid phase separation (LLPS) in vitro and in cells. This LLPS is markedly enhanced by mRNAs that contain multiple, but not single, m6A residues. Polymethylated mRNAs act as a multivalent scaffold for binding YTHDF proteins, juxtaposing their low-complexity domains, leading to phase separation. The resulting mRNA-YTHD…	liquid	DF proteins exhibit liquid-like properties in cells and relocalize during stress	PS-self	1-585	YTHDF1,YTHDF2	Q9BYJ9,Q9Y5A9	Each DF paralog exhibits LLPS and mixing all three DF proteins resulted in droplets that contained all three proteins, suggesting that these proteins interact and phase separate together.	(m6A)10 RNA	Addition of a 65 nt-long RNA containing 0 or 1 m6A did not induce DF2 LLPS. However, an RNA that contained ten m6A nucleotides triggered LLPS within minutes and increased the partition coefficient of each DF protein.	_	_	_	_	_	_	_	_	_	_	_
psself153	Xinxin Wang	31292544	Homo sapiens	mES cells	Q9Y5A9	YTHDF2	Cytoplasm	Stress granule	31292544-Q9Y5A9-1	_	in vitro droplet formation,in vitro FRAP,in vivo droplet formation,in vivo FRAP	Here we show that the cytosolic m6A-binding proteins, YTHDF1–3, undergo liquid-liquid phase separation (LLPS) in vitro and in cells. This LLPS is markedly enhanced by mRNAs that contain multiple, but not single, m6A residues. Polymethylated mRNAs act as a multivalent scaffold for binding YTHDF proteins, juxtaposing their low-complexity domains, leading to phase separation. The resulting mRNA-YTHD…	liquid	Photobleaching of a region of an Alexa488-labeled DF2 droplet was associated with rapid recovery of fluorescence, consistent with DF2 exhibiting liquid-like propertie	PS-self	1-579	YTHDF1,YTHDF3	Q9BYJ9,Q7Z739	Each DF paralog exhibits LLPS and mixing all three DF proteins resulted in droplets that contained all three proteins, suggesting that these proteins interact and phase separate together.	(m6A)10 RNA	Addition of a 65 nt-long RNA containing 0 or 1 m6A did not induce DF2 LLPS. However, an RNA that contained ten m6A nucleotides triggered LLPS within minutes and increased the partition coefficient of each DF protein.	_	_	_	_	_	_	low-complexity domain(LCD)	DF2 LLPS requires its low-complexity domain, as removal of this domain prevented LLPS, even at high protein concentrations	_	_	_
psother121	Xinxin Wang	30086300	Danio rerio	Zebrafish embryos	F1R237	Tdrd6a	Cytoplasm	Germ plasm	_	_	in vivo droplet formation,in vivo FRAP	We show that Tdrd6a is required for coordinated loading of essential germ plasm (Gp) components into primordial germ cells (PGCs) through fine-tuning of the aggregating properties and mobility of the Balbiani body (Bb) organizer Buc. The Tdrd6a-Buc interaction represents one of the few documented cases that demonstrate how the aggregation of a prion-like protein is regulated in vivo.	liquid	Tdrd6a recovers rapidly upon bleaching of Buc-Tdrd6a double-positive granules, reflecting a high mobility in and out of the granule	PS-other	_	Buc	H0WFA5	In the presence of wt Buc, Buc-RtoK can interact with Tdrd6a, can be incorporated into the Bb and Gp, and is found in PGCs 1 day post fertilization.	Germ plasm mRNAs	In the Bb, Buc-eGFP and Tdrd6a form a continuous structure in which Gp mRNAs are embedded.	_	_	_	_	_	_	_	_	_	_	_
psself252	Haotai Xie	32997736	Homo sapiens	SH SY5Y cells	P10636	tau	Cytoplasm	Tau condensate	_	_	in vitro droplet formation,in vitro FRAP,in vivo droplet formation,in vivo FRAP	To investigate protein state transitions in living cells, we attached Cry2 to Tau and studied the contribution of each domain that drives the Tau cluster in living cells. Surprisingly, the proline-rich domain (PRD), not the microtubule binding domain (MTBD), drives LLPS and does so under the control of its phosphorylation state. Readily observable, PRD-derived cytoplasmic condensates underwent fu…	liquid,hydrogel,solid	These findings resemble an “aging” process in which the liquid state transitions to a nonexchangeable gel or a solid phase.	PS-self	151-254,255-441	_	_	_	_	_	_	_	T212/217/231/205,S214/235/202/208;phosphorylation	Multiple mono-, di-, or triple phosphomimetic mutations, T231E or S235E, or T231E/S235E or T212E/S214E/T217E, or S202D/T205D/S208D, all completely abolished CWT 151–CWT 151254 comets, whereas alanine mutations at the same phosphorylation sites did not abolish comets.	p.T231E,p.S235E,p.T212E,p.S214E,p.T217E,p.S202D,p.T205D,p.S208D	Mono-, di-, or triple-phosphomimetic mutations at T231E or S235E, T231E/S235E or T212E/S214E/T217E, or S202D/T205D/S208D all abolished light-induced phase separation.	proline-rich domain,microtubule binding domain	Although both Tau 151–254 and Tau 255–441 readily formed droplets in vitro with the addition of the negatively charged cofactors, PolyU or heparin, condensation was insufficient for the proline-rich domain (PRD) to make fibrils. Microtubule binding domain (MTBD) construct, Tau 255–441, can readily undergo phase separation.	_	_	_
psself156	Xinxin Wang	31378567	Caenorhabditis elegans	C.elegans strains	Q9U2F5	TIAR-2	Cytoplasm	Neuronal granule	_	_	in vitro droplet formation,in vivo droplet formation,in vivo FRAP	Here, we show that the C. elegans TIAR-2/TIA protein functions cell-autonomously to inhibit axon regeneration. TIAR-2 undergoes liquid-liquid phase separation in vitro, and forms granules with liquid-like properties in vivo. Axon injury induces a transient increase in TIAR-2 granule number. The PrLD is necessary and sufficient for granule formation and inhibiting regeneration. Tyrosine residues w…	liquid	TIAR-2 forms liquid-like granules in axons that increase in number following injury, correlating with the early regeneration response.	PS-self	1-434	GTBP-1,STAU-1	Q21351,Q94239	In the PLM cell body, mKate2-TIAR-2 partially but significantly colocalized with GTBP-1-GFP granules; GFP-TIAR-2[juIs542] showed significant colocalization with STAU-1 granules.	_	_	_	_	phosphorylation	Non-phosphorylatable TIAR-2 variants do not form granules and are unable to inhibit axon regeneration.	ΔRRM1-3,ΔPRLD,ΔGlyRich,9YtoG,6YtoG,3YtoG,7GtoY,5GtoY,3GtoY,10StoA,8StoA,p.S338A/S369A,10StoE,8StoE,p.S338E/S369E	TIAR-2 lacking all three RRM domains(ΔRRM1–3) formed granules. Conversely, deletion of the PrLD(ΔPrLD) or removal of part of the PrLD(ΔGlyRich) significantly reduced granule formation. Substituting tyrosine residues for glycine in any of the three variants(9YG,6YG,3YG) significantly decreased the granule-forming capacity of TIAR-2. The addition of tyrosine at glycine residues(7GY,5GY,3GY) did not…	prion-like domain(PLD)	the PrLD is necessary and sufficient for TIAR-2’s ability to form liquid-like granules and to inhibit regeneration.	_	_	_
psself142	Xinxin Wang	30986567,31481790	Homo sapiens	_	P10636	tau	Cytoplasm	Tau condensate	_	_	in vitro droplet formation,in vitro FRAP	We propose that reversible self-association of tau molecules, gated by the microtubule lattice, is an important mechanism of tau’s biological functions, and that oligomerization of tau is a common property shared between the physiological and disease forms of the molecule.	hydrogel	we observed single tau molecules transition into and out of the condensate boundary, switching behavior repeatedly between immobility and rapid diffusion	PS-self	1-441,373-441	_	_	_	_	_	_	_	_	_	mini-tauΔ28(p.T373_V399.del)	Removal of the entire pseudo-repeat domain (mini-tauΔ28) largely abolished incorporation into 2N4R tau condensates	C-terminal pseudo-repeat region,RNA recognition motif (RRM)	The C-terminal pseudo-repeat region of tau licenses the rest of the molecule into tau condensates	_	_	Oligomerization is a pathological form of tau condensation.
psself82	Xinxin Wang	29472250	Homo sapiens	N2a cells	P10636	tau	Cytoplasm	Tau condensate	_	_	in vitro droplet formation,in vitro FRAP,in vivo droplet formation,in vivo FRAP	Here, we propose that soluble tau species can undergo liquid–liquid phase separation (LLPS) under cellular conditions and that phase‐separated tau droplets can serve as an intermediate toward tau aggregate formation. We demonstrate that phosphorylated or mutant aggregation prone recombinant tau undergoes LLPS, as does high molecular weight soluble phospho‐tau isolated from human Alzheimer brain.	liquid,hydrogel	We now show that full‐length human tau protein can efficiently undergo LLPS to form condensed liquid tau droplets in cell physiological conditions. We found that tau droplets become gel‐like in minutes, and over days start to spontaneously form thioflavin‐S‐positive tau aggregates that are competent of seeding cellular tau aggregation.	PS-self	1-256,1-441,242-441	_	_	_	total human brain RNA	we found that the addition of heparin or RNA to phosphorylated p‐tau441 led to spontaneous formation of p‐tau441 droplets, even in the absence of PEG	_	_	S199/202/214/235/262/396/404,T181/205/212/231(p-tau441) and T153/181/231,S214/217(deP‐tau441);phosphorylation	we compared the ability of tau proteins with different degrees of phosphorylation to undergo phase separation. We tested two different p‐tau441 constructs for LLPS: (i) p‐tau441 produced in SF9 insect cells, which carries an average of ≈12 phosphate groups, and for which we confirmed the presence of most reported phospho‐sites by Western blot , (ii) alkaline phosphatase digested p‐tau441, deP‐tau…	p.P301S,p.A152T,p.A152T,p.K280del(∆K280),p.I277P/I308P/K280del(∆K280/PP)	FTD mutations (p.K280del, P301L, P301S, A152T, which trigger tau oligomerization and aggregation, can induce tau droplets in tau441 in absence of phosphorylation. In contrast, the anti‐aggregation mutant ∆K280/PP(p.I277P/I308P/K280del), in which two proline insertions in R2 and R3 prohibit tau repeat domain aggregation, fails to trigger tau441 LLPS.	repeat domain(TauRD)	The repeat domain (TauRD) consists of four pseudo‐repeats (R1–R4), can transiently adopt short stretches of β‐strand structure in R2 and R3, facilitates microtubule binding together with P2 + P3, and mediates the aggregation of tau.	_	_	_
psother212	Xinxin Wang	31363225	Homo sapiens	_	P62995	Tra2-β1	Nucleus	_	_	_	in vitro droplet formation	the splicing of the SMN2 exon 7 is regulated by hnRNP A1, SRSF1, hnRNP G and Tra2-β1 27. To facilitate the multiplexed analysis of interactions in this system of several RNA-binding proteins, we devised two labeling schemes that visualized the protein-RNA interaction interfaces in the RNA Recognition Motifs (RRM) of these proteins in one sample at the same time. RNA transcription was then perform…	_	_	PS-other	1-288	SRSF1, UP1, hnRNP G	Q07955,P09651,P38159	The samples showed evidence of Liquid-Liquid-Phase-Separation, which was confirmed by microscopy. Notably, none of the protein constructs included disordered regions. The number of phase-separated droplets decreased more than 10-fold when the transcription was performed in presence of individual proteins at the same total concentration as in the mixture of five. This suggests that this RNA-depend…	SMN2 exonic splicing enhancer 1(ESE1) RNA	Decrease followed by increase of protein NMR signal intensities in the absence of substantial change of the NMR signal positions suggests that the proteins phase-separate into larger assemblies at the start of transcription reaction, when RNA/protein ratio is low, and are partially re-dissolved later, when the RNA concentration increases. This matches the recently reported RNA-dependent phase-sep…	_	_	_	_	_	_	_	_	_	_	_
psother548	Xinxin Wang	33606975	Homo sapiens	MCF10A cells	Q9NSU2	TREX1	Cytoplasm	cGAS-DNA complex	33606975-Q9NSU2-1,33606975-Q9NSU2-2	_	in vitro droplet formation,in vitro FRAP,in vivo droplet formation,in vivo FRAP	To investigate whether a physical interaction exists between cGAS-DNA complexes and TREX1 in cells, we transfected cells with Cy3-labeled plasmid DNA and tracked the localization of cGAS and TREX1. Following DNA transfection, endogenous cGAS forms puncta that co-localize with Cy3-labeled DNA and are consistent with observations made previously in a variety of cell types. In agreement with our hyp…	liquid	TREX1 alone can undergo a phase separation transition in vitro in the presence of dsDNA to form dynamic liquid-like droplets	PS-other	1-313	hcGAS	Q8N884	GFP-TREX1 also co-localizes with cGAS-DNA puncta in the cytosol	_	_	ssDNA,dsDNA	TREX1 is able to form liquid droplets in the presence of ssDNA. TREX1 alone can undergo a phase separation transition in vitro in the presence of dsDNA to form dynamic liquid-like droplets.	_	_	p.E198K	TREX1 E198K requires a lower protein concentration to begin interaction with the cGAS-DNA droplet periphery, and TREX1 E198K readily permeates into the internal suppressive environment at the droplet center.	_	_	_	_	_
psself139	Haotai Xie	30982635	Homo sapiens	_	Q9UHD9	UBQLN2	Cytoplasm	Stress granule	_	_	in vitro droplet formation,in vitro FRAP	Here, we demonstrated that ALS-linked Pxx mutations differentially affect UBQLN2 LLPS, depending on both amino acid substitution and sequence position. We determined that those Pxx mutants that enhanced UBQLN2 oligomerization decreased saturation concentrations needed for LLPS and promoted solid-like and viscoelastic morphological changes to UBQLN2 liquid assemblies. Ubiquitin disassembled all LL…	liquid,solid	Those Pxx mutants that enhanced UBQLN2 oligomerization decreased saturation concentrations needed for LLPS and promoted solid-like and viscoelastic morphological changes to UBQLN2 liquid assemblies.	PS-self	450-624	Ubiquitin	_	Ubiquitin disrupts interactions between UBA and Pxx region of UBQLN2.	_	_	_	_	_	_	p.T487I,p.Alp.A488Thr,p.P497H,p.P497L,p.P497S,p.P500S,p.P506A,p.P506S,p.P506T,p.P509S,p.P525S	WT-like, reversible phase separation behavior for the p.Ala488Thr, P500S, P509S, and P525S mutants. Strikingly, protein solutions of the remaining mutants (P506S, P506T, P506A, T487I, P497L, P497H, and P497S) showed increased turbidity at lower temperatures and remained turbid over a significantly larger temperature ranges than WT UBQLN2.	proline-rich (Pxx) region,UBA domain,UBL domain,STI1-II region	Most of these UBQLN2 mutations reside in its proline-rich (Pxx) region, an important modulator of LLPS. These intramolecular and intermolecular contacts may form the basis for UBQLN2 LLPS and Ub binding to the UBA domain may perturb these interactions. Other UBQLN2 domains, such as the UBL and the remainder of the STI1-II region, modulate UBQLN2 LLPS	_	_	Pxx mutations that significantly increase UBQLN2 propensity to oligomerize also lower the saturation concentration needed for UBQLN2 LLPS and/or promote amorphous and less liquid-like droplet morphology.
psself305	Haotai Xie	33343298,30826182	Homo sapiens	HEK293 cells	Q13148	TDP-43	Cytoplasm	Stress granule	_	_	in vitro droplet formation,in vivo droplet formation,in vivo FRAP	We show that the formation of pathologically relevant inclusions is driven by aberrant interactions between low-complexity domains of TDP-43 that are antagonized by RNA binding. Although stress granules are hypothesized to be a conduit for seeding TDP-43 proteinopathy, we demonstrate pathological inclusions outside these RNA-rich structures. Furthermore, we show that aberrant phase transitions of…	liquid	TDP-43 recruited to SGs remained dynamic within these RNA-rich, liquid-like compartments.	PS-self	274-414	_	_	_	mRNA	RNA-binding prevents light-induced phase separation and aggregation of TDP-43.	_	_	_	_	p.M337V,p.Q331K,p.A321V	We tested the wildtype TDP-43 LCD and optoLCD proteins containing three ALS-causing mutations (M337V, Q331K, A321V). Mutant optoLCD proteins displayed more rapid conversion to stable droplets upon successive light-induced phase separation (LIPS), as determined by an increased number and size of persistent granules.	low-complexity domain(LCD)	Optogenetic phase transitions of the TDP-43 low complexity domain (LCD) drives inclusion formation.	_	_	TDP-43 LCD undergoes intracellular phase separation upon self-oligomerization and that maturation of LCD droplets, either through repetitive/chronic phase transitions or ALS-linked mutations, drives LCD inclusion formation.
psother530	Xinxin Wang	33549703,30893049	Homo sapiens	U2OS cells	Q99700	ataxin 2	Cytoplasm	_	_	_	in vivo droplet formation,in vivo FRAP	Herein we report that light-based activation of Opto-G3BP1, a chimeric protein assembled from the IDR and RNA-binding domain of G3BP1 combined with CRY2, initiated the rapid assembly of dynamic, cytoplasmic, liquid granules that were composed of canonical stress granule components, including PABP, TDP-43, TIA1, TIAR, eIF4G, eIF3η, ataxin 2, GLE1, FUS, and polyadenylated RNA, thereby establishing …	liquid	Within seconds of blue light activation, Opto-G3BP1 in U2OS cells assembled into numerous, spherical cytoplasmic granules that exhibited liquid behaviors.	PS-other	_	G3BP1,PABP,TDP-43,TIA1,TIAR,eIF4G,eIF3η,GLE1,FUS	Q13283,P11940,Q13148,P31483,Q01085,Q04637,P55884,Q53GS7,P35637	In cells expressing Opto-G3BP1, but not Opto-Control, all stress granule components that we examined, including PABP, TDP-43, TIA1, TIAR, eIF4G, eIF3η, ataxin 2, GLE1, and FUS, were recruited to optically induced granules	polyadenylated mRNAs	We found that polyadenylated mRNAs were recruited into optically induced granules that assembled after blue light stimulation but showed no relocalization in cells expressing Opto-Control	_	_	_	_	_	_	_	_	_	_	_
psself64	Xinxin Wang	28819146	Homo sapiens	_	P10636	tau	Cytoplasm	Tau condensate	_	_	in vitro droplet formation	Here, we show that the microtubule-binding repeats of Tau, which are lysine-rich, undergo liquid–liquid phase separation in solution. Liquid–liquid demixing causes molecular crowding of amyloid-promoting elements of Tau and drives electrostatic coacervation. Furthermore, we demonstrate that three-repeat and four-repeat isoforms of Tau differ in their ability for demixing. Alternative splicing of …	liquid,hydrogel	The combined data propose a mechanism in which liquid droplets formed by the positively charged microtubule-binding domain of Tau undergo coacervation with negatively charged molecules to promote amyloid formation.	PS-self	244-372,244-274,337-372	_	_	_	_	_	_	_	S262/293/305/324/352/356;phosphorylation	Initially, we again started with a low-protein concentration, at which non-phosphorylated K18 did not show any sign of phase separation by either DIC microscopy or turbidity measurements. Strikingly, even at 2 μM, MARK2-phosphorylated K18 readily formed liquid droplets after incubation for 1 day at 37 °C.	_	_	microtubule-binding repeats	we show that the microtubule-binding repeats of Tau, which are lysine-rich, undergo liquid–liquid phase separation in solution.	_	Each imperfect repeat in Tau can be regarded as a single interaction motif, with the number of Tau repeats governing the multivalency of homotypic interactions in liquid demixing.	_
psself141	Xinxin Wang	30986567,28877466	Homo sapiens	_	P10636	tau	Cytoplasm	Tau condensate	_	_	in vitro droplet formation,in vitro FRAP	We show that, under conditions of macro-molecular crowding, tau forms liquid-like drops. Tubulin partitions into these drops, efficiently increasing tubulin concentration and driving the nucleation of microtubules. These growing microtubules form bundles, which deform the drops while remaining enclosed by diffusible tau molecules exhibiting a liquid-like behavior. Our data suggest that condensed …	liquid	we demonstrate that under conditions of molecular crowding, tau forms liquid-like drops	PS-self	1-441	tubulin	C9JJQ8,P07437	We found that under physiological conditions, both tubulin and RNA facilitated the formation of tau drops in a similar way	total RNA	We found that under physiological conditions, both tubulin and RNA facilitated the formation of tau drops in a similar way	_	_	_	_	_	_	_	_	_	_	_
psother494	Haotai Xie	33356851,32005838	Mus musculus	Mouse neuroblastoma cells	P54254	ataxin-1	Nucleus	Nuclear body	_	_	in vivo droplet formation,in vivo FRAP	In probing the biophysical features of the nuclear bodies (NBs) formed by polyQ-ataxin-1, we defined ataxin-1 NBs as spherical liquid protein/RNA droplets capable of rapid fusion. We observed dynamic exchange of the ataxin-1 protein into these NBs; notably, cell exposure to a pro-oxidant stress could trigger a transition to slower ataxin-1 exchange, typical of a hydrogel state, which no longer sh…	liquid	PolyQ-ataxin-1 phase separates into liquid droplets in cells.	PS-other	_	_	_	_	nuclear RNA	RNA/transcription is required for polyQ-ataxin-1 phase separation.	_	_	_	_	p.S776A	Arsenite increases ataxin-1[85Q]S776A toxicity and decreases ataxin-1[85Q]S776A NB dynamic exchange.	_	_	_	In spinocerebellar ataxia 1 (SCA1) patients, the mutant ATXN1 gene contains CAG repeats that encode an expanded polyglutamine (polyQ) region, and the formation of distinct nuclear “inclusions” of these polyQ-ataxin-1 proteins in SCA1 patients and transgenic mice.	_
psself319	Xinxin Wang	33503405	Homo sapiens	Flp-In T-REx 293 cells,RPE1 HTRT cells,U2OS cells,HeLa S3 cells	Q92547	TopBP1	Nucleus	Nucleolus	_	_	in vitro droplet formation,in vivo droplet formation,in vivo FRAP	Using an optogenetic platform, we show that TopBP1, the main activator of ATR, self-assembles extensively to yield micrometer-sized condensates. These opto-TopBP1 condensates are functional entities organized in tightly packed clusters of spherical nano-particles. TopBP1 condensates are reversible, occasionally fuse, and co-localize with TopBP1 partner proteins. We provide evidence that TopBP1 co…	liquid	After photobleaching, eGFP-TopBP1 bodies recovered fluorescence signal within seconds, which reflects the rapid exchange of eGFP-TopBP1 molecules between the nucleoplasm and TopBP1 nuclear condensates.	PS-self	884-1522	Rad9,ATR	Q99638,Q13535	On fluorescence microscopy, optogenetic TopBP1 condensates co-localized with RAD9 and with phospho ATR.	_	_	double-strand DNA fragments	TopBP1 condensates were permeable to DNA, as revealed by the partitioning of double-strand DNA fragments into pre-formed TopBP1 condensates	_	_	p.W1145R,p.F1071A,p.S1138A,p.S1138D	W1145R TopBP1-expressing cells exhibited a markedly reduced number of optogenetic TopBP1 condensates in comparison with wild-type (WT) TopBP1. The F1071A substitution severely reduced the optogenetic induction of TopBP1 condensates. Ser1138A partially inhibited the optogenetic activation of TopBP1 condensates, whereas the phospho mimic S1138D stimulated TopBP1 condensation.	_	_	_	_	_
psself251	Haotai Xie	32965492,30925840	Homo sapiens	_	Q9UHD9	UBQLN2	Cytoplasm	UBQLN puncta	_	_	in vitro droplet formation	We hypothesized that UBQLN2 450-624 regions previously identified to promote its oligomerization are the "stickers" that drive interchain interactions and phase separation. We systematically investigated how phase behavior is affected by all 19 possible single amino acid substitutions at three sticker and two "spacer" (sequences separating stickers) positions. Overall, substitutions to stickers, …	liquid,hydrogel,solid	Disease-linked mutations to UBQLN2 450-624 impart highly varying effects to its phase behavior, ranging from little change to significant decrease of saturation concentration and formation of gels and aggregates.	PS-self	450-624	_	_	_	_	_	_	_	_	_	p.P497H,p.P497L,p.P497S,p.P506A,p.P506S,p.P506T	ALS-linked mutations P497H, P497L, P497S, P506A, P506S, and P506T, but not P525S, significantly altered UBQLN2 450–624 LLPS properties.	_	_	_	_	UBQLN2 450-624 oligomerizes and undergoes temperature-responsive liquid-liquid phase transitions following a closed-loop temperature-concentration phase diagram.
psother283	Xinxin Wang	31570834	Homo sapiens	U2OS cells	Q12888	53BP1	Nucleus	_	_	_	in vitro droplet formation,in vivo droplet formation,in vivo FRAP	We demonstrate that induction of DSBs results in the assembly of functional promoters that include a complete RNAPII pre-initiation complex (PIC), MED1 and CDK9. Absence or inactivation of these factors causes DDR foci reduction both in vivo and in an in vitro system that reconstitutes DDR events on nucleosomes. We also show that dilncRNAs drive molecular crowding of DDR proteins such as 53BP1 in…	liquid	Photobleaching of these condensates resulted in rapid and homogeneous liquid-like recovery	PS-other	1-1972	H2AX	P16104	We observed that only the combination of H2AX-containing nucleosome arrays and rNTPs allowed the formation of 53BP1-GFP containing condensates	rNTP	We observed that only the combination of H2AX-containing nucleosome arrays and rNTPs allowed the formation of 53BP1-GFP containing condensates	_	_	_	_	_	_	_	_	_	_	_
psother598	Xinxin Wang	33833668,31114027	Homo sapiens	HEK293T cells,HeLa cells	Q14157	UBAP2L	Cytoplasm	Stress granule	_	_	in vivo droplet formation	Here, we show that UBAP2L is required for both SG assembly and disassembly. UBAP2L overexpression nucleated SGs under stress-null conditions. The UBAP2L Arg–Gly–Gly (RGG) motif was required for SG competence, and mediated the recruitment of SG components, including mRNPs, RBPs, and ribosomal subunits. The domain of unknown function (DUF) of UBAP2L-mediated interaction with ras GTPase-activating p…	_	_	PS-other	_	G3BP1,G3BP2,FXR1	Q13283,Q9UN86,P51114	Sodium arsenite (AS), NaCl, and sorbitol each induced >90% foci-positive cells. Similar results were obtained in Co-IF analysis of UBAP2L and FXR1 in HeLa cells and Co-IF of UBAP2L and G3BP or FXR1 in PC3 cells.	_	_	_	_	methylation	The protein arginine methyltransferase PRMT1 asymmetrically dimethylated UBAP2L by targeting the RGG motif. Increased arginine methylation blocked, whereas its decrease enhanced UBAP2L interactions with SG components, ablating and promoting SG assembly, respectively.	del131–190,del495–526,RtoA	UBAP2L△RGG(Δ131–190) showed a scattered localization in the cytoplasm under normal conditions, and was completely excluded from G3BP2 assembly after AS treatment. Deletion of the DUF domain(Δ495–526) caused UBAP2L shuttling from the cytoplasm to the nucleus. This explained why deletion of this domain eliminated UBAP2L association with G3BP1/2, and consistently, abolished SG formation. UBAP2L-R131…	RGG motif,domain of unknown function(DUF)	the RGG motif is universally required for UBAP2L-mediated SG formation by recruiting other nucleators and ribosomal subunits, and the DUF domain mediates the molecular interactions between UBAP2L and G3BP, which synergistically contribute to SG nucleation.	_	_	_
psother310	Haotai Xie	32025038	Saccharomyces cerevisiae	Yeast	Q06628	Atg13	Cytoplasm	Pre-autophagosomal structure	32025038-Q06628-1	Phase diagram of the formation of scaffold droplets at indicated NaCl concentrations and pH values.	in vitro droplet formation,in vitro FRAP,in vivo droplet formation,in vivo FRAP	Here we show that the pre-autophagosomal structure (PAS) is in fact a liquid-like condensate of Atg proteins. The autophagy-initiating Atg1 complex undergoes phase separation to form liquid droplets in vitro, and point mutations or phosphorylation that inhibit phase separation impair PAS formation in vivo. As Atg1 was dispensable for droplet formation, Atg1 can be considered as a client, whereas …	liquid	Here we show that the PAS is in fact a liquid-like condensate of Atg proteins.	PS-other	1-738	Atg1,Atg17,Atg29,Atg31	P53104,Q06410,Q12092,Q12421	As Atg1 was dispensable for droplet formation, Atg1 can be considered as a client, whereas the other components act as scaffolds; we therefore refer to the Atg13–Atg17–Atg29–Atg31 droplets as scaffold droplets.	_	_	_	_	S428/429;phosphorylation	TORC1 inhibits phase separation by directly phosphorylating Atg13, especially at Ser428 and Ser429.	p.F430A,p.F375A	Formation of scaffold droplets was severely impaired by the F430A or F375A mutation in Atg13 and the D247A or P393A mutation in Atg17.	Atg17-binding region (17BR),Atg17-linking region (17LR)	Atg13 possesses both an Atg17-binding region (17BR) and an Atg17-linking region (17LR), which bind to distinct regions in Atg17. Phase separation of the Atg1 complex is facilitated by multiple specific interactions between Atg13 and Atg17, both in vitro and in vivo.	_	_	_
psother358	Haotai Xie	32399546	Saccharomyces cerevisiae	A. gossypii cells	P34761	Whi3	Nucleus	_	_	_	in vivo droplet formation	In the multinucleate filamentous fungus Ashbya gossypii, the RNA-binding protein Whi3 regulates the cell cycle and cell polarity through forming macromolecular structures that behave like condensates. Whi3 has distinct spatial localizations and mRNA targets, making it a powerful model for how, when, and where specific identities are established for condensates. Representative images of control an…	_	_	PS-other	_	_	_	_	mRNA	Whi3 protein phase separated with CLN3 and BNI1 RNA in vitro.	_	_	phosphorylation	Two clear separation of function alleles emerged, supporting that phosphoregulation is a key cue for functional specialization of Whi3 condensates.	p.S111D,p.S637A	Consistent with the loss of asynchrony phenotype, S111D mutants showed fewer Whi3 puncta associated with nuclei. The S637A mutants have specifically lost the ability to regulate polarity without impacting nuclear cycling.	_	_	_	_	_
psself132	Xinxin Wang	30826453,27802129	Xenopus tropicalis	X. laevis oocytes	A0A6I8S983	xCPEB4	Cytoplasm	_	_	_	in vitro droplet formation,in vivo droplet formation,in vivo FRAP	Here we show that CPEB4 activity is regulated by ERK2- and Cdk1-mediated hyperphosphorylation. These phosphorylation events additively activate CPEB4 in M-phase by maintaining it in its monomeric state. In contrast, unphosphorylated CPEB4 phase separates into inactive, liquid-like droplets through its intrinsically disordered regions in the N-terminal domain.	liquid	We determined a half-time of maximum recovery (Half Max) of 1.8 ± 0.11 s for FL GFP-xCPEB4 and of 0.76 ± 0.07 s for the NTD. These fast recovery rates indicate that the molecules forming the granules had a liquid-like behaviour and were in constant exchange with the surrounding cytoplasm.	PS-self	NTD domain	_	_	_	cyclin B1 RNA	When tested for radiolabelled RNA binding, the membrane-bound FL-xCPEB4 was able to specifically retain the B1 RNA, but not the B1-123. This RNA-binding capacity of the liquid-like droplets required the RBD, as the NTD on its own did not retain the radiolabelled probe.	_	_	S18/38/40/97/250/253/324/330/328/351/357/362;phosphorylation	Partial phosphorylation of FL-xCPEB4 resulted in a proportional release of phosphorylated xCPEB4 from the liquid-like droplets and a reduction of CPE-containing RNA probe retention in the filter.	p.S18A/S38A/S40A/S97A/S250A/S253A/S324A/S330A/S328A/S330A/S351A/S357A/S362A,p.S18D/S38D/S40D/S97D/S250D/S253D/S324D/S328D/S330D/S351D/S357D/S362D	the unphosphorylated WT and the 12A xCPEB4 NTDs(p.S18A/S38A/S40A/S97A/S250A/S253A/S324A/S330A/S328A/S330A/S351A/S357A/S362A), but not the phosphorylated WT or the 12D NTDs(p.S18D/S38D/S40D/S97D/S250D/S253D/S324D/S328D/S330D/S351D/S357D/S362D), formed spherical structures that resemble liquid-like droplets	N-terminal domain(NTD),RNA-binding domain(RBD)	the unphosphorylated NTD of CPEB4 promoted the self-assembly of liquid-like droplets, while the RBD recruited CPE-containing RNAs to this structures	_	_	_
psself150	Xinxin Wang	31271494	Homo sapiens	HeLa cells	P26368	U2AF65	Nucleus	_	_	_	in vitro droplet formation,in vivo droplet formation	we show that the RS domain of U2AF65 drives a liquid–liquid phase separation that is amplified by intronic RNA with repeated pyrimidine tracts. In cells, knockdown of either U2AF65 or CAPERα improves the inclusion of cassette exons that are preceded by such repeated pyrimidine‐rich motifs. These results support a model in which liquid‐like assemblies of U2AF65 and CAPERα on repetitive pyrimidine‐…	liquid	we further demonstrate that the RS domain of U2AF65 can drive a liquid–liquid phase separation (LLPS) to form liquid droplets stabilized by the presence of repeated pyrimidine tracts	PS-self	1-475	SF3b155	O75533	The RS domain of U2AF65 drives its speckled pattern and colocalization with SF3b155 in HeLa cells	SPY‐rich DNM2 RNA	the addition of the SPY‐rich DNM2 RNA but not that of the SPY‐poor TJP1 RNA increased dramatically the formation of U2AF65 assemblies	_	_	_	_	_	_	RS-rich domain	liquid droplets are formed with the RS domain alone. In addition, deletion of the RS domain resulted in reduced sedimentation of U2AF65	_	_	_
psother44	Xinxin Wang	26836305	Homo sapiens	_	Q13823	GNL2	Nucleus	Nucleolus	26836305-Q13823-1	_	in vitro droplet formation	We identify multivalency of acidic tracts and folded nucleic acid binding domains, mediated by N-terminal domain oligomerization, as structural features required for phase separation of NPM1 with other nucleolar components in vitro and for localization within mammalian nucleoli. We propose that one mechanism of nucleolar localization involves phase separation of proteins within the nucleolus; In …	liquid	Titration of four R-motif-containing peptides caused phase separation into liquid-like droplets at critical concentrations that varied with R-motif composition and affinity for N130.	PS-other	682-709	NPM1	P06748	Titration of four R-motif-containing peptides caused phase separation into liquid-like droplets at critical concentrations that varied with R-motif composition and affinity for N130.	_	_	_	_	_	_	_	_	R-motif	Titration of four R-motif-containing peptides (rpL5, GLN2, SURF6, and rpL23a) caused phase separation into liquid-like droplets	_	_	_
psother218	Xinxin Wang	31378567	Caenorhabditis elegans	C.elegans strains	Q21351	GTBP-1	Cytoplasm	Neuronal granule	_	_	in vivo droplet formation	Here, we show that the C. elegans TIAR-2/TIA protein functions cell-autonomously to inhibit axon regeneration. TIAR-2 undergoes liquid-liquid phase separation in vitro, and forms granules with liquid-like properties in vivo. Axon injury induces a transient increase in TIAR-2 granule number. although GTBP-1 and TIAR-2 partly colocalize, they likely function independently in axon regrowth.	_	_	PS-other	_	TIAR-2	Q9U2F5	In the PLM cell body, mKate2-TIAR-2 partially but significantly colocalized with GTBP-1-GFP granules	_	_	_	_	_	_	_	_	_	_	_	_	_
psother382	Haotai Xie	32668013	Homo sapiens	HeLa cells	Q15643	GMAP210	Cytoplasm	Golgin condensate	_	_	in vivo droplet formation,in vivo FRAP	Here, we show that the overexpression of each of the remaining cis (golgin160, GMAP210)- and trans (golgin97, golgin245, GCC88, GCC185)-golgins results in novel protein condensates. Focused ion beam scanning electron microscopy (FIB-SEM) images of GM130 condensates reveal a complex internal organization with branching aqueous channels. Condensates formed from cis‐Golgi‐localized golgins GM130, Go…	liquid	The cis‐Golgi‐localized golgins share a propensity to condense into structures that in most cases are reminiscent of dynamic, liquid‐like assemblies.	PS-other	_	_	_	_	_	_	_	_	_	_	_	_	coiled-coil domain (CC)	Their condensation seems to occur due to interactions among their coiled‐coil domains.	_	_	_
psother318	Haotai Xie	32142787	Homo sapiens	_	Q00994	hBEX3	Nucleus	Neuronal granule	_	_	in vitro droplet formation	In the presence of fragments of tRNA (tRFs), biomolecular condensates were smaller and in higher number, showing acridine orange green fluorescence emission, which corroborated with the presence of base-paired nucleic acids. Additionally, we found that over time hBEX3 transits from liquid condensates to aggregates that are reversible upon temperature increment and dissolved by 1,6-hexanediol. hBE…	liquid	Crowding with bovine serum albumin (BSA) resulted in different phases within liquid droplets of hBEX3 with small tRNAs.	PS-other	26-63	_	_	_	tRNA	The decreased size and increased number of condensates of hBEX3 in the presence of small tRNAs corroborates the role of the nucleic acid on promoting liquid–liquid phase separation.	_	_	_	_	_	_	R-rich regions	BEX3 has two arginine-rich regions that are considered drivers of phase separation via electrostatic forces between guanidine groups and RNA.	_	_	Under mild physiological conditions, hBEX3 forms oligomers and aggregates with amyloid characteristics
psother38	Xinxin Wang	26388440	Homo sapiens	HeLa cells,X. laevis oocytes	O43670	hBuGZ	Cytoplasm	Spindle apparatus	_	_	in vivo droplet formation	We demonstrate that the evolutionarily conserved low-complexity protein, BuGZ, undergoes phase transition or coacervation to promote assembly of both spindles and their associated components. BuGZ forms temperature-dependent liquid droplets alone or on microtubules in physiological buffers. Coacervation in vitro or in spindle and spindle matrix depends on hydrophobic residues in BuGZ.	_	_	PS-other	_	_	_	_	_	_	_	_	_	_	_	_	_	_	_	_	_
psother380	Haotai Xie	32668013	Homo sapiens	HeLa cells	Q08379	GM130	Cytoplasm	Golgin condensate	_	_	in vivo droplet formation,in vivo FRAP	Recently, we reported that the cis-Golgi-localized golgin GM130 can phase-separate to form dynamic, liquid-like condensates in vitro and in vivo. Focused ion beam scanning electron microscopy (FIB-SEM) images of GM130 condensates reveal a complex internal organization with branching aqueous channels. Condensates formed from cis‐Golgi‐localized golgins GM130, Golgin160, and GMAP210. Pairs of golgi…	liquid	The purified cis‐Golgi‐localized golgin GM130 can phase‐separate into liquid‐like condensates.	PS-other	_	_	_	_	_	_	_	_	_	_	_	_	coiled-coil domain (CC)	Their condensation seems to occur due to interactions among their coiled‐coil domains.	_	_	_
psother308	Haotai Xie	32025038	Saccharomyces cerevisiae	Yeast	P53104	Atg1	Cytoplasm	Pre-autophagosomal structure	32025038-P53104-1	_	in vitro droplet formation,in vitro FRAP,in vivo droplet formation,in vivo FRAP	Here we show that the pre-autophagosomal structure (PAS) is in fact a liquid-like condensate of Atg proteins. The autophagy-initiating Atg1 complex undergoes phase separation to form liquid droplets in vitro, and point mutations or phosphorylation that inhibit phase separation impair PAS formation in vivo. In vitro experiments show that Atg1-complex droplets can be tethered to membranes via speci…	liquid	Here we show that the PAS is in fact a liquid-like condensate of Atg proteins.	PS-other	1-897	Atg13,Atg17,Atg29,Atg31	Q06628,Q06410,Q12092,Q12421	As Atg1 was dispensable for droplet formation, Atg1 can be considered as a client, whereas the other components act as scaffolds; we therefore refer to the Atg13–Atg17–Atg29–Atg31 droplets as scaffold droplets.	_	_	_	_	T226;phosphorylation	Atg1 and Ptc2 regulate the reversible phase separation of the Atg1 complex through phosphorylating and dephosphorylating Atg13 Ser428/429. Notably, dephosphorylation at Atg13 Ser428/429 is faster than that at Atg1 Thr226.	_	_	intrinsically disordered region (IDR)	Phase separation is implicated at a fundamental level in PAS formation, with the interactions between IDR-containing Atg1-complex components critical for the early PAS.	_	_	_
psother246	Xinxin Wang	31481798	Homo sapiens	_	P68431	H3	Nucleus	_	_	_	in vitro droplet formation	Here, we demonstrate that the inner-centromere targeting region of the CPC can phase-separate in vitro and provide strong evidence that the CPC at the inner-centromere exist in a phase-separated state. We also demonstrate that the CPC’s ability to undergo phase-separation is important for its inner-centromere localization and function. We tested whether subunits of the CPC could phase-separate in…	liquid	The ISB coacervates display liquid-like properties that are similar to those observed in phase-separating proteins. They are highly circular in shape, the larger coacervates undergo shear upon placement of a coverslip, and the coacervates undergo fusion at early time points after induction of phase-separation	PS-other	H3 peptide	Survivin,Borealin,INCENP	O15392,O13024,Q53HL2	We observed that α-satellite DNA, histone H3.3 polynucleosomes, Histone H3.1 mononucleosomes, H3T3ph mononucleosomes and microtubule bundles all induce phase-separation under conditions where ISB exists in a homogeneous phase on its own	_	_	_	_	phosphorylation	H3T3ph peptides were enriched in coacervates more than unphosphorylated peptides.	_	_	_	_	_	_	_
psother311	Haotai Xie	32025038	Saccharomyces cerevisiae	Yeast	Q12092	Atg29	Cytoplasm	Pre-autophagosomal structure	32025038-Q06628-1	Phase diagram of the formation of scaffold droplets at indicated NaCl concentrations and pH values.	in vitro droplet formation,in vitro FRAP,in vivo droplet formation,in vivo FRAP	Here we show that the pre-autophagosomal structure (PAS) is in fact a liquid-like condensate of Atg proteins. The autophagy-initiating Atg1 complex undergoes phase separation to form liquid droplets in vitro, and point mutations or phosphorylation that inhibit phase separation impair PAS formation in vivo. As Atg1 was dispensable for droplet formation, Atg1 can be considered as a client, whereas …	liquid	Here we show that the PAS is in fact a liquid-like condensate of Atg proteins.	PS-other	1-213	Atg1,Atg13,Atg17,Atg31	P53104,Q06628,Q06410,Q12421	As Atg1 was dispensable for droplet formation, Atg1 can be considered as a client, whereas the other components act as scaffolds; we therefore refer to the Atg13–Atg17–Atg29–Atg31 droplets as scaffold droplets.	_	_	_	_	_	_	_	_	_	_	_	_	_
psother309	Haotai Xie	32025038	Saccharomyces cerevisiae	Yeast	Q06410	Atg17	Cytoplasm	Pre-autophagosomal structure	32025038-Q06628-1	Phase diagram of the formation of scaffold droplets at indicated NaCl concentrations and pH values.	in vitro droplet formation,in vitro FRAP,in vivo droplet formation,in vivo FRAP	Here we show that the pre-autophagosomal structure (PAS) is in fact a liquid-like condensate of Atg proteins. The autophagy-initiating Atg1 complex undergoes phase separation to form liquid droplets in vitro, and point mutations or phosphorylation that inhibit phase separation impair PAS formation in vivo. As Atg1 was dispensable for droplet formation, Atg1 can be considered as a client, whereas …	liquid	Here we show that the PAS is in fact a liquid-like condensate of Atg proteins.	PS-other	1-417	Atg1,Atg13,Atg29,Atg31	P53104,Q06628,Q12092,Q12421	As Atg1 was dispensable for droplet formation, Atg1 can be considered as a client, whereas the other components act as scaffolds; we therefore refer to the Atg13–Atg17–Atg29–Atg31 droplets as scaffold droplets.	_	_	_	_	_	_	p.D247A,p.P393A	Formation of scaffold droplets was severely impaired by the F430A or F375A mutation in Atg13 and the D247A or P393A mutation in Atg17	_	_	_	_	_
psother186	Xinxin Wang	31268421	Homo sapiens	Jurkat T cells	P62993	Grb2	Cytoplasm	Receptor cluster	_	_	in vitro droplet formation,in vivo droplet formation	During T cell activation, biomolecular condensates form at the immunological synapse (IS) through multivalency-driven phase separation of LAT, Grb2, Sos1, SLP-76, Nck, and WASP. These condensates move radially at the IS, traversing successive radially-oriented and concentric actin networks. To understand this movement, we biochemically reconstituted LAT condensates with actomyosin filaments. We f…	_	_	PS-other	1-217	Sos1,pSLP76,Nck,WASP,N-WASP,pLAT	Q07889,Q13094,P16333,P42768,O00401,O43561	We induced LAT phase separation into condensates by adding an increasing subset of binding partners, in the order Grb2, Sos1, phospho-SLP-76 (pSLP-83), Nck, and, finally, WASP or N-WASP	_	_	_	_	_	_	_	_	_	_	_	_	_
psother165	Xinxin Wang	30963611,26359986	Saccharomyces cerevisiae	Yeast	P46655	Gus1	Cytoplasm	Stress granule	_	_	in vivo droplet formation	Proteins detected to aggregate by mass spectrometry after an 8-minute 46°C heat shock also form foci. Mes1 and Gus1, components of the multisynthetase complex, form cytosolic foci colocalized with Pab1. Arc1, the third multisynthetase component, likewise forms fluorescent foci co-localized with Gus1. Ola1, a superaggregating cytosolic protein previously implicated in translation termination, also…	_	_	PS-other	_	Mes1,Arc1	P00958,P46672	Mes1 and Gus1, components of the multisynthetase complex, form cytosolic foci colocalized with Pab1. Arc1, the third multisynthetase component, likewise forms fluorescent foci co-localized with Gus1.	_	_	_	_	_	_	_	_	_	_	_	_	_
psother298	Haotai Xie	31952807	Homo sapiens	HeLa cells	P07305	H1	Nucleus	_	31952807-P07305-1	_	in vitro droplet formation,in vivo droplet formation,in vivo FRAP	We demonstrate that the linker histone H1 condenses into liquid-like droplets in the nuclei of HeLa cells. The droplets, observed during the interphase of the cell cycle, are colocalized with DNA-dense regions indicative of heterochromatin. In vitro, H1 readily undergoes LLPS with both DNA and nucleosomes of varying lengths but does not phase separate in the absence of DNA. The nucleosome core pa…	liquid	The puncta are liquid-like droplets rich in H1 and chromatin.	PS-other	1-194	_	_	_	_	_	150-bp dsDNA	LLPS of H1 with DNA under charge-balanced ratios suggests that both H1 and DNA act as scaffold components.	_	_	_	_	_	_	_	_	_
psother375	Haotai Xie	32594560,31543265	Homo sapiens	HeLa cells	P07305	H1	Nucleus	_	_	_	in vivo droplet formation,in vivo FRAP	We demonstrate that reconstituted chromatin undergoes histone tail-driven liquid-liquid phase separation (LLPS) in physiologic salt and when microinjected into cell nuclei, producing dense and dynamic droplets. Linker histone H1 and internucleosome linker lengths shared across eukaryotes promote phase separation of chromatin, tune droplet properties, and coordinate to form condensates of consiste…	liquid	Chromatin droplets are highly concentrated and liquid-like.	PS-other	_	_	_	_	_	_	chromatin	Linker histone H1 also increases the droplet concentration of chromatin formed with 46 base pair linker lengths.	acetylation	Acetylation of histone tails can tune the density and material properties of chromatin droplets in vitro, illustrating a potential physical mechanism by which “open” chromatin might be formed in cells.	_	_	C-terminal domain (CTD)	The C-terminal domain of histone H1 promotes phase separation of chromatin with altered material properties.	_	_	_
psother471	Haotai Xie	33235361	Rattus norvegicus	_	Q00960	GluN2B	Cytoplasm	Postsynaptic density	_	_	in vitro droplet formation,in vitro FRAP	Under basal condition, CaMKIIα is recruited to the Shank3 subcompartment of postsynaptic density (PSD) via phase separation. Rise of Ca2+ concentration induces GluN2B-mediated recruitment of active CaMKIIα and formation of the CaMKIIα/GluN2B/PSD-95 condensates, which are autonomously dispersed upon Ca2+ removal. Protein phosphatases control the Ca2+-dependent shuttling of CaMKIIα between the two …	liquid	The FRAP assays indicated that both PSD-95 and GluN2B in the droplets constantly exchanged with molecules in the diluted solution.	PS-other	1170-1482	CaMKIIα,PSD-95	P11275,P31016	Rise of Ca2+ concentration induces GluN2B-mediated recruitment of active CaMKIIα and formation of the CaMKIIα/GluN2B/PSD-95 condensates, which are autonomously dispersed upon Ca2+ removal.	_	_	_	_	_	_	_	_	_	_	_	_	_
psother299	Haotai Xie	31952807	Homo sapiens	HeLa cells	P0C0S8	H2A	Nucleus	_	31952807-P0C0S8-1	_	in vitro droplet formation,in vivo droplet formation,in vivo FRAP	Unexpectedly, H2A also forms droplets in the presence of DNA and nucleosomes in vitro, whereas the other core histones precipitate. Droplet formation of H2A with DNA cannot be explained simply on the basis of overall positive charge and degree of disorder because the other core histones (H2B, H3, and H4), which have similar overall charge and disorder, precipitate under identical conditions.	liquid	At physiological salt concentration, LLPS of H1/H2A/HP1α with mononucleosomes forms spherical droplets.	PS-other	1-130	_	_	_	_	_	150-bp dsDNA	We also observe multicomponent LLPS of the core histone H2A in the presence of 150-bp DNA	_	_	_	_	_	_	_	_	_
psother152	Haotai Xie	30846600	Homo sapiens	_	P62993	Grb2	Cytoplasm	Receptor cluster	_	_	in vitro droplet formation	The rise-and-fall shape of the measured SOS activation time distribution and the long mean time scale to activation (~50 seconds) establish a basis for kinetic proofreading in the receptor-mediated activation of Ras. Stably recruited SOS is interacting with at least two LAT molecules via multiple Grb2 molecules. We further demonstrate that this kinetic proofreading is modulated by the LAT (linker…	liquid,hydrogel	LAT-Grb2-SOS can undergo a phase transition to form a condensed two-dimensional liquid or gel state consisting of a networked molecular assembly on the membrane surface.	PS-other	1-217	SOS,LAT	Q07889,O43561	LAT-Grb2-SOS can undergo a phase transition to form a condensed two-dimensional liquid or gel state consisting of a networked molecular assembly on the membrane surface.	_	_	_	_	_	_	_	_	SH3 domain,SH2 domain	The PR domain binds the Src homology 3 (SH3) domains of Grb2, whereas the SH2 domain of Grb2 interacts with pY residues on membrane receptors such as LAT or EGFR, thereby localizing SOS onto membrane surfaces in response to receptor activation.	_	_	_
psother379	Haotai Xie	32668013	Homo sapiens	HeLa cells	Q08378	golgin160	Cytoplasm	Golgin condensate	_	_	in vivo droplet formation,in vivo FRAP	Here, we show that the overexpression of each of the remaining cis (golgin160, GMAP210)- and trans (golgin97, golgin245, GCC88, GCC185)-golgins results in novel protein condensates. Focused ion beam scanning electron microscopy (FIB-SEM) images of GM130 condensates reveal a complex internal organization with branching aqueous channels. Condensates formed from cis‐Golgi‐localized golgins GM130, Go…	liquid	The cis‐Golgi‐localized golgins share a propensity to condense into structures that in most cases are reminiscent of dynamic, liquid‐like assemblies.	PS-other	_	_	_	_	_	_	_	_	_	_	_	_	coiled-coil domain (CC)	Their condensation seems to occur due to interactions among their coiled‐coil domains.	_	_	_
psother45	Haotai Xie	27056844	Homo sapiens	Jurkat T cells	P62993	Grb2	Cytoplasm	Receptor cluster	27056844-P62993-1	Valency-dependent clustering of pLAT. LEFT: pLAT wild-type with three Grb2 phosphorylation sites (YYY) or mutants that contain 6 (2xYYY), 2 (FYY, YFY, YYF), 1 (FFY), or 0 (FFF) phospho-tyrosines were incubated with increasing concentrations of Grb2 and Sos1.	in vitro droplet formation,in vitro FRAP,in vivo droplet formation,in vivo FRAP	When TCR phosphorylation was triggered, downstream signaling proteins spontaneously separated into liquid-like clusters that promoted signaling outputs both in vitro and in human Jurkat T cells. Reconstituted clusters were enriched in kinases but excluded phosphatases and enhanced actin filament assembly by recruiting and organizing actin regulators. pLAT, Grb2, and Sos1 clusters exhibited dynami…	liquid	pLAT, Grb2, and Sos1 clusters exhibited dynamic liquid-like properties.	PS-other	1-217	Sos1,LAT	Q07889,O43561	pLAT, Grb2, and Sos1 clusters exhibited dynamic liquid-like properties.	_	_	_	_	_	_	_	_	SH3 domain,SH2 domain	Both SH3 domains of Grb2 were required for cluster formation, indicating a role of protein cross-bridging by this adaptor protein. Three of the four distal phospho-tyrosines in LAT are recognized by the SH2 domain of Grb2	_	_	_
psother303	Haotai Xie	31995729	Saccharomyces cerevisiae	Yeast	P35193	Atg19	Cytoplasm	_	_	_	in vitro droplet formation,in vitro FRAP,in vivo droplet formation,in vivo FRAP	Here, we show that the selective autophagic cargo aminopeptidase I (Ape1) undergoes phase separation to form semi-liquid droplets. The Ape1-specific receptor protein Atg19 localizes to the surface of Ape1 droplets both in vitro and in vivo, with the "floatability" of Atg19 preventing its penetration into droplets. In vitro reconstitution experiments reveal that Atg19 and lipidated Atg8 are necess…	liquid,solid	A P22L mutation solidifies semi-liquid Ape1 droplets.	PS-other	_	Ape1	P14904	In vitro reconstitution experiments reveal that Atg19 and lipidated Atg8 are necessary and sufficient for selective sequestration of Ape1 droplets by membranes.	_	_	_	_	_	_	del1–152	An N-terminal deletion mutant (ΔN; lacking residues 1–152) penetrated into the Ape1 droplets in a similar manner to Atg19CC.	_	_	_	_	_
psother384	Haotai Xie	32668013	Homo sapiens	HeLa cells	Q92805	golgin97	Cytoplasm	Golgin condensate	_	_	in vivo droplet formation,in vivo FRAP	Here, we show that the overexpression of each of the remaining cis (golgin160, GMAP210)- and trans (golgin97, golgin245, GCC88, GCC185)-golgins results in novel protein condensates. Focused ion beam scanning electron microscopy (FIB-SEM) images of GM130 condensates reveal a complex internal organization with branching aqueous channels. Condensates formed from trans‐Golgi/TGN‐localized golgins gol…	liquid	As observed for all golgins in this study, the presence of smooth borders around the condensates as well as their dynamics indirectly supports that these condensates may exhibit liquid‐like properties.	PS-other	_	_	_	_	_	_	_	_	_	_	_	_	GRIP domain	These golgins exhibit GRIP domains that anchor these vesicle tethers via the small GTPase ARL1 to the trans‐Golgi/TGN.	_	_	_
psother604	Xinxin Wang	33852305	Homo sapiens	_	P0C0S8	H2A	_	_	_	_	in vitro droplet formation	By using high-speed atomic force microscopy (HS-AFM), we have observed the dynamic DNA–histone H2A interaction. Reversible liquid–liquid phase separation (LLPS) of the DNA–H2A aggregate was visualized by manipulating salt concentrations.	_	_	PS-other	1-130	_	_	_	_	_	dsDNA	our HS-AFM results clearly show the dynamic of dissolution of histone H2A–DNA complexes in real-time in response to high salt concentrations	_	_	_	_	globular domain,tail	A strong electrostatic attraction between histone H2A and DNA could be sufficient to initiate spontaneous wrapping without the necessity of ATP energy sources. Both the globular domain and tails of histone H2A can bind DNA.	_	_	_
psother381	Haotai Xie	32668013	Homo sapiens	HeLa cells	Q13439	golgin245	Cytoplasm	Golgin condensate	_	_	in vivo droplet formation,in vivo FRAP	Here, we show that the overexpression of each of the remaining cis (golgin160, GMAP210)- and trans (golgin97, golgin245, GCC88, GCC185)-golgins results in novel protein condensates. Focused ion beam scanning electron microscopy (FIB-SEM) images of GM130 condensates reveal a complex internal organization with branching aqueous channels. Condensates formed from trans‐Golgi/TGN‐localized golgins gol…	liquid	As observed for all golgins in this study, the presence of smooth borders around the condensates as well as their dynamics indirectly supports that these condensates may exhibit liquid‐like properties.	PS-other	_	_	_	_	_	_	_	_	_	_	_	_	GRIP domain	These golgins exhibit GRIP domains that anchor these vesicle tethers via the small GTPase ARL1 to the trans‐Golgi/TGN.	_	_	_
psother445	Haotai Xie	33080222	Homo sapiens	_	P62993	Grb2	Cytoplasm	Receptor cluster	_	_	in vitro droplet formation	Here, we reconstitute the linker for activation of T cells (LAT):growth-factor-receptor-bound protein 2 (Grb2):son of sevenless (SOS) protein condensation on the surface of giant unilamellar vesicles capable of undergoing lipid phase separations. Our results indicate that the assembly of the protein condensate on the membrane surface can drive lipid phase separation.	_	_	PS-other	1-217	SOS,LAT	Q07889,O43561	The LAT:Grb2:SOS protein condensation phase transition is reversible.	_	_	_	_	_	_	_	_	SH2 domain,SH3 domain	Three of the phosphotyrosines on LAT are canonical docking sites for the SH2 domain of growth-factor-receptor-bound protein 2 (Grb2), a cytosolic adaptor protein. Grb2 additionally has SH3 domains, which bind to the proline-rich domain of SOS, a guanine nucleotide exchange factor that activates Ras.	_	_	_
psother452	Haotai Xie	33139925	Rattus norvegicus	HeLa cells	P20781	GlyR β	Cytoplasm	Postsynaptic density	33139925-Q03555-1	The degree of phase separation at each data point was derived from the turbidity assay.	in vitro droplet formation,in vitro FRAP,in vivo droplet formation,in vivo FRAP	Multivalent interactions between GlyR-βL and GPHN-E are required for the phase separation of the complex. Phase separation of the GPHN-E/GlyR-βLD complex is highly sensitive to salt concentrations. Charge–charge interactions are critical for the phase separation of the GPHN-E/GlyR-βLD complex. A negatively charged surface away from the GlyR-βL core binding site on GPHN-E participates in binding t…	liquid	Fluorescence recovery after photobleaching (FRAP) experiments showed that both components could dynamically diffuse between the condensed phase and the dilute phase.	PS-other	349-474	gephyrin	Q03555	Binding of dimerized GlyR β subunit cytoplasmic loop triggers phase separation of GPHN-E.	_	_	_	_	_	_	_	_	_	_	_	_	Binding of dimerized GlyR β subunit cytoplasmic loop triggers phase separation of GPHN-E.
psother132	Haotai Xie	30244836	Homo sapiens	HEK293T cells,HeLa cells	Q9UER7	DAXX	Nucleus	Nuclear speckle	30244836-Q9UER7-1	_	in vitro droplet formation,in vitro FRAP,in vivo droplet formation,in vivo FRAP	DAXX and SPOP co-localize in liquid nuclear organelles. DAXX and SPOP undergo phase separation in vitro. This observation suggests that weak multivalent interactions between SPOP and DAXX result in a sol-gel transition coupled to phase separation. Multiple weak SPOP-binding motifs in DAXX mediate phase separation with SPOP.	liquid	DAXX forms the liquid-promoting contacts.	PS-other	495-740	SPOP	O43791	SPOP and DAXX undergo phase separation in vitro and in cells, which depends on SPOP oligomerization.	_	_	_	_	_	_	_	_	intrinsically disordered C-terminal region	At concentrations of above ~100 μM, H- intrinsically disordered C-terminal region of DAXX (cDaxx) forms condensed droplets.	_	_	_
psother199	Xinxin Wang	31285266	Saccharomyces cerevisiae	BY4741 strain	P32288	Gln1	Cytoplasm	Hyperosmotic shock foci	_	_	in vivo droplet formation	We describe a novel instant response of the cell to hyperosmosis, during which chaperones and other proteins form numerous foci with properties uncharacteristic of classical aggregates. These foci appeared/disappeared seconds after shock onset/removal, in close correlation with cell volume changes. Genome-wide and targeted testing revealed chaperones, metabolic enzymes, P-body components and amyl…	hydrogel	The shape and dynamics of appearance and disappearance of OSFs were inconsistent with classic protein aggregation, but indicated highly reversible formation of entities with unusual properties and morphology. This led us to propose a new model of the cytosol as gel-like ‘beads’ suspended in a liquid network.	PS-other	_	_	_	_	_	_	_	_	_	_	_	_	_	_	_	_	_
psother88	Haotai Xie	29074706	Xenopus laevis	_	Q91820	AurA	Nucleus	Spindle apparatus	_	_	in vitro droplet formation	In this study, we report that BuGZ promotes Aurora A (AurA) activation in vitro. Depletion of BuGZ in cells reduces the amount of phosphorylated AurA on spindle MTs. BuGZ also enhances MCAK phosphorylation. The two zinc fingers in BuGZ directly bind to the kinase domain of AurA, which allows AurA to incorporate into the coacervates formed by BuGZ in vitro. Importantly, mutant BuGZ that disrupts t…	liquid	AurA incorporation into the BuGZ liquid droplets in vitro.	PS-other	127-407	BuGZ	Q7ZXV8	The two zinc fingers in BuGZ directly bind to the kinase domain of AurA, which allows AurA to incorporate into the coacervates formed by BuGZ in vitro.	_	_	_	_	_	_	_	_	C-terminal kinase domain	The two zinc fingers in BuGZ directly bind to the kinase domain of AurA, which allows AurA to incorporate into the coacervates formed by BuGZ in vitro.	_	_	_
psother4	Xinxin Wang	16263762,29424691	Homo sapiens	COS-7 cells,293T cells	O15169	Axin	Cytoplasm	_	_	_	in vivo droplet formation,in vivo FRAP	High-resolution confocal microscopy and photobleaching experiments indicate that the GFP-Dvl2 puncta are protein assemblies; there is a constant exchange of GFP-Dvl2 between puncta and a diffuse cytoplasmic pool, which, therefore, are in a dynamic equilibrium with each other. The same is true for the DIX domain of Dvl2 itself and also for Axin-GFP, which equilibrates between the punctate and cyto…	liquid	We use photobleaching to show that the puncta of DIX-domain-containing proteins, such as Dvl2 and Axin, are in a dynamic equilibrium with diffuse cytosolic protein.	PS-other	_	_	_	_	_	_	_	_	_	_	_	_	_	_	_	_	_
psother440	Haotai Xie	33060621	Homo sapiens	SW480 cells	O15169	Axin1	Cytoplasm	_	_	_	in vivo droplet formation	The intrinsically disordered region (IDR) of APC, which contains multiple β-catenin and Axin interacting sites, undergoes liquid-liquid phase separation (LLPS) in vitro. Expression of the APC IDR in colorectal cells promotes Axin puncta formation and β-catenin degradation. Our results support the model that multivalent interactions between APC and Axin drives the β-catenin destruction complex to …	_	_	PS-other	1351-1552,1351-1913,1351-2070,1553-2070,1914-2070	APC	P25054	Multivalent APC IDRs decrease the critical concentration of Axin that required for puncta formation.	_	_	_	_	_	_	_	_	_	_	_	_	_
psother571	Xinxin Wang	33723425	Homo sapiens	M1a cells,BM2 cells	O15169	AXIN1	Cytoplasm	_	_	_	in vivo droplet formation,in vivo FRAP	Cotransfection of AXIN1–GFP and DACT1–tdTomato into HEK293T cells revealed that both proteins formed condensates; however, these formed into distinct structures .	_	_	PS-other	_	_	_	_	_	_	_	_	_	_	_	_	_	_	_	_	_
psother242	Xinxin Wang	31442668	Homo sapiens	HeLa cells,U2OS cells	Q9H6S1	AZI2	Cytoplasm	SINT-speckle	_	_	in vivo droplet formation	This study reveals that cellular stress leads to the incorporation of the adaptor protein SINTBAD (TBKBP1) into membraneless, cytosolic speckles. Determination of the interactome identified >100 proteins forming constitutive and stress-inducible members of an MLO that we termed SINT-speckles. SINT-speckles partially colocalize with activated TBK1, and deletion of SINTBAD and the SINT-speckle comp…	solid	These results show that most adverse agents, with the exception of inflammatory stimuli, triggered translocation of SINTBAD to the nuclear/insoluble fraction	PS-other	_	SINTBAD,ABIN2,PTPN23	A7MCY6,Q8NFZ5,Q9H3S7	AZI2 and ABIN2 are components of constitutive SINT-speckles already occurring in unstressed cells; Costaining with SINTBAD revealed a complete colocalization in speckles after treatment with heat shock or arsenite, confirming PTPN23 as a bona fide constituent of speckles; the coexpression of AZI2 and SINTBAD triggered the formation of speckles even in unstressed cells and displayed a very high de…	_	_	_	_	_	_	_	_	_	_	_	_	_
psother248	Xinxin Wang	31481798	Homo sapiens	U2OS cells,HeLa cells	Q53HL2	Borealin	Nucleus	_	31481798-Q53HL2-1,31481798-Q53HL2-2	ISBΔ165-180 indicates that Borealin in ISB complex lacks amino acid 165-180, so is ISBΔ139-160.	in vitro droplet formation,in vitro FRAP,in vivo droplet formation	Here, we demonstrate that the inner-centromere targeting region of the CPC can phase-separate in vitro and provide strong evidence that the CPC at the inner-centromere exist in a phase-separated state. We also demonstrate that the CPC’s ability to undergo phase-separation is important for its inner-centromere localization and function. We tested whether subunits of the CPC could phase-separate in…	liquid	The ISB coacervates display liquid-like properties that are similar to those observed in phase-separating proteins. They are highly circular in shape, the larger coacervates undergo shear upon placement of a coverslip, and the coacervates undergo fusion at early time points after induction of phase-separation	PS-other	1-280	Survivin,Borealin,H3	O15392,O13024,P68431	We observed that α-satellite DNA, histone H3.3 polynucleosomes, Histone H3.1 mononucleosomes, H3T3ph mononucleosomes and microtubule bundles all induce phase-separation under conditions where ISB exists in a homogeneous phase on its own.	_	_	_	_	_	_	p.R132A/K133A/R139A/K141A/R142A/K147A/K148A/R149A/K157A/K159A/K161A/R162A/R165A/R175A/E177A/K183A,p.R139A/K141A/R142A/K147A/K148A/R149A/K157A/K159A,p.A139_K160del	We mutated 8 positively charged residues in the 139-160 region of Borealin to alanine (p.R139A/K141A/R142A/K147A/K148A/R149A/K157A/K159A). We also mutated 5 additional positively charged residues surrounding 139-160aa region to alanine (p.R132A/K133A/R139A/K141A/R142A/K147A/K148A/R149A/K157A/K159A/K161A/R162A/R165A/R175A/E177A/K183A). Both of these mutants were defective in phase-separation. Bore…	_	_	_	_	_
psother247	Xinxin Wang	31481798	Xenopus laevis	_	Q3KPK4	Borealin	Nucleus	_	_	_	in vitro droplet formation	Here, we demonstrate that the inner-centromere targeting region of the CPC can phase-separate in vitro and provide strong evidence that the CPC at the inner-centromere exist in a phase-separated state. We also demonstrate that the CPC’s ability to undergo phase-separation is important for its inner-centromere localization and function. We tested whether subunits of the CPC could phase-separate in…	liquid	The ISB coacervates display liquid-like properties that are similar to those observed in phase-separating proteins. They are highly circular in shape, the larger coacervates undergo shear upon placement of a coverslip, and the coacervates undergo fusion at early time points after induction of phase-separation	PS-other	1-279	Survivin,Borealin	Q8JGN5,Q9NQS7	The homologous complex from Xenopus laevis also phase-separated demonstrating evolutionary conservation of this property.	_	_	_	_	_	_	_	_	_	_	_	_	_
psother504	Xinxin Wang	33479219	Homo sapiens	HeLa cells	Q13283	G3BP1	Cytoplasm	SARS-CoV-2 N condensate	_	_	in vivo droplet formation	To learn whether G3BP1 was involved in the N protein condensation, we conducted immunostaining of endogenous G3BP1 in unstressed and stressed HeLa cells, which displayed well co-localization of G3BP1 with N protein puncta under arsenite induction. However, the ∆N truncation was mostly diffused in cells. In addition, we overexpressed N-GFP or ∆N-GFP with mCherry-G3BP1 fusion protein in HeLa cells.…	_	_	PS-other	_	N	P0DTC9	upon arsenite stimulation, most N-GFP protein formed condensates together with mCherry-G3BP1	_	_	_	_	_	_	_	_	_	_	_	_	_
psother503	Xinxin Wang	33479198	Homo sapiens	U2OS cells	Q13283	G3BP1	Cytoplasm	SARS-CoV-2 N condensate	_	_	in vivo droplet formation	We imaged U2OS cells expressing Clover-tagged N, and observed strong colocalization with G3BP1, but not other known stress granule proteins, including UBAP2L, DDX1, and EIF3η. The colocalization of N with G3BP1 is even more obvious in cells expressing phosphorylation-resistant N14SA and NΔSR variant proteins, while the phospho-mimic mutant N11SD behaves similarly to wild-type protein.	_	_	PS-other	_	N	P0DTC9	the SARS-CoV-2 N protein forms RNA:protein condensates that recruit G3BP1, but not other stress granule proteins.	_	_	_	_	_	_	_	_	_	_	_	_	_
psother555	Xinxin Wang	33645620	Homo sapiens	_	P15056	B-Raf	_	_	_	_	in vitro droplet formation,in vitro FRAP	We show that signaling proteins, such as K-Ras4B, a small GTPase that acts as a molecular switch and regulates many cellular processes including proliferation, apoptosis and cell growth, can colocalize in LAF1 droplets. Colocalization is facilitated by electrostatic interactions between the positively charged polybasic domain of K-Ras4B and the negatively charged motifs of LAF1. The interaction p…	liquid	The interaction partners B- and C-Raf of K-Ras4B can also be recruited to the liquid droplets.	PS-other	RBD domain	K-Ras4B,LAF1,C-Raf	P01116,D0PV95,P04049	ATTO 550-labeled GDP-K-Ras4B proteins were then injected into the solution containing LAF1 droplets. GDP-K-Ras4B protein readily colocalizes in the liquid droplets. both B-Raf-RBD and C-Raf-RBD are not only able to bind to the membrane-associated signaling protein K-Ras4B, they are also able to localize in liquid condensates through interaction with K-Ras4B.	_	_	_	_	_	_	_	_	Ras binding domain (RBD)	both B-Raf-RBD and C-Raf-RBD are not only able to bind to the membrane-associated signaling protein K-Ras4B, they are also able to localize in liquid condensates through interaction with K-Ras4B.	_	_	_
psother411	Haotai Xie	32895492	Homo sapiens	H1 human ESCs	Q15059	BRD3	Nucleus	Transcriptional condensate	32895492-Q15059-1	_	in vitro droplet formation,in vivo droplet formation,in vivo FRAP	Here, we report that endoderm differentiation is regulated by the interaction between the long non-coding RNA (lncRNA) DIGIT and the bromodomain and extraterminal domain protein BRD3. BRD3 forms phase-separated condensates of which the formation is promoted by DIGIT, occupies enhancers of endoderm transcription factors and is required for endoderm differentiation. DIGIT promotes the formation of …	liquid	BRD3 shows properties of liquid–liquid phase-separated condensates	PS-other	1-726	_	_	_	DIGIT	BRD3 forms phase-separated condensates of which the formation is promoted by DIGIT, occupies enhancers of endoderm transcription factors and is required for endoderm differentiation.	_	_	_	_	_	_	_	_	_	_	_
psself195	Haotai Xie	32203489	Homo sapiens	C33A cells	O60885	BRD4	Nucleus	_	32203489-O60885-1	_	in vitro droplet formation,in vivo droplet formation,in vivo FRAP	Here, we report that, in human cancer cells, BRD4S forms nuclear puncta that possess liquid-like properties and that colocalize with BRD4L, MED1 and sites of histone H3 lysine 27 acetylation. BRD4 puncta are correlated with BRD4S but not BRD4L expression levels. BRD4S knockdown reduces BRD4S condensation, and ectopic expression promotes puncta formation and target gene transcription. BRD4S nuclea…	liquid	BRD4S forms nuclear puncta that possess liquid-like properties.	PS-self	1-719,347-720,44-477	_	_	_	_	_	_	_	phosphorylation	Phosphorylation of BRD4S (a.a. 1–719) or BD2-CPS in the serine-rich region using CK2 kinase, as reported previously, markedly reduced LLPS of p-BRD4 proteins.	_	_	basic residue-enriched interaction domain (BID)	These results highlight the importance of both the IDR and structured histone binding BrDs in BRD4S for LLPS formation. BD2-ET and NPS-ET, which comprise extended IDR domains (NPS and BID), undergo LLPS, whereas BD2-BID, BD2-BID-02 and BID-ET domains, with truncated IDRs, produced smaller and fewer liquid droplets.	_	_	_
psself95	Xinxin Wang	29930091	Homo sapiens	mESCs cells	O60885	BRD4	Nucleus	Nuclear speckle	_	_	in vitro droplet formation,in vitro FRAP,in vivo droplet formation,in vivo FRAP	Here we demonstrate that the SE-enriched transcriptional coactivators BRD4 and MED1 form nuclear puncta at SEs that exhibit properties of liquid-like condensates and are disrupted by chemicals that perturb condensates. The intrinsically disordered regions (IDRs) of BRD4 and MED1 can form phase-separated droplets, and MED1-IDR droplets can compartmentalize and concentrate the transcription apparat…	liquid	The IDRs of both MED1 and BRD4 formed phase-separated liquid droplets in vitro, and these droplets exhibited features characteristic of condensates formed by networks of weak protein-protein interactions.	PS-self	IDR region	MED1,RBP1	Q15648,P09455	we found that the MED1-IDR droplets (mCherry-fused) could incorporate, and thus concentrate, the BRD4-IDR protein (mEGFP-fused); Immunoblot analysis revealed that BRD4 and the largest subunit of RNAPII (RPB1) were enriched in pelleted droplets in a MED1-IDR dose-dependent manner. These results indicate that the MED1-IDR droplets can incorporate BRD4 and RNAPII.	_	_	_	_	_	_	_	_	intrinsically disordered region (IDR)	the BRD4-IDR and MED1-IDR droplets form a distribution of sizes dependent on the conditions of the system and, once formed, respond to changes in the system, with rapid adjustments in size. These features are characteristic of phase-separated condensates formed by networks of weak protein-protein interactions	_	_	_
psself329	Xinxin Wang	33597515	Homo sapiens	_	O60885	BRD4	_	_	_	_	in vitro droplet formation	Here we show that cellular proteins, which form condensates at low salt concentrations, including FUS, TDP-43, Brd4, Sox2, and Annexin A11, can reenter a phase-separated regime at high salt concentrations. By bringing together experiments and simulations, we demonstrate that this reentrant phase transition in the high-salt regime is driven by hydrophobic and non-ionic interactions, and is mechani…	liquid	An analysis of droplet shape revealed that both low- and high-salt condensates exhibit a high degree of circularity, and have similar areal distributions, substantiating their liquid-like character and structural similarities in both salt regimes.	PS-self	1-1362	_	_	_	_	_	_	_	_	_	_	_	_	_	_	_	_
psother172	Xinxin Wang	31065677	Mus musculus	MEF cells	Q9ESU6	BRD4	Cytoplasm	_	_	_	in vivo droplet formation	The C-terminal LCD of BRD4 undergoes phase separation in vitro and BRD4 forms puncta as membraneless organelles. Unexpectedly, deletion of the C-terminal LCD in mice and in human cells results in enlarged BRD4 puncta. One possible explanation is that the LCD drives LLPS and prevents BRD4-S accumulation at specific locations.	_	_	PS-other	_	_	_	_	_	_	_	_	_	_	ΔLCD	deletion of the C-terminal LCD in mice and in human cells results in enlarged BRD4 puncta	low-complexity domain(LCD)	The C-terminal LCD of BRD4 undergoes phase separation in vitro and BRD4 forms puncta as membraneless organelles. Unexpectedly, deletion of the C-terminal LCD in mice and in human cells results in enlarged BRD4 puncta. One possible explanation is that the LCD drives LLPS and prevents BRD4-S accumulation at specific locations. The ratio of BRD4-L and BRD4-S in BRD4 puncta is important for maintaini…	_	_	_
psother93	Haotai Xie	29463567	Homo sapiens	PC12 cells	Q13283	G3BP1	Cytoplasm	Stress granule	_	_	in vivo droplet formation	Both RBPs(Ras GTPase-activating protein SH3-domain-binding protein (G3BP1) and insulin-like growth factor II mRNA-binding protein 1 (IMP1)) exhibited different exchange kinetics between SGs. Within SGs, single-molecule localization microscopy revealed distributed hotspots of immobilized G3BP1 and IMP1 that reflect the presence of relatively immobile nanometer-sized nanocores. We demonstrate alter…	liquid	We demonstrate alternating binding in nanocores and anomalous diffusion in the liquid phase with similar characteristics for both RBPs.	PS-other	255-466	_	_	_	_	_	_	_	_	_	_	_	low-complexity domain (LCD),RNA-binding domain	Two LC regions with a RNA-binding domain regarding G3BP1 are sufficient for dynamic exchange between SGs.	_	_	_
psother456	Haotai Xie	33169020	Homo sapiens	Mesenchymal stem cells	O60885	BRD4	Nucleus	_	_	_	in vivo droplet formation	Measurement of MED1 and BRD4 nuclear distribution showed that these cofactors were distributed in clusters. MLL4Q4092X MSCs had decreased intensity of BRD4 and MED1 condensates compared to the WT MSCs. An independent MSC clone carrying the MLL4P4093X mutation yielded a similar pattern, as did KS patient-derived fibroblasts. Determining the number and distribution of BRD4 and MED1 clusters within …	_	_	PS-other	_	MLL4	O14686	MLL4 Q4092X MSCs had decreased intensity of BRD4 and MED1 condensates compared to the WT MSCs.	_	_	_	_	_	_	_	_	_	_	_	_	_
psother591	Xinxin Wang	33771451,33333019	Homo sapiens	V6.5 murine embryonic stem cells	O60885	BRD4	Nucleus	_	_	_	in vitro droplet formation,in vitro FRAP,in vivo droplet formation	Addition of 6–400 nM of each of these RNAs to 1,000 nM MED1-IDR (protein:RNA ratios = 167:2.5) stimulated formation of MED1-IDR condensates at low RNA concentrations and dissolved MED1-IDR condensates at higher RNA concentrations. BRD4 is another key component of transcriptional condensates, and BRD4-IDR protein exhibits condensate behaviors very similar to those of MED1-IDR; the effects of incre…	_	_	PS-other	IDR region	_	_	_	Pou5f1 enhancer RNA,Trim28 enhancer RNA,Nanog enhancer RNA	Addition of 6–400 nM of each of these RNAs to 1,000 nM MED1-IDR (protein:RNA ratios = 167:2.5) stimulated formation of MED1-IDR condensates at low RNA concentrations and dissolved MED1-IDR condensates at higher RNA concentrations. the effects of increasing RNA levels on formation and dissolution of BRD4-IDR condensates were very similar to those observed for MED1-IDR	_	_	_	_	_	_	intrinsically disordered region(IDR)	Addition of 6–400 nM of each of these RNAs to 1,000 nM MED1-IDR (protein:RNA ratios = 167:2.5) stimulated formation of MED1-IDR condensates at low RNA concentrations and dissolved MED1-IDR condensates at higher RNA concentrations. the effects of increasing RNA levels on formation and dissolution of BRD4-IDR condensates were very similar to those observed for MED1-IDR	_	_	_
psother348	Haotai Xie	32302565,32302570	Homo sapiens	U2OS cells	Q9UN86	G3BP2	Cytoplasm	P-body,Stress granule	_	_	in vivo droplet formation,in vivo FRAP	G3BP dimerization and RNA binding are necessary but not sufficient for stress granule formation. For G3BP, removal of either acidic IDR1 or both IDR1 and IDR2 (IDR1/2) causes only a minor shift in its threshold for LLPS. Stress granule condensation requires G3BP-UBAP2L complexes. High valence G3BP RBD nodes are sufficient for stress granule formation with attached P-bodies.	liquid	Such condensates mimic the properties of endogenous SGs, including a dependence on RNA influx, recruitment of SG proteins and polyA+ mRNA with attachment of PBs, and liquid-like dynamics.	PS-other	_	UBAP2L	Q14157	Stress granule condensation requires G3BP-UBAP2L complexes.	_	_	_	_	_	_	_	_	_	_	_	_	_
psother351	Haotai Xie	32302565,32302572	Homo sapiens	HeLa cells,U2OS cells	Q9UN86	G3BP2	Cytoplasm	Stress granule	_	_	in vitro droplet formation	G3BP2 is a G3BP1 homolog with more arginine residues within the RG-rich region. Indeed, the phase-separated fraction was higher for G3BP2 compared with G3BP1 in protein-only systems and in RNA-dependent phase separation. Like G3BP1, G3BP2 also adopted a compact state that was stabilized by electrostatic interactions.	liquid	G3BP harnesses the criticality of phase separation to form liquid condensates in response to local changes in RNA concentration.	PS-other	1-482	_	_	_	mRNA,rRNA,NEAT1 RNA	Although G3BP2 formed oligomers at pH 7, it still required RNA to phase-separate at low PEG concentrations.	_	_	_	_	_	_	RG-rich region	G3BP2 is a G3BP1 homolog with more arginine residues within the RG-rich region.	_	_	Although G3BP2 formed oligomers at pH 7, it still required RNA to phase-separate at low PEG concentrations.
psother312	Haotai Xie	32025038	Saccharomyces cerevisiae	Yeast	Q12421	Atg31	Cytoplasm	Pre-autophagosomal structure	32025038-Q06628-1	Phase diagram of the formation of scaffold droplets at indicated NaCl concentrations and pH values.	in vitro droplet formation,in vitro FRAP,in vivo droplet formation,in vivo FRAP	Here we show that the pre-autophagosomal structure (PAS) is in fact a liquid-like condensate of Atg proteins. The autophagy-initiating Atg1 complex undergoes phase separation to form liquid droplets in vitro, and point mutations or phosphorylation that inhibit phase separation impair PAS formation in vivo. As Atg1 was dispensable for droplet formation, Atg1 can be considered as a client, whereas …	liquid	Here we show that the PAS is in fact a liquid-like condensate of Atg proteins.	PS-other	1-196	Atg1,Atg13,Atg17,Atg29	P53104,Q06628,Q06410,Q12092	As Atg1 was dispensable for droplet formation, Atg1 can be considered as a client, whereas the other components act as scaffolds; we therefore refer to the Atg13–Atg17–Atg29–Atg31 droplets as scaffold droplets.	_	_	_	_	_	_	_	_	_	_	_	_	_
psother451	Haotai Xie	33139925	Rattus norvegicus	HeLa cells	P20236	GABAAR	Cytoplasm	Postsynaptic density	33139925-Q03555-2	The degree of phase separation at each data point was derived from the turbidity assay.	in vitro droplet formation,in vitro FRAP,in vivo droplet formation,in vivo FRAP	The key inhibitory synapse scaffold protein gephyrin, when in complex with either glycine or GABAA receptors, spontaneously forms highly condensed molecular assemblies via phase separation both in solution and on supported membrane bilayers. Multivalent and specific interactions between the dimeric E-domain of gephyrin and the glycine/GABAA receptor multimer are essential for the inhibitory PSD (…	liquid	Fluorescence recovery after photobleaching (FRAP) experiments showed that both components could dynamically diffuse between the condensed phase and the dilute phase.	PS-other	360-460	gephyrin	Q03555	GABAAR via its α3 subunit forms phase-separated condensates with gephyrin.	_	_	_	_	_	_	_	_	_	_	_	_	Multivalent and specific interactions between the dimeric E-domain of gephyrin and the glycine/GABAA receptor multimer are essential for the iPSD condensate formation.
psother63	Xinxin Wang	27914198	Caenorhabditis elegans	C.elegans embryos	P34689	GLH-1	Nucleus	P granule	_	_	in vivo droplet formation	GLH-1 appeared both diffuse and enriched in many small (<1 micron diameter) foci. After polarization (mitosis), all proteins were localized, with MEX-5 in the anterior cytoplasm and MEG-3, PGL-1 and GLH-1 in large granules in the posterior cytoplasm.	_	_	PS-other	_	MEG-3, PGL-1	Q9TXM1,Q9TZQ3	MEG-3, PGL-1, and GLH-1 appeared both diffuse and enriched in many small (<1 micron diameter) foci	_	_	_	_	_	_	_	_	_	_	_	_	_
psother304	Haotai Xie	31995729	Saccharomyces cerevisiae	Yeast	P38182	Atg8	Cytoplasm	_	_	_	in vitro droplet formation,in vitro FRAP,in vivo droplet formation,in vivo FRAP	Here, we show that the selective autophagic cargo aminopeptidase I (Ape1) undergoes phase separation to form semi-liquid droplets. The Ape1-specific receptor protein Atg19 localizes to the surface of Ape1 droplets both in vitro and in vivo, with the "floatability" of Atg19 preventing its penetration into droplets. In vitro reconstitution experiments reveal that Atg19 and lipidated Atg8 are necess…	liquid,solid	A P22L mutation solidifies semi-liquid Ape1 droplets.	PS-other	_	Ape1	P14904	In vitro reconstitution experiments reveal that Atg19 and lipidated Atg8 are necessary and sufficient for selective sequestration of Ape1 droplets by membranes.	_	_	_	_	_	_	_	_	_	_	_	_	_
psother260	Xinxin Wang	31492534	Mus musculus	_	Q9D415	GKAP	Cytoplasm	Postsynaptic density	_	_	in vitro droplet formation,in vitro FRAP	We next explored whether “Stg_CT + 6× PSD” LLPS could also occur at physiological protein concentrations and molar ratios. Each PSD on average contains approximately 300 copies of PSD-95/SynGAP; 150 copies of GKAP/Shank/Homer/TARP/PBM-containing tetrameric transmembrane proteins. Assuming that, at the initial stage, these proteins are evenly distributed in an average-sized dendritic spine head wi…	_	_	PS-other	1-992	Stg_CT,PSD-95,SynGAP,Shank3,Homer3,NR2B	O88602,F6SEU4,Q62108,Q4ACU6,Q99JP6,Q01097	DIC and fluorescence images showing the mixtures of “Stg + 6× PSD” underwent LLPS at physiological protein concentrations and molar ratios. Proteins were labeled as illustrated in panel C above. 5 μM PSD-95 and SynGAP were mixed with GKAP, Shank3, Homer3, Stg_CT, NR2B tail each at 2.5 μM.	_	_	_	_	_	_	_	_	_	_	_	_	_
psself199	Haotai Xie	32343131	Homo sapiens	_	Q5VSY0	GKAP	Cytoplasm	Postsynaptic density	_	_	in vitro droplet formation	Here, we construct synthetic versions of multienzyme biosynthetic systems by assembling enzymes in protein condensates. A synthetic protein phase separation system using component proteins from postsynaptic density in neuronal synapses, GKAP, Shank, and Homer provides the scaffold for assembly. Three sets of guest proteins: a pair of fluorescent proteins (CFP and YFP), three sequential enzymes in…	liquid	GKAP, Shank, and Homer are most abundant proteins in PSD and can self-assemble to form protein droplets both in vivo and in vitro.	PS-self	PSD-95 GK-binding repeats and a C-terminal extended PDZ-binding motif.	_	_	_	_	_	_	_	_	_	_	_	_	_	_	_	_
psother120	Haotai Xie	30078712	Mus musculus	_	Q9D415	GKAP	Cytoplasm	Postsynaptic density	30078712-Q9D415-1	_	in vitro droplet formation,in vitro FRAP	Here, we used a biochemical reconstitution approach to show that, both in solution and on supported membrane bilayers, multivalent interaction networks formed by major excitatory postsynaptic density (PSD) scaffold proteins led to formation of PSD-like assemblies via phase separation. When mixing fluorescently labeled PSD-95, GKAP, Shank3, and Homer3 at a 1:1:1:1 molar ratio at indicated concentr…	liquid	Mixing the four major PSD scaffold proteins leads to the formation of self-assembled, highly co-enriched protein networks that appear as liquid condensates.	PS-other	1-992	PSD-95,Shank3,Homer3	P78352,Q4ACU6,Q9NSC5	When mixing fluorescently labeled PSD-95, GKAP, Shank3, and Homer3 at a 1:1:1:1 molar ratio at indicated concentrations, we readily observed phase separation under light microscopy.	_	_	_	_	_	_	_	_	GK binding repeats (GBR)	Addition of GKAP, which contains three PSD-95 GK domain-binding repeats (GBRs), dramatically increased the condensed droplet formation and lowered the threshold concentration required for LLPS.	_	_	_
psother480	Haotai Xie	33275885,33207182	Saccharomyces cerevisiae	_	P38182	Atg8	Cytoplasm	_	_	_	in vitro droplet formation,in vivo droplet formation,in vivo FRAP	Distinct domains within Ede1 bind Atg8 and mediate phase separation into condensates. Both properties are necessary for an Ede1-dependent autophagy pathway for endocytic proteins, which differs from regular endocytosis and does not involve other known selective autophagy receptors but requires the core autophagy machinery. Cryo-electron tomography of Ede1-containing condensates, at the plasma mem…	_	_	PS-other	1-117	Ede1	P34216	Distinct domains within Ede1 bind Atg8 and mediate phase separation into condensates.	_	_	_	_	_	_	_	_	_	_	_	_	_
psother505	Xinxin Wang	33503405	Homo sapiens	Flp-In T-REx 293 cells,RPE1 HTRT cells,U2OS cells,HeLa S3 cells	Q13535	ATR	Nucleus	_	_	_	in vivo droplet formation	The condensation of TopBP1 promotes the phosphorylation of ATR target proteins. On fluorescence microscopy, optogenetic TopBP1 condensates co-localized with RAD9 and with phospho ATR. In contrast, Chk1 Ser345 phospho-signals rarely co-localized with TopBP1 condensates per se but were detected in cells positive for TopBP1-mCherry condensates, consistent with Chk1 high mobility.	_	_	PS-other	_	TopBP2,Rad9	Q92547,Q99638	On fluorescence microscopy, optogenetic TopBP1 condensates co-localized with RAD9 and with phospho ATR.	_	_	_	_	_	_	_	_	_	_	_	_	_
psother267	Xinxin Wang	31537859	Homo sapiens	MDA-MB-231 human breast cancer cells,HT1080 human fibrosarcoma cells,COS7 cells	Q9Y2X7	GIT	Cytoplasm	Receptor cluster	_	_	in vivo droplet formation,in vivo FRAP	Liprin-α1, LL5 and GIT proteins are part of a network regulating protrusion and focal adhesions. These proteins were specifically recruited to ERC1 condensates, while a control cytosolic enzyme (GADPH, glyceraldehyde 3-phosphate dehydrogenase) and other focal adhesion proteins such as α-actinin, talin, vinculin and Src were excluded. These observations were quantified as percentage of ERC1–positi…	liquid	Here we show that ERC1 can drive the formation of membrane-less condensates with liquid properties	PS-other	_	ERC1,Liprin-α1,LL5	Q8IUD2,Q13136,Q86SQ0	iprin-α1, LL5 and GIT proteins are part of a network regulating protrusion and focal adhesions. These proteins were specifically recruited to ERC1 condensates	_	_	_	_	_	_	_	_	_	_	_	_	_
psother361	Haotai Xie	32434105,30449618	Saccharomyces cerevisiae	mES cells	P03069	GCN4	Nucleus	Mediator condensate,Transcriptional condensate	_	_	in vitro droplet formation,in vitro FRAP,in vivo droplet formation,in vivo FRAP	Here, we report that diverse activation domains (ADs) form phase-separated condensates with the Mediator coactivator. For the OCT4 and GCN4 TFs, we show that the ability to form phase-separated droplets with Mediator in vitro and the ability to activate genes in vivo are dependent on the same amino acid residues. For the estrogen receptor (ER), a ligand-dependent activator, we show that estrogen …	liquid	These GCN4-MED15 droplets exhibited rapid FRAP kinetics, consistent with liquid-like behavior.	PS-other	1-281	MED15	P19659	GCN4 and MED15 phase separation is dependent on residues required for activation	_	_	_	_	_	_	11 aromatic residues to Anine (in these hydrophobic patches)	We created a mutant of GCN4 in which the 11 aromatic residues contained in these hydrophobic patches were changed to alanine. When added to droplet formation buffers, the ability of the mutant protein to form droplets alone was attenuated	activation domain (AD)	Multivalent, weak interactions between the AD of GCN4 and MED15 promote phase separation into liquidlike droplets.	_	_	_
psother385	Haotai Xie	32668013	Homo sapiens	HeLa cells	Q96CN9	GCC88	Cytoplasm	Golgin condensate	_	_	in vivo droplet formation,in vivo FRAP	Here, we show that the overexpression of each of the remaining cis (golgin160, GMAP210)- and trans (golgin97, golgin245, GCC88, GCC185)-golgins results in novel protein condensates. Focused ion beam scanning electron microscopy (FIB-SEM) images of GM130 condensates reveal a complex internal organization with branching aqueous channels. Condensates formed from trans‐Golgi/TGN‐localized golgins gol…	liquid	As observed for all golgins in this study, the presence of smooth borders around the condensates as well as their dynamics indirectly supports that these condensates may exhibit liquid‐like properties.	PS-other	_	_	_	_	_	_	_	_	_	_	_	_	GRIP domain	These golgins exhibit GRIP domains that anchor these vesicle tethers via the small GTPase ARL1 to the trans‐Golgi/TGN.	_	_	_
psother383	Haotai Xie	32668013	Homo sapiens	HeLa cells	Q8IWJ2	GCC185	Cytoplasm	Golgin condensate	_	_	in vivo droplet formation,in vivo FRAP	Here, we show that the overexpression of each of the remaining cis (golgin160, GMAP210)- and trans (golgin97, golgin245, GCC88, GCC185)-golgins results in novel protein condensates. Focused ion beam scanning electron microscopy (FIB-SEM) images of GM130 condensates reveal a complex internal organization with branching aqueous channels. Condensates formed from trans‐Golgi/TGN‐localized golgins gol…	liquid	As observed for all golgins in this study, the presence of smooth borders around the condensates as well as their dynamics indirectly supports that these condensates may exhibit liquid‐like properties.	PS-other	_	_	_	_	_	_	_	_	_	_	_	_	GRIP domain	These golgins exhibit GRIP domains that anchor these vesicle tethers via the small GTPase ARL1 to the trans‐Golgi/TGN.	_	_	_
psother160	Xinxin Wang	30963611,26359986	Saccharomyces cerevisiae	Yeast	P25555	Gbp2	Nucleus	_	_	_	in vivo droplet formation	Some heat-aggregating proteins form nuclear foci. Gbp2, a nuclear poly(A)-RNA-binding protein involved in nuclear-cytosolic mRNA transport, forms sub-nuclear granules during heat shock. Fpr3, a nucleolar component adopting the diagnostic nucleolar crescent shape under non-shock conditions, becomes increasingly granular within the nucleolus during heat shock. Ett1, a nuclear protein and the most r…	_	_	PS-other	_	_	_	_	_	_	_	_	_	_	_	_	_	_	_	_	_
psself267	Haotai Xie	33159853	Mus musculus	Pro-B cell	P23772	GATA3	Nucleus	Transcriptional condensate	_	_	in vitro droplet formation	The transcription factor GATA3 contains a large IDR with phase separation ability that includes two domains, termed TA1 and TA2. In particular, the N-terminal TA1 domain enhances chromatin binding of GATA3 and mediates the recruitment of Brg1. To examine whether the TA1 of GATA3 could functionally replace the CTD of EBF1, we generated a retroviral fusion construct, termed F-GATA3, in which the TA…	_	_	PS-self	1-443	EBF1	Q07802	Transduction of Ebf1−/− progenitor cells with F-GATA3 indicated a full rescue of the expression of CTD-dependent genes relative to EBF1ΔC-transduced cells.	_	_	_	_	_	_	_	_	TA1 domain,TA2 domain	The transcription factor GATA3 contains a large IDR with phase separation ability that includes two domains, termed TA1 and TA2.	_	_	_
psself212	Haotai Xie	32434105,30833784	Homo sapiens	MCF7 cells	P23771	GATA3	Nucleus	enhancer condensate	_	_	in vitro droplet formation,in vitro FRAP,in vivo droplet formation,in vivo FRAP	Here we report that in human breast cancer cells, the acute 17β-estradiol-dependent activation of functional enhancers requires assembly of an enhancer RNA-dependent ribonucleoprotein (eRNP) complex exhibiting properties of phase-separated condensates. Both GATA3 and ERα condensates exhibited typical characteristics of phase-separated liquid droplets, such as spherical aspect ratio and propensity…	liquid	MegaTrans enhancer proteins form phase-separated liquid droplets.	PS-self	2-250	_	_	_	_	_	_	_	_	_	_	_	intrinsically disordered region (IDR)	These results support the notion that the IDRs of GATA3 and ERα are capable of forming phase-separated droplets in vivo.	_	_	_
psother161	Xinxin Wang	30963611,26359986	Saccharomyces cerevisiae	Yeast	P28007	Gar1	Nucleus	Nucleolus	_	_	in vivo droplet formation	Some heat-aggregating proteins form nuclear foci. Gbp2, a nuclear poly(A)-RNA-binding protein involved in nuclear-cytosolic mRNA transport, forms sub-nuclear granules during heat shock. Fpr3, a nucleolar component adopting the diagnostic nucleolar crescent shape under non-shock conditions, becomes increasingly granular within the nucleolus during heat shock. Ett1, a nuclear protein and the most r…	_	_	PS-other	_	Ett1	Q08421	Ett1, a nuclear protein and the most rapidly aggregating protein detected by mass spectrometry, forms nuclear foci during heat shock which colocalized with Gar1, a nucleolar protein which shows no heat-triggered aggregation by MS	_	_	_	_	_	_	_	_	_	_	_	_	_
psself65	Xinxin Wang	28893908	Homo sapiens	_	P17931	galectin-3	Cytoplasm	_	_	_	in vitro droplet formation	We show that the disordered N-terminal domain (residues ∼20-100) interacts with itself and with a part of the CRD not involved in carbohydrate recognition (β-strands 7-9; residues ∼200-220), forming a fuzzy complex via inter- and intramolecular interactions, mainly through hydrophobicity. These fuzzy interactions are characteristic of intrinsically disordered proteins to achieve liquid–liquid pha…	_	_	PS-self	20-100,200-220	_	_	_	_	_	_	_	_	_	_	_	N-terminal domain(NTD),carbohydrate recognition domain(CRD)	The fuzzy interactions between the NTD and CRD or between the NTD and NTD might thus assist the formation of a higher-order assembly (i.e. may favor liquid–liquid phase separation) in galectin-3.	_	_	_
psself197	Haotai Xie	32320662	Human immunodeficiency virus type 1	HeLa cells	P04591	Gag	Cytoplasm	Stress granule	_	_	in vitro droplet formation,in vivo droplet formation	We performed biochemical and cellular experiments to show that nucleocapsid (NC) condenses into LLPSs in vitro and in living cells. NC-LLPSs displayed fundamental properties of a liquid phase, including a spherical shape from surface tension, an ability to fuse and separate, and rapid internal and cellular diffusion.	liquid	Unlike static NC-LLPSs generated by in vitro Ficoll-induced LLPS experiments, those formed by cell homogenates were dynamic, exhibiting liquid-phase properties including round shape induced by surface tension, fluidity, rapid internal diffusion, and interaction and fusion forming novel droplets.	PS-self	1-500	_	_	_	_	_	_	_	_	_	_	_	nucleocapsid (NC) domain,zinc-finger	HIV-1 nucleocapsid (NC) protein condenses into zinc-finger (ZnF)-dependent LLPSs that are dynamically influenced by cytosolic factors.	_	_	_
psother147	Xinxin Wang	30826453,27802129	Homo sapiens	U2OS cells	Q17RY0	hCPEB4	Cytoplasm	_	_	_	in vivo droplet formation,in vivo FRAP	Here we show that CPEB4 activity is regulated by ERK2- and Cdk1-mediated hyperphosphorylation. These phosphorylation events additively activate CPEB4 in M-phase by maintaining it in its monomeric state. In contrast, unphosphorylated CPEB4 phase separates into inactive, liquid-like droplets through its intrinsically disordered regions in the N-terminal domain.	liquid	we purified the NTD of WT, 12A, and 12D xCPEB4 variants and determined their intrinsic capacity to phase separate into liquid-like droplets in vitro	PS-other	_	_	_	_	_	_	_	_	phosphorylation	75% of unphosphorylated hCPEB4 from asynchronous cells was located in dense sucrose fractions (15–23), indicating that CPEB4 is forming large assemblies. In contrast, 84% of phosphorylated hCPEB4 from mitotic cells was located in lighter sucrose fractions (1–13), suggesting that it is in a monomeric state	_	_	_	_	_	_	_
psself3	Haotai Xie	22579281	Homo sapiens	NIH 3T3 cells,mouse embryonic stem cells,U2OS cells	P09651	hnRNPA1	Cytoplasm	_	_	_	in vitro droplet formation	Exposure of cell or tissue lysates to a biotinylated isoxazole (b-isox) chemical precipitated hundreds of RNA binding proteins with significant overlap to the constituents of RNA granules. The LC sequences within these proteins are both necessary and sufficient for b-isox-mediated aggregation, and these domains can undergo a concentration-dependent phase transition to a hydrogel-like state in the…	hydrogel	The LC domains of hnRNPA2 and RBM3 RNA-binding proteins adhered to the hydrogel with moderate apparent avidity.	PS-self	186-320	FUS,hnRNPA2	P35637,P22626	Homotypic trapping of the GST:FUS LC by the mCherry:FUS LC hydrogel was sufficiently avid that GFP signal hardly decayed over the hour-long washout period. The hnRNPA1, TIA1 and CPEB2 LC domains bound to the hydrogel with more modest avidity; The mCherry:hnRNPA2 hydrogel also avidly trapped the LC domains of hnRNPA1, CIRBP and RBM3.	_	_	_	_	_	_	_	_	low-complexity domain(LCD)	The hnRNPA1, TIA1 and CPEB2 LC domains bound to the hydrogel with more modest avidity.	_	_	_
psother450	Haotai Xie	33097688	Homo sapiens	N2a cells,spinal cords	Q9UBN7	HDAC6	Cytoplasm	_	_	_	in vivo droplet formation	In sporadic ALS patients, approximately half of skein-like TDP-43 inclusions were co-localized with HDAC6, but round and granular type inclusion were not. Moreover, HDAC6-positive and HDAC6-negative inclusions were found in the same ALS patient, suggesting that the two distinct pathways are both involved in TDP-43 pathology. Our findings suggest that at least two distinct pathways (i.e., aggresom…	_	_	PS-other	_	TDP-43	Q13148	A part of skein-like cytoplasmic inclusion of TDP-43 co-localized with HDAC6 in the spinal motor neurons of sporadic ALS patients.	_	_	_	_	_	_	_	_	_	_	_	_	_
psother272	Xinxin Wang	31543422	Homo sapiens	HEK293T cells	Q13185	HP1γ	Nucleus	_	_	_	in vitro droplet formation,in vitro FRAP,in vivo droplet formation,in vivo FRAP	Here, we show that heterochromatin protein 1 (HP1), an H3K9me2 and 3 “reader,” interacts with SUV39H1, an H3K9me2 and 3 “writer,” and with TRIM28, an abundant HP1 scaffolding protein, to form complexes with increased multivalent engagement of H3K9me2 and 3-modified chromatin; HP1α or HP1γ formed far fewer puncta with NE at the same CD concentration.	liquid	H3K9me2 and 3-marked nucleosomal arrays and associated complexes undergo phase separation to form macromolecule-enriched liquid droplets.	PS-other	1-183	H3K9me3-CD,SUV39H1,TRIM28	P68431,O43463,Q13263	HP1γ partially colocalizes with SUV39H1 at heterochromatin; Mixing tTRIM28/HP1α or tTRIM28/HP1γ with NE also resulted in extensive punctum formation. HP1α or HP1γ formed far fewer puncta with NE at the same CD concentration.	_	_	_	_	_	_	_	_	_	_	_	_	_
psother194	Xinxin Wang	31285266	Saccharomyces cerevisiae	BY4741 strain	P15992	Hsp26	Cytoplasm	Hyperosmotic shock foci	_	_	in vivo droplet formation	We describe a novel instant response of the cell to hyperosmosis, during which chaperones and other proteins form numerous foci with properties uncharacteristic of classical aggregates. These foci appeared/disappeared seconds after shock onset/removal, in close correlation with cell volume changes. Genome-wide and targeted testing revealed chaperones, metabolic enzymes, P-body components and amyl…	hydrogel	The shape and dynamics of appearance and disappearance of OSFs were inconsistent with classic protein aggregation, but indicated highly reversible formation of entities with unusual properties and morphology. This led us to propose a new model of the cytosol as gel-like ‘beads’ suspended in a liquid network.	PS-other	_	_	_	_	_	_	_	_	_	_	_	_	_	_	_	_	_
psother262	Haotai Xie	31527136	Saccharomyces cerevisiae	Yeast	P31539	Hsp104	Cytoplasm	Htt inclusion	_	_	in vivo droplet formation,in vivo FRAP	Using mHtt-GFP expressed in Saccharomyces cerevisiae, we find that mHtt-GFP inclusions are dynamic, mobile, gel-like structures that concentrate mHtt together with the disaggregase Hsp104. Hsp104 is found in mHtt particles and is required for their formation.	hydrogel	The contents of the IB are able to diffuse within it, and that the interior of the inclusion body (IB) has liquid-like or gel-like properties.	PS-other	_	Htt	P42858	Hsp104 is required for the formation of both small mHtt particles and inclusion bodies (IBs) in yeast.	_	_	_	_	_	_	_	_	_	_	_	_	_
psother198	Xinxin Wang	31285266	Saccharomyces cerevisiae	BY4741 strain	P31539	HSP104	Cytoplasm	Hyperosmotic shock foci	_	_	in vivo droplet formation	We describe a novel instant response of the cell to hyperosmosis, during which chaperones and other proteins form numerous foci with properties uncharacteristic of classical aggregates. These foci appeared/disappeared seconds after shock onset/removal, in close correlation with cell volume changes. Genome-wide and targeted testing revealed chaperones, metabolic enzymes, P-body components and amyl…	hydrogel	The shape and dynamics of appearance and disappearance of OSFs were inconsistent with classic protein aggregation, but indicated highly reversible formation of entities with unusual properties and morphology. This led us to propose a new model of the cytosol as gel-like ‘beads’ suspended in a liquid network.	PS-other	_	_	_	_	_	_	_	_	_	_	_	_	_	_	_	_	_
psother162	Xinxin Wang	30963611,26359986	Saccharomyces cerevisiae	Yeast	P31539	Hsp104	Cytoplasm	Stress granule	_	_	in vivo droplet formation	Proteins detected to aggregate by mass spectrometry after an 8-minute 46°C heat shock also form foci. Mes1 and Gus1, components of the multisynthetase complex, form cytosolic foci colocalized with Pab1. Arc1, the third multisynthetase component, likewise forms fluorescent foci co-localized with Gus1. Ola1, a superaggregating cytosolic protein previously implicated in translation termination, also…	_	_	PS-other	_	Pab1	P04147	Also, Hsp104 forms foci co-localized with Pab1 upon heat shock	_	_	_	_	_	_	_	_	_	_	_	_	_
psother31	Xinxin Wang	26238190	Saccharomyces cerevisiae	HeLa cells	P31539	Hsp104	Cytoplasm	Stress granule	_	_	in vivo droplet formation,in vivo FRAP	we compared the aggregation behavior of stress granule components and misfolded proteins by time-lapse microscopy. For this purpose, we used yeast strains co-expressing GFP-tagged stress granule proteins (Pbp1 or Nrp1) and mCherry-tagged misfolding-prone proteins (a mutant variant of luciferase or a thermo-labile variant of Ubc9, Ubc9ts). Indeed, in cells that were exposed to a robust heat shock …	liquid	we conclude that P bodies and stress granules have liquid-like properties in mammalian cells: they turn over rapidly, are spherical, and when they fuse they relax into one spherical assembly.	PS-other	_	Nrp1	Q5A791	Co-localization was also observed between Nrp1 and several chaperones, such as Hsp42, Ssa1, and Hsp104.	_	_	_	_	_	_	_	_	_	_	_	_	_
psself175	Xinxin Wang	31757755	Homo sapiens	Yeast	Q9UPU9	hSmaug1	Cytoplasm	_	_	_	in vitro droplet formation,in vitro FRAP,in vivo droplet formation,in vivo FRAP	We report that the disordered region of the evolutionarily ancient developmental regulator Vts1/Smaug drives self-assembly into gel-like condensates. These proteinaceous particles are not composed of amyloid, yet they are infectious, allowing them to act as a protein-based epigenetic element: a prion [SMAUG+]. In contrast to many amyloid prions, condensation of Vts1 enhances its function in mRNA …	_	_	PS-self	1-718	_	_	_	_	_	_	_	_	_	_	_	_	_	_	_	_
psself287	Haotai Xie	33235917,32719551	Homo sapiens	HeLa cells	O43823	AKAP95	Nucleus	_	32719551-O43823-1	_	in vitro droplet formation,in vitro FRAP,in vivo droplet formation,in vivo FRAP	AKAP95 forms phase-separated and liquid-like condensates in vitro and in nucleus. Mutations of key residues to different amino acids perturb AKAP95 condensation in opposite directions. Importantly, the activity of AKAP95 in splice regulation is abolished by disruption of condensation, significantly impaired by hardening of condensates, and regained by substituting its condensation-mediating regio…	liquid,solid	AKAP95 forms phase-separated and liquid-like condensates in vitro and in nucleus. Phe (YF) mutation enhances AKAP95 condensation propensity and renders condensates a more solid-like state.	PS-self	101-210	_	_	_	_	_	_	_	_	_	6YtoF(in 101–210)	We mutated all six Tyr residues in 101–210 to Ala (YA), Ser (YS), or Phe (YF) and purified these proteins. YF mutation enhances AKAP95 condensation propensity and renders condensates more solid-like state.	_	_	_	_	_
psother142	Xinxin Wang	30605674	Saccharomyces cerevisiae	Yeast	P10961	Hsf1	Nucleus	Nuclear stress body	_	_	in vivo droplet formation	we show that genes transcriptionally activated by Hsf1 specifically interact across chromosomes and coalesce into diffraction-limited intranuclear foci. Genes activated by the alternative stress regulators Msn2/Msn4, in contrast, do not interact among themselves nor with Hsf1 targets. Likewise, constitutively expressed genes, even those interposed between HSP genes, show no detectable interaction…	_	_	PS-other	_	_	_	_	_	_	_	_	_	_	_	_	_	_	_	_	_
psself71	Haotai Xie	29187516	Candida albicans	Yeast,SC5314 cells	Q5A8T7	Als5p	Cytoplasm	Adhesin nanodomain	_	_	in vitro droplet formation	In many of the known yeast cell adhesion proteins, there are amino acid sequences predicted to form amyloid-like β-aggregates. These sequences mediate amyloid formation in vitro. In vivo, these sequences mediate a phase transition from a disordered state to a partially ordered state to create patches of adhesins on the cell surface. C. albicans Als5p forms clusters on the surface of S. cerevisiae…	hydrogel	These characteristics demonstrate that Als5p has a high propensity to form amyloids under nondenaturing conditions.	PS-self	20-431,20-664,20-1351	_	_	_	_	_	_	_	_	_	_	_	T domain	The evidence thus argues for an essential function of the β-aggregating sequence in the T domain in Als adhesins.	_	_	_
psother271	Xinxin Wang	31543422	Homo sapiens	HEK293T cells	P83916	HP1β	Nucleus	_	31543422-P83916-1,31543422-P83916-2,31543422-P83916-3,31543422-P83916-4,31543422-P83916-5	The height of each bar corresponds to the percent area of the image occupied by droplets. All of the protein complex concentrations labeled are effective CD concentrations in micromoles.	in vitro droplet formation,in vitro FRAP,in vivo droplet formation,in vivo FRAP	Here, we show that heterochromatin protein 1 (HP1), an H3K9me2 and 3 “reader,” interacts with SUV39H1, an H3K9me2 and 3 “writer,” and with TRIM28, an abundant HP1 scaffolding protein, to form complexes with increased multivalent engagement of H3K9me2 and 3-modified chromatin; tSUV39H1-HP1β formed numerous puncta in the presence of C1, but not C2, and these puncta were enriched for tSUV39H1, HP1β,…	liquid	We calculated the circularity of puncta and found that most images contained puncta with an average circularity >0.70, which suggests that the puncta may be liquid droplets.	PS-other	104-185	H3K9me3-CD,SUV39H1,TRIM28,HP1α	P68431,O43463,Q13263,P45973	H3K9me3 12xNA and the tTRIM28/HP1β complex also undergo phase separation, which depends on the H3K9me3-CD interaction because unmodified 12xNA and H3K9me3 12xNA failed to undergo phase separation with tTRIM28/HP1β and tTRIM28/HP1β(V23M), respectively;no puncta formed under any of the conditions tested for HP1β, while two-thirds of the conditions tested for tSUV39H1-HP1β led to the formation of pu…	_	_	_	_	_	_	p.V23M	expression of HP1β(V23M) largely diminished chromocenter formation	C-terminal chromo shadow domain(CSD)	the overexpression of CSD(β), but not HP1β, prevents SUV39H1 from locating to heterochromatin	_	_	_
psself207	Haotai Xie	32386547	Homo sapiens	HEK293T Cells	P35453	HOXD13	Nucleus	Transcriptional condensate	32386547-P35453-1	_	in vitro droplet formation,in vitro FRAP,in vivo droplet formation,in vivo FRAP	Here, we report that alanine repeat expansions in the HOXD13 TF, which cause hereditary synpolydactyly in humans, alter its phase separation capacity and its capacity to co-condense with transcriptional co-activators. HOXD13 repeat expansions perturb the composition of HOXD13-containing condensates in vitro and in vivo and alter the transcriptional program in a cell-specific manner in a mouse mod…	liquid	The purified IDR should form liquid-like droplets in vitro.	PS-self	IDR region	_	_	_	_	_	_	_	_	_	_	_	intrinsically disordered region (IDR)	As expected for phase-separated condensates, the HOXD13 IDR droplets had spherical shape, and their size scaled with the concentration of the protein.	_	These results suggest that alanine repeat expansions enhance the phase-separation capacity of the HOXD13 IDR.	_
psother338	Haotai Xie	32302539,32101700	Mus musculus	iMEF cells,U2OS cells	Q61686	HP1α	Nucleus	Heterochromatin	_	_	in vitro droplet formation,in vivo droplet formation,in vivo FRAP	We find that (1) HP1 has only a weak capacity to form liquid droplets in living cells; (2) the size, global accessibility, and compaction of heterochromatin foci are independent of HP1; (3) heterochromatin foci lack a separated liquid HP1 pool; and (4) heterochromatin compaction can toggle between two "digital" states depending on the presence of a strong transcriptional activator.	liquid	Heterochromatin spreading is not directly linked to the HP1α concentration as would be expected for liquid droplets.	PS-other	1-191	_	_	_	_	_	salmon sperm DNA	HP1α and GFP-HP1α have a similar propensity to form large structures when mixed with DNA and that GFP-HP1α can be used to label droplets formed by untagged HP1α.	phosphorylation	The phosphomimetic variants of HP1α behaved similarly as WT HP1α.	_	_	_	_	_	_	_
psother327	Haotai Xie	32257349	Homo sapiens	HEK293T cells	P45973	HP1α	Nucleus	Heterochromatin	_	_	in vivo droplet formation	The well-documented ability of HP1 proteins to function as bridges between H3K9me2/3-marked nucleosomes contributes to polymer-polymer phase separation that packages epigenetically heritable chromatin states during interphase. The major mechanism by which mammalian HP1 proteins drive phase separation is polymer–polymer phase separation as opposed to LLPS. HP1α undergoes LLPS and led to the sugges…	liquid,hydrogel	HP1α undergoes LLPS and led to the suggestion that HP1α-dependent constitutive heterochromatin might also consist of phase-separated subcompartments; specifically a soluble phase, a liquid droplet phase and a gel-like phase.	PS-other	_	_	_	_	_	_	_	_	_	_	_	_	chromo domain (CD),chromo shadow domain (CSD)	An HP1 CSD dimer binds to one molecule of KAP1 through the PxVxL motif (the HP1-box). The HP1 CD binds to H3K9me3.	_	_	The major mechanism by which mammalian HP1 proteins drive phase separation is polymer–polymer phase separation as opposed to LLPS.
psother556	Xinxin Wang	33649309	Homo sapiens	HEK293T cells	Q8NB46	ANKRD52	Cytoplasm	_	_	_	in vivo droplet formation	we discovered the unique relationship between ASK3 condensates and one of the PP6 subunits ANKRD52; ANKRD52 condensates are not completely colocalized with ASK3 condensates, but they move around and grow while sharing their phase boundaries.	_	_	PS-other	_	ASK3	Q6ZN16	ANKRD52 condensates are not completely colocalized with ASK3 condensates, but they move around and grow while sharing their phase boundaries.	_	_	_	_	_	_	_	_	_	_	_	_	_
psother245	Xinxin Wang	31481798	Homo sapiens	_	P45973	HP1α	Nucleus	_	_	_	in vitro droplet formation	Here, we demonstrate that the inner-centromere targeting region of the CPC can phase-separate in vitro and provide strong evidence that the CPC at the inner-centromere exist in a phase-separated state. We also demonstrate that the CPC’s ability to undergo phase-separation is important for its inner-centromere localization and function. We tested whether subunits of the CPC could phase-separate in…	liquid	The ISB coacervates display liquid-like properties that are similar to those observed in phase-separating proteins. They are highly circular in shape, the larger coacervates undergo shear upon placement of a coverslip, and the coacervates undergo fusion at early time points after induction of phase-separation	PS-other	1-191	Survivin,Borealin,INCENP	O15392,O13024,Q53HL2	We mixed CF-555 labeled HP1α with preformed ISB coacervates and observed robust enrichment of HP1α into ISB coacervates. We employed conditions where HP1α is unable to phase-separate on its own.	_	_	_	_	phosphorylation	phosphorylated HP1α promoted phase-separation of ISB, whereas the unphosphorylated HP1α inhibited phase-separation.	_	_	_	_	_	_	_
psother79	Haotai Xie	28636604	Homo sapiens	NIH 3T3 cells	P45973	HP1α	Nucleus	Heterochromatin	_	_	in vitro droplet formation,in vivo droplet formation	Here we identify a new property of the human HP1α protein: the ability to form phase-separated droplets. While unmodified HP1α is soluble, either phosphorylation of its N-terminal extension or DNA binding promotes the formation of phase-separated droplets. These findings suggest that heterochromatin-mediated gene silencing may occur in part through sequestration of compacted chromatin in phase-se…	liquid	Liquid droplet formation by HP1α suggests a role for phase separation in heterochromatin.	PS-other	1-191	_	_	_	_	_	rDNA	While unmodified HP1α is soluble, either phosphorylation of its N-terminal extension or DNA binding promotes the formation of phase-separated droplets.	phosphorylation	Phosphorylation-driven phase separation can be promoted or reversed by specific HP1α ligands.	_	_	N-terminal extension (NTE),C-terminal extension (CTE),Hinge (H) region,Chromoshadow domain (CSD)	NTE phosphorylation promotes HP1α oligomerization and conformational change. Interactions between the CTE and the hinge stabilize the HP1α dimer in a compact auto-inhibited state that cannot make multivalent interactions. Mutating HP1α hinge residues (bpm) or disrupting CSD dimer (CSDm) inhibits DNA-driven phase separation.	_	_	_
psother289	Xinxin Wang	31644917	Mus musculus	HeLa cells,HEK293T cells	Q8K3X6	ANKS4B	Cytoplasm	Receptor cluster	_	_	in vitro droplet formation,in vitro FRAP,in vivo droplet formation,in vivo FRAP	Here, we show that Myosin VIIB (MYO7B), USH1C, and ANKS4B, which form a specific complex stabilizing tip-links in intestine microvilli, could form dense condensates via liquid-liquid phase separation in vitro and in cells. The MYO7A, USH1C, and USH1G complex also undergoes phase separation in cells. Formation of the MYO7A/USH1C/USH1G and MYO7B/USH1C/ANKS4B condensates requires strong and multival…	liquid	RAP assays showed that the puncta in both systems were liquid-like membraneless assemblies instead of immobile aggregates	PS-other	345-423	MYO7B,USH1C	Q6PIF6,Q9Y6N9	Individually, all 3 proteins were highly soluble in physiological relevant buffer (50 mM Tris-HCl, pH 7.8, with 100 mM NaCl) and showed no signs of aggregation. When mixing M7BNC, USH1C, and ANKS4B at a ratio of 1:1:1, the solution became opalescent, reminiscent of the LLPS phenomenon observed for the postsynaptic density (PSD) assemblies. To confirm this, we used a sedimentation-based assay to a…	_	_	_	_	_	_	deleting 2 short stretches of peptide fragments in the ANKS4B CEN region(ANKS4B Δ10 + Δ5)	We then performed both sedimentation-based and fluorescence imaging-based phase separation assays by substituting ANKS4B in the tripartite mixture with ANKS4B Δ10 + Δ5, or by substituting USH1C with either of the 2 USH1C mutants. Every one of the 3 mutants weakened the phase separation of the tripartite complex mixture	CEN	deleting 2 short stretches of peptide fragments in the ANKS4B CEN region (ANKS4B Δ10 + Δ5) should weaken the binding of ANKS4B to MYO7B by 8-fold. We then performed both sedimentation-based and fluorescence imaging-based phase separation assays by substituting ANKS4B in the tripartite mixture with ANKS4B Δ10 + Δ5, or by substituting USH1C with either of the 2 USH1C mutants. Every one of the 3 mut…	_	_	_
psother300	Haotai Xie	31952807	Homo sapiens	HeLa cells	P45973	HP1α	Nucleus	Heterochromatin	31952807-Q61686-1	_	in vitro droplet formation,in vivo droplet formation,in vivo FRAP	For comparison, we also tested HP1α, which has recently been suggested to contribute to the LLPS of heterochromatin. HP1α has an overall negative charge (−4) and consists of a net charge-neutral disordered hinge region. Note that because HP1α has an overall negative charge, it was not possible to reach charge-balanced conditions.	liquid	At physiological salt concentration, LLPS of H1/H2A/HP1α with mononucleosomes forms spherical droplets.	PS-other	1-191	_	_	_	_	_	dsDNA	LLPS is the most pronounced for H1, compared to H2A and HP1α, for all DNA lengths.	_	_	_	_	_	_	_	_	_
psself161	Xinxin Wang	31539493	Homo sapiens	U2OS cells	P50995	ANXA11	Cytoplasm	Neuronal granule	_	_	in vitro droplet formation,in vivo droplet formation,in vivo FRAP	Here, we present a mechanism for RNA transport in which RNA granules “hitchhike” on moving lysosomes. In vitro biophysical modeling, live-cell microscopy, and unbiased proximity labeling proteomics reveal that annexin A11 (ANXA11), an RNA granule-associated phosphoinositide-binding protein, acts as a molecular tether between RNA granules and lysosomes. ANXA11 possesses an N-terminal low complexit…	liquid	Full-length ANXA11 formed spherical, fusing liquid droplets at concentrations above 50μM	PS-self	1-185,1-502	_	_	_	_	_	_	_	_	_	p.D40G,p.R235Q,p.R346C	Both p.D40G and p.R346C mutants exhibited accelerated phase transitioning from soluble protein to insoluble gels upon warming, and an impaired ability to recover into liquid states upon re-cooling. Whereas the N-terminal p.D40G-ANXA11 mutation had no effect on RNA granule co-localization, C-terminal p.R235Q-ANXA11 and p.R346C-ANXA11 mutations dramatically reduced co-localization of ANXA11 with RN…	N-terminal low-complexity region (LCR)	the N-terminal LCR region of ANXA11 was necessary and sufficient for phase separation	_	_	_
psself236	Haotai Xie	32726576,31866201	Drosophila melanogaster	HEK293T cells	P05205	HP1a	Nucleus	Heterochromatin	_	_	in vitro droplet formation,in vivo droplet formation,in vivo FRAP	In mitotically dividing Drosophila neural precursors, Pros is retained at H3K9me3+ pericentromeric heterochromatin regions of chromosomes via liquid-liquid phase separation (LLPS). During mitotic exit of neural precursors, mitotically retained Pros recruits and concentrates heterochromatin protein 1 (HP1) into phase-separated condensates and drives heterochromatin compaction. This establishes a t…	liquid	In vitro droplet assay showing that GFP-Pros-N2B, but not GFP-Pros-N2B.5 m, dramatically promotes LLPS of HP1a.	PS-self	1-206	Pros	P29617	Pros promotes HP1 condensation through co-phase separating with HP1a.	_	_	_	_	_	_	_	_	_	_	_	_	_
psother1	Haotai Xie	29576456	Homo sapiens	HEK293 cells	Q9UKV8	Ago2	Cytoplasm	miRISC	_	_	in vitro droplet formation,in vitro FRAP,in vivo droplet formation,in vivo FRAP	miRISC is a multi-protein assembly that uses microRNAs (miRNAs) to identify mRNAs targeted for repression. Here, we show that two core protein components of human miRISC, Argonaute2 (Ago2) and TNRC6B, condense into phase-separated droplets in vitro and in live cells. Phase separation is promoted by multivalent interactions between the glycine/tryptophan (GW)-rich domain of TNRC6B and three evenly…	liquid,solid	Incomplete recovery of FRAP signal reveals that ABD-Ago2 droplets may not be simple liquids, but instead also exhibit partially solid-like properties.	PS-other	1-859	TNRC6B	Q9UPQ9	Phase separation is promoted by multivalent interactions between the glycine/tryptophan (GW)-rich domain of TNRC6B and three evenly spaced tryptophan-binding pockets in the Ago2 PIWI domain.	_	_	_	_	_	_	_	_	PIWI domain	Phase separation is promoted by multivalent interactions between the glycine/tryptophan (GW)-rich domain of TNRC6B and three evenly spaced tryptophan-binding pockets in the Ago2 PIWI domain.	_	_	_
psself258	Haotai Xie	33077592	Artemia franciscana	Kc167 cells	A0A2U8QNT7	AfrLEA6	Cytoplasm	_	_	_	in vitro droplet formation,in vivo droplet formation	Ectopic expression of AfrLEA6 (AWM11684) in insect cells improves their desiccation tolerance and a fraction of the protein is sequestered into MLOs, while aqueous AfrLEA6 raises the viscosity of the cytoplasm. LLPS of AfrLEA6 is driven by the SMP domain, while the size of formed MLOs is regulated by a domain predicted to engage in protein binding. AfrLEA6 condensates formed in vitro selectively …	liquid,hydrogel	As evaporation concentrates the proteins, the AfrLEA6 condensates expand in size and lose some of their liquid properties. These larger structures do not completely return to a spherical shape, but encapsulate spherical droplets of media, thus behaving more similarly to a hydrogel than a true liquid.	PS-self	1-257	_	_	_	_	_	_	_	_	_	_	_	SMP domain	LLPS of AfrLEA6 is driven by the SMP domain, while the size of formed MLOs is regulated by a domain predicted to engage in protein binding.	_	_	_
psother36	Xinxin Wang	26238190	Saccharomyces cerevisiae	HeLa cells	Q12329	Hsp42	Cytoplasm	Stress granule	_	_	in vivo droplet formation,in vivo FRAP	we compared the aggregation behavior of stress granule components and misfolded proteins by time-lapse microscopy. For this purpose, we used yeast strains co-expressing GFP-tagged stress granule proteins (Pbp1 or Nrp1) and mCherry-tagged misfolding-prone proteins (a mutant variant of luciferase or a thermo-labile variant of Ubc9, Ubc9ts). Indeed, in cells that were exposed to a robust heat shock …	liquid	we conclude that P bodies and stress granules have liquid-like properties in mammalian cells: they turn over rapidly, are spherical, and when they fuse they relax into one spherical assembly.	PS-other	_	Nrp1	Q5A791	Co-localization was also observed between Nrp1 and several chaperones, such as Hsp42, Ssa1, and Hsp104.	_	_	_	_	_	_	_	_	_	_	_	_	_
psother53	Haotai Xie	27272259,29424691	Argiope trifasciata	_	Q64K55	AcSp-1	Cytoplasm	_	_	_	in vitro droplet formation	We demonstrate a thermo-responsive phase separation and spontaneous colloid-like droplet formation from silk-elastin block copolymers, and from a 34 residue disordered region of Argiope trifasciata wrapping silk alone, and measure a comprehensive suite of tensile mechanical properties from cross-linked materials.	hydrogel	All constructs demonstrated a reversible, thermo‐responsive liquid‐liquid phase separation that corresponded to the formation of colloid‐like droplets.	PS-other	167-200	elastin	P15502	We demonstrate a thermo-responsive phase separation and spontaneous colloid-like droplet formation from silk-elastin block copolymers.	_	_	_	_	_	_	_	_	W34	W34 refers to the last 34 residues (#167‐200) of the Argiope trifasciata wrapping silk repeat unit.	_	_	_
[truncated: 663 more rows]
