# Supplementary material for: Biomolecular condensates sustain pH gradients at equilibrium through charge neutralization
Source: Nat Chem. 2026 Jan 29;18(2):246–57. doi: 10.1038/s41557-025-02039-9 (PMC12872462; doi:10.1038/s41557-025-02039-9)
Supplement: Supplementary file 3 — Code repository. [file 41557_2025_2039_MOESM3_ESM.zip › Condesate_pH_code/README.txt]

########  GUIDE TO ANALYSIS CODE FOR 'Biomolecular condensates sustain pH gradients
at equilibrium driven by charge neutralisation' ############################

All code is provided in jupyter notebook format, below a detailed listing of provided code. Please open and run the .ipynb files in each containing folder. csv's are additionally provided to enable running the code on key data sets and reproduce key figures. All could should fully run through and has instructions as to the individual steps taken and the expected output.

1. 'q2_profiling'-folder:
Describes the sequence based analysis approach for the case of a generic protein including calculation of the pI, the pH dependent net charge profile (Q), the pH dependent sequence density net charge profile (q), the pH dependent repulsion proxy (q^2). This generic approach is applied for all sequence based property calculations including proteome wide sets obtained from UniProt.

2. 'MassSpecNPM1'-folder:
Describes the mass spectrometry data set wide application of sequence based computation approaches from 'q2_profiling'. Also outlines the generation of average sequence properties from a large set of sequences.

3. 'PhaSepDB'-folder:
Extraction and application of PhaSepDB membraneless organelle (MLO) data sets and application of physico-chemical property calculation.

4. 'CondensateAtlas'-folder
Extraction and application of Protein Condensate Atlas cluster data sets and application of physico-chemical property calculation
