# Supplementary material for: Biomolecular condensates sustain pH gradients at equilibrium through charge neutralization
Source: Nat Chem. 2026 Jan 29;18(2):246–57. doi: 10.1038/s41557-025-02039-9 (PMC12872462; doi:10.1038/s41557-025-02039-9)
Supplement: Supplementary file 4 — Microfluidic phase boundary mapping data, dilute phase concentration measurements, condensate SNARF dye readout data, sequence charge data, dominance analysis data, spatial profile SNARF dye readout data, microfluidic diffusional sizing data, confocal imaging data, protein pI data, proteome wide analysis data, Condensate Atlas data and theoretical model data. [file 41557_2025_2039_MOESM4_ESM.xlsx]

## Sheet: 1c
Data provided here represents values for each individual droplet; see Extended Data Figure 2 for details
pH	IG-mgpmL	PS
4.83771	0.428068	FALSE
3.98226	0.220444	FALSE
6.82834	0.685283	TRUE
4.18134	0.060363	FALSE
4.1309	0.165157	FALSE
4.89551	0.613263	FALSE
5.33768	1.6117	TRUE
5.08781	0.618986	TRUE
5.1765	0.0848701	FALSE
6.51915	0.585815	TRUE
6.3853	0.936982	TRUE
8.69449	0.975507	FALSE
9.18755	1.55973	FALSE
5.13097	0.0833972	FALSE
4.29339	0.0677319	FALSE
4.64235	0.0613374	FALSE
4.18693	0.414882	FALSE
6.30393	0.623805	TRUE
7.99659	0.990995	FALSE
4.31572	0.239354	FALSE
7.51438	1.60792	TRUE
6.95897	0.214527	TRUE
5.3789	0.138971	FALSE
5.31779	0.0888948	FALSE
6.07739	0.257795	TRUE
4.6642	0.117142	FALSE
5.23153	0.188415	FALSE
6.70498	0.0613379	FALSE
8.27662	0.182617	FALSE
5.63301	1.18486	TRUE
7.84391	1.81875	TRUE
9.1909	2.54833	FALSE
4.88937	0.0843774	FALSE
8.96004	0.61311	FALSE
4.08627	1.51907	FALSE
7.05538	0.399427	TRUE
6.28799	0.315055	TRUE
6.04673	0.120211	FALSE
4.09974	1.02523	FALSE
6.70186	0.594982	TRUE
4.8433	0.256867	FALSE
5.30093	1.8687	TRUE
5.46279	0.0818467	FALSE
6.41683	0.288678	TRUE
6.67186	0.139941	TRUE
4.26699	1.40966	FALSE
5.48098	0.40291	TRUE
4.73641	0.878119	FALSE
5.94983	0.116896	FALSE
9.15452	0.256795	FALSE
4.79289	0.0718963	FALSE
6.11492	0.0729558	FALSE
4.23634	0.162241	FALSE
4.81686	0.440504	FALSE
6.21446	0.143317	FALSE
8.3435	0.165556	FALSE
6.60801	0.0750469	FALSE
7.3049	0.333834	TRUE
4.92756	0.637212	TRUE
3.52842	1.20291	FALSE
8.22941	2.30013	TRUE
5.63657	0.35036	FALSE
4.49278	1.32178	FALSE
5.48226	0.366548	FALSE
4.87327	0.0797183	FALSE
4.56134	0.176529	FALSE
7.87078	0.323918	FALSE
9.13016	0.133974	FALSE
4.75815	0.0605304	FALSE
4.91178	1.42681	TRUE
7.66413	0.39703	TRUE
8.93062	0.600258	FALSE
5.20721	0.220274	FALSE
4.4283	1.50928	FALSE
8.94374	0.0885681	FALSE
4.91279	1.70193	FALSE
4.22656	1.16265	FALSE
6.77694	0.0925477	FALSE
6.0383	0.433311	TRUE
4.85696	0.06879	FALSE
4.62874	0.948516	FALSE
4.6761	1.65428	FALSE
4.83313	0.058509	FALSE
6.17623	0.228249	TRUE
3.78901	0.107357	FALSE
7.1803	1.9851	TRUE
6.4136	0.167773	TRUE
7.70497	0.694099	TRUE
4.42928	1.58318	FALSE
5.17502	0.147659	FALSE
6.813	0.451987	TRUE
4.17366	0.404609	FALSE
8.95059	0.624397	FALSE
4.53454	0.98655	FALSE
4.06167	0.819963	FALSE
6.07115	0.203103	TRUE
4.73112	0.0732062	FALSE
5.33647	0.0947368	FALSE
9.03532	0.330985	FALSE
4.48756	1.31491	FALSE
4.8361	0.610523	TRUE
4.16905	1.84144	FALSE
5.83502	0.704545	TRUE
5.67533	0.176246	FALSE
7.14941	1.48689	TRUE
4.86612	0.137278	FALSE
6.16206	0.374953	FALSE
3.92141	1.16321	FALSE
9.02554	0.794766	FALSE
3.96976	0.0992131	FALSE
4.75627	0.642721	FALSE
4.67545	1.42386	TRUE
5.02228	0.754825	TRUE
4.42449	1.48001	FALSE
3.97647	1.2266	FALSE
4.05977	1.46588	FALSE
5.68458	0.352742	FALSE
7.21071	1.71231	TRUE
4.08056	0.0754879	FALSE
4.06956	0.347986	FALSE
4.03666	0.538903	FALSE
4.52284	1.31226	FALSE
4.86346	1.09207	TRUE
5.11416	0.0977518	FALSE
4.19381	0.984279	FALSE
7.76347	0.0810607	FALSE
5.13446	0.425478	FALSE
5.41589	0.123257	FALSE
8.88635	0.103365	FALSE
8.58879	0.238104	FALSE
4.19292	0.0450421	FALSE
5.73358	0.0920215	FALSE
4.00436	1.41726	FALSE
5.4792	0.147409	FALSE
9.01577	1.08691	FALSE
6.67091	0.603137	TRUE
4.31336	0.775509	FALSE
4.70564	0.0664225	TRUE
8.83098	1.52879	FALSE
6.97509	0.335498	TRUE
5.98403	0.206475	FALSE
7.06061	0.101818	TRUE
4.37402	0.828978	FALSE
5.76859	0.130533	FALSE
3.60622	0.0705441	FALSE
6.72989	0.118998	TRUE
4.75753	0.180824	FALSE
6.22822	0.0923203	FALSE
7.00372	0.78673	TRUE
5.17801	1.40562	TRUE
4.66844	0.208578	FALSE
8.76677	0.920153	FALSE
4.16182	1.06551	FALSE
4.5003	0.0559616	FALSE
8.10449	1.63515	TRUE
3.91938	1.02315	FALSE
4.18436	0.267112	FALSE
4.39346	0.0691676	FALSE
8.15123	2.18239	FALSE
8.87008	0.135158	FALSE
9.0991	0.125627	FALSE
6.8755	0.0674105	FALSE
8.24672	1.67912	FALSE
4.03165	1.67839	FALSE
4.89189	0.747798	FALSE
4.05763	1.14354	FALSE
9.10799	0.144876	FALSE
4.48221	0.315089	FALSE
4.42891	0.913674	FALSE
5.27134	0.269822	FALSE
8.0868	0.160008	FALSE
4.15017	0.0528552	FALSE
5.37051	0.148838	FALSE
4.69916	0.0653315	FALSE
5.35869	0.146066	FALSE
7.35709	0.931742	TRUE
9.15859	0.0697108	FALSE
4.36306	0.063298	FALSE
7.08138	0.430476	TRUE
3.72658	0.820475	FALSE
4.569	0.248824	FALSE
8.2727	2.011	TRUE
8.74411	0.526425	FALSE
7.59611	0.2568	FALSE
4.47863	0.0644552	FALSE
4.22896	0.302908	FALSE
4.64217	1.35375	FALSE
9.16134	0.47354	FALSE
4.7203	0.440449	FALSE
5.97057	0.111449	FALSE
8.92747	1.33493	FALSE
5.43174	0.157499	FALSE
4.688	0.0708682	FALSE
4.34506	1.28037	FALSE
3.99669	0.147034	FALSE
4.77597	1.80126	FALSE
5.24943	1.09057	TRUE
9.17256	2.17712	FALSE
4.14804	0.0787783	FALSE
8.14377	0.116195	TRUE
5.98285	0.158802	TRUE
4.63105	1.1142	TRUE
5.00781	0.640327	TRUE
4.25338	0.198043	FALSE
9.16608	2.37897	FALSE
3.91196	0.0758657	FALSE
4.6612	0.161274	FALSE
7.63252	1.36032	TRUE
3.86601	0.603176	FALSE
8.38413	0.211098	FALSE
7.73119	0.744739	FALSE
4.57962	0.0985869	FALSE
5.30666	0.0781916	FALSE
4.28446	1.11589	FALSE
5.60044	0.216757	FALSE
3.70389	0.0556979	FALSE
3.81644	1.47149	FALSE
4.15074	0.2127	FALSE
8.80237	0.104028	FALSE
4.38904	0.902579	FALSE
6.07063	0.307213	FALSE
3.67194	0.351097	FALSE
4.22188	1.11466	FALSE
6.39376	0.166729	TRUE
8.57371	0.211475	FALSE
4.26105	0.0544102	FALSE
4.49821	0.218225	FALSE
6.9074	0.249631	TRUE
6.33653	0.115156	FALSE
7.97784	0.326428	FALSE
4.58636	0.0562822	FALSE
8.20134	1.20197	FALSE
9.17337	0.404383	FALSE
4.73688	0.517919	FALSE
4.11341	1.31436	FALSE
7.52879	0.663425	TRUE
4.32927	0.0866707	FALSE
4.13806	0.403195	FALSE
8.58526	0.29147	FALSE
4.59836	0.0652989	FALSE
4.0847	1.07967	FALSE
4.2375	0.0482405	TRUE
6.40441	0.238037	TRUE
4.32366	0.0541185	FALSE
6.29319	0.0582626	FALSE
4.58973	0.0723062	FALSE
4.38801	0.13049	FALSE
5.8336	0.243705	FALSE
4.07293	0.468897	FALSE
4.41617	0.525673	FALSE
6.01695	0.213715	FALSE
8.84468	0.233919	FALSE
7.84164	0.52159	FALSE
4.40455	0.358539	FALSE
4.04519	0.965888	FALSE
4.24049	0.0930922	FALSE
8.78468	0.715781	FALSE
7.73951	0.395573	FALSE
6.34462	1.30074	TRUE
3.88823	1.00638	FALSE
3.88128	0.603601	FALSE
4.92236	0.188698	FALSE
4.66528	1.20514	FALSE
7.93662	0.858031	TRUE
8.04172	0.198032	FALSE
5.29508	0.122774	FALSE
5.22423	0.22089	FALSE
4.39298	0.0679213	FALSE
3.66046	0.75164	FALSE
6.50578	0.211852	FALSE
4.85466	0.208839	FALSE
5.8083	0.177004	TRUE
6.28661	1.46738	TRUE
5.40919	0.157777	FALSE
4.34525	0.0818759	FALSE
4.47825	0.352245	FALSE
9.07027	0.204511	FALSE
4.40503	1.12328	FALSE
8.12423	0.616715	FALSE
9.15514	0.989896	FALSE
4.76724	0.454401	TRUE
3.87061	0.684476	FALSE
6.62242	0.105675	FALSE
9.19096	0.0914157	FALSE
5.12073	0.577091	TRUE
4.88844	0.164795	FALSE
5.29976	0.126727	FALSE
2.60338	1.0035	FALSE
4.71931	0.0795042	FALSE
5.06921	0.147569	FALSE
5.27011	0.0651237	FALSE
4.98143	1.2839	FALSE
6.84985	0.78006	TRUE
6.19569	0.110459	TRUE
9.03243	0.825593	FALSE
6.29737	0.473375	TRUE
6.73644	1.11972	TRUE
4.54319	0.240352	FALSE
7.94222	0.0902455	FALSE
7.86699	0.637922	FALSE
8.96705	0.114207	FALSE
4.84679	0.175711	TRUE
5.44926	0.454239	TRUE
4.47197	0.0780308	FALSE
7.85773	0.483642	TRUE
6.21503	0.106734	TRUE
2.55015	1.06466	FALSE
4.38117	0.143422	FALSE
3.78892	0.0465782	FALSE
4.62563	1.08714	FALSE
3.70137	0.0427986	FALSE
4.47624	0.87045	FALSE
6.14697	0.581549	TRUE
5.74019	1.52225	TRUE
6.34183	0.293934	TRUE
4.3029	0.192962	FALSE
4.74397	0.139283	FALSE
4.42161	1.03084	FALSE
5.83078	0.489802	FALSE
4.21606	0.0894576	FALSE
4.56051	0.538261	FALSE
7.21554	0.994105	TRUE
8.92978	0.920274	FALSE
3.7408	0.0662347	FALSE
4.55757	0.30485	FALSE
8.52416	0.10354	FALSE
4.47275	1.68517	FALSE
6.16208	0.142191	FALSE
4.37526	0.0628247	FALSE
5.5763	1.95586	TRUE
4.89235	0.170498	FALSE
4.10067	0.242278	FALSE
5.86076	0.126946	FALSE
4.76254	0.0895103	FALSE
5.17173	0.424985	TRUE
6.87653	0.200626	TRUE
8.19782	1.71818	TRUE
5.49245	0.458132	FALSE
4.79709	0.759887	FALSE
6.00527	1.54877	TRUE
7.70832	1.31636	TRUE
4.37485	0.0685061	FALSE
9.12558	0.154169	FALSE
8.22327	0.436105	FALSE
4.48384	0.055624	FALSE
5.03664	1.70634	FALSE
8.99638	1.06544	FALSE
4.35342	0.0513987	FALSE
4.93841	0.977055	FALSE
6.27451	0.768502	TRUE
7.46277	0.0923975	FALSE
4.53335	0.896954	TRUE
7.83241	0.462398	FALSE
5.57166	0.358911	TRUE
4.0151	0.543603	FALSE
6.83372	0.21939	TRUE
5.45546	0.544126	TRUE
6.47542	0.193201	FALSE
8.24972	0.118664	FALSE
6.20164	0.890829	TRUE
5.03047	1.18606	TRUE
4.76388	1.04956	FALSE
4.7652	2.08793	FALSE
4.65605	0.0622392	FALSE
5.2836	0.190146	FALSE
4.7403	0.437995	FALSE
4.37351	0.149847	FALSE
9.15913	0.10619	FALSE
3.39574	1.61384	FALSE
5.42578	1.14533	TRUE
4.64252	0.506747	FALSE
8.67495	0.375821	FALSE
4.02967	0.062877	FALSE
8.22119	0.0972516	FALSE
3.86703	0.30641	FALSE
9.05263	0.120809	FALSE
4.97714	0.175915	FALSE
6.76676	0.566067	TRUE
5.69928	0.225094	TRUE
4.24685	0.0890941	FALSE
7.15805	2.08243	TRUE
5.01728	0.819247	FALSE
3.94814	1.45035	FALSE
3.68464	1.45032	FALSE
5.33404	0.701208	TRUE
5.90183	0.166152	FALSE
4.0789	0.129613	FALSE
4.0171	0.0779299	FALSE
6.59824	0.363656	FALSE
9.10504	0.440157	FALSE
4.25047	1.95645	FALSE
5.90565	0.639289	TRUE
9.03611	0.253038	FALSE
6.15811	0.333539	TRUE
6.28739	0.176863	FALSE
5.37455	0.440318	TRUE
9.16514	1.11021	FALSE
4.71075	0.0650278	FALSE
8.10756	2.40354	TRUE
4.34835	1.03226	FALSE
6.92061	0.550741	TRUE
5.5009	0.203652	FALSE
4.07151	1.55629	FALSE
9.12949	0.592652	FALSE
8.96929	0.568057	FALSE
5.84027	0.183442	FALSE
4.6092	0.535057	FALSE
3.65962	0.781897	FALSE
4.40127	0.86989	FALSE
4.58466	2.33865	FALSE
5.52717	0.157703	FALSE
4.75114	0.0818932	FALSE
4.39768	1.85495	FALSE
6.03898	0.156767	FALSE
4.54701	0.0835968	FALSE
5.15591	0.909139	TRUE
4.4164	2.07874	FALSE
7.27732	1.98742	TRUE
4.76182	0.0767874	FALSE
3.8988	1.80912	FALSE
4.70973	0.634828	FALSE
6.79677	2.36478	TRUE
4.37804	0.0836191	FALSE
5.91693	0.0796972	FALSE
7.33149	0.106063	FALSE
5.37282	0.381142	TRUE
4.35521	0.26689	FALSE
5.31718	0.158723	TRUE
4.98271	1.02072	FALSE
4.48648	0.353268	FALSE
7.49821	1.27553	TRUE
4.60827	0.172821	FALSE
6.67993	0.117046	FALSE
4.30376	0.79355	FALSE
5.12826	0.125461	FALSE
5.87559	0.244313	FALSE
5.13561	0.544031	FALSE
7.51476	0.855207	TRUE
6.75077	0.388619	TRUE
4.93116	0.576429	FALSE
5.70009	0.626079	TRUE
4.14964	2.37211	FALSE
3.8513	0.614595	FALSE
5.14048	0.0928246	FALSE
5.00484	0.411296	TRUE
4.10406	0.330524	FALSE
9.1713	0.13239	FALSE
5.86971	0.32114	FALSE
4.34771	0.198613	FALSE
4.21598	0.0457598	FALSE
5.70939	0.134423	FALSE
5.13089	0.1685	FALSE
4.69699	0.296168	FALSE
5.13525	0.0800999	FALSE
5.79523	0.137232	FALSE
5.17462	0.84169	TRUE
3.81428	1.63695	FALSE
6.93266	0.358888	TRUE
4.7144	0.0828141	FALSE
8.0814	0.599304	FALSE
7.61581	2.42229	TRUE
4.33605	0.215205	FALSE
6.71968	0.403313	TRUE
8.18025	0.0953345	FALSE
7.34279	1.64683	TRUE
4.11309	2.10528	FALSE
5.05615	0.130391	FALSE
3.96119	0.0547071	FALSE
5.47029	2.08701	TRUE
4.22746	1.70159	FALSE
4.59444	0.130587	FALSE
4.95311	2.35334	FALSE
9.12614	0.201906	FALSE
4.92681	1.84536	TRUE
4.55678	1.25824	FALSE
9.0184	0.302306	FALSE
5.64774	0.232403	FALSE
7.79808	2.71374	TRUE
3.67723	0.169867	FALSE
3.75681	1.05195	FALSE
4.342	1.23554	FALSE
4.68502	0.0543602	FALSE
7.88616	0.43629	FALSE
4.47049	0.479244	FALSE
7.08518	0.280738	TRUE
8.05973	1.74307	TRUE
9.05723	0.345943	FALSE
8.01757	0.422176	FALSE
6.40248	1.43052	TRUE
6.17669	0.545667	TRUE
5.25147	0.906529	FALSE
8.52273	0.769692	FALSE
6.67293	0.152059	FALSE
4.69584	0.793199	FALSE
4.49935	1.29258	TRUE
8.30569	0.0788147	FALSE
4.13253	0.567734	FALSE
4.33248	0.151745	FALSE
4.71397	1.10667	FALSE
9.06728	0.159756	FALSE
4.01411	0.4011	FALSE
4.72319	0.0592868	FALSE
5.05339	0.123861	FALSE
7.39393	3.14615	TRUE
8.04087	0.347008	FALSE
8.24788	0.641342	FALSE
4.11647	0.152521	TRUE
4.34877	1.21033	TRUE
3.6245	0.546074	FALSE
6.87142	0.256714	TRUE
9.15198	1.43729	FALSE
4.39776	0.247372	FALSE
7.35173	2.08328	TRUE
3.88379	0.14005	FALSE
4.63251	0.0958207	FALSE
9.1197	0.179771	FALSE
5.10765	0.0924002	FALSE
4.03518	1.47211	FALSE
3.88248	1.28541	FALSE
3.56752	0.359576	FALSE
9.20552	2.31774	FALSE
4.56112	0.863872	FALSE
8.71317	0.0996354	FALSE
7.06628	0.216596	FALSE
4.93022	0.480108	FALSE
4.67361	0.976328	TRUE
4.12035	1.39369	FALSE
4.37234	0.459181	FALSE
5.10008	2.26454	TRUE
4.84934	0.0936717	FALSE
3.73018	0.251799	FALSE
7.87336	0.301718	FALSE
6.92443	1.18839	TRUE
4.10885	0.894012	FALSE
4.08067	0.0478789	FALSE
5.08298	0.19139	FALSE
6.36678	0.0651407	FALSE
5.09527	0.0854738	FALSE
3.80425	0.495362	FALSE
5.54553	0.377265	FALSE
7.84757	1.19129	TRUE
6.33244	0.137431	TRUE
7.00752	2.02411	TRUE
6.45428	0.810953	TRUE
4.71845	0.755935	FALSE
4.22598	1.71091	FALSE
5.77408	0.983727	TRUE
4.50949	0.0582167	FALSE
3.14894	1.92594	FALSE
4.80769	1.20664	FALSE
8.97589	2.81758	TRUE
3.71204	0.440919	FALSE
7.72852	0.352101	FALSE
4.04898	2.26116	FALSE
4.43782	0.181112	FALSE
9.13762	2.57827	FALSE
5.9408	0.407427	TRUE
9.06683	0.366906	FALSE
7.39644	0.624569	TRUE
7.34451	0.31852	TRUE
4.12837	0.2197	FALSE
4.86165	0.0704728	FALSE
5.97422	1.34823	TRUE
4.8769	1.09875	TRUE
6.22916	1.21417	TRUE
4.0871	0.833844	FALSE
7.79017	0.43693	FALSE
4.24384	0.330308	FALSE
6.32654	0.0838227	FALSE
6.64729	0.41686	TRUE
9.19272	1.61767	FALSE
4.29779	0.321254	FALSE
3.60787	0.444568	FALSE
6.75005	0.0575799	FALSE
5.43746	0.481689	TRUE
7.83897	0.402214	TRUE
5.76333	0.578212	TRUE
3.52596	0.668282	FALSE
6.48695	0.109919	FALSE
9.17088	0.229503	FALSE
4.00736	0.0502985	FALSE
4.81396	0.0779028	FALSE
4.89479	0.0857446	FALSE
8.1223	2.29468	TRUE
6.20992	0.654966	TRUE
5.40732	0.29802	TRUE
4.95625	1.77231	FALSE
6.71304	3.23484	TRUE
4.36232	1.583	FALSE
6.32795	1.44755	TRUE
4.64266	0.456081	FALSE
4.49176	0.0522198	FALSE
4.33629	0.0611607	FALSE
7.95782	0.203267	FALSE
4.0256	0.401133	FALSE
4.09426	0.263367	FALSE
6.9841	0.130439	TRUE
7.96595	1.13384	FALSE
6.01186	0.249886	FALSE
6.64491	0.539364	TRUE
4.48445	0.616946	FALSE
9.1969	0.971957	FALSE
5.55889	0.30778	TRUE
4.86602	0.186161	FALSE
6.39863	0.853376	TRUE
7.58146	0.247376	FALSE
6.12152	0.186668	TRUE
5.63189	0.160779	TRUE
5.46162	0.304919	FALSE
4.03651	1.2433	FALSE
4.31505	0.0574843	FALSE
4.79685	0.93467	FALSE
8.41665	1.99789	FALSE
3.74618	0.0454156	FALSE
5.14513	0.457431	FALSE
7.29622	1.4962	TRUE
4.34133	0.765605	FALSE
4.37992	0.0734026	FALSE
6.30061	0.372348	TRUE
4.9355	0.122869	FALSE
3.90031	1.16264	FALSE
6.42253	1.71566	TRUE
9.09321	0.183432	FALSE
7.11476	0.115382	TRUE
5.8316	0.471773	TRUE
5.47552	0.665031	TRUE
5.22738	0.237787	TRUE
9.13531	0.0776518	FALSE
9.11565	0.596622	FALSE
5.08192	0.634128	FALSE
4.66154	2.58585	FALSE
7.97595	0.776843	FALSE
4.37606	0.0804295	FALSE
4.57988	0.0540668	FALSE
4.06105	0.0951947	FALSE
7.93079	1.49651	FALSE
3.89311	0.162986	FALSE
4.72887	0.371303	FALSE
4.52133	0.342731	FALSE
5.23406	1.38019	TRUE
4.64744	1.68474	FALSE
7.84602	0.102217	FALSE
4.73798	0.0586642	FALSE
9.18012	1.35025	FALSE
8.79862	0.354204	FALSE
5.00518	0.110871	FALSE
3.82662	0.114043	FALSE
5.99647	0.864102	TRUE
5.32726	0.230694	FALSE
5.38318	0.0986117	FALSE
3.91093	0.229162	FALSE
4.48989	0.168517	FALSE
8.78733	0.118924	FALSE
7.07217	0.97623	TRUE
8.15341	2.39208	TRUE
4.57654	0.227997	FALSE
4.4113	0.0576465	FALSE
4.55453	0.490442	FALSE
4.71212	2.06714	FALSE
4.53525	0.155709	FALSE
6.36997	0.163701	FALSE
4.14407	1.76945	FALSE
4.37089	0.0920366	FALSE
5.45158	0.284145	FALSE
4.09451	0.0682649	FALSE
4.92404	0.497873	TRUE
8.91253	2.27305	FALSE
6.25238	1.0204	TRUE
6.97953	0.151431	FALSE
8.83721	0.786518	FALSE
6.15558	0.85414	TRUE
4.52461	0.688051	FALSE
5.00939	1.86234	TRUE
4.01584	0.594464	FALSE
5.26903	0.463685	FALSE
5.06781	0.0984158	FALSE
4.14344	1.73032	FALSE
4.37366	0.338506	FALSE
6.96278	0.710364	TRUE
6.25966	0.333563	TRUE
5.11028	0.968288	TRUE
3.83117	0.120995	FALSE
4.28993	0.040915	FALSE
5.65035	0.212264	FALSE
7.9971	0.061582	FALSE
4.28661	0.541246	FALSE
9.09185	0.123291	FALSE
5.00053	0.0638599	FALSE
7.74876	0.369933	TRUE
7.78231	0.831012	FALSE
4.47362	1.57187	FALSE
9.0177	1.06113	FALSE
4.9611	0.154828	FALSE
7.92976	0.266467	FALSE
3.81194	0.0659458	FALSE
7.66901	0.844227	FALSE
5.51924	0.136762	FALSE
4.81755	0.0601666	FALSE
8.19057	0.14876	FALSE
4.07494	0.46483	FALSE
5.28949	0.066069	FALSE
4.25342	0.128677	FALSE
5.73276	0.237113	FALSE
4.66928	0.0979603	FALSE
3.73087	0.879292	FALSE
4.29601	1.26873	FALSE
3.2257	0.504826	FALSE
5.16919	0.572378	TRUE
6.77901	0.340662	TRUE
3.86396	0.729121	FALSE
5.07804	2.04188	FALSE
6.59113	0.206922	FALSE
5.49296	0.144041	FALSE
4.62267	1.60954	FALSE
7.91262	0.229707	FALSE
5.65865	0.370316	FALSE
5.34884	0.294949	FALSE
6.18817	0.0683926	FALSE
9.05227	0.168015	FALSE
6.03416	0.583081	TRUE
6.64344	0.10375	FALSE
9.15504	0.235934	FALSE
4.17516	0.933188	FALSE
7.96668	1.01043	TRUE
6.12557	1.47381	TRUE
7.94369	1.11119	FALSE
6.74719	0.578611	TRUE
4.16635	1.47383	FALSE
5.55418	0.233929	FALSE
4.35508	0.251833	FALSE
4.5391	1.76219	FALSE
8.02465	1.32185	TRUE
6.08155	0.310652	TRUE
8.13805	2.35276	TRUE
4.03935	0.18	FALSE
4.40034	0.350597	FALSE
4.36243	1.4904	FALSE
4.55656	0.560803	FALSE
4.09543	0.810179	FALSE
7.04933	0.698375	TRUE
4.9073	0.111041	FALSE
5.23246	1.29682	FALSE
5.0424	0.0697956	FALSE
9.13133	0.52032	FALSE
4.68305	0.51256	FALSE
3.82809	0.266968	FALSE
6.69605	0.223404	TRUE
3.63708	0.875168	FALSE
6.39946	2.10939	TRUE
3.59279	0.661942	FALSE
8.37942	0.434621	FALSE
6.10475	0.18896	TRUE
4.31677	1.77992	FALSE
4.1707	0.376429	FALSE
5.93662	0.233351	TRUE
4.97159	0.12999	FALSE
9.07653	2.04456	FALSE
4.30993	0.363659	FALSE
5.21214	0.197684	FALSE
4.65552	0.0642767	FALSE
6.32024	0.911699	TRUE
6.60661	1.42934	TRUE
5.43761	0.0986602	FALSE
5.45419	0.0983691	FALSE
4.57006	0.280616	FALSE
4.6889	0.2215	FALSE
8.01112	0.0837133	FALSE
8.93243	1.30596	FALSE
6.56998	0.154769	TRUE
4.43115	0.237688	FALSE
8.97883	0.45886	FALSE
4.78671	0.0811915	FALSE
9.03738	0.279069	FALSE
9.17678	0.974824	FALSE
6.70621	0.566674	TRUE
5.24342	0.239125	FALSE
4.37227	0.186347	FALSE
4.71834	0.578047	FALSE
5.08024	0.363307	FALSE
4.23644	0.517157	FALSE
7.86205	1.05816	TRUE
3.93037	0.253879	FALSE
4.27114	1.73734	FALSE
8.12884	1.03946	FALSE
8.75887	0.551867	FALSE
3.62137	1.0467	FALSE
5.15214	0.251379	FALSE
6.84815	0.223341	TRUE
7.95473	0.427631	FALSE
5.03845	0.827538	TRUE
6.42496	1.03045	TRUE
4.06481	0.939127	FALSE
7.19518	1.27878	TRUE
4.13471	0.85502	FALSE
4.90506	0.289763	FALSE
4.73553	2.10183	FALSE
4.279	0.844947	FALSE
4.44989	1.61576	FALSE
6.28909	0.736701	TRUE
3.81853	1.27843	FALSE
4.46144	0.898363	FALSE
4.53853	0.648906	FALSE
5.90107	0.180577	FALSE
4.53597	1.72901	FALSE
4.09818	1.57676	FALSE
4.27513	1.48679	FALSE
9.04552	1.08497	FALSE
5.3538	0.0980281	FALSE
4.05752	0.559666	FALSE
6.31707	2.87697	TRUE
5.08577	0.079566	FALSE
3.84579	1.64765	FALSE
8.00915	1.95582	TRUE
6.92673	0.0588493	FALSE
4.13306	0.240661	FALSE
9.09627	2.12212	FALSE
7.98057	0.475568	FALSE
3.53093	0.814219	FALSE
5.50364	0.12619	FALSE
7.82616	0.139153	FALSE
5.15617	0.100222	FALSE
9.06337	0.179718	FALSE
4.4829	0.118324	FALSE
5.46364	0.214775	FALSE
6.13213	1.57533	TRUE
7.45689	1.44296	TRUE
4.38252	0.256018	FALSE
5.55789	1.58417	TRUE
4.69835	1.24639	TRUE
5.67956	0.158014	FALSE
7.21381	1.19582	TRUE
6.27221	1.23053	TRUE
3.85682	0.202242	FALSE
4.42544	0.0534518	FALSE
7.87184	0.0900662	FALSE
4.67159	0.189111	FALSE
8.8046	0.110113	FALSE
9.05823	0.867547	FALSE
3.75843	1.58347	FALSE
5.82224	0.087325	FALSE
4.69968	0.0714504	FALSE
6.12302	0.350835	TRUE
3.83832	0.091687	FALSE
9.2311	0.0678243	FALSE
5.47563	0.22157	FALSE
4.32658	1.32308	FALSE
3.91826	0.56792	FALSE
4.41149	0.578106	FALSE
5.90449	0.109732	TRUE
2.8084	4.26909	FALSE
9.10851	0.534813	FALSE
7.08794	0.385556	TRUE
3.88812	0.262188	FALSE
4.0511	0.173347	FALSE
5.93178	0.320053	TRUE
4.58398	0.0766993	FALSE
4.63233	0.224286	FALSE
4.68866	2.05825	FALSE
4.8056	0.288987	FALSE
3.76518	1.47305	FALSE
5.42984	0.718628	FALSE
5.82165	0.116223	TRUE
3.81425	0.500537	FALSE
3.6278	0.42309	FALSE
5.12129	0.473196	FALSE
3.743	1.73012	FALSE
3.99946	1.40873	FALSE
4.1574	0.700179	FALSE
4.7092	0.096565	FALSE
5.2406	0.179044	FALSE
4.5108	0.327658	FALSE
6.44084	0.136058	TRUE
5.92008	0.215376	FALSE
4.36893	0.333227	FALSE
4.00014	0.850746	FALSE
5.27328	0.83241	TRUE
7.63037	0.291464	FALSE
5.05951	0.103918	FALSE
4.40967	1.5272	FALSE
4.37259	1.39949	FALSE
5.42223	0.272671	FALSE
5.88128	0.365106	FALSE
7.10642	0.0988047	FALSE
5.34171	0.129114	FALSE
5.04676	0.240942	FALSE
4.19132	0.166899	FALSE
5.7132	0.505783	TRUE
6.38408	0.092606	FALSE
3.87459	0.0808447	FALSE
4.53651	0.295446	FALSE
4.13685	0.137889	FALSE
8.69951	0.278688	FALSE
7.19472	0.213388	TRUE
6.18619	0.0753195	FALSE
4.24052	0.14339	FALSE
6.6816	0.385554	TRUE
4.56454	0.49098	FALSE
9.1399	0.0899274	FALSE
4.26027	0.379232	FALSE
3.66578	1.02965	FALSE
5.95776	2.25365	TRUE
4.60866	0.0955426	FALSE
6.87566	0.0527371	FALSE
7.56972	0.146276	FALSE
4.2615	0.472064	FALSE
4.9667	0.0824468	FALSE
4.79395	0.236215	FALSE
4.54845	1.51085	FALSE
6.98838	0.079194	FALSE
5.77134	0.229502	TRUE
6.21781	1.42039	TRUE
4.1617	0.298093	FALSE
9.14263	2.2124	FALSE
6.3874	0.18618	TRUE
6.90513	0.17897	TRUE
7.34477	0.548635	TRUE
6.98246	0.373636	TRUE
6.25129	0.0792708	FALSE
6.03073	0.0732623	FALSE
4.20149	0.877577	FALSE
4.23712	0.0933544	FALSE
3.9491	0.285855	FALSE
4.29669	0.0626689	FALSE
7.68671	0.514603	TRUE
4.85149	0.191884	FALSE
7.17205	2.69211	TRUE
8.63877	1.50253	FALSE
4.35896	1.65485	FALSE
7.25511	1.40598	TRUE
7.21964	0.13436	FALSE
4.37057	1.72521	FALSE
4.49677	1.44027	FALSE
4.69527	1.63749	FALSE
5.53735	0.090377	FALSE
4.95516	0.571088	FALSE
4.89295	0.0705248	FALSE
5.3692	0.175404	TRUE
8.04491	0.260087	FALSE
4.74943	0.0782497	FALSE
6.09766	2.00693	TRUE
4.78081	0.0847671	FALSE
5.46925	0.0810684	FALSE
8.92022	0.109352	FALSE
5.6177	0.11343	FALSE
8.13581	2.18397	TRUE
3.80503	0.160977	FALSE
3.79782	0.992032	FALSE
4.293	1.97953	FALSE
8.9055	0.0862595	FALSE
4.12735	0.854634	FALSE
3.84924	1.5405	FALSE
5.9949	0.118285	FALSE
4.4	0.0664918	FALSE
7.37422	1.04656	TRUE
4.38601	0.640565	FALSE
5.06722	0.459025	FALSE
8.50741	1.77166	FALSE
4.66339	0.300087	FALSE
4.5843	2.24358	FALSE
6.76687	2.53923	TRUE
3.7645	0.0634571	TRUE
4.93824	2.38644	FALSE
9.16761	0.085736	FALSE
5.35135	0.191958	FALSE
4.8997	3.47845	TRUE
4.76871	0.162391	FALSE
4.01442	1.26149	FALSE
4.92252	0.0718248	FALSE
6.23517	0.253762	TRUE
8.92709	0.0910496	FALSE
9.15953	1.38282	FALSE
8.7203	0.298968	FALSE
6.50053	0.151277	FALSE
4.99934	0.337696	FALSE
7.83519	0.198038	FALSE
8.88792	1.99386	FALSE
8.12381	0.896862	FALSE
4.0715	1.56466	FALSE
3.90423	0.232983	FALSE
4.67993	0.774167	TRUE
6.11973	0.390244	TRUE
3.89602	1.58397	FALSE
5.31415	0.0964857	FALSE
5.98861	0.282471	FALSE
4.3179	1.18376	FALSE
4.14709	0.677494	FALSE
4.63228	0.785656	TRUE
4.54871	0.0815536	FALSE
4.05109	0.0782397	FALSE
4.50841	0.0694272	FALSE
7.77501	0.717651	FALSE
5.84583	0.128561	FALSE
8.17671	1.16081	FALSE
5.19721	0.337758	TRUE
4.39062	1.2872	FALSE
6.73128	1.51023	TRUE
7.4189	1.92586	TRUE
5.09374	0.0652402	FALSE
4.46222	1.63579	TRUE
4.00026	0.401348	FALSE
6.13868	0.0938071	FALSE
4.16516	0.801375	FALSE
9.13586	0.166256	FALSE
8.31404	0.0903321	FALSE
4.42023	0.213388	FALSE
4.95782	0.100621	FALSE
5.23137	0.142191	FALSE
4.88265	0.0662113	FALSE
4.27597	0.131728	FALSE
5.69894	0.298301	TRUE
5.68991	0.886266	TRUE
4.10924	1.38413	FALSE
5.62725	0.113716	FALSE
4.47462	0.308523	FALSE
4.15802	0.579943	FALSE
4.81441	0.480685	FALSE
6.49586	0.246913	TRUE
6.48652	0.093004	FALSE
8.25112	0.092908	FALSE
8.90329	0.0805288	FALSE
4.02442	0.357884	FALSE
5.07535	0.0610182	FALSE
7.94827	1.1109	FALSE
6.46297	0.206966	TRUE
8.022	0.196874	FALSE
4.16962	0.760175	FALSE
7.54229	1.0369	TRUE
3.92707	0.42851	FALSE
4.23654	0.048053	FALSE
9.10499	2.92966	FALSE
5.69034	0.131431	FALSE
4.30596	0.475744	FALSE
9.11973	1.01098	FALSE
6.87059	0.445218	TRUE
4.72083	2.07369	FALSE
4.13982	0.0587245	FALSE
4.62631	0.726863	FALSE
6.82332	0.222651	TRUE
5.15331	0.0917519	FALSE
8.91248	1.38167	FALSE
4.84808	0.247613	FALSE
4.74469	0.26375	FALSE
4.93452	1.43272	TRUE
8.87322	0.127261	FALSE
6.39408	0.0795484	FALSE
7.27056	0.0997895	FALSE
4.43429	0.381154	FALSE
9.05282	0.0759493	FALSE
4.37957	1.05681	FALSE
3.97675	0.891624	FALSE
9.08202	0.904638	FALSE
4.76056	1.2148	FALSE
5.66796	0.453054	FALSE
7.05546	0.212854	TRUE
8.06025	0.115544	FALSE
6.5767	0.17379	TRUE
4.46421	0.191945	FALSE
4.4323	0.154591	FALSE
5.49821	0.0696925	FALSE
4.32656	0.109996	FALSE
7.12408	1.33288	TRUE
4.75208	2.08779	FALSE
7.79902	0.639601	FALSE
7.68709	0.316731	FALSE
5.52323	0.16335	FALSE
4.29619	0.243974	FALSE
4.50873	1.23192	FALSE
4.65607	0.317773	FALSE
6.40052	0.666062	TRUE
4.85496	0.126148	FALSE
7.1469	0.695973	TRUE
4.78211	0.0601146	FALSE
6.41316	0.194419	TRUE
4.51391	1.22384	FALSE
4.4862	0.140224	FALSE
4.5616	1.42212	FALSE
5.85731	0.0736877	FALSE
4.09396	1.51501	FALSE
4.24444	0.753637	FALSE
6.05046	0.274786	FALSE
4.68843	0.164765	FALSE
4.58949	0.535743	FALSE
5.59048	0.284235	TRUE
5.21928	0.301162	FALSE
8.89276	2.32493	FALSE
8.88592	1.48697	FALSE
5.32903	0.373254	TRUE
3.93657	0.0409036	FALSE
8.92312	0.100118	FALSE
4.7277	0.0662571	FALSE
6.11165	0.176301	TRUE
4.67929	2.47713	FALSE
7.86319	0.190027	FALSE
5.39187	0.276688	FALSE
5.55484	0.334973	TRUE
5.23022	0.106162	FALSE
5.05704	0.431849	FALSE
4.04003	1.23853	FALSE
6.01849	0.176142	FALSE
6.67004	0.189954	TRUE
7.31212	1.42958	TRUE
6.59867	2.2907	TRUE
3.90475	1.99464	TRUE
3.90145	1.803	FALSE
8.63905	0.406971	FALSE
4.38381	0.10185	FALSE
6.36275	0.135423	FALSE
7.16255	0.075556	FALSE
9.11242	0.320577	FALSE
4.10289	1.22956	FALSE
9.10324	0.174177	FALSE
7.28752	2.04849	TRUE
7.03648	0.252685	TRUE
4.33799	0.0463421	FALSE
4.04544	1.35365	FALSE
4.52538	0.934675	FALSE
8.96345	0.099266	FALSE
4.77251	2.88393	FALSE
4.42813	0.422918	FALSE
4.26349	0.247057	FALSE
5.95111	0.170244	FALSE
7.98988	0.433424	FALSE
4.60952	0.0541281	FALSE
4.83503	0.0764256	FALSE
4.63942	0.601802	FALSE
3.93782	0.0514859	FALSE
6.65573	0.593838	TRUE
6.79069	1.44339	TRUE
6.25137	0.414687	FALSE
4.73879	0.0766287	FALSE
4.94338	1.29693	TRUE
6.41194	0.801534	TRUE
6.01365	0.165136	TRUE
9.04191	1.11637	FALSE
6.42318	1.80399	TRUE
4.3723	0.0665576	FALSE
4.37288	1.53723	FALSE
9.16182	1.0054	FALSE
5.97323	0.125461	FALSE
4.07868	0.072626	FALSE
7.24781	0.10176	FALSE
9.17409	0.193579	FALSE
6.98957	0.21443	TRUE
5.48769	0.131295	FALSE
7.4913	0.857897	TRUE
4.49372	0.145685	FALSE
4.85381	0.253081	TRUE
6.32374	0.0548629	FALSE
5.22402	0.278431	FALSE
4.0972	0.0860296	TRUE
7.93541	1.14562	TRUE
4.23784	0.0773341	FALSE
9.1227	0.127628	FALSE
4.58271	0.231234	FALSE
4.92633	1.67991	TRUE
4.40714	0.0449105	FALSE
7.60794	0.550601	FALSE
4.54698	0.23858	FALSE
5.23418	0.0969976	FALSE
4.38606	0.0472005	FALSE
4.40561	0.394871	FALSE
4.33746	1.24628	FALSE
4.78953	0.0746305	FALSE
3.98181	0.0911943	FALSE
4.2547	1.20693	FALSE
6.48117	1.77734	TRUE
4.60328	0.0848383	FALSE
7.58367	0.580494	TRUE
5.79375	0.208497	FALSE
9.12844	1.33139	FALSE
5.45871	0.498465	FALSE
8.21609	1.25524	FALSE
5.71251	0.20526	TRUE
8.86318	0.366298	FALSE
6.14642	0.168304	FALSE
6.07055	2.17079	TRUE
4.922	0.230746	FALSE
4.25085	1.50171	FALSE
4.2953	0.0581425	FALSE
5.39245	0.0697723	FALSE
4.92369	0.146132	FALSE
4.5611	2.7264	FALSE
4.88191	0.738147	TRUE
5.87418	0.271201	FALSE
4.37286	0.577123	FALSE
7.11677	0.905115	TRUE
7.14119	0.119992	TRUE
9.19409	0.222906	FALSE
5.48223	0.621001	TRUE
6.2585	1.90628	TRUE
6.44106	1.08711	TRUE
6.16235	0.353082	FALSE
9.14417	0.157754	FALSE
3.81768	0.732039	FALSE
4.99565	0.176352	FALSE
5.23183	0.389873	TRUE
4.41133	0.202209	FALSE
3.99964	0.759636	FALSE
5.34707	0.145143	FALSE
4.64765	0.740927	FALSE
4.0462	0.430378	FALSE
4.16693	0.205308	FALSE
5.67574	0.0881774	FALSE
5.16669	0.118776	FALSE
8.38666	0.0688787	FALSE
8.90026	0.487718	FALSE
6.36921	0.259805	TRUE
8.06958	0.714741	FALSE
4.20882	1.28875	FALSE
4.85847	0.210798	FALSE
4.27396	0.970943	FALSE
3.66285	0.565966	FALSE
4.83883	0.0780709	FALSE
6.05295	0.209929	FALSE
7.62826	0.756028	FALSE
5.13682	0.105417	FALSE
9.16777	0.119681	FALSE
4.47694	0.382523	FALSE
5.30245	0.15118	FALSE
6.16193	0.544765	TRUE
7.17179	0.354832	TRUE
4.32863	0.1791	FALSE
5.40547	0.528234	FALSE
5.0722	0.1633	FALSE
5.54764	0.219653	FALSE
6.26176	0.155309	FALSE
4.883	0.424531	TRUE
7.52084	0.383669	TRUE
3.81137	0.0960351	FALSE
4.11796	1.68829	FALSE
5.88266	0.0931212	TRUE
4.0124	0.0537632	FALSE
4.76764	0.0665173	FALSE
8.70573	0.423198	FALSE
5.29973	0.269894	TRUE
4.38458	0.0519512	TRUE
4.20373	1.45919	FALSE
7.12863	0.880316	TRUE
4.58691	0.0665121	FALSE
5.66331	0.105075	FALSE
7.30186	0.300123	TRUE
6.5319	0.260632	TRUE
4.67289	0.0883109	FALSE
4.09066	1.74275	FALSE
6.14172	0.817848	FALSE
4.4199	0.211208	FALSE
4.68044	3.02126	FALSE
4.17624	0.350201	FALSE
7.87003	0.18146	FALSE
6.05926	0.251023	TRUE
4.6165	0.0934942	FALSE
7.65675	0.298523	TRUE
4.36224	0.0558195	FALSE
4.82469	0.667016	TRUE
4.20311	0.218393	FALSE
5.29303	0.129529	FALSE
9.02938	0.31721	FALSE
4.79571	0.181877	FALSE
7.53298	0.551286	TRUE
4.56326	0.182101	FALSE
4.4946	2.19895	FALSE
5.9532	0.226769	TRUE
4.6174	1.88671	FALSE
9.14031	0.471824	FALSE
5.53055	0.182676	FALSE
6.80248	0.710308	TRUE
4.35577	0.655127	FALSE
4.73158	0.0585072	FALSE
4.32173	0.215511	FALSE
5.42268	0.0739923	FALSE
4.61997	0.221337	FALSE
8.29889	0.412763	FALSE
4.1793	0.31865	FALSE
9.10771	0.141189	FALSE
7.20306	0.287568	TRUE
5.86659	0.192421	FALSE
9.10227	0.168752	FALSE
6.75092	0.31637	TRUE
9.16643	0.148494	FALSE
4.20093	0.119611	FALSE
5.25179	1.14148	FALSE
6.50836	1.0539	TRUE
9.18237	1.18107	FALSE
5.81928	0.0723727	FALSE
4.87377	0.288897	FALSE
5.6907	0.416238	FALSE
6.61579	0.347794	TRUE
7.30892	1.00405	TRUE
7.89378	0.405939	TRUE
5.91344	0.137723	FALSE
4.42203	0.686779	FALSE
6.88595	0.0937807	FALSE
4.99959	0.265734	FALSE
4.01559	1.50868	FALSE
6.16242	1.69935	TRUE
4.82427	2.24727	TRUE
9.13943	1.27392	FALSE
4.34311	0.821627	FALSE
4.1487	0.0485804	FALSE
3.97792	0.422578	FALSE
4.12819	0.0817643	FALSE
4.84369	1.19786	TRUE
6.33523	1.38169	TRUE
5.19963	0.122466	FALSE
4.18957	0.182565	FALSE
4.97766	1.71502	FALSE
6.44045	0.58155	TRUE
4.78181	0.234565	FALSE
6.1907	0.146029	TRUE
9.15025	0.520148	FALSE
4.61225	0.146077	FALSE
8.7371	0.31982	FALSE
4.59695	1.29808	FALSE
6.82568	0.668043	TRUE
5.36616	0.186241	TRUE
4.7764	0.855469	FALSE
4.43258	0.925238	FALSE
6.27444	0.264649	TRUE
4.29295	0.486159	FALSE
7.29771	0.758668	TRUE
8.0436	0.110216	FALSE
9.00429	0.0845619	FALSE
8.84302	0.101445	FALSE
7.18427	1.584	TRUE
6.10779	0.124082	TRUE
7.39871	0.81183	TRUE
7.79102	0.687012	FALSE
4.085	0.230853	FALSE
3.97415	0.131637	FALSE
4.31645	0.116905	FALSE
9.15942	0.432269	FALSE
4.40305	0.999392	FALSE
5.93374	0.134136	FALSE
5.97136	0.246149	TRUE
7.7897	0.48261	FALSE
5.33751	1.19977	TRUE
4.41536	0.0604331	FALSE
5.89993	0.197857	FALSE
7.99712	3.27442	TRUE
4.87317	0.87651	TRUE
5.09794	0.233109	FALSE
4.70614	1.44733	FALSE
6.98863	1.04769	TRUE
7.14755	0.488974	TRUE
5.09448	2.06436	FALSE
5.00292	0.0735945	FALSE
4.22545	1.15947	FALSE
4.24713	1.09056	FALSE
4.80456	3.14353	FALSE
9.22588	0.81963	FALSE
4.72122	1.07782	TRUE
3.85524	0.309377	FALSE
4.61059	0.16523	FALSE
7.82972	1.05041	FALSE
4.85094	0.817287	FALSE
4.2142	1.14873	FALSE
5.0682	0.0758271	FALSE
6.83973	0.33994	TRUE
6.27992	0.0518064	FALSE
5.14834	0.135779	FALSE
4.92161	0.059975	FALSE
4.90282	0.105517	FALSE
4.16629	0.205109	FALSE
5.29922	0.33914	TRUE
4.55706	1.34964	FALSE
4.49128	0.0448563	FALSE
4.37449	0.647491	FALSE
8.08671	1.40324	FALSE
4.74419	1.10679	TRUE
4.81549	0.175724	FALSE
3.3985	0.881852	FALSE
8.13097	1.03394	FALSE
6.69134	1.16036	TRUE
4.49562	0.546022	FALSE
5.77598	0.129651	FALSE
4.4346	1.07124	FALSE
4.12123	1.0152	FALSE
3.7341	2.30834	FALSE
5.87745	0.0722291	FALSE
3.75116	0.238091	FALSE
8.92844	0.102033	FALSE
7.03108	0.933854	TRUE
9.15634	0.559028	FALSE
5.15107	1.02408	FALSE
9.10106	0.474579	FALSE
6.04157	0.148588	FALSE
6.62315	2.23945	TRUE
8.25001	0.235019	FALSE
6.30833	0.987651	TRUE
5.93462	0.116067	FALSE
4.95107	0.0630907	FALSE
4.29121	0.106619	FALSE
6.93476	0.873079	TRUE
7.13757	2.01321	TRUE
4.34628	0.310578	FALSE
9.14367	2.43668	FALSE
4.27549	1.56266	TRUE
7.55939	0.86311	TRUE
3.86264	1.84345	FALSE
6.67573	0.257848	TRUE
9.00141	0.425926	FALSE
5.92679	0.567619	TRUE
5.04827	1.12976	FALSE
8.6365	0.365601	FALSE
8.81946	1.44671	FALSE
6.26426	1.02174	TRUE
4.25557	1.12057	FALSE
4.57836	0.540746	FALSE
4.87826	0.878411	TRUE
4.8413	0.223252	FALSE
3.705	1.28599	FALSE
5.17533	0.103824	FALSE
8.08405	0.530695	FALSE
5.08327	0.149767	FALSE
5.86861	0.155235	FALSE
6.01517	0.182967	TRUE
5.17755	1.43279	TRUE
4.59656	1.74198	FALSE
5.20298	0.103921	FALSE
7.92793	0.0841803	FALSE
6.05868	0.474411	TRUE
9.1	0.328526	FALSE
7.68113	0.329669	TRUE
6.44899	0.570295	TRUE
4.56637	1.54272	FALSE
4.30524	0.257493	FALSE
9.15	1.05649	FALSE
7.17886	0.432951	TRUE
8.85678	0.609272	FALSE
6.27025	0.874007	TRUE
5.12392	0.0631267	FALSE
4.91145	0.118817	FALSE
4.6337	0.794389	FALSE
4.46214	0.120324	FALSE
5.11071	0.0616352	FALSE
5.51727	0.229254	FALSE
4.75767	1.40485	FALSE
4.80143	0.104353	FALSE
7.88527	0.946317	TRUE
5.13877	0.0634804	FALSE
4.52399	0.073101	FALSE
4.27233	0.0546868	FALSE
5.01663	0.115415	FALSE
4.78698	0.335762	FALSE
8.53248	0.127111	FALSE
5.041	0.28978	FALSE
8.02633	0.259092	FALSE
6.31384	0.149257	TRUE
9.1884	0.687271	FALSE
4.63377	0.127063	FALSE
7.66024	2.00304	TRUE
6.07042	0.82022	TRUE
5.27296	0.582009	TRUE
4.36116	1.71648	FALSE
4.22895	0.0815589	FALSE
4.45846	0.173011	FALSE
5.19153	0.0896996	FALSE
6.4756	0.125959	FALSE
8.3793	0.156942	FALSE
5.81707	0.506456	TRUE
4.47504	0.159883	FALSE
4.28327	0.0697763	FALSE
5.98511	0.0894347	FALSE
5.2662	0.119198	FALSE
5.49306	0.145118	FALSE
7.20283	1.67158	TRUE
6.60149	0.558235	TRUE
7.93586	0.176566	FALSE
3.92369	0.180973	FALSE
1.19356	2.2366	FALSE
6.94931	0.424637	TRUE
4.93112	0.328852	FALSE
5.44068	0.0831301	FALSE
4.70283	1.61705	FALSE
6.23739	0.683413	TRUE
4.35781	0.204138	FALSE
4.147	0.333755	FALSE
6.97137	1.58537	TRUE
7.82741	1.55288	TRUE
4.52933	0.134047	FALSE
5.9378	1.6178	TRUE
6.36433	1.34397	TRUE
4.70872	1.8784	FALSE
6.28365	0.110378	TRUE
3.39253	0.25956	FALSE
9.10607	0.146571	FALSE
4.88736	1.60038	FALSE
6.11713	0.366088	TRUE
5.91796	0.62146	TRUE
9.09214	0.568088	FALSE
3.70698	0.548883	FALSE
6.43282	1.07374	TRUE
4.779	0.0672003	FALSE
4.40393	0.420759	FALSE
4.58349	0.100312	FALSE
5.00391	0.363114	FALSE
4.75333	0.827852	FALSE
4.75415	0.0598561	FALSE
4.89706	0.705495	FALSE
4.71127	0.358463	FALSE
5.09639	0.0785365	FALSE
8.98289	0.122444	FALSE
3.52758	0.461993	FALSE
8.2835	0.112746	FALSE
3.25726	1.02688	FALSE
5.29208	0.173884	FALSE
4.28552	0.566186	FALSE
4.22964	0.560382	FALSE
4.67988	0.546032	FALSE
8.10921	0.363042	FALSE
4.4767	0.0563318	FALSE
4.74089	0.164943	FALSE
3.99569	1.82264	FALSE
4.26442	1.67823	FALSE
4.08796	1.30503	FALSE
5.19717	0.0845414	FALSE
8.92772	0.794502	FALSE
6.35153	1.8098	TRUE
6.2629	2.16775	TRUE
6.5331	0.35824	TRUE
6.58417	0.386218	TRUE
4.44507	0.619211	TRUE
6.79088	0.0683326	FALSE
4.85877	0.131943	FALSE
4.93924	0.653352	FALSE
4.49786	1.48713	FALSE
5.67118	0.108873	FALSE
5.67147	0.169379	TRUE
7.35666	0.22717	FALSE
5.46803	0.118319	FALSE
4.21681	0.0445946	FALSE
4.36314	0.583567	FALSE
4.1164	1.99812	FALSE
9.2609	1.39813	FALSE
4.59366	0.353407	FALSE
8.85346	1.52532	FALSE
3.82492	0.0502803	FALSE
4.91749	0.0519751	FALSE
3.89423	0.607673	FALSE
6.07649	1.31747	FALSE
8.9857	0.826688	FALSE
7.39752	0.702017	TRUE
5.31388	0.130833	FALSE
3.9815	1.12477	FALSE
3.58319	1.20988	FALSE
4.0999	1.26005	FALSE
5.52987	1.43362	TRUE
5.1254	0.393829	TRUE
8.65847	0.0727226	TRUE
5.20884	0.338201	FALSE
4.41813	0.16528	FALSE
5.27888	0.309793	TRUE
4.16428	1.29796	FALSE
5.08676	1.45889	FALSE
5.36934	0.14059	FALSE
4.11612	1.47755	FALSE
8.00062	0.937245	FALSE
5.0098	0.117961	FALSE
3.8248	1.13208	FALSE
7.4989	1.16397	TRUE
9.19779	0.0922978	FALSE
6.13846	0.224806	TRUE
4.43675	0.0754141	FALSE
4.86813	0.343982	TRUE
4.78301	0.0849036	FALSE
7.99606	0.0834066	FALSE
4.72031	1.97913	FALSE
6.09257	2.11832	TRUE
4.79314	0.0674632	FALSE
4.5636	0.0972913	FALSE
4.45873	1.14147	TRUE
9.15587	1.86073	FALSE
4.97288	1.20927	FALSE
8.05353	0.33902	FALSE
8.72456	1.64948	FALSE
6.21392	0.821022	TRUE
5.0254	0.141848	FALSE
4.29806	1.22864	FALSE
6.21116	0.496367	TRUE
6.37189	0.215011	FALSE
4.2986	0.198851	FALSE
4.88013	1.91017	FALSE
6.56643	0.103777	FALSE
3.7655	1.04007	FALSE
4.63538	0.427963	FALSE
3.52331	0.566391	FALSE
4.33946	0.938257	FALSE
7.28801	0.135829	FALSE
5.32318	0.510007	TRUE
7.2947	0.532162	TRUE
4.49464	0.630011	FALSE
6.67301	1.59419	TRUE
4.12827	1.03213	FALSE
4.58964	0.399884	FALSE
4.75763	1.40052	TRUE
4.96935	0.150785	FALSE
5.13501	2.17002	FALSE
4.70899	0.143222	FALSE
8.94398	0.0982084	FALSE
4.41706	0.0728183	FALSE
6.45	1.23302	TRUE
4.90839	1.80265	TRUE
4.9716	1.92612	FALSE
5.09965	0.209159	TRUE
4.29	1.21187	FALSE
5.87917	0.352962	TRUE
4.27391	0.30801	FALSE
5.68162	0.0647166	FALSE
4.71014	1.10052	FALSE
7.02259	0.764778	TRUE
7.18819	1.76385	TRUE
2.92085	0.247077	FALSE
4.29209	0.496513	FALSE
7.11295	0.509516	TRUE
4.50601	0.231042	FALSE
3.94175	0.045541	FALSE
4.15474	1.35416	FALSE
5.03059	0.213592	FALSE
4.61712	0.118668	FALSE
5.49919	0.215932	FALSE
4.32078	0.115246	FALSE
5.01862	0.0591355	FALSE
5.04436	0.580643	TRUE
4.85005	0.39253	FALSE
3.9499	1.90515	FALSE
7.35578	2.8311	TRUE
5.88689	0.596131	TRUE
6.19179	1.65016	TRUE
4.7753	0.0687745	FALSE
9.17974	0.104996	FALSE
7.01422	0.564531	TRUE
5.01154	0.932704	TRUE
6.34875	0.664781	TRUE
4.08556	2.01424	FALSE
8.991	0.137241	FALSE
4.24304	1.80993	FALSE
6.41714	1.66508	TRUE
7.37066	0.124886	FALSE
5.52317	0.0933055	FALSE
5.24744	0.182282	FALSE
4.48887	0.917533	FALSE
7.09932	0.806142	TRUE
4.33977	0.564443	FALSE
3.91781	0.9173	FALSE
3.80229	1.22508	FALSE
4.9729	0.059258	FALSE
7.35482	0.798447	TRUE
5.12282	0.175643	FALSE
7.86822	0.224382	FALSE
5.16668	0.16636	FALSE
7.00996	0.124137	FALSE
8.91342	1.05636	FALSE
5.2506	0.0769712	FALSE
3.89567	0.289156	FALSE
8.2116	0.158386	FALSE
8.90471	0.340807	TRUE
4.91578	0.970267	FALSE
5.85235	0.111289	FALSE
9.16596	0.213139	FALSE
5.34353	0.622123	TRUE
4.35776	0.345646	FALSE
5.09047	0.151957	TRUE
6.43183	0.912457	TRUE
8.9403	1.40571	FALSE
5.44858	0.816481	TRUE
8.0702	0.0761829	FALSE
4.29287	1.48333	FALSE
3.76434	0.279023	FALSE
6.00156	1.3583	TRUE
3.92457	0.805848	FALSE
5.18041	0.0642712	FALSE
6.91991	0.495606	TRUE
6.73161	0.123909	FALSE
6.81665	1.45565	TRUE
7.76062	1.0717	FALSE
8.7171	2.51854	FALSE
9.13671	0.122223	FALSE
5.24558	0.109879	FALSE
5.50385	0.231125	FALSE
5.86938	1.07426	TRUE
4.46534	0.727295	FALSE
4.65351	1.51856	FALSE
4.40307	0.0716436	FALSE
8.75271	1.01086	FALSE
9.09463	0.209529	FALSE
3.12738	0.531743	FALSE
6.63546	0.113886	FALSE
4.43444	0.149524	FALSE
8.8232	1.0163	FALSE
5.31901	0.104454	FALSE
4.13029	1.26298	FALSE
5.63672	0.110572	FALSE
5.22846	0.155391	FALSE
9.11178	0.166653	FALSE
6.71755	0.541016	TRUE
4.27525	0.490921	FALSE
5.68538	0.453648	FALSE
4.87572	0.893202	FALSE
4.70336	0.363696	FALSE
7.03838	0.0984534	FALSE
5.90461	0.327899	TRUE
9.08948	1.76154	FALSE
4.98038	0.271543	FALSE
8.89984	0.120729	FALSE
7.16462	2.05738	TRUE
4.86548	0.757921	TRUE
6.54327	0.176228	FALSE
4.55758	0.184491	FALSE
4.46369	0.610422	TRUE
4.86906	1.88913	FALSE
4.62101	0.0689837	FALSE
6.88488	0.551304	TRUE
6.16282	0.0973256	FALSE
5.55589	0.08433	FALSE
8.20712	0.503578	FALSE
4.33591	0.435671	FALSE
6.34981	1.32913	TRUE
7.64197	0.971068	TRUE
6.32398	1.16349	TRUE
4.65241	0.328999	FALSE
5.85571	1.2133	TRUE
6.74959	0.216511	TRUE
4.30945	0.239289	FALSE
5.70597	0.127044	FALSE
7.30115	0.715183	TRUE
8.32536	0.121501	FALSE
5.28993	0.128643	FALSE
6.13974	0.290878	FALSE
5.15836	0.134165	FALSE
4.30468	0.0558838	FALSE
4.99527	0.560457	TRUE
3.9983	1.10064	FALSE
4.49634	1.49373	FALSE
8.9812	1.12751	FALSE
4.88865	0.0603405	FALSE
4.87657	1.32903	TRUE
4.35045	0.058908	FALSE
3.95959	0.713391	FALSE
5.6197	0.10706	FALSE
3.71218	0.467611	FALSE
4.86661	0.064707	FALSE
6.4554	0.1624	FALSE
5.79332	0.229759	TRUE
5.2944	0.119561	FALSE
3.88502	0.372217	FALSE
4.39263	1.84725	FALSE
4.1193	0.855147	FALSE
8.21977	0.330654	FALSE
6.34594	0.902734	TRUE
8.92898	0.863846	FALSE
4.62922	0.224662	FALSE
3.84145	1.16949	TRUE
4.12447	1.47261	FALSE
3.98468	0.93524	FALSE
8.93565	1.96645	FALSE
4.31688	0.776878	FALSE
8.0078	2.63997	TRUE
4.97755	0.468367	TRUE
8.94573	1.68892	FALSE
4.13873	0.399816	FALSE
5.08804	0.0705038	FALSE
5.40182	0.0767467	FALSE
4.07212	1.57376	FALSE
6.03079	2.47376	TRUE
7.75465	0.807902	TRUE
6.19238	0.174071	FALSE
4.90156	0.820142	TRUE
5.1214	0.0797078	FALSE
4.77037	1.1966	FALSE
5.19035	0.0883691	FALSE
5.69791	0.133189	FALSE
5.01065	0.109514	FALSE
6.41023	0.125771	FALSE
4.68924	0.0532996	FALSE
6.52716	0.158845	FALSE
6.918	0.100743	FALSE
4.38689	0.318832	FALSE
4.22961	0.0724958	FALSE
4.88197	2.31083	FALSE
5.80246	1.2677	TRUE
4.04536	0.673898	FALSE
3.81566	0.232032	FALSE
7.95072	0.304071	FALSE
4.44346	0.128988	FALSE
4.2065	0.125776	FALSE
4.40134	0.0452364	FALSE
3.78717	1.42953	FALSE
6.03386	2.06724	TRUE
5.13341	0.0608799	FALSE
9.10769	0.339129	FALSE
4.23377	0.416711	FALSE
3.95847	0.987226	FALSE
9.27435	2.60768	FALSE
5.00563	0.0835875	FALSE
5.02743	1.11869	TRUE
4.23162	1.24206	FALSE
4.11635	1.39694	FALSE
9.15797	0.410086	FALSE
9.19642	0.758524	FALSE
3.72981	1.70845	FALSE
4.55277	0.541884	FALSE
7.21363	0.380026	TRUE
7.12554	0.950444	TRUE
6.32897	3.1189	FALSE
6.33363	0.533764	TRUE
5.66149	0.154841	FALSE
7.56926	2.62324	TRUE
9.14078	0.0681484	FALSE
7.87526	0.493517	FALSE
6.3912	0.742223	TRUE
4.53826	0.73285	TRUE
4.49556	1.59573	FALSE
5.92715	0.100288	TRUE
8.55722	0.28618	FALSE
5.19236	2.64033	FALSE
9.09801	0.315426	FALSE
4.16941	1.32181	FALSE
4.34523	1.05915	FALSE
6.12243	0.558868	TRUE
6.14495	0.138126	FALSE
9.15045	0.432255	FALSE
6.03523	0.199767	FALSE
4.49299	0.56312	FALSE
7.9358	1.52058	TRUE
5.8477	0.802091	TRUE
8.87448	1.98043	FALSE
5.50624	0.129718	FALSE
5.82404	0.146663	TRUE
7.94705	1.72875	FALSE
4.85818	1.61314	FALSE
4.16111	0.720891	FALSE
4.73091	0.0734354	FALSE
3.59403	0.337338	FALSE
7.92423	0.0950435	FALSE
9.01613	0.149181	FALSE
4.03543	1.61397	FALSE
4.13877	0.776435	FALSE
6.22959	0.0582049	FALSE
4.06088	0.0571769	FALSE
4.88807	0.563141	FALSE
4.19381	0.898808	FALSE
4.28196	1.63138	FALSE
7.68455	0.280023	TRUE
4.19092	0.399223	FALSE
5.81726	0.308305	TRUE
6.38041	2.38826	TRUE
4.63714	0.115518	FALSE
4.86994	0.672769	FALSE
6.84697	0.132615	TRUE
4.91256	0.523706	FALSE
4.49778	1.6281	FALSE
7.93801	0.128315	FALSE
8.12883	1.5795	FALSE
7.72925	0.629436	TRUE
4.14855	0.328037	FALSE
4.82024	0.414945	FALSE
6.49563	0.266636	FALSE
8.77476	0.0951761	FALSE
3.49801	0.718067	FALSE
7.35372	1.3855	TRUE
5.06544	0.0996747	FALSE
4.83345	1.08155	FALSE
9.1404	1.21425	FALSE
4.92973	1.00722	TRUE
5.91912	0.191366	FALSE
6.51849	2.37715	TRUE
4.97674	0.0930719	FALSE
9.16083	0.407064	FALSE
4.09814	0.291005	FALSE
6.47561	0.612967	TRUE
6.65274	0.22084	TRUE
7.17606	0.164574	TRUE
6.86405	0.642798	TRUE
5.18305	0.516654	FALSE
3.99109	0.90274	FALSE
6.12531	0.0682023	FALSE
5.62249	0.400514	TRUE
4.21553	0.0754191	FALSE
4.95233	1.09707	FALSE
5.63631	0.101687	FALSE
4.65038	0.381736	FALSE
4.31446	0.447423	FALSE
7.0072	0.414113	TRUE
5.25747	1.35388	TRUE
6.25191	0.055472	FALSE
4.19715	0.226047	FALSE
1.55561	2.19549	FALSE
6.65426	0.202563	FALSE
9.09458	0.512165	FALSE
4.58399	0.060762	FALSE
9.16233	0.779165	FALSE
3.69585	2.49404	FALSE
4.60682	0.202512	FALSE
4.24992	0.0408002	FALSE
4.62433	0.302989	FALSE
4.27365	0.575872	FALSE
6.47763	0.18998	TRUE
9.15467	0.120274	FALSE
4.52293	0.287387	FALSE
4.14575	1.05131	FALSE
6.39348	0.390613	TRUE
3.78843	1.04187	FALSE
3.78921	0.274556	FALSE
6.96617	0.342064	TRUE
4.00772	0.637433	FALSE
6.81044	0.322683	TRUE
8.66108	1.5279	FALSE
4.30886	0.753757	FALSE
3.75795	0.466311	FALSE
4.50768	0.62892	FALSE
3.30826	0.965712	FALSE
5.88902	0.126921	FALSE
4.14612	1.05568	FALSE
4.49927	0.0680545	FALSE
4.79906	0.062121	FALSE
7.31869	0.777412	TRUE
4.43005	0.810782	FALSE
4.65278	0.275576	FALSE
5.22269	0.219166	FALSE
6.32233	0.13874	FALSE
8.22729	0.0870054	FALSE
4.29946	0.247203	FALSE
4.02276	0.652675	FALSE
9.11501	0.206369	FALSE
5.82901	0.725382	TRUE
6.63803	0.336751	TRUE
5.70475	0.141086	FALSE
4.82175	0.243715	FALSE
5.63431	0.0821391	FALSE
4.68519	1.70853	TRUE
7.00967	0.0903748	FALSE
7.32098	0.276441	TRUE
4.35892	0.144114	FALSE
7.97306	0.0989929	FALSE
4.56051	0.0673578	FALSE
4.26706	0.0527014	FALSE
8.72684	0.324524	FALSE
6.60771	0.219538	TRUE
4.66301	0.0938828	FALSE
5.01765	0.10965	FALSE
4.17134	0.885704	FALSE
4.55872	0.349479	FALSE
5.16085	0.0804313	FALSE
2.43776	1.39144	FALSE
4.31913	0.237461	FALSE
4.47619	0.884855	FALSE
4.38266	0.163035	FALSE
3.9729	1.71618	FALSE
4.68031	0.0620554	FALSE
5.72774	0.81219	TRUE
8.00549	0.0696777	FALSE
4.44264	1.97458	FALSE
6.44633	1.07151	TRUE
6.54695	0.157417	FALSE
6.62782	0.663064	TRUE
7.97206	0.127832	FALSE
4.56866	1.59675	FALSE
5.59667	0.185249	FALSE
4.00344	0.168091	FALSE
5.55404	0.176701	FALSE
4.25991	0.415286	FALSE
8.13172	0.0784981	FALSE
9.1449	1.14933	FALSE
4.89843	0.157398	FALSE
9.0885	0.0722678	FALSE
4.76288	0.357317	FALSE
4.4921	1.00459	FALSE
5.73565	0.296276	FALSE
3.82639	0.11605	FALSE
9.21117	0.0898724	FALSE
4.20801	1.43718	FALSE
5.20635	0.324798	FALSE
6.12972	0.166033	FALSE
7.32793	0.56419	TRUE
4.05031	0.403516	FALSE
8.65691	0.455266	FALSE
5.08014	1.35874	FALSE
4.08409	1.22137	FALSE
7.86924	0.453451	FALSE
4.23279	1.16792	FALSE
9.06611	1.16272	FALSE
5.99277	1.44127	TRUE
5.29573	0.173768	FALSE
4.1802	1.14424	FALSE
3.57638	0.210697	FALSE
5.36811	0.396866	TRUE
7.67651	0.788085	FALSE
5.9817	0.730133	TRUE
9.15937	0.119646	FALSE
5.10206	0.317307	TRUE
4.53437	0.891325	FALSE
7.0091	1.40769	TRUE
5.91746	0.0962902	FALSE
4.26657	1.33186	FALSE
5.46221	0.977144	TRUE
4.61022	1.8847	FALSE
4.71367	1.13967	TRUE
6.47124	0.126587	TRUE
[truncated: 73,023 more rows]

## Sheet: 1d
pH	cProt	PS	cProtDil
4.83771	0.428068	0	0.354006
4.89551	0.613263	0	0.507247
5.08781	0.618986	1	0.487045
5.48098	0.40291	1	0.290416
4.81686	0.440504	0	0.36559
4.92756	0.637212	0	0.523996
5.48226	0.366548	0	0.271933
4.8361	0.610523	0	0.510337
5.02228	0.754825	0	0.603164
5.13446	0.425478	0	0.341803
4.89189	0.747798	0	0.619081
5.00781	0.640327	0	0.514755
5.12073	0.577091	1	0.453472
5.44926	0.454239	1	0.31928
5.17173	0.424985	0	0.338606
5.49245	0.458132	1	0.313837
4.93841	0.977055	0	0.794522
5.57166	0.358911	0	0.259921
5.45546	0.544126	1	0.3579
5.01728	0.819247	0	0.64872
5.33404	0.701208	1	0.477505
5.37455	0.440318	1	0.326256
5.15591	0.909139	1	0.651325
5.37282	0.381142	0	0.287846
5.13561	0.544031	1	0.430082
4.93116	0.576429	0	0.476243
5.00484	0.411296	0	0.336838
5.17462	0.84169	1	0.60656
5.25147	0.906529	1	0.605944
4.93022	0.480108	0	0.395219
5.54553	0.377265	1	0.272046
5.43746	0.481689	1	0.336548
5.14513	0.457431	0	0.364115
5.47552	0.665031	1	0.401606
5.08192	0.634128	1	0.499699
4.92404	0.497873	0	0.410145
5.26903	0.463685	1	0.356259
5.11028	0.968288	1	0.713158
5.16919	0.572378	1	0.442511
5.08024	0.363307	0	0.29301
5.03845	0.827538	0	0.64799
5.42984	0.718628	1	0.449393
5.12129	0.473196	0	0.377383
5.27328	0.83241	1	0.567607
4.95516	0.571088	0	0.46798
5.06722	0.459025	0	0.371748
4.99934	0.337696	0	0.274921
5.19721	0.337758	0	0.265853
4.81441	0.480685	0	0.402569
5.32903	0.373254	0	0.285932
5.55484	0.334973	0	0.244839
5.05704	0.431849	0	0.351857
5.45871	0.498465	1	0.337372
4.88191	0.738147	0	0.613206
5.48223	0.621001	1	0.37885
5.23183	0.389873	0	0.307129
5.40547	0.528234	1	0.363879
4.883	0.424531	0	0.35165
4.82469	0.667016	0	0.562074
4.87317	0.87651	0	0.720473
4.85094	0.817287	0	0.678703
5.29922	0.33914	0	0.263195
4.87826	0.878411	0	0.721243
5.27296	0.582009	1	0.423024
5.00391	0.363114	0	0.296862
4.89706	0.705495	0	0.584055
4.93924	0.653352	0	0.536388
5.1254	0.393829	0	0.319847
5.20884	0.338201	0	0.266067
4.86813	0.343982	0	0.28448
5.32318	0.510007	1	0.370571
5.04436	0.580643	0	0.467479
4.85005	0.39253	0	0.324989
5.01154	0.932704	1	0.721556
4.91578	0.970267	0	0.793384
5.34353	0.622123	1	0.426478
5.44858	0.816481	1	0.479533
4.87572	0.893202	0	0.731984
4.86548	0.757921	0	0.632852
4.99527	0.560457	0	0.455667
4.97755	0.468367	0	0.385377
4.90156	0.820142	0	0.676321
4.88807	0.563141	0	0.470383
4.86994	0.672769	0	0.56016
4.91256	0.523706	0	0.432358
4.82024	0.414945	0	0.342509
5.18305	0.516654	1	0.401754
5.36811	0.396866	1	0.298483
5.46221	0.977144	1	0.525406
5.17375	0.507793	1	0.397593
5.4755	0.880108	1	0.492865
5.3106	0.336124	0	0.26058
4.99272	0.450074	0	0.368991
5.27234	0.930158	1	0.611976
4.97322	0.38256	0	0.313201
5.43868	0.426574	1	0.30982
4.90954	0.397406	0	0.327645
5.16848	0.587143	1	0.453039
5.49786	0.397718	1	0.287993
5.44266	0.859187	1	0.510905
4.87003	0.410266	0	0.337567
5.27531	0.45399	1	0.348813
4.80431	0.736183	0	0.624468
5.21413	0.774829	1	0.563128
4.93322	0.564233	0	0.46613
4.87151	0.809558	0	0.670256
4.90767	0.335166	0	0.275911
4.86463	0.764334	0	0.638584
4.92921	0.403374	0	0.332288
4.96544	0.857104	0	0.680647
5.43363	0.433558	1	0.313034
5.07695	0.356359	0	0.286609
5.42864	0.82146	1	0.492091
4.93871	0.619275	0	0.508526
5.33961	0.930683	1	0.58134
4.92924	0.67066	0	0.55175
5.17607	0.577537	1	0.443997
5.31762	0.767836	1	0.521282
5.56934	0.345489	0	0.249229
4.81832	0.596965	0	0.501375
4.92765	0.842481	0	0.681929
4.81356	0.833027	0	0.70269
4.80425	0.744681	0	0.630741
4.97824	0.385366	0	0.315895
4.97009	0.44543	0	0.366587
5.14698	0.469435	0	0.373755
4.93686	0.374178	0	0.306914
5.08905	0.917742	1	0.676349
5.27636	0.77986	1	0.540743
5.14516	0.515044	1	0.40597
4.90578	0.697902	0	0.578368
5.4241	0.531299	1	0.359719
5.54259	0.572072	1	0.346158
5.36131	0.431514	1	0.321993
4.97885	0.860223	0	0.679658
5.23021	0.442512	1	0.346325
5.40936	0.942154	1	0.54286
4.90573	0.517877	0	0.427248
4.87556	0.970931	0	0.801513
5.04913	0.546211	0	0.438406
4.91952	0.444396	0	0.367223
4.81877	0.928701	0	0.774999
5.5251	0.442355	1	0.302943
4.94593	0.447539	0	0.369493
5.24358	0.965094	1	0.637971
4.95998	0.62276	0	0.511293
5.00921	0.553518	0	0.448386
5.13227	0.947031	1	0.685178
4.85597	0.862271	0	0.713706
5.09598	0.722845	1	0.558779
4.97675	0.64697	0	0.526108
5.00858	0.734787	0	0.588317
5.10008	0.346318	0	0.277849
5.19279	0.559693	1	0.430576
5.20048	0.381873	0	0.304216
5.02816	0.592281	0	0.47644
4.99826	0.52264	0	0.42452
4.81171	0.697804	0	0.591608
5.08672	0.727419	1	0.56496
5.20485	0.985534	1	0.66974
4.94765	0.898394	0	0.714023
5.03445	0.35832	0	0.290739
5.4715	0.555118	1	0.358276
5.12419	0.381289	0	0.307485
4.99013	0.661032	0	0.533109
5.29104	0.375446	0	0.290505
5.40113	0.476739	1	0.340907
5.02537	0.351154	0	0.285061
5.49984	0.44415	1	0.307091
4.97148	0.382595	0	0.313417
5.32546	0.81442	1	0.538555
4.86122	0.395362	0	0.327217
5.165	0.542415	1	0.42384
5.08415	0.726671	1	0.564287
4.93808	0.623479	0	0.512786
5.29413	0.419712	1	0.324851
4.95201	0.560286	0	0.459801
5.17285	0.553347	1	0.430933
5.36157	0.642021	1	0.431402
4.91404	0.356768	0	0.293583
5.35812	0.74919	1	0.501628
5.34143	0.816766	1	0.534515
5.46885	0.376342	1	0.27775
5.04442	0.925932	1	0.704046
5.5039	0.459593	1	0.311296
5.33905	0.568433	1	0.399861
4.93421	0.335097	0	0.274784
4.81311	0.357798	0	0.296794
5.01368	0.440411	0	0.36066
5.19523	0.70569	1	0.523062
4.94999	0.408227	0	0.336148
4.97755	0.518358	0	0.423238
5.18999	0.392069	0	0.314527
5.05183	0.477847	0	0.387428
4.8672	0.363572	0	0.300024
5.56957	0.680472	1	0.372305
4.82204	0.388351	0	0.321086
4.90364	0.481621	0	0.398772
5.19631	0.419022	0	0.333364
5.18416	0.826334	1	0.601391
4.88664	0.709874	0	0.589715
5.55694	0.433495	1	0.296967
5.55631	0.65465	1	0.363387
4.90049	0.954876	0	0.783258
4.98154	0.718233	0	0.581586
5.12124	0.349827	0	0.279442
4.99954	0.545546	0	0.443713
4.84647	0.524431	0	0.437296
4.90108	0.825668	0	0.680122
5.12073	0.507346	0	0.404036
5.04349	0.346267	0	0.279527
5.29819	0.418488	1	0.322354
4.95625	0.649507	0	0.531255
4.98745	0.936286	0	0.736609
5.39808	0.682672	1	0.445755
4.9652	0.882824	0	0.699163
5.10936	0.804047	1	0.611477
4.84677	0.522493	0	0.436288
5.33291	0.433156	1	0.329225
4.99073	0.499083	0	0.406002
5.10391	0.391169	0	0.318907
5.38424	0.905293	1	0.54632
4.97918	0.981958	0	0.785862
5.48195	0.72304	1	0.423394
4.9351	0.355688	0	0.292351
5.33324	0.991313	1	0.607106
5.06908	0.806006	1	0.622715
5.0875	0.469547	0	0.377752
5.30618	0.976125	1	0.620055
5.35097	0.84954	1	0.545371
4.91836	0.60117	0	0.497274
4.94269	0.658665	0	0.541544
5.43139	0.605691	1	0.389723
4.95429	0.575421	0	0.472486
4.80811	0.952971	0	0.800549
5.23738	0.395386	0	0.309565
5.3132	0.523635	1	0.380528
5.38495	0.43811	1	0.322777
5.01527	0.739676	0	0.59146
5.3202	0.834244	1	0.54617
5.50042	0.366931	0	0.271012
4.90712	0.370041	0	0.303907
5.25378	0.620282	1	0.448652
5.15862	0.753361	1	0.562415
5.01837	0.923503	0	0.71081
5.13626	0.741987	1	0.562516
5.51703	0.565845	1	0.348648
5.0703	0.443037	0	0.360099
5.51967	0.435289	1	0.300251
4.99987	0.381327	0	0.312455
5.24725	0.749024	1	0.535183
5.01587	0.358529	0	0.29164
4.831	0.694979	0	0.585378
5.22547	0.91862	1	0.62604
4.88162	0.677023	0	0.563445
5.07513	0.419899	0	0.341025
4.86601	0.730045	0	0.609263
4.81764	0.443929	0	0.367553
4.84702	0.701348	0	0.588619
5.54017	0.669062	1	0.37795
4.91201	0.396957	0	0.327606
5.28247	0.903033	1	0.592403
4.89531	0.343851	0	0.284075
5.08081	0.86961	1	0.65537
4.95453	0.599768	0	0.491669
5.56065	0.451716	1	0.303618
5.57703	0.43032	1	0.292618
4.80619	0.348202	0	0.288913
4.96965	0.705683	0	0.573841
5.58671	0.397685	1	0.27796
4.92438	0.436818	0	0.362012
4.86767	0.594424	0	0.497443
5.19831	0.436272	0	0.343768
4.9185	0.659584	0	0.544649
5.432	0.976169	1	0.537527
5.41444	0.537631	1	0.363572
4.96653	0.641638	0	0.523308
4.87327	0.393837	0	0.325657
5.2369	0.648787	1	0.47096
5.01782	0.489556	0	0.398119
4.82909	0.480761	0	0.401199
4.93148	0.432005	0	0.357831
5.05135	0.700706	0	0.551511
5.09957	0.816377	1	0.620205
5.01148	0.808448	0	0.640611
5.51701	0.966436	1	0.494925
4.92683	0.553595	0	0.456419
5.44206	0.393088	1	0.289219
4.99861	0.82915	0	0.659005
5.19892	0.656807	1	0.487308
5.00243	0.803813	0	0.641197
5.11759	0.56176	1	0.44385
5.08665	0.589597	0	0.467201
4.94362	0.737936	0	0.60444
5.1366	0.66323	1	0.506315
5.24971	0.608941	1	0.444405
5.00555	0.490898	0	0.400007
4.95507	0.400165	0	0.328782
4.97034	0.480379	0	0.394612
5.20281	0.840426	1	0.595814
4.85126	0.351594	0	0.291339
4.82059	0.700789	0	0.593429
4.91067	0.502005	0	0.413758
4.82211	0.625698	0	0.526756
4.98192	0.666191	0	0.538612
5.45056	0.370314	0	0.275989
5.05993	0.342884	0	0.276643
5.47066	0.472599	1	0.322631
5.41528	0.484932	1	0.341544
4.98831	0.434291	0	0.35677
5.12792	0.459824	0	0.367486
5.55926	0.571453	1	0.341457
5.13924	0.693451	1	0.52394
5.55217	0.410504	1	0.288459
5.08738	0.34823	0	0.279672
5.33637	0.521325	1	0.374401
5.01805	0.868037	0	0.673614
4.97593	0.421524	0	0.347409
5.30988	0.458453	1	0.346682
4.96915	0.348458	0	0.285425
4.96441	0.709286	0	0.57814
4.85667	0.831986	0	0.69095
5.47429	0.498862	1	0.332638
5.27769	0.922985	1	0.605805
5.11112	0.661866	1	0.511126
5.24932	0.79574	1	0.559545
4.89704	0.396538	0	0.327446
4.80317	0.43778	0	0.363021
4.84731	0.35662	0	0.295207
5.16417	0.550683	1	0.43049
5.44032	0.421596	1	0.308229
5.34773	0.766862	1	0.511411
4.917	0.907391	0	0.73314
4.88106	0.932052	0	0.765404
5.44577	0.411474	1	0.298268
5.2967	0.629371	1	0.442643
5.0243	0.916111	0	0.702568
5.09957	0.391785	0	0.319588
5.21658	0.884132	1	0.6135
4.91783	0.415818	0	0.34267
4.83734	0.847379	0	0.70711
5.24358	0.641698	1	0.466803
5.02619	0.73396	0	0.586662
5.59412	0.855146	1	0.441488
4.9794	0.401756	0	0.329795
5.40379	0.49818	1	0.349349
5.21466	0.686515	1	0.50234
5.38617	0.595746	1	0.398721
5.3921	0.542602	1	0.371089
5.36114	0.547841	1	0.38473
5.51833	0.417006	1	0.293924
5.47353	0.549802	1	0.356305
5.05863	0.811636	0	0.629761
4.89503	0.497681	0	0.411181
4.89355	0.779	0	0.644956
4.84523	0.63308	0	0.53166
4.83271	0.59606	0	0.499804
5.23089	0.67125	1	0.487404
4.99649	0.394873	0	0.324049
5.19971	0.460336	1	0.360364
5.15914	0.917424	1	0.652577
5.54049	0.740079	1	0.412923
5.35306	0.721322	1	0.488544
5.42393	0.38845	1	0.288786
5.20895	0.939101	1	0.639889
5.32809	0.38788	0	0.29677
4.84299	0.414964	0	0.342289
4.93514	0.531455	0	0.436581
5.22016	0.429361	0	0.338105
5.42908	0.404052	1	0.296188
5.23214	0.371354	0	0.291979
5.10898	0.46037	0	0.36925
4.88631	0.412707	0	0.340554
5.20953	0.437089	0	0.34398
4.80784	0.82842	0	0.700132
5.09168	0.515401	0	0.414403
4.81552	0.747273	0	0.631384
5.38647	0.615744	1	0.4109
5.18538	0.588941	1	0.450647
4.83363	0.995801	0	0.832184
5.24991	0.958622	1	0.635304
5.22991	0.48511	1	0.371638
4.89264	0.576387	0	0.481592
5.18667	0.436749	0	0.344785
5.51452	0.855016	1	0.462253
5.24423	0.413296	0	0.32424
5.29454	0.980992	1	0.626389
5.35994	0.547292	1	0.384595
5.30005	0.510663	1	0.377071
4.95171	0.835503	0	0.673044
5.26999	0.361456	0	0.281261
5.44751	0.476855	1	0.328722
5.36503	0.365489	0	0.277927
5.3086	0.725192	1	0.498488
5.02586	0.588068	0	0.473663
5.48022	0.366362	0	0.271903
5.1863	0.378855	0	0.302559
4.91389	0.778176	0	0.64107
4.88764	0.596991	0	0.497682
5.55324	0.555583	1	0.334814
5.13338	0.740036	1	0.563152
5.08551	0.789632	1	0.609122
4.82775	0.504756	0	0.423298
5.47836	0.93744	1	0.502243
5.39108	0.410473	1	0.304802
5.52089	0.391376	1	0.283091
5.12477	0.817555	1	0.613512
5.42407	0.946252	1	0.53445
5.38668	0.495053	1	0.354086
5.49335	0.504855	1	0.331505
5.06655	0.870088	1	0.661469
4.88155	0.983664	0	0.809635
4.85613	0.892891	0	0.73825
4.90407	0.409754	0	0.338223
5.19934	0.472578	1	0.368852
5.20619	0.616915	1	0.461361
5.24593	0.530069	1	0.400317
5.41482	0.710335	1	0.451185
4.86406	0.402871	0	0.332724
5.13693	0.450906	0	0.359155
5.55251	0.499363	1	0.319224
5.42921	0.830622	1	0.500698
4.88782	0.47185	0	0.391099
4.87455	0.469669	0	0.390655
5.14443	0.727597	1	0.547806
5.03247	0.692003	0	0.550338
5.07659	0.71797	1	0.562895
5.57493	0.373714	1	0.266809
4.89572	0.505532	0	0.417303
4.89225	0.888024	0	0.723818
4.90749	0.371594	0	0.305354
5.54788	0.345644	0	0.251919
4.82759	0.852147	0	0.713123
5.00414	0.477026	0	0.390256
5.59247	0.91088	1	0.450326
5.1291	0.780952	1	0.595177
5.15602	0.953326	1	0.678726
5.10754	0.460771	0	0.36942
5.16253	0.338322	0	0.26848
4.87895	0.754028	0	0.625986
5.06393	0.34639	0	0.279317
5.51955	0.40245	1	0.287825
5.19946	0.888969	1	0.62201
4.84009	0.738994	0	0.622201
5.33279	0.430783	1	0.327723
4.81812	0.904842	0	0.754768
5.47245	0.45812	1	0.316541
5.30803	0.389046	0	0.298945
5.20279	0.386354	0	0.30815
4.90355	0.8868	0	0.719155
5.18502	0.373446	0	0.298343
5.38465	0.702251	1	0.458694
5.56422	0.647115	1	0.359788
5.20192	0.440342	0	0.34671
5.47642	0.351048	0	0.262269
4.81923	0.803871	0	0.674187
5.06399	0.757141	0	0.59306
5.025	0.788268	0	0.624802
4.81818	0.869759	0	0.72926
4.89852	0.788212	0	0.651126
5.15491	0.863259	1	0.626684
5.24683	0.976387	1	0.64819
5.05272	0.52751	0	0.423802
5.40638	0.923921	1	0.545226
4.84646	0.515392	0	0.430985
4.88255	0.67587	0	0.562471
5.58313	0.608379	1	0.341105
5.373	0.345473	0	0.262191
4.87925	0.616923	0	0.512039
4.81936	0.596648	0	0.501016
4.85901	0.441822	0	0.367311
5.16166	0.890693	1	0.633424
5.51197	0.345033	0	0.255232
5.16686	0.540791	1	0.422587
5.00002	0.725952	0	0.583343
4.88088	0.379554	0	0.311893
4.85365	0.75761	0	0.635236
5.05176	0.38202	0	0.311435
5.41479	0.40026	1	0.294611
5.54946	0.360198	0	0.262331
4.93473	0.65483	0	0.539168
4.86647	0.829508	0	0.688711
5.07507	0.366702	0	0.29615
5.02273	0.411293	0	0.337122
5.56647	0.365099	1	0.263388
5.29261	0.704755	1	0.491747
5.5523	0.458087	1	0.306153
4.87287	0.694601	0	0.579269
5.03848	0.556514	0	0.450032
5.08502	0.393608	0	0.321426
4.86027	0.694234	0	0.580791
4.90102	0.811605	0	0.667635
5.23167	0.612183	1	0.450563
5.46396	0.530406	1	0.348532
4.81801	0.777695	0	0.653457
5.21323	0.842444	1	0.596091
5.16682	0.392918	0	0.317155
4.90928	0.436369	0	0.361925
4.8396	0.376693	0	0.31124
5.45213	0.418756	1	0.30343
5.17673	0.381603	0	0.306019
5.05596	0.369435	0	0.299931
5.45481	0.629696	1	0.393441
5.23619	0.80917	1	0.575241
5.29092	0.635903	1	0.446128
5.17964	0.545584	1	0.424128
5.35533	0.374012	0	0.284759
5.58324	0.380053	1	0.269762
5.33736	0.930838	1	0.58134
4.88061	0.462605	0	0.384406
4.87722	0.623676	0	0.51849
4.90679	0.894621	0	0.723273
4.93217	0.485343	0	0.400231
5.04739	0.454087	0	0.369807
4.91323	0.381188	0	0.313623
5.29385	0.396353	0	0.3069
5.42996	0.361324	0	0.271463
4.89711	0.581766	0	0.48516
5.05404	0.475714	0	0.386536
5.07465	0.480264	0	0.387972
5.17982	0.845537	1	0.606068
5.47077	0.67934	1	0.418175
5.34522	0.467699	1	0.344071
4.80794	0.387996	0	0.320996
4.88536	0.511679	0	0.423594
5.57684	0.357865	0	0.258246
4.80427	0.989549	0	0.831932
4.8474	0.868906	0	0.720794
4.80156	0.468758	0	0.391007
5.26648	0.682531	1	0.485266
4.83095	0.375112	0	0.310113
4.89658	0.832025	0	0.683781
5.02329	0.558971	0	0.453554
5.31245	0.752267	1	0.517873
5.25578	0.540687	1	0.404365
4.8056	0.527591	0	0.445284
4.88616	0.804989	0	0.665896
5.45033	0.593148	1	0.373915
5.37029	0.341959	0	0.260113
5.2317	0.83956	1	0.586923
4.91865	0.336997	0	0.27726
4.94392	0.653697	0	0.535419
4.90285	0.415535	0	0.343153
4.96112	0.334556	0	0.273144
5.37704	0.757273	1	0.49496
4.98543	0.643376	0	0.523086
4.91606	0.387679	0	0.319898
5.21793	0.390449	0	0.309339
4.88374	0.783664	0	0.650471
5.27327	0.655908	1	0.466927
5.0756	0.5299	0	0.42393
4.90677	0.555636	0	0.461196
5.07705	0.822028	1	0.63307
5.2803	0.354916	0	0.275647
5.56833	0.951203	1	0.451511
5.23097	0.624921	1	0.459689
5.02003	0.404604	0	0.331115
4.94321	0.6062	0	0.498471
4.96213	0.566502	0	0.46415
4.83814	0.498107	0	0.415004
5.04149	0.396919	0	0.324465
5.17804	0.652203	1	0.491619
4.91139	0.598086	0	0.496056
4.94031	0.50886	0	0.417865
5.47011	0.765757	1	0.447778
4.82484	0.403218	0	0.332435
5.17588	0.453771	0	0.358911
5.41504	0.60443	1	0.395515
4.80407	0.591594	0	0.498653
4.92621	0.338794	0	0.278667
5.4459	0.562153	1	0.367105
5.204	0.413773	0	0.328594
5.41	0.367822	0	0.27627
4.87149	0.383358	0	0.315937
5.1474	0.334975	0	0.266018
5.19401	0.372436	0	0.296269
4.9205	0.5335	0	0.439773
5.00994	0.751045	0	0.6015
4.80106	0.942374	0	0.791466
5.02062	0.887562	0	0.686497
5.56058	0.349201	0	0.25292
4.8211	0.350934	0	0.291089
5.02787	0.931892	1	0.717723
5.45512	0.379468	1	0.281061
5.24759	0.372629	0	0.291294
4.89204	0.696142	0	0.578184
5.29119	0.36186	0	0.280175
4.86584	0.439616	0	0.364826
5.28556	0.368123	0	0.285057
4.93866	0.611032	0	0.5017
4.8405	0.363016	0	0.300742
5.07202	0.888193	1	0.671903
5.43399	0.362207	0	0.27148
5.1331	0.409968	0	0.331026
5.48337	0.343566	0	0.256595
4.82376	0.382814	0	0.316578
5.32428	0.337049	0	0.259837
4.96242	0.859984	0	0.683176
5.23159	0.533082	1	0.40548
5.22993	0.389179	0	0.307156
4.92887	0.912986	0	0.734739
5.25115	0.524542	1	0.396251
4.84096	0.376346	0	0.310598
5.09136	0.598737	1	0.472945
5.21527	0.334457	0	0.262497
5.29447	0.476827	1	0.357911
5.13697	0.522729	1	0.413223
5.28209	0.36673	0	0.283811
5.49312	0.428841	1	0.301623
4.98078	0.75083	0	0.60706
5.02573	0.627918	0	0.503586
5.49853	0.515001	1	0.333821
5.22456	0.374243	0	0.295506
4.88216	0.370158	0	0.304869
5.19507	0.537931	1	0.418502
5.47703	0.407328	1	0.292439
5.30609	0.984757	1	0.624147
5.05626	0.896816	1	0.682571
5.14215	0.592512	1	0.460746
5.05901	0.788689	0	0.615977
5.09561	0.582564	1	0.460813
5.01268	0.610731	0	0.490884
4.81757	0.848658	0	0.712927
5.41277	0.709539	1	0.452817
5.34332	0.537893	1	0.381283
4.94893	0.53743	0	0.440112
5.01004	0.502249	0	0.407291
5.39543	0.437544	1	0.320252
5.43904	0.798958	1	0.476508
5.24692	0.583035	1	0.431219
5.07968	0.913773	1	0.678343
5.36642	0.410138	1	0.307073
4.99341	0.373933	0	0.305723
5.06282	0.941728	1	0.714279
5.06811	0.622837	0	0.493746
5.51834	0.376716	1	0.274549
5.56981	0.593841	1	0.340982
5.2839	0.385147	0	0.297838
4.96856	0.555954	0	0.455394
5.20139	0.458113	0	0.358765
5.03683	0.415447	0	0.340663
5.51695	0.571338	1	0.350414
4.91934	0.725627	0	0.599944
4.89163	0.78278	0	0.648857
4.8595	0.652613	0	0.547281
5.517	0.677115	1	0.391834
5.03729	0.933513	1	0.717474
4.92499	0.466462	0	0.386649
5.27696	0.972209	1	0.630204
5.20989	0.694194	1	0.510422
4.86632	0.62853	0	0.524365
4.82841	0.625681	0	0.52541
4.86494	0.436199	0	0.361843
5.02107	0.614585	0	0.492754
4.87501	0.941933	0	0.776235
5.23252	0.943399	1	0.634781
4.81933	0.620266	0	0.521405
5.53392	0.754485	1	0.422347
4.84538	0.714577	0	0.601188
5.12695	0.637641	1	0.494559
5.29615	0.404231	0	0.311238
4.94186	0.522482	0	0.429237
4.97474	0.336177	0	0.273787
4.91154	0.852938	0	0.691481
5.49124	0.403199	1	0.289628
5.17208	0.690925	1	0.518691
5.16309	0.891754	1	0.632951
5.23022	0.39641	0	0.31153
5.13954	0.388303	0	0.314479
4.88865	0.380076	0	0.312778
5.25325	0.890626	1	0.602162
5.19315	0.387653	0	0.310119
5.58553	0.978156	1	0.463044
5.04822	0.441441	0	0.359959
5.17644	0.56887	1	0.440561
4.88042	0.964444	0	0.794981
5.02833	0.650493	0	0.518012
5.08739	0.719648	1	0.558725
5.39341	0.594195	1	0.395051
5.26787	0.683336	1	0.484613
5.03734	0.915211	1	0.696269
4.8124	0.745924	0	0.630532
4.98097	0.36045	0	0.295301
5.04358	0.532178	0	0.428153
4.91853	0.92738	0	0.750861
5.09214	0.776088	1	0.597114
4.91517	0.415634	0	0.342805
5.48414	0.41613	1	0.297013
5.2088	0.484188	1	0.372945
5.27105	0.412864	0	0.321412
5.1677	0.931431	1	0.653908
5.30733	0.695649	1	0.48256
5.36265	0.571322	1	0.395776
5.35207	0.386102	0	0.29299
5.09879	0.366718	0	0.295052
5.5298	0.335203	0	0.246753
5.4624	0.700123	1	0.424044
5.23934	0.382716	0	0.300302
5.1325	0.508717	0	0.403597
4.9413	0.884596	0	0.706867
5.49116	0.786124	1	0.445676
4.93438	0.892264	0	0.712877
5.03431	0.605129	0	0.483275
4.82113	0.697651	0	0.59002
5.348	0.525315	1	0.371607
5.27078	0.513507	1	0.386847
4.85485	0.627191	0	0.524895
5.27892	0.625393	1	0.445975
5.08332	0.577157	0	0.458652
4.81735	0.976978	0	0.818985
5.48995	0.439179	1	0.306412
5.54258	0.451437	1	0.304651
5.52355	0.344838	0	0.254473
5.32878	0.404209	1	0.307501
4.96224	0.427199	0	0.351714
4.94632	0.655829	0	0.538031
5.18873	0.450184	0	0.355224
5.23206	0.376619	0	0.296214
5.14174	0.633893	1	0.48866
5.34368	0.409007	1	0.309188
4.84185	0.928464	0	0.770041
4.81117	0.453957	0	0.376229
4.98287	0.537318	0	0.438031
5.49891	0.373104	1	0.275486
4.93506	0.532653	0	0.437791
4.80002	0.546518	0	0.462375
4.94502	0.964878	0	0.77962
4.93681	0.901754	0	0.719464
4.95688	0.632935	0	0.516801
5.0008	0.383398	0	0.3145
5.20445	0.597795	1	0.451582
4.92534	0.338538	0	0.278532
5.07133	0.339031	0	0.27363
5.38572	0.447343	1	0.327254
5.54257	0.427994	1	0.295568
5.3636	0.419055	1	0.31323
4.95794	0.596161	0	0.48779
5.26554	0.401571	0	0.311832
5.4992	0.422858	1	0.298261
5.13428	0.473594	0	0.376129
5.34324	0.563212	1	0.396412
5.03044	0.593065	0	0.476164
4.97069	0.542381	0	0.44296
5.04351	0.375227	0	0.305717
4.91137	0.516228	0	0.425834
5.59165	0.456212	1	0.299228
5.46764	0.344196	0	0.257848
5.47945	0.483695	1	0.326102
5.5505	0.697697	1	0.388307
5.01534	0.441731	0	0.361269
5.02421	0.551566	0	0.445886
4.85098	0.923575	0	0.761438
5.12686	0.597129	1	0.465733
5.26936	0.648818	1	0.464518
4.84371	0.608533	0	0.508092
5.19602	0.675342	1	0.501135
5.53048	0.380299	1	0.27541
4.92473	0.500324	0	0.412371
5.5393	0.502768	1	0.321891
4.85602	0.767408	0	0.64237
5.31507	0.73811	1	0.511985
5.02473	0.665118	0	0.532336
4.89517	0.426501	0	0.353255
4.84683	0.52017	0	0.434895
4.99434	0.762232	0	0.614566
4.80939	0.873872	0	0.734446
5.59176	0.945198	1	0.442365
4.87035	0.446486	0	0.370486
4.91012	0.677302	0	0.559477
5.16256	0.845619	1	0.61164
5.34549	0.462714	1	0.342376
5.27232	0.886152	1	0.594417
5.22984	0.681514	1	0.49642
5.10331	0.505059	0	0.404679
4.97733	0.702926	0	0.570506
5.59243	0.523055	1	0.32113
5.06808	0.716052	0	0.560782
4.97961	0.371648	0	0.304863
5.48489	0.632655	1	0.382588
5.26622	0.388837	0	0.302399
4.92783	0.511773	0	0.420947
5.37788	0.542025	1	0.378157
4.98831	0.498159	0	0.405466
5.46907	0.451327	1	0.314771
4.86074	0.368253	0	0.304216
5.22181	0.353702	0	0.27796
4.99284	0.701033	0	0.564295
5.04065	0.645736	0	0.513261
5.53856	0.375474	1	0.272049
5.06304	0.628389	0	0.497151
5.47942	0.928241	1	0.507025
5.2177	0.789221	1	0.567291
5.257	0.510315	1	0.387728
5.47836	0.51124	1	0.33787
5.06245	0.620924	0	0.492731
5.10259	0.404857	0	0.329494
5.03075	0.590447	0	0.474632
4.91787	0.538656	0	0.443597
4.88298	0.413206	0	0.340752
4.84913	0.367068	0	0.303667
5.48848	0.670675	1	0.398283
5.5493	0.35076	0	0.255556
4.84827	0.44947	0	0.373332
5.43551	0.362556	0	0.271712
4.99446	0.393923	0	0.322815
4.9041	0.569362	0	0.47449
5.36729	0.379405	0	0.287147
4.91298	0.396166	0	0.327293
4.97456	0.351523	0	0.287543
5.14804	0.346204	0	0.27531
5.48995	0.482219	1	0.321995
4.94042	0.393641	0	0.32472
5.41687	0.365361	0	0.273444
5.25916	0.411445	0	0.321537
5.1894	0.746254	1	0.552386
5.16617	0.601108	1	0.461615
5.3014	0.35281	0	0.27312
5.32618	0.423674	1	0.321616
5.28764	0.722796	1	0.503002
4.96921	0.353111	0	0.28945
5.5716	0.422254	1	0.289177
5.43569	0.573346	1	0.372051
4.98381	0.404071	0	0.331349
5.32848	0.40603	1	0.308457
4.99014	0.472543	0	0.387304
5.13963	0.607576	1	0.470515
5.23871	0.405668	0	0.318881
5.27254	0.394267	0	0.305681
5.33847	0.352455	0	0.269191
4.91088	0.80571	0	0.662017
5.00103	0.838123	0	0.662919
5.54863	0.528377	1	0.327827
5.26229	0.641391	1	0.463427
5.36827	0.389247	0	0.293782
5.46852	0.428719	1	0.304733
5.32764	0.353363	0	0.271496
5.5238	0.364943	0	0.267899
4.83709	0.528704	0	0.44232
5.43306	0.373518	0	0.278393
4.81083	0.792339	0	0.667322
5.0365	0.801434	0	0.629026
4.96841	0.388505	0	0.319188
5.51342	0.595783	1	0.351744
4.9671	0.638479	0	0.520324
5.12675	0.434569	0	0.349386
4.80543	0.395086	0	0.326745
5.21935	0.431012	0	0.339953
5.48756	0.475392	1	0.3196
4.98293	0.431789	0	0.354895
4.83335	0.939092	0	0.78116
5.06687	0.409957	0	0.33527
4.90071	0.45861	0	0.380707
5.04169	0.489113	0	0.396217
4.8312	0.517583	0	0.433907
5.08232	0.404264	0	0.329141
4.86775	0.785699	0	0.654134
5.56505	0.349813	0	0.253118
5.29055	0.485718	1	0.365114
5.1512	0.431186	0	0.344983
4.868	0.584256	0	0.489895
5.4429	0.468641	1	0.326853
5.24601	0.335029	0	0.262151
4.81877	0.413742	0	0.341363
5.01981	0.512856	0	0.415737
5.26169	0.498941	1	0.377113
5.2184	0.340338	0	0.267495
5.20842	0.681286	1	0.501515
5.53149	0.353415	0	0.259169
4.87801	0.811794	0	0.672121
5.50473	0.448644	1	0.308397
5.48396	0.33445	0	0.249874
4.99064	0.35056	0	0.285964
5.34572	0.382228	0	0.290569
4.88677	0.741172	0	0.614995
5.15618	0.359679	0	0.285963
4.82086	0.520324	0	0.436771
4.80542	0.849414	0	0.715307
5.16106	0.925831	1	0.653199
5.12059	0.907958	1	0.657964
4.83421	0.497799	0	0.414933
5.4035	0.55353	1	0.375734
4.86912	0.463779	0	0.385584
4.86291	0.991458	0	0.822642
5.43654	0.462387	1	0.326117
5.07391	0.447629	0	0.362588
5.01926	0.93703	1	0.724911
5.00964	0.590526	0	0.477146
5.08245	0.487585	0	0.392265
4.88317	0.681876	0	0.566679
5.15258	0.715691	1	0.540081
5.01531	0.368304	0	0.300864
5.50952	0.744864	1	0.425045
5.44884	0.588633	1	0.37275
5.07213	0.349972	0	0.281594
5.10021	0.408583	0	0.331942
5.25429	0.620096	1	0.448495
5.58448	0.452116	1	0.299706
4.81716	0.966024	0	0.808658
4.96201	0.794176	0	0.643597
4.90614	0.914394	0	0.743298
5.12283	0.960778	1	0.702865
4.93366	0.40234	0	0.33176
5.13831	0.591764	1	0.461056
5.03962	0.451991	0	0.368054
5.52891	0.999235	1	0.493065
4.93668	0.397898	0	0.327793
4.89296	0.34586	0	0.286081
5.13996	0.339624	0	0.270229
5.37436	0.46861	1	0.341154
5.18196	0.622521	1	0.469687
5.44468	0.340324	0	0.257078
5.38979	0.56602	1	0.384478
5.22315	0.41373	0	0.327001
4.89925	0.949226	0	0.777659
5.18308	0.479595	1	0.376001
4.83344	0.669819	0	0.564285
5.16545	0.347797	0	0.275897
5.03454	0.685159	0	0.544745
5.09152	0.474458	0	0.381065
5.17108	0.475819	0	0.375919
5.57388	0.52561	1	0.322962
4.92545	0.816897	0	0.668607
4.98114	0.344648	0	0.280555
5.27474	0.656293	1	0.466472
5.49677	0.463769	1	0.314373
4.83322	0.503984	0	0.421667
4.87044	0.831609	0	0.690494
4.96359	0.874206	0	0.693965
4.94968	0.588132	0	0.484301
5.4314	0.930838	1	0.530327
4.89679	0.401912	0	0.331635
5.50361	0.463164	1	0.31317
5.53107	0.370769	1	0.270255
5.54092	0.547258	1	0.338602
5.48656	0.464712	1	0.316481
5.18898	0.830081	1	0.600226
4.89981	0.839782	0	0.685637
5.31526	0.42554	1	0.325335
4.9106	0.409419	0	0.337754
5.03936	0.488777	0	0.396026
5.09149	0.865578	1	0.650209
5.05396	0.471233	0	0.382378
4.92791	0.654532	0	0.539429
5.05418	0.350311	0	0.28271
4.85327	0.815847	0	0.677373
5.15755	0.628245	1	0.482078
4.86342	0.901969	0	0.743895
5.09698	0.948754	1	0.703077
5.0045	0.759029	0	0.608372
5.06303	0.521307	0	0.418436
5.49458	0.44623	1	0.308502
4.94437	0.345502	0	0.284025
4.83043	0.739286	0	0.624624
4.85967	0.993008	0	0.823391
5.57361	0.600626	1	0.3418
5.43562	0.387719	1	0.287824
4.98279	0.532749	0	0.43448
5.57079	0.727538	1	0.396343
5.25063	0.792824	1	0.556901
5.25872	0.662408	1	0.472313
5.3211	0.574883	1	0.407789
5.27466	0.38689	0	0.299918
4.80466	0.821345	0	0.694841
5.36972	0.666206	1	0.444397
4.93356	0.423617	0	0.350584
5.1311	0.450289	0	0.358882
4.91693	0.711251	0	0.588101
4.86735	0.929354	0	0.763762
4.89301	0.343438	0	0.283884
5.59327	0.959043	1	0.45646
4.88673	0.927063	0	0.757186
5.12734	0.813051	1	0.610229
5.02323	0.383355	0	0.313055
5.39527	0.372038	0	0.280032
4.86122	0.369572	0	0.305221
4.85498	0.394132	0	0.326237
4.89048	0.52698	0	0.437082
5.10055	0.397849	0	0.324423
5.0672	0.43071	0	0.350106
5.32052	0.484994	1	0.358719
4.86836	0.84986	0	0.699815
4.88542	0.442322	0	0.366288
5.55172	0.414131	1	0.290074
5.36574	0.810595	1	0.525629
5.18459	0.862958	1	0.61454
5.40403	0.350464	0	0.264726
5.34865	0.975046	1	0.598565
5.31438	0.370306	0	0.28435
5.40308	0.642555	1	0.418347
5.24467	0.336334	0	0.263319
5.45689	0.928847	1	0.514143
4.98387	0.365392	0	0.299818
5.3816	0.352663	0	0.266876
5.31474	0.349935	0	0.269825
4.80001	0.982487	0	0.82571
4.85064	0.34567	0	0.285842
5.50922	0.425239	1	0.298313
4.90226	0.362764	0	0.29787
4.84481	0.491124	0	0.407563
5.39112	0.339489	0	0.258581
4.81224	0.774898	0	0.652468
5.07186	0.357359	0	0.287985
5.01004	0.402917	0	0.329796
4.86024	0.500761	0	0.415804
5.20958	0.447156	0	0.350138
5.53695	0.348971	0	0.256554
5.00994	0.926181	0	0.716735
5.51102	0.410614	1	0.29165
4.8787	0.389396	0	0.320676
5.4501	0.351914	0	0.263769
5.20896	0.496038	1	0.383066
4.8657	0.929776	0	0.764039
5.11404	0.501281	0	0.39969
4.85437	0.827268	0	0.687436
4.92512	0.732023	0	0.602682
5.39143	0.509589	1	0.357065
5.39546	0.555675	1	0.379909
5.01061	0.689554	0	0.552469
4.90412	0.648432	0	0.536856
5.3459	0.395812	0	0.30095
5.08693	0.927734	1	0.685931
5.01489	0.859791	0	0.669175
5.49997	0.519924	1	0.337644
5.14077	0.911904	1	0.655094
5.30481	0.976064	1	0.620737
4.82066	0.353267	0	0.293083
4.82009	0.361985	0	0.300138
4.96213	0.635511	0	0.518497
5.303	0.870654	1	0.569296
5.18594	0.499585	1	0.389331
5.52279	0.574152	1	0.348898
5.2684	0.489944	1	0.370766
4.93701	0.755541	0	0.618714
4.94537	0.843919	0	0.677856
5.37852	0.406497	1	0.303421
4.88824	0.337035	0	0.278406
5.43402	0.462675	1	0.326344
5.03284	0.488546	0	0.39653
4.84328	0.345212	0	0.285765
5.2791	0.799122	1	0.550875
4.85342	0.37484	0	0.309411
4.91603	0.964565	0	0.787023
4.80977	0.641058	0	0.54342
5.04997	0.510016	0	0.411989
5.14698	0.414504	0	0.333317
4.90696	0.555524	0	0.461058
5.54768	0.400862	1	0.285684
5.35843	0.542194	1	0.381521
4.93095	0.391717	0	0.322275
5.50728	0.425629	1	0.298419
4.93281	0.788053	0	0.645139
5.23219	0.916975	1	0.623739
5.33256	0.457468	1	0.342832
5.22015	0.372605	0	0.294585
5.25978	0.691561	1	0.493871
4.86964	0.507149	0	0.420295
5.03243	0.916668	0	0.699483
5.19287	0.376086	0	0.299505
5.0042	0.545159	0	0.443479
5.25564	0.534056	1	0.399489
4.84156	0.40876	0	0.336987
5.37614	0.807846	1	0.514851
4.88109	0.405911	0	0.334765
4.94024	0.589486	0	0.486176
5.06821	0.881313	1	0.671028
4.82016	0.393346	0	0.32549
5.43071	0.361617	0	0.271666
4.8597	0.639913	0	0.536357
5.47082	0.431422	1	0.306556
4.96517	0.442675	0	0.364348
5.17853	0.595354	1	0.455528
5.2823	0.605875	1	0.43436
4.82936	0.954231	0	0.796574
4.91936	0.501107	0	0.413059
5.08202	0.857666	1	0.649114
5.58835	0.376216	1	0.268021
5.54305	0.858427	1	0.450812
5.23199	0.912055	1	0.619117
4.92543	0.548457	0	0.452141
5.10037	0.734705	1	0.56656
4.9305	0.369658	0	0.303627
4.97244	0.346358	0	0.283513
4.96389	0.390247	0	0.320398
5.2716	0.992723	1	0.646799
5.2397	0.498245	1	0.379549
5.58564	0.910261	1	0.445906
4.96393	0.697852	0	0.567106
4.84744	0.411918	0	0.339496
5.5677	0.521195	1	0.323004
4.95333	0.865596	0	0.689842
4.88075	0.425184	0	0.352142
5.37872	0.451377	1	0.330201
5.11847	0.967417	1	0.709211
4.88437	0.859564	0	0.704865
5.58306	0.457452	1	0.300672
4.84146	0.772663	0	0.647721
4.92304	0.544722	0	0.449376
5.57609	0.40537	1	0.282796
5.36204	0.652984	1	0.437549
5.55973	0.411292	1	0.288003
4.94663	0.366913	0	0.300874
5.51671	0.698479	1	0.401501
4.92333	0.875198	0	0.704573
5.03567	0.398747	0	0.326322
4.92182	0.415433	0	0.34267
4.84159	0.38299	0	0.316571
5.41452	0.417064	1	0.306416
5.16376	0.53294	1	0.417678
5.25014	0.664805	1	0.476246
5.46638	0.781525	1	0.451304
4.96075	0.851694	0	0.67755
5.57257	0.426066	1	0.291483
5.01753	0.56984	0	0.46185
5.52152	0.357057	0	0.262458
4.86364	0.451056	0	0.374593
4.93538	0.387091	0	0.318668
4.88263	0.683349	0	0.567549
5.18918	0.534801	1	0.416513
5.30318	0.989021	1	0.629893
4.83515	0.857566	0	0.715893
4.90437	0.520643	0	0.429785
4.95053	0.440764	0	0.364412
5.47997	0.3465	0	0.258989
5.46441	0.516247	1	0.342663
5.13524	0.783005	1	0.59415
5.38695	0.686523	1	0.451586
5.47031	0.695297	1	0.418583
5.32375	0.364117	0	0.278688
5.14476	0.476345	0	0.377404
4.8699	0.345029	0	0.285584
5.05794	0.697246	0	0.546812
4.973	0.382826	0	0.313731
5.19442	0.368962	0	0.293075
5.32429	0.349289	0	0.268648
4.81925	0.656044	0	0.555786
5.50333	0.536716	1	0.343674
5.56861	0.558394	1	0.332533
5.51053	0.732987	1	0.419443
4.94742	0.501852	0	0.411209
5.59704	0.450459	1	0.297061
5.54735	0.939125	1	0.460886
5.10035	0.434354	0	0.351053
4.90622	0.423984	0	0.350865
5.28995	0.338825	0	0.263142
5.39459	0.680945	1	0.444729
5.07555	0.483296	0	0.38982
5.38402	0.913241	1	0.546584
5.07089	0.410656	0	0.336214
5.40133	0.475669	1	0.340243
5.51536	0.488237	1	0.320939
5.02105	0.694643	0	0.553408
4.89657	0.589524	0	0.492049
4.88344	0.353784	0	0.292409
5.16123	0.571982	1	0.44372
4.94184	0.540805	0	0.444528
4.83577	0.403429	0	0.333309
4.84661	0.576603	0	0.485633
4.93538	0.699151	0	0.573237
5.08387	0.832511	1	0.635862
4.8088	0.80753	0	0.679713
4.97191	0.983091	0	0.786127
5.24051	0.480095	1	0.366517
5.34792	0.649127	1	0.439859
5.44614	0.862801	1	0.5075
5.13199	0.610273	1	0.473269
5.02328	0.442602	0	0.362123
5.42694	0.622863	1	0.397963
5.06522	0.599573	0	0.475773
5.25974	0.692723	1	0.495472
5.57774	0.480588	1	0.308148
5.16251	0.902656	1	0.63622
5.16988	0.654672	1	0.495415
5.10817	0.593563	1	0.465051
5.12584	0.358187	0	0.286319
4.84422	0.835915	0	0.69636
4.85526	0.377465	0	0.311182
5.23069	0.826737	1	0.58065
5.29702	0.441208	1	0.338943
5.0804	0.346587	0	0.278711
5.38061	0.337347	0	0.25759
5.05092	0.625242	0	0.496646
5.20551	0.830338	1	0.593978
5.20444	0.911269	1	0.631542
5.06224	0.738314	0	0.580051
4.97703	0.661326	0	0.537313
5.20983	0.347218	0	0.273224
4.80395	0.475951	0	0.397997
5.01833	0.690887	0	0.551631
4.97849	0.779143	0	0.628688
5.01627	0.607818	0	0.488885
5.51981	0.645418	1	0.376567
4.98624	0.437368	0	0.360032
5.42505	0.664164	1	0.428332
4.80393	0.65372	0	0.555143
5.05921	0.560514	0	0.450799
4.87319	0.74637	0	0.621566
5.05662	0.80316	0	0.624326
5.32757	0.481679	1	0.356073
4.82894	0.81859	0	0.686754
5.0383	0.888797	0	0.68392
4.99302	0.929348	0	0.725649
4.8017	0.600166	0	0.505456
5.09273	0.419056	0	0.341071
4.89371	0.719435	0	0.597608
4.88311	0.375083	0	0.308683
5.49213	0.385612	1	0.282231
5.17404	0.498407	1	0.389435
5.43445	0.343566	0	0.259745
4.8641	0.551405	0	0.460459
4.9689	0.452618	0	0.372833
5.28037	0.599401	1	0.43175
5.33071	0.337516	0	0.259342
5.0969	0.675345	1	0.522283
5.55822	0.715869	1	0.39529
5.01838	0.858813	0	0.6668
5.32365	0.723088	1	0.494703
4.93206	0.737305	0	0.60506
4.88467	0.542797	0	0.451529
4.91671	0.345	0	0.284517
4.99586	0.929344	0	0.724129
4.86134	0.805534	0	0.668863
4.98297	0.553101	0	0.451106
5.03764	0.616752	0	0.492371
5.47793	0.72778	1	0.426209
5.54324	0.342665	0	0.250263
4.86943	0.370465	0	0.305533
5.5002	0.37877	1	0.277781
5.38012	0.483662	1	0.348048
5.34644	0.447019	1	0.335497
5.32472	0.440493	1	0.334468
5.43051	0.494926	1	0.343096
4.85833	0.336989	0	0.278981
5.30991	0.369212	0	0.283732
5.11112	0.637695	1	0.497259
4.91239	0.383928	0	0.316728
4.86044	0.407919	0	0.335935
5.4306	0.400858	1	0.294208
5.0211	0.958953	0	0.746949
4.99516	0.694375	0	0.559215
5.35389	0.604371	1	0.411934
5.26687	0.927858	1	0.610447
4.87651	0.809042	0	0.670197
5.38765	0.575997	1	0.387722
5.4065	0.390847	1	0.290733
5.50793	0.567442	1	0.351196
5.05193	0.656571	0	0.519079
4.90238	0.594712	0	0.494969
4.91193	0.36535	0	0.299678
5.19585	0.56115	1	0.431345
5.44528	0.846745	1	0.505907
5.03399	0.453215	0	0.369416
5.43222	0.848863	1	0.516775
5.27881	0.49471	1	0.371962
5.19255	0.95288	1	0.653142
4.99815	0.372672	0	0.304914
5.52556	0.887809	1	0.464521
5.22824	0.521036	1	0.398172
5.00269	0.874137	0	0.682689
5.16544	0.641449	1	0.487452
4.81398	0.633423	0	0.535462
4.99511	0.417964	0	0.343161
4.93065	0.701281	0	0.575307
4.98997	0.947485	0	0.747812
5.07327	0.444399	0	0.360821
5.0495	0.418247	0	0.341416
5.33182	0.505566	1	0.367566
5.09954	0.733181	1	0.565908
5.54964	0.366803	1	0.265455
5.13174	0.342371	0	0.272574
4.83335	0.889831	0	0.741168
5.00794	0.454778	0	0.37253
5.21366	0.845243	1	0.595416
4.98389	0.448289	0	0.36792
4.91258	0.356397	0	0.293469
5.01619	0.638164	0	0.51269
5.53339	0.422247	1	0.295025
4.80352	0.355209	0	0.295026
5.46992	0.520227	1	0.344271
4.98976	0.573211	0	0.465373
4.94129	0.564787	0	0.465504
4.97743	0.390435	0	0.320834
5.21202	0.822227	1	0.589355
4.93954	0.533741	0	0.438307
4.84664	0.808578	0	0.670961
5.16547	0.652919	1	0.492927
5.22316	0.906538	1	0.615492
5.07022	0.341382	0	0.274956
5.40104	0.546251	1	0.372544
5.0278	0.491447	0	0.398689
4.95641	0.397467	0	0.326765
5.12558	0.674585	1	0.51591
4.9729	0.715484	0	0.581269
5.29893	0.411385	1	0.317191
5.55367	0.751859	1	0.415698
5.06256	0.438993	0	0.357291
4.83132	0.872271	0	0.727454
4.91263	0.574263	0	0.476358
5.15615	0.506597	1	0.398978
5.40876	0.657498	1	0.42631
4.89982	0.510536	0	0.421269
5.57067	0.482784	1	0.31031
5.0599	0.480016	0	0.388843
5.03804	0.894091	0	0.686981
4.93279	0.809419	0	0.65957
4.96196	0.436298	0	0.359514
4.9476	0.527977	0	0.433578
5.07834	0.336801	0	0.271784
5.18748	0.503854	1	0.392002
4.85927	0.585095	0	0.491064
5.10294	0.457553	0	0.367089
5.15177	0.55252	1	0.433703
5.1728	0.760284	1	0.563097
5.32622	0.428105	1	0.32709
5.5556	0.436396	1	0.297646
5.55178	0.80049	1	0.426434
4.95665	0.402633	0	0.331147
5.36236	0.90674	1	0.552763
4.84113	0.494721	0	0.411656
5.49616	0.897717	1	0.489683
5.0778	0.946243	1	0.711058
5.12229	0.336461	0	0.268471
4.82907	0.960919	0	0.801183
5.48414	0.457842	1	0.314002
5.07736	0.660823	1	0.515534
4.91953	0.373156	0	0.306329
5.23498	0.602039	1	0.444836
5.1272	0.652312	1	0.500666
5.06205	0.618246	0	0.490574
5.06057	0.927821	1	0.698174
4.9931	0.766743	0	0.61631
5.5084	0.368313	0	0.271032
5.48247	0.375561	1	0.277414
5.20511	0.402485	0	0.319856
4.95007	0.810991	0	0.656859
5.41118	0.773506	1	0.480062
5.56296	0.615625	1	0.353277
4.81341	0.402775	0	0.332188
5.17295	0.352238	0	0.278971
4.83913	0.569546	0	0.481296
4.96484	0.44435	0	0.365833
5.37876	0.369358	0	0.278881
5.51745	0.663191	1	0.383944
4.87896	0.637012	0	0.530545
5.47575	0.513932	1	0.339129
5.55103	0.678946	1	0.377689
5.03365	0.537172	0	0.43278
5.15202	0.352201	0	0.27953
5.16785	0.481089	0	0.379127
5.04804	0.419791	0	0.343061
5.39284	0.470435	1	0.339597
5.00298	0.849774	0	0.666427
4.97591	0.65433	0	0.531483
5.09306	0.98599	1	0.736929
5.3111	0.847884	1	0.558665
5.3543	0.746202	1	0.500979
4.93711	0.505006	0	0.414997
4.90869	0.7611	0	0.626967
5.58202	0.340668	0	0.246063
5.3956	0.377949	0	0.28383
5.19324	0.828693	1	0.599479
4.93772	0.944847	0	0.762895
5.12112	0.645198	1	0.498392
5.56745	0.436751	1	0.296749
5.24642	0.564458	1	0.417981
4.94519	0.830319	0	0.671259
5.18983	0.582764	1	0.445863
4.94833	0.818871	0	0.661153
5.48513	0.632455	1	0.38263
5.11249	0.697523	1	0.534266
5.08375	0.517331	0	0.415277
5.47928	0.413312	1	0.295653
5.50766	0.500533	1	0.328077
4.82754	0.74218	0	0.626723
5.51478	0.506534	1	0.328852
5.46534	0.81792	1	0.477426
5.07873	0.379707	0	0.309139
4.99301	0.496074	0	0.403769
4.99705	0.391557	0	0.320801
5.07446	0.790255	1	0.612515
5.55659	0.364232	1	0.263631
4.96413	0.516033	0	0.421539
5.33509	0.430365	1	0.32715
5.00355	0.368118	0	0.30119
5.07597	0.388301	0	0.317278
5.08844	0.557757	0	0.445045
5.02695	0.775774	0	0.61525
5.24313	0.495527	1	0.37798
4.80531	0.978687	0	0.82189
5.02181	0.919399	0	0.707057
4.93914	0.690721	0	0.565304
5.43308	0.594263	1	0.381995
5.08961	0.854953	1	0.646221
5.26424	0.422265	0	0.329148
5.26653	0.571419	1	0.418039
4.83864	0.526414	0	0.439765
4.92512	0.446211	0	0.368241
4.99349	0.522278	0	0.424652
4.9102	0.49455	0	0.408007
4.80138	0.373395	0	0.308985
5.25509	0.575489	1	0.423931
4.83571	0.473486	0	0.394533
4.84267	0.594349	0	0.498164
5.42435	0.339173	0	0.258107
4.83591	0.532649	0	0.446342
5.40944	0.62878	1	0.411143
5.12436	0.382572	0	0.309105
4.83239	0.365268	0	0.30258
5.17306	0.383665	0	0.307963
5.48251	0.461319	1	0.316969
5.5675	0.37934	1	0.27053
4.92968	0.826488	0	0.672072
5.11893	0.850218	1	0.63508
5.57175	0.47239	1	0.307209
5.31237	0.808915	1	0.545446
5.31434	0.935352	1	0.596078
5.58958	0.582085	1	0.334089
5.08638	0.476238	0	0.382442
4.8793	0.334714	0	0.27615
5.59526	0.588046	1	0.335842
4.89451	0.409794	0	0.33804
5.07575	0.342788	0	0.27575
5.33527	0.771711	1	0.517053
4.94998	0.471251	0	0.388282
4.85888	0.986255	0	0.81896
5.44828	0.524414	1	0.349065
5.39367	0.435785	1	0.320046
4.9887	0.670948	0	0.54009
5.19224	0.433843	0	0.343211
5.39955	0.500371	1	0.351928
5.10591	0.813507	1	0.615641
4.8202	0.434232	0	0.35997
5.03202	0.34863	0	0.282635
5.41411	0.541837	1	0.365763
5.00797	0.342923	0	0.27881
4.88123	0.793431	0	0.657348
5.31442	0.387549	0	0.297292
4.90094	0.393785	0	0.32541
5.46295	0.511228	1	0.34031
5.1064	0.89676	1	0.658824
5.01262	0.636018	0	0.512326
5.19164	0.379353	0	0.303086
4.85991	0.988915	0	0.821302
5.10904	0.837898	1	0.630203
5.4739	0.494754	1	0.331556
4.85549	0.439172	0	0.364524
4.81935	0.7065	0	0.597641
4.85554	0.444991	0	0.369794
5.04069	0.527681	0	0.424947
4.96304	0.340814	0	0.278349
5.3913	0.476689	1	0.342785
5.06305	0.375281	0	0.305494
5.30916	0.343232	0	0.265018
5.2106	0.448843	0	0.351708
5.09135	0.914496	1	0.672425
5.50295	0.352687	0	0.261858
5.59768	0.559355	1	0.327702
5.49667	0.62934	1	0.375718
4.88473	0.825044	0	0.681082
5.2061	0.346033	0	0.272258
5.04248	0.837454	0	0.652907
4.89265	0.453246	0	0.375425
5.29724	0.628869	1	0.442643
5.15387	0.340131	0	0.270134
5.51036	0.392132	1	0.284309
4.90111	0.555461	0	0.462284
5.15842	0.562858	1	0.43949
4.96781	0.756035	0	0.616532
4.82518	0.482427	0	0.402831
4.91356	0.533513	0	0.440261
4.92847	0.398971	0	0.328822
5.22537	0.42261	0	0.333392
4.95276	0.4239	0	0.350056
4.84599	0.918273	0	0.758359
5.57273	0.928807	1	0.449278
5.01774	0.598219	0	0.481425
5.04787	0.371026	0	0.301557
5.45176	0.443737	1	0.314378
4.83522	0.440752	0	0.366391
4.87972	0.581241	0	0.48596
4.93134	0.349183	0	0.28728
5.37977	0.78699	1	0.506379
4.84614	0.541157	0	0.453848
4.9728	0.690996	0	0.560717
4.9264	0.790452	0	0.649169
5.01475	0.399004	0	0.326195
4.90783	0.414568	0	0.342625
5.45558	0.585844	1	0.3696
5.11187	0.509015	0	0.40724
5.05552	0.356267	0	0.287231
4.92908	0.737884	0	0.606349
5.17876	0.621899	1	0.471243
5.29227	0.340618	0	0.264623
5.04617	0.356779	0	0.288474
5.52015	0.631893	1	0.367422
5.05302	0.657023	0	0.518985
5.5659	0.401493	1	0.283028
5.27866	0.38588	0	0.298667
4.95342	0.603554	0	0.495614
5.18684	0.81801	1	0.596046
5.10954	0.499864	0	0.400324
4.8092	0.798429	0	0.671306
5.56788	0.741263	1	0.405581
5.38053	0.872004	1	0.537086
5.33379	0.46403	1	0.346064
5.1968	0.703388	1	0.520996
5.1629	0.83334	1	0.609824
5.08104	0.430251	0	0.348887
5.17934	0.453238	0	0.358651
5.3903	0.41412	1	0.306538
4.85722	0.440293	0	0.365668
4.81492	0.613524	0	0.516198
4.94631	0.571108	0	0.469554
4.87858	0.623594	0	0.518244
5.18602	0.649021	1	0.486183
4.99893	0.429716	0	0.353098
4.99291	0.96842	0	0.766026
5.43948	0.808074	1	0.477829
5.22845	0.348987	0	0.273627
4.86804	0.457347	0	0.380084
5.32466	0.431875	1	0.329494
5.06999	0.497005	0	0.401018
4.97394	0.7343	0	0.594934
4.87106	0.898127	0	0.737891
5.04371	0.604429	0	0.481879
4.99965	0.458083	0	0.375848
5.08825	0.383598	0	0.312706
5.30792	0.575355	1	0.411732
5.08439	0.790473	1	0.60967
4.97789	0.429319	0	0.353963
5.29162	0.370309	0	0.286307
5.0065	0.431434	0	0.353892
4.85859	0.74774	0	0.625716
5.56694	0.903417	1	0.449138
5.58463	0.513149	1	0.318496
5.23779	0.426338	0	0.334854
5.13599	0.967091	1	0.700161
4.83962	0.375456	0	0.30993
5.2276	0.803245	1	0.573239
5.52844	0.556999	1	0.342525
5.09991	0.997086	1	0.743949
5.33949	0.493185	1	0.360587
5.22839	0.920763	1	0.626364
5.07552	0.837107	1	0.64001
5.15372	0.827909	1	0.611488
5.4306	0.891885	1	0.518102
5.20595	0.484498	1	0.373769
5.03208	0.550576	0	0.44504
4.97815	0.784446	0	0.634173
5.12872	0.919471	1	0.664441
5.0424	0.352582	0	0.284769
4.86472	0.608304	0	0.506219
5.17467	0.374602	0	0.299817
5.31212	0.629506	1	0.438503
5.20181	0.345977	0	0.272494
4.85736	0.568744	0	0.479089
4.96599	0.360244	0	0.295509
5.2488	0.683176	1	0.490401
5.43048	0.423486	1	0.30937
5.38913	0.443852	1	0.325353
5.01555	0.480208	0	0.391472
4.84226	0.383027	0	0.316662
5.57995	0.955592	1	0.452949
5.42381	0.357753	0	0.269509
5.52872	0.52853	1	0.332796
5.01702	0.445948	0	0.365134
5.52475	0.346503	0	0.255252
5.32979	0.448068	1	0.337523
5.0657	0.515459	0	0.414839
5.4663	0.471973	1	0.322774
4.80397	0.368577	0	0.305431
5.07458	0.864099	1	0.656689
5.0537	0.45542	0	0.370423
5.28431	0.356497	0	0.27649
5.26605	0.494129	1	0.373735
5.16944	0.652258	1	0.492141
5.3125	0.442242	1	0.337974
4.95108	0.845748	0	0.676934
5.01458	0.564699	0	0.457844
4.93648	0.969444	0	0.787407
4.80909	0.599719	0	0.504216
5.07322	0.419006	0	0.340814
5.23414	0.971446	1	0.64835
4.99427	0.41647	0	0.341256
5.05387	0.394039	0	0.322398
5.22898	0.343711	0	0.269672
4.98019	0.342753	0	0.279615
4.9085	0.49992	0	0.412458
4.90234	0.67055	0	0.555798
5.50273	0.725454	1	0.41556
5.32124	0.39342	0	0.301926
5.0265	0.475351	0	0.387473
5.4417	0.628705	1	0.396457
4.85852	0.940823	0	0.777265
5.38535	0.551325	1	0.380459
4.91093	0.889843	0	0.71897
4.91174	0.466144	0	0.386305
5.23824	0.552783	1	0.415499
5.35093	0.480594	1	0.351989
5.23655	0.72472	1	0.527279
4.86535	0.459885	0	0.382145
5.16714	0.629089	1	0.477846
5.00868	0.630265	0	0.509556
5.16024	0.523619	1	0.41058
5.12646	0.70867	1	0.536831
5.01036	0.847527	0	0.664256
5.33519	0.556523	1	0.395616
5.10887	0.455295	0	0.364932
5.00083	0.695073	0	0.558994
4.86693	0.577993	0	0.484802
4.80061	0.670095	0	0.569818
5.58308	0.567454	1	0.333693
4.81446	0.443669	0	0.36729
5.154	0.637335	1	0.487083
5.44654	0.678334	1	0.427538
5.19345	0.64505	1	0.483086
5.58622	0.372229	1	0.266174
5.52776	0.669008	1	0.385771
5.06705	0.991825	1	0.75818
4.89548	0.626767	0	0.519317
5.22643	0.379567	0	0.298624
4.98994	0.771484	0	0.62032
5.18825	0.480437	1	0.375781
5.51827	0.894619	1	0.475604
4.84603	0.397959	0	0.329057
4.93051	0.518796	0	0.427295
5.06908	0.500097	0	0.403966
5.38567	0.559338	1	0.383113
5.37084	0.609582	1	0.411191
5.07151	0.359887	0	0.289923
4.81978	0.481022	0	0.402207
4.8065	0.749285	0	0.635178
5.11656	0.634879	1	0.495097
5.38656	0.437336	1	0.321314
5.03645	0.770115	0	0.608332
5.40355	0.919083	1	0.544482
4.99262	0.823225	0	0.657069
4.92298	0.425614	0	0.352359
5.18333	0.390992	0	0.314589
4.85628	0.929133	0	0.765911
4.81955	0.618372	0	0.520378
5.32296	0.402649	1	0.307087
5.12873	0.40372	0	0.32664
5.2448	0.520947	1	0.39577
4.85679	0.545471	0	0.45623
4.90514	0.85522	0	0.69668
4.858	0.719193	0	0.601779
4.99202	0.840016	0	0.666346
5.32094	0.339831	0	0.262273
5.37833	0.553683	1	0.38331
5.52085	0.566187	1	0.349647
5.15555	0.742649	1	0.557561
4.86753	0.452801	0	0.37556
5.55555	0.512723	1	0.32123
5.18951	0.372037	0	0.296639
4.89805	0.980898	0	0.804462
5.41417	0.566209	1	0.37924
5.29685	0.367901	0	0.28433
5.20293	0.641243	1	0.477673
5.41029	0.527572	1	0.362555
5.24006	0.910196	1	0.613442
5.15123	0.599613	1	0.463933
4.87834	0.897614	0	0.734644
5.54239	0.537117	1	0.333574
5.29028	0.388386	0	0.300379
5.13738	0.686359	1	0.519828
4.84521	0.743466	0	0.624748
5.52603	0.787693	1	0.426372
5.45344	0.742666	1	0.449289
5.2041	0.691456	1	0.511446
5.55719	0.565581	1	0.34058
5.0755	0.984926	1	0.743852
5.22898	0.631207	1	0.465252
4.86796	0.774242	0	0.645598
5.01841	0.655521	0	0.526176
5.03183	0.992105	0	0.770343
5.47338	0.400061	1	0.290184
5.50864	0.802251	1	0.445544
4.82271	0.336468	0	0.277847
5.55431	0.865224	1	0.448652
5.45954	0.61087	1	0.381054
5.16682	0.818407	1	0.6006
5.36383	0.62257	1	0.420633
5.41206	0.355469	0	0.267636
4.91438	0.368615	0	0.302456
5.01326	0.369836	0	0.302341
5.3777	0.975043	1	0.576463
4.9237	0.695863	0	0.572048
5.15188	0.961009	1	0.684834
5.46878	0.404793	1	0.291917
5.08105	0.359158	0	0.288757
5.5984	0.419739	1	0.285261
5.54022	0.5685	1	0.345495
4.87526	0.749981	0	0.623001
4.98088	0.677732	0	0.548825
5.12221	0.699908	1	0.53365
4.8174	0.589861	0	0.497125
5.28668	0.517012	1	0.384249
5.53183	0.558589	1	0.342816
4.9286	0.564509	0	0.466818
5.09705	0.697606	1	0.536742
5.21874	0.37002	0	0.292541
5.36043	0.406213	1	0.30491
4.90056	0.460805	0	0.382984
4.98095	0.398654	0	0.32667
5.46321	0.480667	1	0.327696
4.82009	0.856367	0	0.717936
5.26324	0.646123	1	0.464314
4.90615	0.811641	0	0.665584
4.9707	0.940159	0	0.746034
5.07079	0.399473	0	0.326723
4.96728	0.388846	0	0.319374
4.82629	0.353044	0	0.292894
4.958	0.45933	0	0.379215
5.18461	0.653341	1	0.489886
5.05375	0.751687	0	0.592818
5.10646	0.708525	1	0.541954
5.06976	0.769403	0	0.601445
5.22947	0.469726	1	0.362682
4.85366	0.544393	0	0.455974
5.29837	0.973551	1	0.626589
4.87959	0.492516	0	0.407774
4.95666	0.993307	0	0.804675
5.02271	0.543226	0	0.438523
5.50816	0.725487	1	0.413619
4.81555	0.774281	0	0.652127
5.08905	0.912533	1	0.671965
5.14625	0.425852	0	0.340654
4.89587	0.370033	0	0.304557
4.85952	0.889565	0	0.734763
5.1368	0.867204	1	0.635334
5.54823	0.936768	1	0.459146
5.46459	0.490823	1	0.332603
4.81822	0.695288	0	0.588167
5.40611	0.41399	1	0.305733
5.06685	0.370507	0	0.300077
4.93558	0.929318	0	0.749764
4.93209	0.460986	0	0.382038
4.97863	0.414776	0	0.340482
5.45474	0.615325	1	0.386997
5.57887	0.997172	1	0.472367
5.39657	0.447222	1	0.325975
5.4485	0.388044	1	0.286243
5.14519	0.645277	1	0.492001
5.14007	0.745296	1	0.564619
4.90338	0.40569	0	0.33478
5.5749	0.456896	1	0.301783
5.42355	0.341644	0	0.259231
5.20853	0.64388	1	0.476862
5.17649	0.375971	0	0.300838
5.3873	0.520106	1	0.3621
5.23964	0.39712	0	0.311324
5.58345	0.844183	1	0.437205
5.01931	0.463367	0	0.377554
5.55371	0.625342	1	0.358869
5.24537	0.445726	1	0.345986
5.26244	0.432571	1	0.33634
4.91485	0.911391	0	0.736421
5.16792	0.354849	0	0.280778
5.02887	0.369377	0	0.300977
5.20301	0.716542	1	0.526184
5.43647	0.362406	0	0.271639
5.01915	0.449707	0	0.367571
4.89329	0.941717	0	0.770246
4.91573	0.786482	0	0.646744
5.20589	0.355065	0	0.279896
5.05511	0.815883	0	0.634266
5.45858	0.369084	0	0.274449
4.85259	0.506412	0	0.422171
5.05183	0.505357	0	0.408205
4.84061	0.771799	0	0.647109
5.07106	0.71808	1	0.563625
5.07264	0.39008	0	0.318945
5.26777	0.65419	1	0.468912
4.99925	0.561006	0	0.456289
5.42631	0.3969	1	0.292615
5.03409	0.746325	0	0.592967
4.9406	0.860575	0	0.690869
5.5227	0.366864	0	0.268937
5.1002	0.337155	0	0.27005
5.2471	0.562032	1	0.415964
5.22997	0.37577	0	0.295864
5.02042	0.689393	0	0.550177
5.07707	0.879074	1	0.664762
4.90479	0.544164	0	0.450238
4.91172	0.568868	0	0.473077
4.93699	0.435778	0	0.3607
5.18853	0.880429	1	0.619562
5.44178	0.758037	1	0.455672
5.18237	0.676971	1	0.505308
5.22894	0.490431	1	0.375716
5.22382	0.673019	1	0.492159
4.80343	0.669742	0	0.568425
5.35383	0.790588	1	0.517973
5.09812	0.837045	1	0.635571
5.01812	0.879539	0	0.681953
5.26698	0.392442	0	0.304854
4.90806	0.427613	0	0.353797
5.54847	0.918273	1	0.46209
4.81144	0.628198	0	0.529333
5.04938	0.535626	0	0.430277
5.36579	0.415653	1	0.310377
5.43093	0.338525	0	0.256846
5.30415	0.400089	0	0.307909
4.87909	0.408363	0	0.336473
5.47911	0.44374	1	0.309834
4.86075	0.684199	0	0.572444
5.19965	0.386361	0	0.308525
5.20971	0.735657	1	0.538105
4.85409	0.754987	0	0.632718
5.44423	0.768582	1	0.458658
5.10215	0.846106	1	0.640425
4.90577	0.941886	0	0.767042
5.11252	0.568106	1	0.449676
4.90604	0.770188	0	0.635422
5.16599	0.644055	1	0.489138
5.57361	0.364706	1	0.263102
5.2904	0.428009	1	0.330603
5.4492	0.445366	1	0.316112
5.08363	0.396491	0	0.323595
5.03074	0.360392	0	0.292837
5.28579	0.404171	0	0.312816
5.17448	0.701349	1	0.525244
4.86887	0.970454	0	0.802082
5.30796	0.604457	1	0.425827
4.81543	0.787351	0	0.6623
5.49493	0.798202	1	0.449593
4.83135	0.489544	0	0.40805
5.01404	0.408259	0	0.334091
5.01788	0.421291	0	0.345524
4.8948	0.419944	0	0.34753
5.39797	0.97704	1	0.570213
5.48686	0.804843	1	0.452428
5.40716	0.41561	1	0.30672
4.91181	0.341512	0	0.281545
4.89644	0.858219	0	0.700558
5.3807	0.411554	1	0.306167
5.36661	0.809229	1	0.521784
5.11243	0.403258	0	0.327588
4.87414	0.958946	0	0.793355
5.20489	0.745357	1	0.544257
5.20993	0.529917	1	0.407538
5.06823	0.517737	0	0.416927
4.83349	0.796664	0	0.664958
4.82414	0.727657	0	0.615047
5.12957	0.35114	0	0.280277
4.93755	0.421479	0	0.348443
4.98314	0.37039	0	0.30405
5.06445	0.690713	1	0.539873
4.94202	0.843498	0	0.678439
5.14677	0.565065	1	0.440896
4.92438	0.590644	0	0.488897
5.07555	0.381855	0	0.310712
4.89411	0.674215	0	0.560491
5.42257	0.485954	1	0.341022
4.88835	0.452357	0	0.374952
4.81468	0.766765	0	0.646705
4.85664	0.790477	0	0.658147
5.44557	0.4934	1	0.338412
4.84803	0.63655	0	0.533849
4.86819	0.622203	0	0.516924
5.41015	0.835067	1	0.518098
5.13073	0.830058	1	0.618615
5.25505	0.484436	1	0.367962
5.14788	0.580636	1	0.453671
4.86049	0.525687	0	0.437204
4.81251	0.800649	0	0.671877
5.31958	0.601139	1	0.420412
5.21092	0.477427	1	0.370017
5.49139	0.527627	1	0.342009
4.81228	0.712311	0	0.603569
5.08638	0.821909	1	0.628131
5.49386	0.851998	1	0.474114
5.1819	0.566333	1	0.437295
5.18867	0.558249	1	0.431083
5.19228	0.464056	0	0.363765
5.44256	0.486399	1	0.336218
5.14288	0.621405	1	0.482024
5.12713	0.440085	0	0.352302
4.8326	0.561886	0	0.47517
5.54936	0.826051	1	0.446133
4.8907	0.397965	0	0.328556
5.04713	0.397228	0	0.325216
5.12744	0.534896	1	0.422876
4.92644	0.737341	0	0.606314
4.97059	0.695806	0	0.565082
4.83251	0.402498	0	0.332514
5.5842	0.371547	1	0.266006
4.93622	0.489845	0	0.40324
5.4372	0.512368	1	0.346864
5.06949	0.350126	0	0.28203
4.866	0.658375	0	0.551308
5.2236	0.587068	1	0.439419
5.49677	0.459562	1	0.313117
5.03027	0.460025	0	0.375087
5.10665	0.777962	1	0.595045
5.48407	0.524968	1	0.344403
5.54197	0.437808	1	0.299604
5.12192	0.386932	0	0.313445
5.18933	0.691077	1	0.513432
5.44212	0.650988	1	0.411827
5.52804	0.484127	1	0.316831
4.92409	0.481594	0	0.396532
4.89406	0.342836	0	0.28318
5.40533	0.8436	1	0.523063
5.31947	0.653591	1	0.451356
5.46852	0.970765	1	0.517806
5.52643	0.938527	1	0.476032
4.8278	0.457342	0	0.380137
5.33281	0.667383	1	0.459471
5.03417	0.514914	0	0.415868
5.17524	0.450171	0	0.356546
5.28661	0.575086	1	0.41496
5.47127	0.733516	1	0.434942
5.20242	0.382952	0	0.305486
4.89654	0.472467	0	0.391055
4.86741	0.369422	0	0.304722
4.98606	0.73197	0	0.590896
5.42699	0.965824	1	0.537936
5.34066	0.987497	1	0.60003
4.96416	0.441954	0	0.363957
4.95586	0.535288	0	0.438665
5.42204	0.483689	1	0.339493
5.02007	0.951836	1	0.741456
5.3379	0.41314	1	0.312608
5.12953	0.362615	0	0.291037
4.89817	0.571732	0	0.476671
5.26455	0.759469	1	0.538798
4.85814	0.67693	0	0.566531
5.57645	0.637044	1	0.353537
4.97015	0.89159	0	0.701463
5.42003	0.500274	1	0.346514
5.32075	0.564822	1	0.403408
5.18597	0.533017	1	0.415603
4.81201	0.498164	0	0.41781
5.33386	0.490216	1	0.360411
5.59847	0.410698	1	0.281573
5.26985	0.506004	1	0.381241
5.07146	0.39129	0	0.319912
5.49597	0.878101	1	0.48009
4.93717	0.500393	0	0.41095
5.49079	0.719501	1	0.416668
5.24652	0.521916	1	0.395673
5.15954	0.496941	1	0.390239
5.22854	0.351559	0	0.275821
5.52649	0.591731	1	0.349279
5.47475	0.490651	1	0.330129
5.4857	0.394715	1	0.287602
5.1939	0.982715	1	0.673543
4.9739	0.384928	0	0.315393
4.9448	0.439316	0	0.363144
4.90276	0.639314	0	0.527925
5.09356	0.8016	1	0.613621
5.58916	0.538645	1	0.325122
5.21387	0.371156	0	0.294225
5.09449	0.549789	0	0.437553
5.51584	0.339077	0	0.250077
5.12543	0.901341	1	0.65259
5.23285	0.396744	0	0.311697
5.56245	0.815191	1	0.436001
5.16499	0.542917	1	0.423575
4.87803	0.8735	0	0.718615
5.15213	0.693072	1	0.521141
4.83823	0.882022	0	0.735705
4.83564	0.556837	0	0.468234
5.52306	0.549168	1	0.342773
5.19118	0.809192	1	0.589694
5.40838	0.336683	0	0.256366
5.05938	0.417816	0	0.340825
5.02257	0.503505	0	0.408117
4.94942	0.407839	0	0.335846
5.25874	0.808848	1	0.567377
4.91685	0.450284	0	0.371473
5.45406	0.717402	1	0.435966
5.13094	0.774558	1	0.588276
5.32671	0.718098	1	0.490259
5.14245	0.434278	0	0.347632
5.22279	0.533171	1	0.407341
4.88232	0.576186	0	0.482269
4.99627	0.356744	0	0.291219
5.0173	0.41952	0	0.344064
4.97477	0.446354	0	0.36679
5.50751	0.750643	1	0.427541
4.80919	0.411174	0	0.339405
4.89158	0.856148	0	0.699755
5.5554	0.634021	1	0.361953
4.86144	0.43687	0	0.36241
5.24677	0.738167	1	0.529736
4.99009	0.382919	0	0.313789
5.54521	0.371605	1	0.269004
5.21917	0.935149	1	0.636798
5.35693	0.932608	1	0.564273
5.29781	0.595595	1	0.423625
5.43269	0.375915	0	0.279917
4.92047	0.807952	0	0.660205
4.84376	0.59428	0	0.498422
4.85932	0.572073	0	0.480292
5.09189	0.431485	0	0.349322
5.26353	0.402913	0	0.313082
5.04511	0.864752	1	0.664501
[truncated: 918 more rows]

## Sheet: 1e
pH	cProt	PS	cProtDil
7.3049	0.333834	1	0.21355
7.87078	0.323918	0	0.282452
7.66413	0.39703	0	0.321809
7.70497	0.694099	0	0.573269
7.59611	0.2568	0	0.22793
7.73119	0.744739	0	0.611903
7.52879	0.663425	1	0.487905
7.84164	0.52159	0	0.436771
7.73951	0.395573	0	0.329189
7.86699	0.637922	0	0.540399
7.85773	0.483642	0	0.403409
7.46277	0.0923975	0	0.0983851
7.83241	0.462398	0	0.38304
7.33149	0.106063	0	0.0962662
7.88616	0.43629	0	0.364423
7.87336	0.301718	0	0.264665
7.72852	0.352101	0	0.302073
7.39644	0.624569	1	0.424007
7.34451	0.31852	1	0.211377
7.79017	0.43693	0	0.362435
7.83897	0.402214	0	0.338788
7.58146	0.247376	0	0.21841
7.11476	0.115382	0	0.0924717
7.84602	0.102217	0	0.105579
7.74876	0.369933	0	0.315737
7.82616	0.139153	0	0.122365
7.87184	0.0900662	0	0.101602
7.63037	0.291464	0	0.258119
7.10642	0.0988047	0	0.0891529
7.19472	0.213388	1	0.138343
7.56972	0.146276	0	0.124473
7.34477	0.548635	1	0.36611
7.68671	0.514603	0	0.418022
7.21964	0.13436	0	0.098501
7.83519	0.198038	0	0.161179
7.77501	0.717651	0	0.600098
7.27056	0.0997895	0	0.093712
7.79902	0.639601	0	0.541621
7.68709	0.316731	0	0.276588
7.1469	0.695973	1	0.441681
7.86319	0.190027	0	0.150119
7.24781	0.10176	0	0.0940243
7.60794	0.550601	0	0.428625
7.58367	0.580494	1	0.436535
7.14119	0.119992	0	0.0944662
7.17179	0.354832	1	0.222599
7.52084	0.383669	0	0.286472
7.30186	0.300123	1	0.197995
7.87003	0.18146	0	0.143128
7.65675	0.298523	0	0.263874
7.53298	0.551286	1	0.397481
7.20306	0.287568	1	0.187794
7.89378	0.405939	0	0.342149
7.79102	0.687012	0	0.575476
7.7897	0.48261	0	0.402493
7.14755	0.488974	1	0.318364
7.68113	0.329669	0	0.284736
7.17886	0.432951	1	0.279141
7.35666	0.22717	1	0.156909
7.39752	0.702017	1	0.481211
7.28801	0.135829	0	0.101356
7.2947	0.532162	1	0.352756
7.11295	0.509516	1	0.332472
7.37066	0.124886	0	0.102453
7.86822	0.224382	0	0.191399
7.30115	0.715183	1	0.468538
7.21363	0.380026	1	0.236882
7.87526	0.493517	0	0.413872
7.68455	0.280023	0	0.249922
7.72925	0.629436	0	0.525493
7.17606	0.164574	0	0.106188
7.32098	0.276441	1	0.189361
7.32793	0.56419	1	0.37635
7.86924	0.453451	0	0.377969
7.67486	0.143489	0	0.126316
7.71787	0.0875144	0	0.0988986
7.10384	0.146388	0	0.0987851
7.37956	0.144627	0	0.106468
7.76412	0.70288	0	0.58838
7.35869	0.124871	0	0.101896
7.40586	0.379018	1	0.248983
7.1454	0.124742	0	0.0954761
7.88673	0.116277	0	0.112771
7.41344	0.543083	1	0.369347
7.81507	0.209727	0	0.176704
7.77274	0.39528	0	0.33148
7.86133	0.0969653	0	0.10394
7.79319	0.118842	0	0.113155
7.47457	0.318059	1	0.243959
7.47144	0.539476	1	0.371858
7.7747	0.101338	0	0.105388
7.80511	0.128082	0	0.11753
7.84946	0.64206	0	0.544541
7.22902	0.188867	0	0.118973
7.38385	0.740334	1	0.496251
7.85246	0.345408	0	0.299627
7.40815	0.167138	0	0.117588
7.84192	0.145936	0	0.125398
7.8614	0.665699	0	0.562772
7.41702	0.732838	1	0.50259
7.83013	0.316075	0	0.275386
7.75412	0.216284	0	0.188392
7.8575	0.20304	0	0.165143
7.16981	0.532489	1	0.34791
7.20822	0.52756	1	0.348417
7.58971	0.58491	1	0.443238
7.78856	0.302229	0	0.266942
7.47952	0.748303	1	0.524849
7.82285	0.150394	0	0.127652
7.85126	0.0851787	0	0.100584
7.84123	0.235544	0	0.205196
7.71067	0.369235	0	0.311045
7.82695	0.456535	0	0.377933
7.807	0.0903126	0	0.102493
7.24603	0.382643	1	0.236574
7.87348	0.102317	0	0.106472
7.2354	0.084017	0	0.0905919
7.20427	0.207591	1	0.13452
7.32379	0.361155	1	0.22683
7.46983	0.239406	0	0.190814
7.83911	0.310923	0	0.272794
7.84044	0.17094	0	0.137167
7.39472	0.664258	1	0.455703
7.32155	0.139978	0	0.103356
7.20261	0.631557	1	0.404363
7.3084	0.128657	0	0.100684
7.39598	0.541447	1	0.363712
7.72182	0.190857	0	0.161357
7.80448	0.557527	0	0.46514
7.24974	0.131924	0	0.0988446
7.36692	0.4279	1	0.272267
7.82384	0.6323	0	0.534778
7.11758	0.155861	0	0.101614
7.42321	0.683566	1	0.477804
7.10542	0.652949	1	0.408515
7.4246	0.596928	1	0.409142
7.71037	0.245194	0	0.221344
7.14542	0.492267	1	0.321783
7.87564	0.292634	0	0.254896
7.12273	0.380161	1	0.237203
7.33106	0.0974305	0	0.094746
7.30769	0.126617	0	0.1001
7.89154	0.117943	0	0.113538
7.2741	0.408216	1	0.25386
7.74655	0.620374	0	0.519928
7.84492	0.19206	0	0.153508
7.84921	0.211718	0	0.176089
7.80636	0.122576	0	0.115064
7.15297	0.350724	1	0.220286
7.84283	0.0936109	0	0.102527
7.14854	0.564706	1	0.368835
7.82302	0.668166	0	0.564199
7.10739	0.190743	1	0.119554
7.82051	0.425286	0	0.354369
7.87983	0.443525	0	0.370852
7.85182	0.671943	0	0.566318
7.56721	0.687935	1	0.521526
7.82458	0.337729	0	0.292386
7.67449	0.225474	0	0.202326
7.70637	0.258448	0	0.232651
7.36285	0.668366	1	0.45411
7.8286	0.123725	0	0.116332
7.13531	0.12388	0	0.0949533
7.37975	0.167939	0	0.114427
7.89817	0.213202	0	0.17641
7.89893	0.253544	0	0.219586
7.24417	0.107408	0	0.0948343
7.86514	0.492699	0	0.412597
7.13105	0.139966	0	0.0980566
7.38507	0.182775	0	0.123526
7.6952	0.223166	0	0.199434
7.10905	0.156085	0	0.101586
7.22483	0.228911	1	0.149135
7.52548	0.318474	0	0.259287
7.23823	0.148673	0	0.101917
7.69773	0.593999	0	0.490497
7.51343	0.343335	0	0.26762
7.41988	0.638911	1	0.440093
7.35039	0.28567	1	0.198513
7.85937	0.502715	0	0.421793
7.11095	0.429774	1	0.276404
7.71324	0.373899	0	0.314768
7.8865	0.251268	0	0.21764
7.54928	0.212225	0	0.178824
7.50347	0.56815	1	0.406649
7.53908	0.377877	0	0.290273
7.39406	0.673626	1	0.463758
7.52889	0.628605	1	0.457573
7.3708	0.724346	1	0.478539
7.31243	0.258541	1	0.176326
7.68181	0.445478	0	0.359545
7.15215	0.117207	0	0.0943342
7.82596	0.517152	0	0.431951
7.34436	0.682435	1	0.460816
7.79265	0.381348	0	0.323235
7.36921	0.122317	0	0.101429
7.54127	0.410458	0	0.304896
7.67462	0.333518	0	0.286677
7.67934	0.323975	0	0.282134
7.84382	0.570544	0	0.479613
7.68891	0.292582	0	0.259004
7.45433	0.690406	1	0.490562
7.84427	0.483854	0	0.40293
7.56804	0.150214	0	0.126799
7.6541	0.318335	0	0.27635
7.88608	0.515829	0	0.430672
7.10428	0.486844	1	0.315293
7.51963	0.28854	0	0.242995
7.79797	0.415479	0	0.345435
7.42189	0.67706	1	0.473853
7.25112	0.164388	0	0.107338
7.89413	0.653842	0	0.554547
7.20198	0.47008	1	0.300663
7.12817	0.276288	1	0.182657
7.89698	0.494722	0	0.41493
7.71036	0.456728	0	0.372286
7.36607	0.120962	0	0.100974
7.89025	0.5603	0	0.469082
7.79403	0.327626	0	0.283029
7.6984	0.351964	0	0.299768
7.61727	0.293233	0	0.257977
7.18528	0.663159	1	0.426236
7.78097	0.418211	0	0.346991
7.82243	0.419372	0	0.350034
7.26874	0.702411	1	0.467787
7.83517	0.214905	0	0.180916
7.80632	0.142378	0	0.124026
7.1092	0.232132	1	0.15099
7.70515	0.377357	0	0.315551
7.89678	0.52825	0	0.443427
7.89406	0.346417	0	0.301777
7.89716	0.215936	0	0.17994
7.25728	0.643499	1	0.419463
7.58579	0.710996	1	0.542487
7.79968	0.744213	0	0.628518
7.76388	0.430077	0	0.354521
7.74083	0.649736	0	0.544376
7.10114	0.168716	0	0.106758
7.33185	0.505016	1	0.330211
7.63511	0.569292	0	0.448061
7.67158	0.401616	0	0.326438
7.10581	0.109951	0	0.0914567
7.36897	0.532303	1	0.356445
7.36408	0.300981	1	0.20852
7.77834	0.146547	0	0.125368
7.17003	0.714515	1	0.45762
7.7408	0.382427	0	0.32177
7.67328	0.447818	0	0.359306
7.15387	0.729741	1	0.457675
7.75759	0.114063	0	0.109695
7.73788	0.331745	0	0.287004
7.23501	0.610575	1	0.397149
7.81753	0.522985	0	0.437626
7.15112	0.100121	0	0.0911142
7.19902	0.434166	1	0.277473
7.33371	0.593518	1	0.401683
7.73467	0.27428	0	0.245953
7.5788	0.216358	0	0.18923
7.80219	0.267011	0	0.236404
7.4874	0.113602	0	0.104337
7.41128	0.466371	1	0.304449
7.87637	0.262745	0	0.228433
7.11146	0.536101	1	0.348771
7.81278	0.335438	0	0.290819
7.21112	0.686005	1	0.449093
7.10538	0.496021	1	0.325859
7.1142	0.546228	1	0.353964
7.72087	0.122606	0	0.113065
7.14536	0.641208	1	0.403187
7.82173	0.153436	0	0.129106
7.57058	0.311333	0	0.264113
7.81983	0.362865	0	0.312608
7.86873	0.644853	0	0.547128
7.82996	0.124371	0	0.116649
7.14268	0.729449	1	0.453795
7.80776	0.344631	0	0.297574
7.55223	0.331807	0	0.271839
7.81444	0.698794	0	0.588495
7.18258	0.41121	1	0.260978
7.21226	0.0923813	0	0.0912606
7.86941	0.535514	0	0.449803
7.82375	0.320371	0	0.278764
7.13761	0.527973	1	0.348811
7.55709	0.531759	1	0.393182
7.44432	0.649889	1	0.451594
7.71698	0.632787	0	0.527131
7.86095	0.612925	0	0.519613
7.2728	0.106709	0	0.0950659
7.88462	0.250233	0	0.216642
7.73895	0.603295	0	0.503027
7.14608	0.138496	0	0.0980506
7.89975	0.220203	0	0.185039
7.64878	0.709554	0	0.568904
7.1301	0.464166	1	0.297756
7.35931	0.433747	1	0.274374
7.13315	0.258204	1	0.16986
7.83493	0.632994	0	0.536481
7.17805	0.094461	0	0.0904404
7.63198	0.315439	0	0.272876
7.70796	0.401974	0	0.330986
7.71578	0.22365	0	0.198181
7.83363	0.402702	0	0.338663
7.24147	0.10212	0	0.0940019
7.3275	0.264126	1	0.181617
7.71086	0.346871	0	0.297787
7.74104	0.232141	0	0.206169
7.32986	0.184021	0	0.120155
7.72337	0.215112	0	0.189018
7.7589	0.128183	0	0.115797
7.75522	0.321529	0	0.280508
7.58079	0.418845	0	0.318479
7.37716	0.103836	0	0.097911
7.76664	0.707381	0	0.591373
7.74957	0.328037	0	0.284417
7.58323	0.359013	0	0.290737
7.72034	0.273203	0	0.246067
7.86306	0.719871	0	0.611812
7.25575	0.198918	1	0.127468
7.85725	0.182939	0	0.144437
7.15798	0.407187	1	0.258796
7.43613	0.519172	1	0.351479
7.17817	0.159321	0	0.104226
7.7788	0.564565	0	0.473268
7.50418	0.271288	0	0.225456
7.86785	0.27857	0	0.242915
7.81956	0.354923	0	0.306781
7.83125	0.0991152	0	0.104639
7.30909	0.140155	0	0.103031
7.7675	0.442645	0	0.364038
7.20561	0.596835	1	0.38903
7.87718	0.118607	0	0.114208
7.79886	0.383769	0	0.324768
7.19059	0.396308	1	0.249636
7.76364	0.21137	0	0.180835
7.31175	0.176206	0	0.113919
7.81022	0.336321	0	0.291942
7.87945	0.127865	0	0.117841
7.28232	0.732333	1	0.478722
7.31652	0.680768	1	0.456243
7.87952	0.176584	0	0.139887
7.50399	0.146147	0	0.117338
7.86511	0.149792	0	0.126413
7.89579	0.315091	0	0.274881
7.17443	0.611642	1	0.395616
7.26491	0.114369	0	0.0961712
7.34667	0.353125	1	0.225868
7.26918	0.142578	0	0.101825
7.3138	0.192054	0	0.125151
7.84724	0.147148	0	0.126183
7.86253	0.100364	0	0.105443
7.78278	0.103292	0	0.1062
7.74721	0.671995	0	0.561324
7.19046	0.457808	1	0.29079
7.56309	0.111387	0	0.106719
7.22078	0.709847	1	0.460621
7.26561	0.126112	0	0.098621
7.2797	0.605458	1	0.401792
7.43468	0.146114	0	0.11048
7.49023	0.365758	1	0.268384
7.76778	0.0842768	0	0.0997214
7.89702	0.11679	0	0.113078
7.79567	0.233448	0	0.205346
7.77154	0.183228	0	0.150169
7.39762	0.16885	0	0.117
7.67623	0.342374	0	0.29299
7.8604	0.215096	0	0.179883
7.16308	0.115668	0	0.0943319
7.29047	0.307903	1	0.200629
7.21439	0.472464	1	0.302412
7.81353	0.279256	0	0.245478
7.12525	0.453061	1	0.292126
7.64666	0.140574	0	0.124984
7.16917	0.43631	1	0.280395
7.77792	0.707329	0	0.591522
7.89622	0.589176	0	0.498236
7.84443	0.719226	0	0.612021
7.83638	0.0912581	0	0.102116
7.28368	0.559735	1	0.369079
7.31238	0.397772	1	0.246491
7.85606	0.445441	0	0.371009
7.10634	0.234161	1	0.153148
7.82174	0.151381	0	0.128183
7.26952	0.670097	1	0.439189
7.15346	0.0943733	0	0.090001
7.23472	0.336494	1	0.214126
7.75957	0.556473	0	0.464829
7.7519	0.327552	0	0.284094
7.19262	0.278494	1	0.183154
7.42045	0.434246	1	0.285056
7.86566	0.225082	0	0.192384
7.61243	0.629198	0	0.494666
7.77028	0.448245	0	0.369562
7.37811	0.112234	0	0.0992398
7.86069	0.162089	0	0.131703
7.57604	0.413997	0	0.314906
7.8786	0.371026	0	0.319561
7.2153	0.464219	1	0.296206
7.42131	0.737626	1	0.506387
7.29887	0.208448	1	0.136271
7.28619	0.657159	1	0.430948
7.77246	0.191897	0	0.158718
7.81278	0.694148	0	0.583343
7.21279	0.291473	1	0.189392
7.74195	0.444616	0	0.364367
7.64426	0.516897	0	0.412448
7.16273	0.283	1	0.185499
7.36513	0.239212	1	0.166751
7.35047	0.557612	1	0.3729
7.78951	0.584765	0	0.491466
7.88742	0.398491	0	0.337546
7.17436	0.29061	1	0.188888
7.87002	0.227697	0	0.195207
7.34878	0.155186	0	0.108055
7.55138	0.158894	0	0.131732
7.80526	0.313454	0	0.274204
7.8413	0.525501	0	0.440405
7.5735	0.421359	0	0.318144
7.73136	0.0956645	0	0.102244
7.22961	0.355082	1	0.220262
7.73343	0.33048	0	0.286528
7.65658	0.324754	0	0.279967
7.23053	0.13003	0	0.0977563
7.33925	0.615198	1	0.411046
7.78971	0.699955	0	0.586004
7.73708	0.377154	0	0.319663
7.55555	0.688541	1	0.520149
7.39385	0.173492	0	0.118171
7.41272	0.691851	1	0.482731
7.10485	0.355252	1	0.227353
7.77033	0.277868	0	0.247631
7.79174	0.682295	0	0.57216
7.15369	0.130117	0	0.0963557
7.54685	0.396706	0	0.297668
7.7459	0.0918431	0	0.101427
7.16226	0.251184	1	0.16411
7.28526	0.69417	1	0.461391
7.89889	0.351112	0	0.305601
7.61638	0.149057	0	0.129563
7.8498	0.736108	0	0.625371
7.81675	0.349202	0	0.302033
7.27174	0.569695	1	0.375537
7.34741	0.236685	1	0.162955
7.81331	0.259283	0	0.229056
7.79912	0.491991	0	0.409767
7.35853	0.0876237	0	0.0943778
7.49464	0.295054	0	0.238253
7.25525	0.389748	1	0.240916
7.81496	0.318549	0	0.277542
7.88105	0.237151	0	0.204899
7.74588	0.675454	0	0.562551
7.63954	0.618973	0	0.489194
7.7907	0.608572	0	0.512724
7.70176	0.10961	0	0.106816
7.71071	0.280989	0	0.25095
7.17444	0.139381	0	0.0988397
7.14263	0.65753	1	0.41197
7.6796	0.732367	0	0.589912
7.1744	0.468527	1	0.300936
7.1772	0.549155	1	0.358916
7.27581	0.165915	0	0.108646
7.66652	0.280096	0	0.250747
7.31086	0.467051	1	0.298697
7.19512	0.174656	0	0.110096
7.18125	0.192729	1	0.121661
7.89256	0.128222	0	0.117861
7.75766	0.330586	0	0.285498
7.87366	0.403348	0	0.339958
7.44724	0.369879	1	0.258039
7.86937	0.0835155	0	0.100072
7.61457	0.264348	0	0.235712
7.31287	0.176971	0	0.114497
7.57637	0.308016	0	0.263724
7.26277	0.310244	1	0.199752
7.43816	0.39422	1	0.265487
7.29821	0.128637	0	0.100197
7.20558	0.311558	1	0.198251
7.58063	0.65436	1	0.497582
7.78086	0.19391	0	0.160034
7.84374	0.30024	0	0.263817
7.74365	0.363692	0	0.310365
7.2722	0.377854	1	0.232882
7.7444	0.127154	0	0.115756
7.36089	0.673297	1	0.455584
7.80785	0.674323	0	0.56829
7.2555	0.675722	1	0.439345
7.77119	0.101357	0	0.105373
7.56139	0.614616	1	0.460681
7.68863	0.455727	0	0.36926
7.1049	0.646305	1	0.406074
7.81972	0.111241	0	0.10982
7.13868	0.461942	1	0.297196
7.11001	0.110834	0	0.091653
7.37002	0.503512	1	0.334344
7.89731	0.230352	0	0.1964
7.77427	0.532653	0	0.442903
7.64213	0.330913	0	0.284112
7.4324	0.469011	1	0.311558
7.31764	0.18075	0	0.117322
7.29249	0.168954	0	0.110151
7.61468	0.329197	0	0.280187
7.28142	0.121928	0	0.0980794
7.33383	0.101418	0	0.0954347
7.29715	0.325521	1	0.210395
7.33362	0.0982606	0	0.0949614
7.87403	0.590952	0	0.500866
7.73303	0.17421	0	0.145177
7.35444	0.127	0	0.101769
7.3764	0.177386	0	0.118554
7.79491	0.134101	0	0.120262
7.87927	0.222553	0	0.187621
7.34831	0.68517	1	0.463263
7.66032	0.428036	0	0.342733
7.11535	0.62408	1	0.395841
7.27055	0.326424	1	0.208584
7.66396	0.130115	0	0.117991
7.69194	0.360627	0	0.304449
7.77592	0.441584	0	0.363702
7.43877	0.192245	0	0.139263
7.76496	0.387126	0	0.325658
7.201	0.478977	1	0.307317
7.27418	0.475993	1	0.30175
7.37948	0.202072	0	0.138395
7.81704	0.652943	0	0.553303
7.30207	0.545824	1	0.359749
7.11264	0.305338	1	0.197901
7.38924	0.631759	1	0.430196
7.11646	0.130521	0	0.0955947
7.10913	0.620726	1	0.393053
7.36036	0.618654	1	0.413144
7.68358	0.372735	0	0.310069
7.57656	0.656091	1	0.499224
7.64017	0.749233	0	0.591913
7.43959	0.308174	1	0.229121
7.86192	0.517335	0	0.433721
7.77813	0.721355	0	0.603256
7.67495	0.12227	0	0.11368
7.22196	0.652779	1	0.421501
7.83088	0.436437	0	0.363758
7.18337	0.387028	1	0.241885
7.89098	0.411806	0	0.345937
7.75157	0.369336	0	0.31584
7.81214	0.722188	0	0.61269
7.17245	0.694258	1	0.448063
7.5741	0.31274	0	0.266571
7.38904	0.17467	0	0.118195
7.85392	0.406765	0	0.341351
7.66094	0.60954	0	0.489833
7.5064	0.357917	0	0.272038
7.27599	0.319423	1	0.205225
7.73805	0.221571	0	0.193969
7.12246	0.699072	1	0.434968
7.88593	0.253673	0	0.220728
7.79555	0.249689	0	0.222001
7.78955	0.208988	0	0.176755
7.22231	0.11497	0	0.095449
7.78647	0.246576	0	0.220103
7.45104	0.365894	1	0.256226
7.1347	0.111316	0	0.0926661
7.12465	0.434418	1	0.277617
7.21574	0.671495	1	0.437427
7.62903	0.289969	0	0.256766
7.56622	0.331868	0	0.274655
7.75357	0.606164	0	0.507442
7.18798	0.38536	1	0.241269
7.25936	0.715562	1	0.467201
7.65786	0.292279	0	0.259375
7.62697	0.735728	0	0.582041
7.41314	0.105787	0	0.0988754
7.11543	0.468987	1	0.30103
7.45943	0.250296	0	0.196975
7.7806	0.227371	0	0.199286
7.81012	0.278989	0	0.245073
7.79446	0.352867	0	0.304056
7.20019	0.0926322	0	0.09105
7.34584	0.434882	1	0.271948
7.85234	0.12633	0	0.117237
7.72913	0.0977291	0	0.102513
7.68184	0.418993	0	0.339149
7.35311	0.42201	1	0.267143
7.15689	0.328936	1	0.209772
7.2515	0.657891	1	0.433042
7.11931	0.370225	1	0.231973
7.28527	0.0974309	0	0.0939051
7.25062	0.507649	1	0.330332
7.10237	0.25739	1	0.169405
7.85564	0.498957	0	0.417488
7.39808	0.67673	1	0.46766
7.21313	0.385432	1	0.241908
7.1383	0.0859505	0	0.0874616
7.87679	0.347646	0	0.302608
7.80239	0.608506	0	0.513984
7.18177	0.684267	1	0.443061
7.78284	0.663156	0	0.557365
7.16849	0.124683	0	0.0958449
7.87008	0.655241	0	0.555955
7.88032	0.294113	0	0.256081
7.88764	0.551805	0	0.46199
7.83435	0.149265	0	0.127108
7.37586	0.280612	1	0.199318
7.21323	0.614079	1	0.399122
7.69579	0.456149	0	0.370573
7.72396	0.267615	0	0.241628
7.79984	0.379207	0	0.322054
7.41682	0.659947	1	0.457329
7.69748	0.364843	0	0.306929
7.36888	0.161068	0	0.110441
7.44709	0.0996905	0	0.0984734
7.28784	0.599634	1	0.401332
7.11789	0.115171	0	0.0926774
7.88054	0.534493	0	0.448391
7.75511	0.219171	0	0.191063
7.83438	0.310657	0	0.272805
7.51686	0.393473	1	0.28969
7.19611	0.208442	1	0.134394
7.1131	0.709765	1	0.44171
7.5414	0.141869	0	0.11818
7.88519	0.744538	0	0.630743
7.28278	0.498865	1	0.321598
7.30371	0.705578	1	0.468653
7.88109	0.602548	0	0.5098
7.84689	0.320538	0	0.27893
7.26509	0.239002	1	0.158043
7.85145	0.187173	0	0.147932
7.83952	0.352859	0	0.305508
7.70681	0.681762	0	0.559328
7.44388	0.11914	0	0.102812
7.85586	0.734015	0	0.62266
7.81648	0.667749	0	0.563921
7.13695	0.0875237	0	0.0877019
7.62022	0.3476	0	0.292485
7.23352	0.0954502	0	0.0923985
7.21069	0.486141	1	0.314312
7.79202	0.228791	0	0.199944
7.74154	0.391306	0	0.326203
7.30658	0.138279	0	0.102594
7.23698	0.274685	1	0.180738
7.23558	0.126198	0	0.0974579
7.83992	0.557721	0	0.466099
7.59084	0.70432	1	0.5396
7.3177	0.108997	0	0.0966737
7.74081	0.577851	0	0.483255
7.22518	0.31891	1	0.202566
7.48247	0.296629	0	0.236045
7.35895	0.116949	0	0.099331
7.43223	0.11437	0	0.100895
7.55026	0.333819	0	0.272308
7.86497	0.130995	0	0.119405
7.23453	0.665427	1	0.433133
7.30908	0.540275	1	0.357775
7.88383	0.471601	0	0.392651
7.81606	0.264929	0	0.233913
7.7783	0.253891	0	0.227439
7.69639	0.175001	0	0.148572
7.81518	0.327881	0	0.284203
7.79231	0.599839	0	0.505012
7.14159	0.281782	1	0.185379
7.32124	0.465824	1	0.297044
7.49265	0.268632	0	0.221614
7.2975	0.213597	1	0.140809
7.69917	0.465882	0	0.379855
7.39449	0.136956	0	0.106086
7.70389	0.292607	0	0.258576
7.16782	0.0950254	0	0.0904402
7.38606	0.680772	1	0.466743
7.26324	0.251337	1	0.167896
7.82596	0.584903	0	0.493489
7.80008	0.465221	0	0.385521
7.30473	0.473277	1	0.30286
7.69229	0.196055	0	0.168793
7.37582	0.109973	0	0.0984673
7.77152	0.598021	0	0.503406
7.75517	0.385305	0	0.324129
7.21071	0.138706	0	0.0989957
7.86418	0.700901	0	0.595469
7.8819	0.439438	0	0.366843
7.51129	0.448066	1	0.319219
7.50015	0.29324	0	0.239325
7.24437	0.498609	1	0.322237
7.83755	0.72676	0	0.61868
7.10055	0.74272	1	0.450566
7.22638	0.598573	1	0.388067
7.72801	0.168916	0	0.141082
7.82936	0.0901845	0	0.102094
7.7689	0.296457	0	0.263063
7.1495	0.132407	0	0.0967277
7.55347	0.385654	0	0.296814
7.41366	0.217183	0	0.155806
7.77281	0.101074	0	0.105086
7.69321	0.182401	0	0.155619
7.87888	0.711919	0	0.604684
7.20419	0.115438	0	0.0952242
7.83799	0.625734	0	0.531427
7.51581	0.266543	0	0.22283
7.14056	0.385599	1	0.242454
7.81865	0.606502	0	0.513102
7.86316	0.368281	0	0.316857
7.33398	0.127204	0	0.100718
7.8478	0.403867	0	0.34009
7.13311	0.0894696	0	0.0881032
7.32222	0.115871	0	0.0982191
7.73919	0.180075	0	0.148527
7.17271	0.0924212	0	0.0900533
7.85721	0.747756	0	0.631256
7.42135	0.618113	1	0.427344
7.166	0.0980456	0	0.0910881
7.86352	0.090048	0	0.10167
7.35987	0.535991	1	0.357691
7.59436	0.248778	0	0.221134
7.37847	0.095438	0	0.096479
7.63508	0.35829	0	0.297975
7.74119	0.308749	0	0.270971
7.1232	0.696813	1	0.433215
7.10935	0.746109	1	0.455506
7.22916	0.728787	1	0.467681
7.86468	0.466921	0	0.388156
7.87938	0.342421	0	0.297812
7.7026	0.317164	0	0.277563
7.23	0.0873068	0	0.0910284
7.87391	0.517738	0	0.434551
7.44442	0.339418	1	0.243703
7.81595	0.13915	0	0.12218
7.20187	0.212405	1	0.137541
7.15966	0.441732	1	0.282374
7.723	0.2209	0	0.194652
7.15179	0.0917992	0	0.0891904
7.5537	0.151175	0	0.12653
7.87527	0.571934	0	0.479582
7.23889	0.565837	1	0.371454
7.41044	0.0984124	0	0.097065
7.71964	0.706707	0	0.583115
7.54921	0.287516	0	0.247231
7.35937	0.155702	0	0.108625
7.67499	0.301868	0	0.266107
7.8162	0.35889	0	0.309786
7.84369	0.54316	0	0.455002
7.2132	0.330596	1	0.209776
7.85259	0.454089	0	0.377371
7.22733	0.212383	1	0.138459
7.8574	0.44298	0	0.369548
7.71949	0.605921	0	0.503784
7.33081	0.680384	1	0.456546
7.57479	0.0885531	0	0.0987854
7.28924	0.575805	1	0.383581
7.87782	0.202899	0	0.163865
7.14219	0.612689	1	0.391985
7.76293	0.304553	0	0.268727
7.16162	0.123679	0	0.0955151
7.73139	0.28602	0	0.25392
7.33663	0.0864195	0	0.0931876
7.30168	0.134847	0	0.101559
7.89974	0.678552	0	0.573152
7.36039	0.475606	1	0.305865
7.87926	0.328597	0	0.285578
7.10401	0.352047	1	0.226162
7.89965	0.341949	0	0.298016
7.23987	0.54975	1	0.36237
7.15272	0.335534	1	0.212322
7.21002	0.235036	1	0.152932
7.32955	0.398319	1	0.248084
7.32534	0.0924145	0	0.0933911
7.64723	0.623036	0	0.494735
7.19227	0.539618	1	0.355261
7.27774	0.116839	0	0.0971059
7.7982	0.186913	0	0.152352
7.13147	0.592305	1	0.385387
7.31493	0.565263	1	0.374624
7.3125	0.0888535	0	0.0930126
7.32616	0.700876	1	0.465617
7.31977	0.309817	1	0.205613
7.12037	0.121564	0	0.0943337
7.85376	0.424967	0	0.354458
7.37662	0.132775	0	0.104061
7.74757	0.12796	0	0.115838
7.11045	0.396134	1	0.255382
7.87087	0.125307	0	0.116798
7.14531	0.408431	1	0.263449
7.82357	0.738818	0	0.625782
7.8786	0.432611	0	0.36209
7.15021	0.581219	1	0.380762
7.7247	0.524462	0	0.433209
7.13589	0.404244	1	0.260174
7.26451	0.744426	1	0.483141
7.29503	0.705076	1	0.467281
7.7364	0.474606	0	0.392886
7.89076	0.226805	0	0.191816
7.50505	0.543203	1	0.387164
7.12251	0.108732	0	0.0916758
7.34002	0.57448	1	0.386368
7.80464	0.661824	0	0.559861
7.88419	0.140311	0	0.122846
7.89351	0.700853	0	0.59487
7.23448	0.123076	0	0.0969915
7.85894	0.147208	0	0.125712
7.82419	0.432411	0	0.360279
7.16079	0.312786	1	0.200699
7.77814	0.472713	0	0.391729
7.42413	0.611992	1	0.420842
7.70157	0.312492	0	0.273659
7.66901	0.362249	0	0.30209
7.12209	0.17097	0	0.108157
7.22295	0.285575	1	0.186533
7.89307	0.355055	0	0.308541
7.86795	0.439029	0	0.366918
7.8041	0.504572	0	0.420412
7.48734	0.131033	0	0.109777
7.11205	0.143347	0	0.098463
7.70285	0.25422	0	0.229775
7.21529	0.633979	1	0.408612
7.53572	0.61873	1	0.453365
7.7966	0.23127	0	0.20319
7.72254	0.179284	0	0.149746
7.23724	0.576073	1	0.380974
7.25839	0.507035	1	0.329209
7.87216	0.739859	0	0.626534
7.75519	0.473339	0	0.391618
7.45396	0.485401	1	0.324887
7.78102	0.236877	0	0.210409
7.78193	0.0913581	0	0.101646
7.8966	0.166971	0	0.13319
7.14149	0.103884	0	0.0916776
7.76334	0.44313	0	0.364043
7.79549	0.592157	0	0.500307
7.41385	0.12424	0	0.103236
7.8195	0.125374	0	0.116731
7.53116	0.51644	1	0.37283
7.27144	0.639883	1	0.421864
7.18626	0.56833	1	0.37044
7.88351	0.468477	0	0.390201
7.85261	0.208832	0	0.172765
7.8294	0.180905	0	0.143706
7.16751	0.594865	1	0.386032
7.85444	0.137753	0	0.122142
7.72976	0.580151	0	0.483715
7.49803	0.65106	1	0.461476
7.18931	0.0870837	0	0.0895254
7.86527	0.44259	0	0.368934
7.70089	0.453625	0	0.36836
7.46197	0.129902	0	0.107671
7.7739	0.580166	0	0.490639
7.17911	0.290507	1	0.188237
7.7892	0.677937	0	0.569357
7.18893	0.202166	1	0.129298
7.7599	0.109335	0	0.108487
7.67009	0.385886	0	0.316486
7.42381	0.300842	1	0.223631
7.64781	0.414899	0	0.331261
7.24777	0.087846	0	0.0918238
7.6903	0.204644	0	0.178299
7.15408	0.0878831	0	0.0887693
7.79042	0.416412	0	0.346344
7.19652	0.596832	1	0.387941
7.83863	0.088599	0	0.101501
7.87968	0.269477	0	0.235157
7.77207	0.236149	0	0.209295
7.86026	0.685771	0	0.578923
7.74425	0.340146	0	0.293083
7.73096	0.57392	0	0.479462
7.79762	0.194323	0	0.159415
7.16822	0.102577	0	0.0920289
7.89886	0.184423	0	0.144626
7.31883	0.13719	0	0.102959
7.66264	0.281084	0	0.251742
7.23519	0.525098	1	0.346741
7.38858	0.0866631	0	0.095038
7.83066	0.344637	0	0.298307
7.87238	0.0944441	0	0.103358
7.29565	0.119554	0	0.0982576
7.87112	0.379968	0	0.326514
7.37801	0.729206	1	0.484639
7.30503	0.124654	0	0.0995541
7.66029	0.223903	0	0.200734
7.67659	0.25824	0	0.232621
7.33823	0.458179	1	0.291895
7.23752	0.429023	1	0.272553
7.62785	0.532288	0	0.416895
7.19294	0.456361	1	0.291063
7.86553	0.184102	0	0.144982
7.17091	0.156124	0	0.103191
7.33214	0.576032	1	0.3866
7.24055	0.711499	1	0.464942
7.13087	0.601324	1	0.387534
7.57109	0.479569	1	0.361819
7.30231	0.212755	1	0.14063
7.7996	0.422961	0	0.351641
7.52044	0.56827	1	0.407604
7.75059	0.499064	0	0.415002
7.84417	0.0943969	0	0.102812
7.39354	0.740797	1	0.498581
7.7209	0.674731	0	0.555804
7.28777	0.573405	1	0.380085
7.76779	0.181214	0	0.148226
7.85783	0.120416	0	0.115146
7.2776	0.585877	1	0.38711
7.30886	0.0911162	0	0.0932396
7.63959	0.349417	0	0.293628
7.76567	0.127832	0	0.116719
7.56036	0.497518	1	0.370304
7.87983	0.283553	0	0.246249
7.75807	0.387345	0	0.325096
7.63929	0.349764	0	0.293871
7.83384	0.299421	0	0.263653
7.84749	0.106227	0	0.107448
7.14913	0.0845779	0	0.0879052
7.51397	0.193973	0	0.157386
7.32516	0.0847447	0	0.0924053
7.22308	0.104067	0	0.0937531
7.11462	0.355287	1	0.227662
7.83086	0.622796	0	0.527154
7.84069	0.222421	0	0.191082
7.89589	0.665363	0	0.564477
7.8954	0.219511	0	0.184686
7.81242	0.69148	0	0.580645
7.39061	0.546689	1	0.368248
7.40034	0.169473	0	0.117761
7.18752	0.648254	1	0.414663
7.27829	0.669694	1	0.44033
7.89973	0.0896733	0	0.102123
7.78812	0.309145	0	0.271843
7.2671	0.0903013	0	0.0919686
7.67021	0.65906	0	0.534987
7.81903	0.592382	0	0.499953
7.8647	0.539906	0	0.452975
7.67666	0.384017	0	0.316531
7.78359	0.261487	0	0.233024
7.7756	0.365229	0	0.31449
7.3054	0.0931098	0	0.0932858
7.83719	0.219937	0	0.187852
7.30787	0.178138	0	0.115096
7.21343	0.150691	0	0.101702
7.8563	0.344712	0	0.29902
7.24556	0.593538	1	0.387358
7.32266	0.380036	1	0.236796
7.63317	0.510733	0	0.406957
7.15329	0.418883	1	0.268945
7.75225	0.147151	0	0.126122
7.43961	0.253377	1	0.196246
7.84518	0.554579	0	0.464118
7.35472	0.28465	1	0.198591
7.1363	0.215113	1	0.138199
7.10849	0.616479	1	0.391466
7.71327	0.247561	0	0.22425
7.26551	0.114587	0	0.096196
7.52182	0.299409	0	0.247639
7.89236	0.320233	0	0.279596
7.13985	0.590115	1	0.386311
7.16715	0.136609	0	0.0982131
7.69508	0.160338	0	0.13695
7.20204	0.618063	1	0.399481
7.41233	0.14555	0	0.109047
7.7994	0.391163	0	0.330116
7.35852	0.382972	1	0.241834
7.10603	0.0917253	0	0.0875897
7.41135	0.117438	0	0.101746
7.7256	0.691566	0	0.572945
7.16337	0.262379	1	0.171478
7.18329	0.160156	0	0.104587
7.70211	0.435095	0	0.354665
7.17653	0.543461	1	0.356586
7.16706	0.396266	1	0.251568
7.12351	0.475181	1	0.307196
7.13911	0.209104	1	0.132833
7.34355	0.561819	1	0.377765
7.70789	0.74543	0	0.608139
7.8291	0.281342	0	0.246881
7.26206	0.574953	1	0.379632
7.58069	0.669343	1	0.512004
7.44504	0.121972	0	0.103975
7.38436	0.652631	1	0.44647
7.7273	0.420192	0	0.345987
7.83563	0.276313	0	0.242433
7.27844	0.132726	0	0.100201
7.1266	0.310414	1	0.200069
7.33645	0.0924209	0	0.0940108
7.74706	0.162814	0	0.135279
7.17258	0.127841	0	0.096555
7.45958	0.143091	0	0.111766
7.89756	0.366456	0	0.315943
7.29313	0.607828	1	0.404542
7.10607	0.698563	1	0.433673
7.38888	0.380307	1	0.24452
7.3656	0.568751	1	0.387903
7.67284	0.39935	0	0.325696
7.44314	0.547284	1	0.381161
7.73727	0.151201	0	0.128166
7.48314	0.342462	1	0.258826
7.65634	0.290736	0	0.258498
7.53127	0.744964	1	0.541234
7.3716	0.0891423	0	0.0949605
7.20982	0.0939882	0	0.0913008
7.79599	0.530785	0	0.443594
7.19132	0.525546	1	0.34699
7.80527	0.387794	0	0.327671
7.38028	0.241051	1	0.170324
7.22979	0.515286	1	0.338193
7.69272	0.287145	0	0.255636
7.18768	0.292082	1	0.189508
7.80021	0.440878	0	0.365673
7.86832	0.304262	0	0.266648
7.79712	0.459436	0	0.379988
7.87248	0.140109	0	0.123076
7.28228	0.246853	1	0.164845
7.69598	0.362209	0	0.305487
7.69083	0.0843833	0	0.0978218
7.27475	0.344724	1	0.215589
7.38471	0.168953	0	0.115802
7.7295	0.530151	0	0.437643
7.79014	0.105459	0	0.106612
7.29411	0.615821	1	0.412255
7.23135	0.0885095	0	0.0912515
7.52017	0.583315	1	0.419598
7.14485	0.116038	0	0.0935179
7.84517	0.406059	0	0.341075
7.19858	0.568788	1	0.372179
7.13362	0.465245	1	0.29958
7.85301	0.485246	0	0.404842
7.89652	0.616999	0	0.521536
7.84608	0.116053	0	0.112607
7.20825	0.641283	1	0.410851
7.39587	0.670705	1	0.463187
7.43567	0.110317	0	0.0996674
7.81264	0.569621	0	0.479183
7.18498	0.122454	0	0.095899
7.43012	0.11865	0	0.102335
7.86196	0.635735	0	0.53878
7.28611	0.100733	0	0.09427
7.21327	0.109612	0	0.0943469
7.86495	0.276416	0	0.240573
7.14689	0.0859068	0	0.0879166
7.73677	0.116826	0	0.111037
7.88022	0.452287	0	0.377817
7.53562	0.296057	0	0.250021
7.1568	0.293487	1	0.191962
7.68894	0.57917	0	0.480225
7.14415	0.0927545	0	0.0889971
7.87547	0.353251	0	0.306951
7.24704	0.493601	1	0.316357
7.23542	0.617247	1	0.399716
7.82066	0.117222	0	0.112803
7.83953	0.219204	0	0.186524
7.89054	0.183394	0	0.143924
7.86737	0.653802	0	0.554571
7.47452	0.713228	1	0.511978
7.61701	0.214767	0	0.190192
7.85772	0.228253	0	0.196712
7.64692	0.358976	0	0.298508
7.43657	0.671982	1	0.469231
7.20485	0.163315	0	0.106383
7.84602	0.364783	0	0.314307
7.79806	0.240496	0	0.213277
7.28896	0.376891	1	0.231251
7.80831	0.197932	0	0.163104
7.77257	0.192256	0	0.158823
7.77444	0.333356	0	0.288045
7.15492	0.407988	1	0.260307
7.86855	0.357109	0	0.309291
7.88118	0.514694	0	0.429978
7.74084	0.57801	0	0.483255
7.33338	0.456303	1	0.29052
7.21397	0.544743	1	0.35857
7.42824	0.193541	0	0.138843
7.20775	0.328754	1	0.209464
7.39838	0.14737	0	0.108728
7.8534	0.312235	0	0.2731
7.86915	0.661666	0	0.561676
7.24512	0.33506	1	0.213035
7.85626	0.180558	0	0.142609
7.15203	0.121669	0	0.0952168
7.32091	0.6011	1	0.40682
7.20454	0.18452	0	0.115769
7.25425	0.204291	1	0.131824
7.78952	0.421203	0	0.349931
7.2729	0.301189	1	0.19636
7.59011	0.0943874	0	0.100263
7.202	0.145197	0	0.100389
7.65433	0.151586	0	0.13161
7.20209	0.106116	0	0.0934665
7.40181	0.335432	1	0.229797
7.69216	0.252987	0	0.228474
7.47643	0.291754	0	0.231295
7.89203	0.676127	0	0.570426
7.87002	0.475027	0	0.39647
7.84722	0.118454	0	0.113902
7.80265	0.647426	0	0.547576
7.61508	0.601974	1	0.466952
7.74385	0.192458	0	0.161227
7.81567	0.360536	0	0.310466
7.79528	0.395929	0	0.332855
7.41218	0.358057	1	0.243195
7.86704	0.177307	0	0.14079
7.44365	0.114328	0	0.101329
7.10367	0.356601	1	0.227528
7.75706	0.118528	0	0.112255
7.78861	0.14314	0	0.123577
7.74655	0.366143	0	0.312278
7.5194	0.690332	1	0.512301
7.81422	0.335966	0	0.291589
7.88058	0.44896	0	0.374756
7.88686	0.735058	0	0.622812
7.11914	0.485531	1	0.316799
7.74851	0.0991509	0	0.103478
7.79991	0.25662	0	0.227999
7.70725	0.168643	0	0.141892
7.55574	0.718376	1	0.535215
7.11699	0.549332	1	0.356126
7.36596	0.125713	0	0.102456
7.28262	0.719588	1	0.474326
7.15638	0.112927	0	0.093449
7.17438	0.726385	1	0.461581
7.88582	0.297495	0	0.259505
7.81516	0.0887585	0	0.101468
7.32808	0.297475	1	0.200084
7.6913	0.0896273	0	0.0992556
7.65676	0.335773	0	0.288416
7.60854	0.284301	0	0.250684
7.88997	0.398103	0	0.337587
7.7887	0.0998729	0	0.10473
7.19328	0.089545	0	0.0899117
7.19945	0.695315	1	0.454323
7.17241	0.109014	0	0.0934054
7.74741	0.343255	0	0.295477
7.20183	0.287968	1	0.187968
7.22182	0.276974	1	0.180775
7.89281	0.448522	0	0.375533
7.79865	0.319554	0	0.277794
7.37055	0.142913	0	0.105628
7.79832	0.224621	0	0.193992
7.57881	0.346302	0	0.284346
7.30499	0.21862	1	0.146177
7.53878	0.437039	1	0.321553
7.559	0.564225	1	0.415938
7.20168	0.464303	1	0.296017
7.30452	0.558006	1	0.367846
7.80744	0.448826	0	0.371186
7.786	0.716918	0	0.600133
7.52417	0.686024	1	0.511745
7.31057	0.0874173	0	0.0925727
7.85094	0.0900082	0	0.101689
7.10319	0.148684	0	0.0992353
7.2436	0.582037	1	0.384643
7.87194	0.115839	0	0.112718
7.11149	0.38438	1	0.241837
7.29273	0.473836	1	0.300229
7.12924	0.377938	1	0.23558
7.88107	0.339772	0	0.294857
7.89429	0.528333	0	0.443565
7.8423	0.308654	0	0.270868
7.13022	0.120991	0	0.0941051
7.10667	0.666152	1	0.419149
7.86656	0.583466	0	0.491295
7.77079	0.320471	0	0.27799
7.85874	0.46801	0	0.388596
7.8809	0.400713	0	0.338448
7.87167	0.54788	0	0.458999
7.86117	0.0988524	0	0.104914
7.30446	0.557837	1	0.367846
7.8271	0.27056	0	0.237253
7.86112	0.140308	0	0.123416
7.23397	0.306256	1	0.195319
7.86575	0.0925748	0	0.10228
7.19567	0.106451	0	0.0933728
7.7029	0.1564	0	0.13324
7.11891	0.117718	0	0.0931176
7.843	0.401464	0	0.338123
7.84462	0.689747	0	0.580602
7.81076	0.586038	0	0.494832
7.89986	0.417271	0	0.349657
7.73835	0.327765	0	0.284894
7.54174	0.720199	1	0.530906
7.8971	0.200905	0	0.1609
7.10718	0.210866	1	0.134449
7.57731	0.275463	0	0.242523
7.87582	0.290052	0	0.252536
7.83434	0.337364	0	0.293048
7.31023	0.383629	1	0.237288
7.18736	0.58681	1	0.382998
7.59262	0.338292	0	0.282213
7.45789	0.437745	1	0.298348
7.17453	0.136081	0	0.0982719
7.20647	0.267997	1	0.175378
7.8239	0.365238	0	0.314344
7.29369	0.092983	0	0.0932976
7.7706	0.546219	0	0.454306
7.50789	0.745806	1	0.530137
7.82445	0.362085	0	0.312092
7.11757	0.517949	1	0.340737
7.8622	0.112248	0	0.11113
7.30798	0.272116	1	0.184792
7.68987	0.472066	0	0.383055
7.20864	0.161579	0	0.105399
7.12756	0.0877897	0	0.0875145
7.6155	0.699832	0	0.548257
7.80962	0.334337	0	0.290045
7.70983	0.716323	0	0.587999
7.29496	0.201095	1	0.129982
7.86704	0.140517	0	0.1233
7.12037	0.343009	1	0.218847
7.11731	0.142692	0	0.0985228
7.32384	0.0881253	0	0.0931287
7.75275	0.643561	0	0.541236
7.74343	0.183629	0	0.152136
7.68086	0.142324	0	0.125824
7.51814	0.309699	0	0.254472
7.57	0.341822	0	0.28106
7.86211	0.253749	0	0.220745
7.33528	0.649149	1	0.436328
7.67929	0.306575	0	0.268847
7.20745	0.134932	0	0.0980797
7.43681	0.458112	1	0.305657
7.24916	0.574722	1	0.379701
7.8251	0.519352	0	0.434608
7.10221	0.685757	1	0.42846
7.23596	0.134625	0	0.0987769
7.18164	0.629282	1	0.402235
7.28133	0.532196	1	0.351281
7.25251	0.145493	0	0.101651
7.70414	0.177481	0	0.150273
7.12922	0.68436	1	0.430123
7.81655	0.400339	0	0.336272
7.77914	0.314419	0	0.275397
7.66522	0.307727	0	0.269894
7.43084	0.174888	0	0.125115
7.86018	0.0876668	0	0.10115
7.18836	0.121834	0	0.0958488
7.41192	0.483939	1	0.320012
7.7383	0.173571	0	0.144149
7.13341	0.474831	1	0.308697
7.29634	0.64046	1	0.424314
7.72088	0.459738	0	0.377241
7.39835	0.417026	1	0.266626
7.82122	0.609215	0	0.515774
7.69737	0.462397	0	0.374301
7.26347	0.581442	1	0.382983
7.78594	0.575838	0	0.485225
7.71818	0.386858	0	0.321683
7.21282	0.402684	1	0.252569
7.55418	0.365732	0	0.289569
7.16507	0.379347	1	0.238489
7.82777	0.370705	0	0.31832
7.22478	0.48656	1	0.313199
7.30563	0.0949442	0	0.0933426
7.11992	0.101108	0	0.0902124
7.26267	0.709485	1	0.466102
7.84429	0.10624	0	0.10754
7.40348	0.117473	0	0.10124
7.32428	0.621905	1	0.416939
7.41007	0.152739	0	0.111706
7.4017	0.145192	0	0.108385
7.11387	0.117977	0	0.0931432
7.68963	0.245615	0	0.222347
7.15779	0.13674	0	0.0981085
7.16044	0.383397	1	0.241968
7.18456	0.0971401	0	0.0915004
7.4094	0.594576	1	0.403139
7.3743	0.384216	1	0.24508
7.26406	0.107954	0	0.0949192
7.75383	0.110946	0	0.108741
7.77722	0.31444	0	0.275612
7.47114	0.207762	0	0.160917
7.67717	0.588723	0	0.483127
7.87702	0.192566	0	0.152534
7.58272	0.656639	1	0.501733
7.79431	0.356017	0	0.306862
7.43455	0.67739	1	0.473049
7.37682	0.634005	1	0.426602
7.83475	0.323149	0	0.280753
7.13225	0.271855	1	0.179362
7.81424	0.145026	0	0.125416
7.73105	0.239862	0	0.214934
7.4745	0.12829	0	0.107683
7.13195	0.683996	1	0.429312
7.27215	0.618227	1	0.409784
7.85877	0.178834	0	0.141665
7.82472	0.215024	0	0.181338
7.81075	0.576078	0	0.486146
7.1429	0.42268	1	0.273018
7.23314	0.109274	0	0.0946127
7.18167	0.730695	1	0.463416
7.3284	0.141247	0	0.103949
7.22163	0.201368	1	0.129725
7.73221	0.745304	0	0.611945
7.89196	0.500483	0	0.420117
7.28681	0.147183	0	0.103504
7.67463	0.372149	0	0.309627
7.71502	0.210194	0	0.184037
7.24797	0.664362	1	0.435915
7.11619	0.582752	1	0.378187
7.15834	0.160954	0	0.103939
7.20395	0.105446	0	0.0935193
7.18112	0.0881027	0	0.0896573
7.7445	0.274693	0	0.245675
7.74	0.376105	0	0.319174
7.80094	0.461068	0	0.382103
7.11276	0.354378	1	0.227559
7.17703	0.329685	1	0.211359
7.16315	0.136942	0	0.0984003
7.62866	0.520979	0	0.411103
7.59894	0.466815	0	0.357298
7.80288	0.352367	0	0.304477
7.6532	0.332434	0	0.286154
7.10355	0.177184	0	0.110405
7.11256	0.102071	0	0.0901626
7.46669	0.110697	0	0.102088
7.86954	0.747092	0	0.631577
7.82746	0.228452	0	0.198238
7.89853	0.342869	0	0.29857
7.78326	0.172645	0	0.139879
7.80798	0.533896	0	0.446227
7.21488	0.217261	1	0.141362
7.10699	0.681519	1	0.428297
7.85664	0.401001	0	0.33852
7.71397	0.317779	0	0.278203
7.62632	0.331252	0	0.282534
7.51978	0.278341	0	0.236457
7.16054	0.555511	1	0.364679
7.8918	0.10281	0	0.106506
7.70024	0.112493	0	0.107899
7.71874	0.386543	0	0.321618
7.47017	0.193229	0	0.147587
7.539	0.720488	1	0.527101
7.51199	0.645947	1	0.462448
7.26222	0.41947	1	0.262971
7.23696	0.447623	1	0.282508
7.31313	0.542449	1	0.358519
7.1736	0.0977019	0	0.0913958
7.77221	0.392026	0	0.329519
7.34291	0.288906	1	0.198823
7.23022	0.416029	1	0.264626
7.62582	0.288802	0	0.255308
7.74768	0.486413	0	0.404009
7.13864	0.116481	0	0.0937145
7.8009	0.221376	0	0.19066
7.44918	0.0913251	0	0.0971511
7.28231	0.372147	1	0.230529
7.89251	0.681346	0	0.576739
7.30895	0.740379	1	0.486
7.84251	0.413087	0	0.345008
7.24914	0.571195	1	0.378164
7.36575	0.508093	1	0.337053
7.10693	0.229134	1	0.148258
7.27314	0.499555	1	0.323061
7.24175	0.104896	0	0.0945079
7.19097	0.0973644	0	0.0916495
7.7794	0.583129	0	0.490773
7.11194	0.737462	1	0.45002
7.82812	0.527032	0	0.441674
7.72988	0.276918	0	0.248184
7.50047	0.198241	0	0.158148
7.28178	0.291885	1	0.192917
7.13991	0.194886	1	0.122916
7.73175	0.131172	0	0.117372
7.45668	0.628851	1	0.438996
7.10545	0.11448	0	0.0921067
7.24089	0.122807	0	0.0970952
7.71894	0.409846	0	0.337418
7.67685	0.291127	0	0.258959
7.34981	0.512185	1	0.34145
7.11291	0.299237	1	0.193728
7.68595	0.375285	0	0.312973
7.84786	0.446491	0	0.372101
7.2466	0.672331	1	0.44029
7.21206	0.425884	1	0.271151
7.44677	0.420197	1	0.283049
7.74967	0.224823	0	0.196928
7.27784	0.109827	0	0.0958562
7.86966	0.179052	0	0.141788
7.76926	0.421387	0	0.348769
7.77937	0.124214	0	0.115747
7.42461	0.237062	1	0.17639
7.46637	0.351154	1	0.254928
7.17434	0.17442	0	0.110235
7.80853	0.425674	0	0.35391
7.79317	0.526366	0	0.440524
7.85836	0.559444	0	0.467393
7.88001	0.456916	0	0.38103
7.22147	0.393182	1	0.246741
7.13216	0.455321	1	0.293471
7.49258	0.675926	1	0.482184
7.83308	0.501665	0	0.420301
7.83556	0.404378	0	0.339703
7.15197	0.285211	1	0.18691
7.85633	0.1946	0	0.155945
7.72577	0.356398	0	0.304249
7.51179	0.429662	1	0.308617
7.28939	0.616503	1	0.412235
7.32576	0.135407	0	0.102735
7.56827	0.244959	0	0.215306
7.15004	0.22438	1	0.144863
7.78936	0.707268	0	0.59388
7.8304	0.374856	0	0.320862
7.61139	0.387865	0	0.307683
7.21573	0.275515	1	0.179812
7.16948	0.15772	0	0.10386
7.70992	0.255262	0	0.230618
7.12093	0.581086	1	0.379028
7.17275	0.119734	0	0.0951171
7.14891	0.141964	0	0.0990958
7.27235	0.13415	0	0.100282
7.68568	0.698475	0	0.568834
7.6509	0.367644	0	0.303351
7.2341	0.155133	0	0.103784
7.58125	0.629112	1	0.480939
7.86362	0.383223	0	0.327532
7.75202	0.591074	0	0.495274
7.6802	0.535829	0	0.433434
7.24152	0.327072	1	0.207131
7.30315	0.0989871	0	0.0942966
7.1789	0.139796	0	0.0991373
7.85171	0.59201	0	0.500865
7.24563	0.251348	1	0.166234
7.22597	0.308138	1	0.196542
7.8791	0.171052	0	0.13609
7.82929	0.467719	0	0.386543
7.85725	0.175376	0	0.139545
7.43988	0.354619	1	0.24804
7.1887	0.105347	0	0.0930259
7.84325	0.577658	0	0.486813
7.70292	0.290972	0	0.257271
7.47693	0.195331	0	0.151103
7.84276	0.730811	0	0.621001
7.77353	0.0998629	0	0.104481
7.13374	0.150746	0	0.100877
7.77072	0.416194	0	0.345518
7.84879	0.319517	0	0.277945
7.69257	0.346447	0	0.295596
7.69687	0.251841	0	0.227577
7.76545	0.379516	0	0.321798
7.18729	0.23135	1	0.150472
7.82357	0.188553	0	0.151292
7.87356	0.169768	0	0.135456
7.30846	0.432326	1	0.272206
7.69829	0.196542	0	0.169023
7.10544	0.305169	1	0.197359
7.83773	0.258612	0	0.227714
7.37437	0.103938	0	0.0979719
7.77053	0.645376	0	0.542363
7.14235	0.256929	1	0.167689
7.12866	0.0935147	0	0.0885446
7.74712	0.43122	0	0.354077
7.38773	0.435094	1	0.279165
7.42039	0.447574	1	0.292738
7.2344	0.155289	0	0.103916
7.17833	0.21582	1	0.139916
7.67674	0.171877	0	0.146375
7.29215	0.128675	0	0.100054
7.87233	0.540345	0	0.45446
7.25087	0.293036	1	0.191165
7.3678	0.620804	1	0.412446
7.26725	0.0931696	0	0.092273
7.32906	0.110064	0	0.0971731
7.13185	0.141676	0	0.098677
7.12266	0.0960785	0	0.0889686
7.81418	0.575552	0	0.485315
7.26801	0.247776	1	0.165002
7.41352	0.740977	1	0.506789
7.15969	0.113803	0	0.09385
7.80208	0.0957874	0	0.103462
7.89754	0.218652	0	0.183467
7.72059	0.444346	0	0.364113
7.59323	0.393685	0	0.307151
7.26875	0.233648	1	0.155456
7.42244	0.69565	1	0.485769
7.21661	0.529064	1	0.349588
7.39927	0.18198	0	0.124189
7.19532	0.116207	0	0.0952596
7.79075	0.385713	0	0.325579
7.10671	0.434373	1	0.278323
7.20209	0.357784	1	0.223184
7.65017	0.488633	0	0.390159
7.16979	0.550827	1	0.36099
7.16335	0.495646	1	0.324662
7.3026	0.0998269	0	0.0944037
7.19725	0.293566	1	0.190089
7.77553	0.503087	0	0.419473
7.30168	0.49462	1	0.318453
7.71668	0.38852	0	0.322508
7.83976	0.490296	0	0.409377
7.82596	0.584325	0	0.493132
7.2563	0.200152	1	0.128217
7.87695	0.36229	0	0.313255
7.12731	0.199184	1	0.125908
7.25085	0.086474	0	0.0914384
7.42657	0.711522	1	0.497149
7.53246	0.45572	1	0.328574
7.80751	0.22777	0	0.197849
7.40201	0.447121	1	0.285046
7.19689	0.115078	0	0.095047
7.73433	0.741145	0	0.61162
7.74492	0.43638	0	0.357723
7.73393	0.0970911	0	0.10263
7.7788	0.16663	0	0.135841
7.84356	0.244661	0	0.214468
7.82984	0.590293	0	0.499342
7.72004	0.143552	0	0.124761
7.49759	0.658759	1	0.469174
7.24683	0.0861181	0	0.091153
7.43053	0.696341	1	0.48551
7.60343	0.420598	0	0.32507
7.80499	0.473119	0	0.392677
7.82916	0.402212	0	0.337949
7.62681	0.738725	0	0.584417
7.89386	0.365318	0	0.31539
7.77588	0.18519	0	0.151592
7.83121	0.36512	0	0.314517
7.73698	0.442825	0	0.3631
7.80472	0.306453	0	0.269941
7.43329	0.618954	1	0.430148
7.89025	0.314405	0	0.2743
7.14972	0.725832	1	0.456147
7.76781	0.335028	0	0.289375
7.32676	0.42458	1	0.262449
7.69851	0.124103	0	0.113754
7.30147	0.440043	1	0.274666
7.65181	0.592222	0	0.476227
7.50346	0.18423	0	0.145767
7.21433	0.537692	1	0.35411
7.31514	0.397172	1	0.245934
7.38698	0.649801	1	0.444854
7.67165	0.375264	0	0.311051
7.84895	0.68935	0	0.581454
7.66978	0.188796	0	0.163133
7.79904	0.684968	0	0.574034
7.42145	0.486378	1	0.324851
7.1184	0.105619	0	0.0909589
7.70432	0.10063	0	0.102139
7.86282	0.444105	0	0.370009
7.72353	0.342756	0	0.295678
7.20847	0.368962	1	0.228832
7.14886	0.106789	0	0.0924464
7.82308	0.087532	0	0.101222
7.88994	0.522988	0	0.439624
7.37502	0.59582	1	0.402751
7.13178	0.568913	1	0.371073
7.26048	0.225745	1	0.148635
7.24744	0.520094	1	0.345274
7.76828	0.158862	0	0.132419
7.62054	0.37139	0	0.301126
7.80852	0.117877	0	0.112896
7.22025	0.289343	1	0.18878
7.3107	0.568755	1	0.378312
7.64617	0.105455	0	0.105064
7.17407	0.403736	1	0.25606
7.31272	0.715704	1	0.471403
7.86549	0.385842	0	0.32963
7.38671	0.612744	1	0.41099
7.32894	0.146235	0	0.10555
7.76117	0.117849	0	0.111771
7.12502	0.214383	1	0.137096
7.71785	0.197917	0	0.169281
7.23151	0.69726	1	0.460222
7.21043	0.507142	1	0.334303
7.29487	0.664953	1	0.438247
7.45169	0.123958	0	0.105627
7.39886	0.126978	0	0.103792
7.79887	0.744841	0	0.62873
7.81579	0.261588	0	0.230688
7.78803	0.468668	0	0.388686
7.62729	0.45411	0	0.356377
7.38771	0.699408	1	0.478106
7.32875	0.095701	0	0.0943378
7.88172	0.470961	0	0.391717
7.80113	0.409809	0	0.341383
7.75654	0.339482	0	0.292435
7.82492	0.5048	0	0.422654
7.2982	0.13362	0	0.101336
7.28815	0.446778	1	0.283124
7.87452	0.603455	0	0.510467
7.14195	0.422279	1	0.272955
7.1955	0.601397	1	0.390405
7.87998	0.34029	0	0.295386
7.22603	0.268895	1	0.176571
7.79863	0.184993	0	0.149751
7.34076	0.167678	0	0.110949
7.81321	0.343998	0	0.296983
7.82554	0.104361	0	0.106725
7.69299	0.323492	0	0.282048
7.14829	0.635725	1	0.398598
7.7383	0.1112	0	0.108514
7.8768	0.102176	0	0.106414
7.153	0.212925	1	0.13638
7.75244	0.330558	0	0.285488
7.83249	0.241631	0	0.211841
7.80815	0.286218	0	0.251888
7.79013	0.376928	0	0.32099
7.17277	0.380124	1	0.238545
7.12377	0.263053	1	0.172377
7.1937	0.728845	1	0.466022
7.22054	0.235567	1	0.153346
7.67442	0.342293	0	0.292779
7.15434	0.197394	1	0.125653
7.43184	0.173971	0	0.124748
7.76344	0.296487	0	0.262852
7.85971	0.266614	0	0.232858
7.6998	0.257135	0	0.232121
7.67964	0.59876	0	0.491209
7.27979	0.418012	1	0.261617
7.23003	0.573374	1	0.378964
7.88875	0.24317	0	0.209528
7.70759	0.233218	0	0.209468
7.14769	0.396685	1	0.25091
7.62812	0.363943	0	0.298903
7.23301	0.728001	1	0.470283
7.52147	0.266024	0	0.223045
7.68314	0.343831	0	0.293818
7.73703	0.527005	0	0.43667
7.76782	0.729978	0	0.610113
7.22553	0.160388	0	0.105445
7.59202	0.622904	1	0.480449
7.45714	0.556235	1	0.384239
7.71969	0.520254	0	0.428806
7.76616	0.403087	0	0.335639
7.48013	0.4484	1	0.309476
7.686	0.0891827	0	0.0991789
7.31272	0.224538	1	0.151168
7.31561	0.26188	1	0.178209
7.88243	0.106724	0	0.10856
7.13662	0.415714	1	0.268915
7.11428	0.639855	1	0.402243
7.82727	0.184075	0	0.146098
7.38157	0.745307	1	0.497856
7.72183	0.637869	0	0.531779
7.33629	0.311344	1	0.207801
7.66434	0.178401	0	0.15379
7.15756	0.140873	0	0.0990903
7.1385	0.134005	0	0.0969259
7.863	0.10899	0	0.109215
7.35671	0.281568	1	0.19673
7.20005	0.292098	1	0.189731
7.838	0.714145	0	0.607972
7.20726	0.0993295	0	0.0922919
7.13586	0.35431	1	0.224756
7.77592	0.429716	0	0.35504
7.83416	0.200235	0	0.164201
7.87316	0.408384	0	0.342855
7.82254	0.642604	0	0.544925
7.86589	0.100393	0	0.105455
7.18766	0.12451	0	0.0963629
7.3817	0.156354	0	0.109909
7.22791	0.493181	1	0.318983
7.74298	0.399006	0	0.331596
7.77105	0.379556	0	0.32173
7.88396	0.710303	0	0.604524
7.80696	0.215454	0	0.182882
7.89949	0.0868094	0	0.100974
7.18019	0.628358	1	0.400849
7.70998	0.519167	0	0.425246
7.73923	0.437662	0	0.358804
7.84952	0.234841	0	0.203969
7.73814	0.282336	0	0.251573
7.78553	0.598654	0	0.503356
7.16031	0.0889669	0	0.0890597
7.26792	0.262892	1	0.175795
7.20417	0.374952	1	0.233658
7.17209	0.542303	1	0.355829
7.14127	0.126286	0	0.0955977
7.34635	0.469345	1	0.301108
7.10721	0.612743	1	0.389143
7.1671	0.627912	1	0.396957
7.8711	0.648429	0	0.548762
7.10169	0.444941	1	0.287835
7.7372	0.283593	0	0.25224
7.86001	0.302447	0	0.265568
7.75098	0.748241	0	0.620917
7.26755	0.57702	1	0.381742
7.28834	0.61387	1	0.40877
7.26999	0.112641	0	0.0958015
7.18734	0.724331	1	0.46323
7.57332	0.71912	1	0.541946
7.47538	0.369387	1	0.265131
7.76269	0.351265	0	0.302297
7.85211	0.106673	0	0.108007
7.18995	0.138794	0	0.0990935
7.79892	0.119189	0	0.113584
7.21323	0.749855	1	0.478094
7.8036	0.217326	0	0.185514
7.12043	0.410404	1	0.265274
7.83915	0.488861	0	0.408072
7.79422	0.424506	0	0.352757
7.83266	0.686336	0	0.578149
7.85522	0.220876	0	0.188221
7.27192	0.255999	1	0.171857
7.74111	0.309121	0	0.271585
7.29422	0.156174	0	0.106054
7.58139	0.636729	1	0.485289
7.60777	0.253514	0	0.225035
7.26677	0.74379	1	0.483063
7.85509	0.183501	0	0.144736
7.7683	0.235636	0	0.20884
7.38257	0.340562	1	0.227465
7.69911	0.512349	0	0.418228
7.74756	0.272663	0	0.244562
7.3886	0.588519	1	0.399075
7.28193	0.0856617	0	0.0917356
7.74338	0.69111	0	0.573803
7.7099	0.426918	0	0.349294
7.71369	0.518085	0	0.425819
7.32267	0.381644	1	0.240254
7.1751	0.734677	1	0.462405
7.1948	0.110181	0	0.0938753
7.28187	0.340137	1	0.214443
7.28319	0.266025	1	0.17916
7.68161	0.586928	0	0.482607
7.15233	0.138416	0	0.0981567
7.86153	0.320195	0	0.278884
7.22499	0.69247	1	0.455604
7.72627	0.221386	0	0.194805
7.2762	0.143986	0	0.102441
7.47685	0.382077	1	0.270763
7.12917	0.689387	1	0.429823
7.19324	0.330265	1	0.210012
7.27458	0.54014	1	0.355327
7.31953	0.440581	1	0.276384
7.7867	0.11417	0	0.110811
7.27495	0.215551	1	0.141841
7.64562	0.722045	0	0.576254
7.22758	0.739774	1	0.476687
7.10419	0.563317	1	0.3651
7.72833	0.378807	0	0.319531
7.87504	0.125714	0	0.116851
7.78733	0.342413	0	0.295773
7.88721	0.106761	0	0.108639
7.75368	0.340587	0	0.293342
7.85222	0.527993	0	0.442778
7.18384	0.0974169	0	0.09146
7.67049	0.379523	0	0.313681
7.21926	0.642907	1	0.414752
7.49981	0.732244	1	0.525527
7.27013	0.0955894	0	0.0927404
7.7008	0.124643	0	0.113814
7.79518	0.177171	0	0.141908
7.76516	0.159884	0	0.132793
7.78056	0.73847	0	0.61874
7.55013	0.585075	1	0.42728
7.85508	0.33926	0	0.294727
7.83677	0.34423	0	0.298008
7.23537	0.245496	1	0.16125
7.23045	0.366872	1	0.228265
7.88336	0.16668	0	0.133291
7.82357	0.41754	0	0.348154
7.89167	0.633853	0	0.537002
7.18469	0.370337	1	0.232599
7.55765	0.200454	0	0.170433
7.68458	0.260065	0	0.234383
7.71438	0.128536	0	0.114795
7.13517	0.251144	1	0.164643
7.74093	0.300629	0	0.265346
7.86496	0.307734	0	0.26914
7.53088	0.694607	1	0.516564
7.16428	0.138649	0	0.0985882
7.63743	0.680758	0	0.537944
7.18628	0.178712	0	0.112388
7.73651	0.379388	0	0.320388
7.85762	0.688123	0	0.580615
7.3459	0.135434	0	0.103637
7.76612	0.325725	0	0.282316
7.38986	0.296479	1	0.211829
7.17569	0.622635	1	0.398009
7.62908	0.576778	0	0.448265
7.69681	0.314417	0	0.275422
7.74727	0.418805	0	0.346316
7.3441	0.301076	1	0.205294
7.78934	0.0968971	0	0.104006
7.77461	0.171423	0	0.138968
7.84523	0.405469	0	0.340626
7.76994	0.132503	0	0.118978
7.43177	0.182736	0	0.131382
7.35155	0.545941	1	0.36535
7.86114	0.728308	0	0.618305
7.86608	0.0848538	0	0.100561
7.82856	0.706285	0	0.601242
7.86315	0.469607	0	0.390097
7.28652	0.132202	0	0.100724
7.41724	0.426219	1	0.276896
7.85135	0.307149	0	0.269286
7.7519	0.725884	0	0.605222
7.89228	0.11664	0	0.11269
7.89283	0.296744	0	0.258088
7.63115	0.358936	0	0.298083
7.22669	0.314539	1	0.199695
7.48836	0.163198	0	0.124987
7.83122	0.508969	0	0.425588
7.32349	0.730257	1	0.47877
7.19879	0.344394	1	0.21764
7.36976	0.0972153	0	0.0963402
7.89827	0.470634	0	0.39315
7.27193	0.134285	0	0.100285
7.82899	0.544248	0	0.455127
7.14607	0.0848773	0	0.0876797
7.6634	0.256922	0	0.230651
7.25131	0.140366	0	0.10059
7.25785	0.138556	0	0.1005
7.34808	0.299102	1	0.205585
7.30027	0.153243	0	0.105274
7.89607	0.356801	0	0.309713
7.25424	0.620116	1	0.408471
7.25627	0.166083	0	0.108037
7.36721	0.510712	1	0.338097
7.1921	0.0981381	0	0.0918193
7.33753	0.679989	1	0.45512
7.87575	0.128418	0	0.118198
7.72464	0.671225	0	0.554323
7.58385	0.606343	1	0.463096
7.38354	0.145321	0	0.106952
7.81829	0.263141	0	0.232159
7.80165	0.101057	0	0.104786
7.43788	0.68839	1	0.486033
7.3353	0.0974923	0	0.0948039
7.85429	0.541232	0	0.453667
7.86789	0.303766	0	0.266463
7.37539	0.162387	0	0.111895
7.38188	0.309233	1	0.215891
7.59312	0.725388	1	0.554046
7.11698	0.548034	1	0.354799
7.89875	0.250608	0	0.217147
7.8637	0.270514	0	0.235887
7.74348	0.390174	0	0.325601
7.83978	0.161573	0	0.131877
7.15763	0.269303	1	0.176281
7.12626	0.210635	1	0.133848
7.19385	0.359305	1	0.224186
7.85016	0.104003	0	0.106715
7.28982	0.0949377	0	0.0932871
7.53141	0.298152	0	0.249988
7.88684	0.329267	0	0.285993
7.77929	0.20343	0	0.170961
7.86174	0.108523	0	0.109005
7.78167	0.669109	0	0.562701
7.21553	0.373227	1	0.231569
7.85515	0.333941	0	0.290396
7.73103	0.32203	0	0.280618
7.75065	0.506935	0	0.422018
7.43996	0.50115	1	0.336938
7.15136	0.278085	1	0.182646
7.78798	0.181496	0	0.146605
7.75909	0.339905	0	0.292668
7.59742	0.0876204	0	0.0975109
7.17904	0.61687	1	0.3953
7.84408	0.244713	0	0.214331
7.14165	0.222682	1	0.14379
7.87636	0.3139	0	0.273799
7.82409	0.0960248	0	0.103565
7.14944	0.588927	1	0.384561
7.19994	0.61112	1	0.395432
7.26052	0.588182	1	0.386861
7.11841	0.326445	1	0.21057
7.1269	0.503348	1	0.330109
7.42378	0.633411	1	0.440361
7.18641	0.167403	0	0.107237
7.85932	0.536522	0	0.45051
7.87851	0.124909	0	0.116676
7.88417	0.450779	0	0.376753
7.39434	0.706665	1	0.480017
7.60966	0.0873341	0	0.0983347
7.75347	0.218	0	0.190264
7.88331	0.0897119	0	0.101631
7.87737	0.299251	0	0.261916
7.81553	0.221317	0	0.190392
7.81827	0.731728	0	0.621402
7.65913	0.16767	0	0.14235
7.33528	0.125959	0	0.100309
7.7513	0.691573	0	0.576118
7.80373	0.295654	0	0.260766
7.64349	0.556809	0	0.442846
7.31308	0.635956	1	0.423178
7.83302	0.374393	0	0.320745
7.11758	0.092534	0	0.0880322
7.7888	0.123185	0	0.115701
7.32145	0.582364	1	0.389251
7.29663	0.645387	1	0.426318
7.69455	0.659459	0	0.542525
7.86534	0.309454	0	0.27101
7.3035	0.294467	1	0.19666
7.87069	0.735675	0	0.623731
7.22657	0.595111	1	0.387564
7.25784	0.450201	1	0.283472
7.12683	0.511331	1	0.334792
7.2087	0.474554	1	0.303356
7.87723	0.570672	0	0.477783
7.31215	0.443846	1	0.278123
7.24666	0.264402	1	0.175124
7.42984	0.69052	1	0.486639
7.81851	0.237531	0	0.208363
7.39748	0.24245	1	0.176694
7.88232	0.303447	0	0.265715
7.83154	0.286797	0	0.251451
7.29985	0.152867	0	0.105216
7.39667	0.635036	1	0.43646
7.51151	0.321352	0	0.258213
7.77275	0.679904	0	0.56954
7.52045	0.288473	0	0.242736
7.50441	0.210287	0	0.16999
7.10647	0.590633	1	0.380047
7.84915	0.159902	0	0.131044
7.86889	0.595786	0	0.504877
7.59695	0.671605	1	0.518678
7.21669	0.415162	1	0.265596
7.86712	0.638052	0	0.540719
7.71805	0.548982	0	0.454082
7.15891	0.166985	0	0.106377
7.20654	0.300739	1	0.193203
7.88216	0.136109	0	0.121069
7.25923	0.548095	1	0.362576
7.13289	0.314373	1	0.202351
7.88377	0.39314	0	0.333986
7.4716	0.437968	1	0.30235
7.55449	0.466531	1	0.3439
7.24263	0.747737	1	0.485986
7.75011	0.251085	0	0.226575
7.23574	0.138326	0	0.0994006
7.24965	0.168914	0	0.108851
7.88244	0.389436	0	0.331641
7.88741	0.512197	0	0.428429
7.763	0.299231	0	0.264873
7.18011	0.379454	1	0.237786
7.48008	0.111853	0	0.103442
7.32418	0.532389	1	0.353717
7.31543	0.633975	1	0.422764
7.11562	0.404113	1	0.262017
7.71307	0.0927944	0	0.100309
7.51717	0.707601	1	0.520962
7.752	0.378063	0	0.320436
7.21418	0.166047	0	0.107305
7.34125	0.626086	1	0.420649
7.29036	0.732381	1	0.480864
7.244	0.166367	0	0.108209
7.76846	0.340543	0	0.293804
7.8062	0.180567	0	0.14356
7.79731	0.141265	0	0.123086
7.7885	0.165696	0	0.135084
7.8589	0.417053	0	0.347757
7.37681	0.134072	0	0.104153
7.21341	0.272728	1	0.178141
7.23617	0.402394	1	0.250599
7.13728	0.150833	0	0.100927
7.86622	0.30972	0	0.271277
7.84953	0.113591	0	0.111384
7.21534	0.0961991	0	0.0919123
7.6952	0.3206	0	0.28031
7.77598	0.122219	0	0.114121
7.75089	0.649919	0	0.547148
7.14193	0.0919912	0	0.088721
7.12319	0.209114	1	0.132223
7.77759	0.741844	0	0.620637
7.8656	0.707517	0	0.601558
7.14639	0.628134	1	0.396661
7.2395	0.456931	1	0.288214
7.77296	0.118834	0	0.112435
7.47147	0.228627	0	0.178912
7.28982	0.0867796	0	0.092222
7.10386	0.635189	1	0.398456
7.21623	0.485746	1	0.314768
7.78844	0.162971	0	0.133429
7.7247	0.366751	0	0.310433
7.1468	0.674559	1	0.428748
7.43433	0.116768	0	0.101833
7.48648	0.239457	0	0.194226
7.19251	0.212649	1	0.137375
7.13734	0.209407	1	0.133303
7.88761	0.359324	0	0.310775
7.74483	0.128814	0	0.116098
7.26146	0.110561	0	0.0954502
7.3171	0.176388	0	0.11423
7.76759	0.638247	0	0.536993
7.74041	0.378644	0	0.320143
7.62123	0.164498	0	0.140543
7.88925	0.0930526	0	0.102895
7.8322	0.476163	0	0.396085
7.30124	0.366985	1	0.228919
7.56962	0.58037	1	0.429415
7.12891	0.533766	1	0.35053
7.25738	0.702344	1	0.46626
7.71406	0.436217	0	0.355178
7.89882	0.237042	0	0.203338
7.34203	0.123351	0	0.0999333
7.22173	0.114728	0	0.0953729
7.23434	0.181269	0	0.114314
7.10399	0.132892	0	0.0958281
7.2277	0.583435	1	0.381516
7.32041	0.127115	0	0.100497
7.892	0.179557	0	0.14143
7.67068	0.250847	0	0.226221
7.45107	0.307296	1	0.231556
7.12051	0.519985	1	0.341088
7.87982	0.729159	0	0.617947
7.78911	0.358985	0	0.309985
7.64248	0.293795	0	0.26012
7.85093	0.703469	0	0.598554
7.11399	0.630429	1	0.39764
7.19172	0.113315	0	0.0946195
7.39535	0.398611	1	0.257283
7.48333	0.57004	1	0.408004
7.24608	0.0901542	0	0.0920218
7.29511	0.520465	1	0.342886
7.6546	0.455545	0	0.363628
7.79073	0.588957	0	0.495115
7.32993	0.707663	1	0.468204
7.18308	0.433932	1	0.278608
7.39519	0.566873	1	0.3907
7.29842	0.101252	0	0.094615
7.88083	0.13646	0	0.121056
[truncated: 484 more rows]

## Sheet: 1f
pH condition	pHden	pHdil
7.53	NaN	7.62159
7.53	NaN	7.60187
7.53	NaN	7.50451
6.65	7.08734	6.68189
6.65	7.07524	6.68993
6.65	6.95273	6.66312
6.2	6.9599	6.4307
6.2	6.82048	6.44342
6.2	6.88361	6.415
5.8	6.93198	6.33868
5.8	6.93518	6.31598
5.8	6.88695	6.31264
5.4	6.57154	6.1492
5.4	6.4651	6.06197
5.4	6.64175	6.10026
5.1	6.88137	6.06636
5.1	7.14599	5.93204
5.1	7.00764	6.03683
4.8	NaN	5.85396
4.8	NaN	5.85874
4.8	NaN	5.83221
4.4	NaN	5.77876
4.4	NaN	5.71497
4.4	NaN	5.80188

## Sheet: 1g
pH	q2
0	0.0174418
0.014014	0.0174417
0.028028	0.0174417
0.042042	0.0174416
0.0560561	0.0174415
0.0700701	0.0174414
0.0840841	0.0174414
0.0980981	0.0174413
0.112112	0.0174412
0.126126	0.0174411
0.14014	0.017441
0.154154	0.0174409
0.168168	0.0174408
0.182182	0.0174407
0.196196	0.0174406
0.21021	0.0174405
0.224224	0.0174404
0.238238	0.0174403
0.252252	0.0174401
0.266266	0.01744
0.28028	0.0174399
0.294294	0.0174398
0.308308	0.0174396
0.322322	0.0174395
0.336336	0.0174393
0.35035	0.0174392
0.364364	0.017439
0.378378	0.0174389
0.392392	0.0174387
0.406406	0.0174385
0.42042	0.0174383
0.434434	0.0174382
0.448448	0.017438
0.462462	0.0174378
0.476476	0.0174376
0.49049	0.0174374
0.504505	0.0174372
0.518519	0.0174369
0.532533	0.0174367
0.546547	0.0174365
0.560561	0.0174362
0.574575	0.017436
0.588589	0.0174357
0.602603	0.0174354
0.616617	0.0174352
0.630631	0.0174349
0.644645	0.0174346
0.658659	0.0174343
0.672673	0.017434
0.686687	0.0174336
0.700701	0.0174333
0.714715	0.0174329
0.728729	0.0174326
0.742743	0.0174322
0.756757	0.0174318
0.770771	0.0174314
0.784785	0.017431
0.798799	0.0174306
0.812813	0.0174302
0.826827	0.0174297
0.840841	0.0174292
0.854855	0.0174288
0.868869	0.0174283
0.882883	0.0174277
0.896897	0.0174272
0.910911	0.0174267
0.924925	0.0174261
0.938939	0.0174255
0.952953	0.0174249
0.966967	0.0174243
0.980981	0.0174237
0.994995	0.017423
1.00901	0.0174223
1.02302	0.0174216
1.03704	0.0174209
1.05105	0.0174201
1.06507	0.0174193
1.07908	0.0174185
1.09309	0.0174177
1.10711	0.0174168
1.12112	0.017416
1.13514	0.017415
1.14915	0.0174141
1.16316	0.0174131
1.17718	0.0174121
1.19119	0.0174111
1.20521	0.01741
1.21922	0.0174089
1.23323	0.0174078
1.24725	0.0174066
1.26126	0.0174054
1.27528	0.0174041
1.28929	0.0174028
1.3033	0.0174014
1.31732	0.0174001
1.33133	0.0173986
1.34535	0.0173972
1.35936	0.0173956
1.37337	0.0173941
1.38739	0.0173924
1.4014	0.0173907
1.41542	0.017389
1.42943	0.0173872
1.44344	0.0173854
1.45746	0.0173835
1.47147	0.0173815
1.48549	0.0173795
1.4995	0.0173774
1.51351	0.0173752
1.52753	0.017373
1.54154	0.0173707
1.55556	0.0173683
1.56957	0.0173658
1.58358	0.0173633
1.5976	0.0173606
1.61161	0.0173579
1.62563	0.0173551
1.63964	0.0173523
1.65365	0.0173493
1.66767	0.0173462
1.68168	0.017343
1.6957	0.0173398
1.70971	0.0173364
1.72372	0.0173329
1.73774	0.0173293
1.75175	0.0173256
1.76577	0.0173218
1.77978	0.0173178
1.79379	0.0173137
1.80781	0.0173095
1.82182	0.0173052
1.83584	0.0173007
1.84985	0.0172961
1.86386	0.0172913
1.87788	0.0172864
1.89189	0.0172813
1.90591	0.0172761
1.91992	0.0172707
1.93393	0.0172651
1.94795	0.0172594
1.96196	0.0172534
1.97598	0.0172473
1.98999	0.017241
2.004	0.0172345
2.01802	0.0172278
2.03203	0.0172209
2.04605	0.0172137
2.06006	0.0172064
2.07407	0.0171988
2.08809	0.017191
2.1021	0.0171829
2.11612	0.0171746
2.13013	0.017166
2.14414	0.0171572
2.15816	0.0171481
2.17217	0.0171387
2.18619	0.017129
2.2002	0.017119
2.21421	0.0171088
2.22823	0.0170982
2.24224	0.0170873
2.25626	0.017076
2.27027	0.0170644
2.28428	0.0170525
2.2983	0.0170402
2.31231	0.0170276
2.32633	0.0170145
2.34034	0.0170011
2.35435	0.0169873
2.36837	0.016973
2.38238	0.0169584
2.3964	0.0169433
2.41041	0.0169278
2.42442	0.0169118
2.43844	0.0168953
2.45245	0.0168784
2.46647	0.016861
2.48048	0.0168431
2.49449	0.0168246
2.50851	0.0168057
2.52252	0.0167862
2.53654	0.0167661
2.55055	0.0167455
2.56456	0.0167243
2.57858	0.0167025
2.59259	0.0166801
2.60661	0.0166571
2.62062	0.0166335
2.63463	0.0166092
2.64865	0.0165842
2.66266	0.0165586
2.67668	0.0165323
2.69069	0.0165053
2.7047	0.0164775
2.71872	0.016449
2.73273	0.0164198
2.74675	0.0163898
2.76076	0.0163591
2.77477	0.0163275
2.78879	0.0162952
2.8028	0.016262
2.81682	0.016228
2.83083	0.0161931
2.84484	0.0161574
2.85886	0.0161208
2.87287	0.0160833
2.88689	0.0160449
2.9009	0.0160056
2.91491	0.0159654
2.92893	0.0159242
2.94294	0.015882
2.95696	0.0158389
2.97097	0.0157948
2.98498	0.0157497
2.999	0.0157036
3.01301	0.0156565
3.02703	0.0156083
3.04104	0.0155591
3.05506	0.0155088
3.06907	0.0154575
3.08308	0.0154051
3.0971	0.0153516
3.11111	0.0152971
3.12513	0.0152414
3.13914	0.0151846
3.15315	0.0151267
3.16717	0.0150677
3.18118	0.0150076
3.1952	0.0149463
3.20921	0.0148839
3.22322	0.0148203
3.23724	0.0147556
3.25125	0.0146897
3.26527	0.0146227
3.27928	0.0145545
3.29329	0.0144851
3.30731	0.0144146
3.32132	0.0143429
3.33534	0.01427
3.34935	0.014196
3.36336	0.0141208
3.37738	0.0140445
3.39139	0.013967
3.40541	0.0138883
3.41942	0.0138085
3.43343	0.0137275
3.44745	0.0136454
3.46146	0.0135621
3.47548	0.0134776
3.48949	0.0133921
3.5035	0.0133054
3.51752	0.0132176
3.53153	0.0131287
3.54555	0.0130386
3.55956	0.0129475
3.57357	0.0128552
3.58759	0.0127619
3.6016	0.0126675
3.61562	0.0125721
3.62963	0.0124756
3.64364	0.0123781
3.65766	0.0122795
3.67167	0.0121799
3.68569	0.0120793
3.6997	0.0119778
3.71371	0.0118752
3.72773	0.0117717
3.74174	0.0116673
3.75576	0.011562
3.76977	0.0114557
3.78378	0.0113486
3.7978	0.0112406
3.81181	0.0111317
3.82583	0.0110221
3.83984	0.0109116
3.85385	0.0108004
3.86787	0.0106884
3.88188	0.0105757
3.8959	0.0104623
3.90991	0.0103482
3.92392	0.0102335
3.93794	0.0101182
3.95195	0.0100023
3.96597	0.00988591
3.97998	0.00976897
3.99399	0.00965157
4.00801	0.00953373
4.02202	0.00941549
4.03604	0.00929689
4.05005	0.00917798
4.06406	0.00905879
4.07808	0.00893936
4.09209	0.00881974
4.10611	0.00869998
4.12012	0.00858012
4.13413	0.0084602
4.14815	0.00834027
4.16216	0.00822038
4.17618	0.00810058
4.19019	0.00798092
4.2042	0.00786144
4.21822	0.00774221
4.23223	0.00762326
4.24625	0.00750464
4.26026	0.00738642
4.27427	0.00726864
4.28829	0.00715134
4.3023	0.00703459
4.31632	0.00691842
4.33033	0.00680289
4.34434	0.00668805
4.35836	0.00657395
4.37237	0.00646062
4.38639	0.00634813
4.4004	0.00623651
4.41441	0.0061258
4.42843	0.00601606
4.44244	0.00590732
4.45646	0.00579962
4.47047	0.00569299
4.48448	0.00558748
4.4985	0.00548313
4.51251	0.00537995
4.52653	0.00527799
4.54054	0.00517727
4.55455	0.00507782
4.56857	0.00497967
4.58258	0.00488283
4.5966	0.00478733
4.61061	0.00469319
4.62462	0.00460042
4.63864	0.00450905
4.65265	0.00441907
4.66667	0.0043305
4.68068	0.00424336
4.69469	0.00415764
4.70871	0.00407335
4.72272	0.00399049
4.73674	0.00390907
4.75075	0.00382907
4.76476	0.00375051
4.77878	0.00367336
4.79279	0.00359763
4.80681	0.00352331
4.82082	0.00345039
4.83483	0.00337885
4.84885	0.00330868
4.86286	0.00323987
4.87688	0.00317241
4.89089	0.00310627
4.9049	0.00304144
4.91892	0.0029779
4.93293	0.00291563
4.94695	0.0028546
4.96096	0.00279481
4.97497	0.00273622
4.98899	0.00267882
5.003	0.00262258
5.01702	0.00256748
5.03103	0.00251349
5.04505	0.00246059
5.05906	0.00240875
5.07307	0.00235796
5.08709	0.00230818
5.1011	0.00225939
5.11512	0.00221157
5.12913	0.00216469
5.14314	0.00211874
5.15716	0.00207367
5.17117	0.00202947
5.18519	0.00198612
5.1992	0.0019436
5.21321	0.00190187
5.22723	0.00186092
5.24124	0.00182073
5.25526	0.00178126
5.26927	0.00174251
5.28328	0.00170446
5.2973	0.00166707
5.31131	0.00163034
5.32533	0.00159424
5.33934	0.00155875
5.35335	0.00152387
5.36737	0.00148956
5.38138	0.00145582
5.3954	0.00142262
5.40941	0.00138997
5.42342	0.00135783
5.43744	0.00132619
5.45145	0.00129505
5.46547	0.0012644
5.47948	0.00123421
5.49349	0.00120448
5.50751	0.0011752
5.52152	0.00114637
5.53554	0.00111796
5.54955	0.00108998
5.56356	0.00106241
5.57758	0.00103526
5.59159	0.0010085
5.60561	0.000982151
5.61962	0.00095619
5.63363	0.000930618
5.64765	0.000905431
5.66166	0.000880626
5.67568	0.0008562
5.68969	0.00083215
5.7037	0.000808475
5.71772	0.000785172
5.73173	0.000762241
5.74575	0.00073968
5.75976	0.000717489
5.77377	0.000695668
5.78779	0.000674215
5.8018	0.000653133
5.81582	0.000632419
5.82983	0.000612076
5.84384	0.000592103
5.85786	0.000572501
5.87187	0.00055327
5.88589	0.000534411
5.8999	0.000515924
5.91391	0.000497811
5.92793	0.000480071
5.94194	0.000462704
5.95596	0.000445712
5.96997	0.000429093
5.98398	0.000412849
5.998	0.000396978
6.01201	0.00038148
6.02603	0.000366354
6.04004	0.0003516
6.05405	0.000337217
6.06807	0.000323202
6.08208	0.000309554
6.0961	0.000296272
6.11011	0.000283354
6.12412	0.000270796
6.13814	0.000258596
6.15215	0.000246751
6.16617	0.000235258
6.18018	0.000224113
6.19419	0.000213313
6.20821	0.000202854
6.22222	0.000192732
6.23624	0.000182941
6.25025	0.000173478
6.26426	0.000164338
6.27828	0.000155516
6.29229	0.000147006
6.30631	0.000138804
6.32032	0.000130904
6.33433	0.0001233
6.34835	0.000115987
6.36236	0.000108958
6.37638	0.00010221
6.39039	9.5734e-05
6.4044	8.9526e-05
6.41842	8.35796e-05
6.43243	7.78889e-05
6.44645	7.24481e-05
6.46046	6.72511e-05
6.47447	6.22923e-05
6.48849	5.75658e-05
6.5025	5.30659e-05
6.51652	4.87871e-05
6.53053	4.47237e-05
6.54454	4.08704e-05
6.55856	3.72219e-05
6.57257	3.3773e-05
6.58659	3.05186e-05
6.6006	2.74538e-05
6.61461	2.4574e-05
6.62863	2.18744e-05
6.64264	1.93509e-05
6.65666	1.6999e-05
6.67067	1.48147e-05
6.68468	1.27942e-05
6.6987	1.09338e-05
6.71271	9.23001e-06
6.72673	7.67955e-06
6.74074	6.27932e-06
6.75475	5.02644e-06
6.76877	3.91823e-06
6.78278	2.95223e-06
6.7968	2.12615e-06
6.81081	1.43793e-06
6.82482	8.85718e-07
6.83884	4.67857e-07
6.85285	1.82896e-07
6.86687	2.95905e-08
6.88088	6.89411e-09
6.89489	1.13961e-07
6.90891	3.50144e-07
6.92292	7.14989e-07
6.93694	1.20823e-06
6.95095	1.82981e-06
6.96496	2.57983e-06
6.97898	3.45859e-06
6.99299	4.46657e-06
7.00701	5.60442e-06
7.02102	6.87298e-06
7.03504	8.27323e-06
7.04905	9.80634e-06
7.06306	1.14736e-05
7.07708	1.32766e-05
7.09109	1.52168e-05
7.10511	1.72961e-05
7.11912	1.95164e-05
7.13313	2.18798e-05
7.14715	2.43885e-05
7.16116	2.70448e-05
7.17518	2.98512e-05
7.18919	3.28103e-05
7.2032	3.59248e-05
7.21722	3.91977e-05
7.23123	4.26318e-05
7.24525	4.62302e-05
7.25926	4.99963e-05
7.27327	5.39332e-05
7.28729	5.80446e-05
7.3013	6.23338e-05
7.31532	6.68046e-05
7.32933	7.14609e-05
7.34334	7.63064e-05
7.35736	8.13453e-05
7.37137	8.65817e-05
7.38539	9.20199e-05
7.3994	9.76643e-05
7.41341	0.00010352
7.42743	0.00010959
7.44144	0.000115881
7.45546	0.000122398
7.46947	0.000129145
7.48348	0.000136128
7.4975	0.000143353
7.51151	0.000150824
7.52553	0.000158549
7.53954	0.000166534
7.55355	0.000174784
7.56757	0.000183307
7.58158	0.000192109
7.5956	0.000201198
7.60961	0.000210581
7.62362	0.000220267
7.63764	0.000230263
7.65165	0.000240578
7.66567	0.000251221
7.67968	0.000262202
7.69369	0.000273529
7.70771	0.000285215
7.72172	0.000297268
7.73574	0.000309701
7.74975	0.000322526
7.76376	0.000335754
7.77778	0.000349399
7.79179	0.000363474
7.80581	0.000377994
7.81982	0.000392973
7.83383	0.000408427
7.84785	0.000424373
7.86186	0.000440827
7.87588	0.000457807
7.88989	0.000475332
7.9039	0.000493421
7.91792	0.000512095
7.93193	0.000531375
7.94595	0.000551284
7.95996	0.000571844
7.97397	0.00059308
7.98799	0.000615017
8.002	0.000637681
8.01602	0.0006611
8.03003	0.000685302
8.04404	0.000710317
8.05806	0.000736175
8.07207	0.000762908
8.08609	0.000790549
8.1001	0.000819134
8.11411	0.000848697
8.12813	0.000879275
8.14214	0.000910906
8.15616	0.00094363
8.17017	0.000977487
8.18418	0.00101252
8.1982	0.00104877
8.21221	0.00108629
8.22623	0.00112511
8.24024	0.00116529
8.25425	0.00120688
8.26827	0.00124992
8.28228	0.00129446
8.2963	0.00134056
8.31031	0.00138828
8.32432	0.00143766
8.33834	0.00148877
8.35235	0.00154165
8.36637	0.00159637
8.38038	0.00165299
8.39439	0.00171156
8.40841	0.00177215
8.42242	0.00183482
8.43644	0.00189963
8.45045	0.00196664
8.46446	0.00203593
8.47848	0.00210754
8.49249	0.00218155
8.50651	0.00225802
8.52052	0.00233702
8.53453	0.00241861
8.54855	0.00250285
8.56256	0.00258981
8.57658	0.00267956
8.59059	0.00277215
8.6046	0.00286766
8.61862	0.00296613
8.63263	0.00306764
8.64665	0.00317224
8.66066	0.00328
8.67467	0.00339096
8.68869	0.00350519
8.7027	0.00362273
8.71672	0.00374365
8.73073	0.00386799
8.74474	0.00399579
8.75876	0.00412711
8.77277	0.00426199
8.78679	0.00440046
8.8008	0.00454257
8.81481	0.00468835
8.82883	0.00483783
8.84284	0.00499104
8.85686	0.00514801
8.87087	0.00530877
8.88488	0.00547332
8.8989	0.00564169
8.91291	0.00581389
8.92693	0.00598993
8.94094	0.00616983
8.95495	0.00635357
8.96897	0.00654116
8.98298	0.00673261
8.997	0.0069279
9.01101	0.00712703
9.02503	0.00732998
9.03904	0.00753674
9.05305	0.00774729
9.06707	0.00796162
9.08108	0.0081797
9.0951	0.0084015
9.10911	0.00862701
9.12312	0.00885618
9.13714	0.009089
9.15115	0.00932542
9.16517	0.00956542
9.17918	0.00980896
9.19319	0.010056
9.20721	0.0103065
9.22122	0.0105604
9.23524	0.0108177
9.24925	0.0110784
9.26326	0.0113424
9.27728	0.0116096
9.29129	0.0118801
9.30531	0.0121537
9.31932	0.0124305
9.33333	0.0127104
9.34735	0.0129933
9.36136	0.0132793
9.37538	0.0135682
9.38939	0.01386
9.4034	0.0141548
9.41742	0.0144524
9.43143	0.0147528
9.44545	0.015056
9.45946	0.0153619
9.47347	0.0156705
9.48749	0.0159817
9.5015	0.0162956
9.51552	0.016612
9.52953	0.0169309
9.54354	0.0172524
9.55756	0.0175762
9.57157	0.0179025
9.58559	0.0182311
9.5996	0.0185619
9.61361	0.0188951
9.62763	0.0192304
9.64164	0.0195679
9.65566	0.0199075
9.66967	0.0202492
9.68368	0.0205928
9.6977	0.0209383
9.71171	0.0212857
9.72573	0.0216349
9.73974	0.0219859
9.75375	0.0223385
9.76777	0.0226927
9.78178	0.0230484
9.7958	0.0234055
9.80981	0.023764
9.82382	0.0241237
9.83784	0.0244846
9.85185	0.0248466
9.86587	0.0252096
9.87988	0.0255735
9.89389	0.0259382
9.90791	0.0263035
9.92192	0.0266695
9.93594	0.0270359
9.94995	0.0274026
9.96396	0.0277696
9.97798	0.0281367
9.99199	0.0285038
10.006	0.0288708
10.02	0.0292376
10.034	0.029604
10.048	0.0299699
10.0621	0.0303352
10.0761	0.0306998
10.0901	0.0310635
10.1041	0.0314262
10.1181	0.0317878
10.1321	0.0321481
10.1461	0.0325071
10.1602	0.0328646
10.1742	0.0332205
10.1882	0.0335746
10.2022	0.033927
10.2162	0.0342773
10.2302	0.0346256
10.2442	0.0349717
10.2583	0.0353155
10.2723	0.0356569
10.2863	0.0359959
10.3003	0.0363322
10.3143	0.0366659
10.3283	0.0369969
10.3423	0.037325
10.3564	0.0376502
10.3704	0.0379724
10.3844	0.0382915
10.3984	0.0386076
10.4124	0.0389205
10.4264	0.0392302
10.4404	0.0395366
10.4545	0.0398397
10.4685	0.0401396
10.4825	0.040436
10.4965	0.0407291
10.5105	0.0410187
10.5245	0.041305
10.5385	0.0415878
10.5526	0.0418673
10.5666	0.0421433
10.5806	0.0424159
10.5946	0.0426851
10.6086	0.042951
10.6226	0.0432135
10.6366	0.0434727
10.6507	0.0437286
10.6647	0.0439812
10.6787	0.0442307
10.6927	0.044477
10.7067	0.0447202
10.7207	0.0449604
10.7347	0.0451976
10.7487	0.0454318
10.7628	0.0456632
10.7768	0.0458917
10.7908	0.0461176
10.8048	0.0463408
10.8188	0.0465614
10.8328	0.0467796
10.8468	0.0469953
10.8609	0.0472087
10.8749	0.0474198
10.8889	0.0476288
10.9029	0.0478358
10.9169	0.0480408
10.9309	0.0482439
10.9449	0.0484452
10.959	0.0486448
10.973	0.0488429
10.987	0.0490394
11.001	0.0492346
11.015	0.0494284
11.029	0.0496211
11.043	0.0498127
11.0571	0.0500033
11.0711	0.050193
11.0851	0.0503819
11.0991	0.0505701
11.1131	0.0507577
11.1271	0.0509449
11.1411	0.0511316
11.1552	0.051318
11.1692	0.0515043
11.1832	0.0516904
11.1972	0.0518765
11.2112	0.0520627
11.2252	0.0522491
11.2392	0.0524358
11.2533	0.0526228
11.2673	0.0528102
11.2813	0.0529982
11.2953	0.0531868
11.3093	0.0533761
11.3233	0.0535661
11.3373	0.053757
11.3514	0.0539489
11.3654	0.0541417
11.3794	0.0543356
11.3934	0.0545306
11.4074	0.0547268
11.4214	0.0549243
11.4354	0.055123
11.4494	0.0553231
11.4635	0.0555247
11.4775	0.0557276
11.4915	0.0559321
11.5055	0.0561381
11.5195	0.0563457
11.5335	0.0565549
11.5475	0.0567657
11.5616	0.0569781
11.5756	0.0571922
11.5896	0.0574079
11.6036	0.0576253
11.6176	0.0578445
11.6316	0.0580652
11.6456	0.0582877
11.6597	0.0585118
11.6737	0.0587376
11.6877	0.0589649
11.7017	0.0591939
11.7157	0.0594244
11.7297	0.0596565
11.7437	0.0598901
11.7578	0.0601251
11.7718	0.0603615
11.7858	0.0605992
11.7998	0.0608382
11.8138	0.0610785
11.8278	0.0613199
11.8418	0.0615623
11.8559	0.0618058
11.8699	0.0620502
11.8839	0.0622955
11.8979	0.0625415
11.9119	0.0627882
11.9259	0.0630355
11.9399	0.0632832
11.954	0.0635313
11.968	0.0637797
11.982	0.0640283
11.996	0.064277
12.01	0.0645257
12.024	0.0647742
12.038	0.0650224
12.0521	0.0652704
12.0661	0.0655178
12.0801	0.0657647
12.0941	0.0660109
12.1081	0.0662563
12.1221	0.0665008
12.1361	0.0667443
12.1502	0.0669867
12.1642	0.0672278
12.1782	0.0674676
12.1922	0.067706
12.2062	0.0679429
12.2202	0.0681781
12.2342	0.0684116
12.2482	0.0686433
12.2623	0.0688731
12.2763	0.0691008
12.2903	0.0693265
12.3043	0.06955
12.3183	0.0697713
12.3323	0.0699902
12.3463	0.0702067
12.3604	0.0704208
12.3744	0.0706324
12.3884	0.0708414
12.4024	0.0710477
12.4164	0.0712513
12.4304	0.0714522
12.4444	0.0716503
12.4585	0.0718456
12.4725	0.072038
12.4865	0.0722275
12.5005	0.072414
12.5145	0.0725976
12.5285	0.0727783
12.5425	0.0729559
12.5566	0.0731305
12.5706	0.0733021
12.5846	0.0734707
12.5986	0.0736362
12.6126	0.0737987
12.6266	0.0739582
12.6406	0.0741146
12.6547	0.074268
12.6687	0.0744184
12.6827	0.0745657
12.6967	0.0747101
12.7107	0.0748515
12.7247	0.07499
12.7387	0.0751255
12.7528	0.0752582
12.7668	0.0753879
12.7808	0.0755148
12.7948	0.0756389
12.8088	0.0757602
12.8228	0.0758787
12.8368	0.0759945
12.8509	0.0761076
12.8649	0.0762181
12.8789	0.0763259
12.8929	0.0764312
12.9069	0.0765339
12.9209	0.0766342
12.9349	0.0767319
12.9489	0.0768273
12.963	0.0769202
12.977	0.0770108
12.991	0.0770992
13.005	0.0771852
13.019	0.0772691
13.033	0.0773508
13.047	0.0774303
13.0611	0.0775078
13.0751	0.0775833
13.0891	0.0776567
13.1031	0.0777282
13.1171	0.0777977
13.1311	0.0778654
13.1451	0.0779312
13.1592	0.0779953
13.1732	0.0780576
13.1872	0.0781182
13.2012	0.0781771
13.2152	0.0782343
13.2292	0.07829
13.2432	0.0783441
13.2573	0.0783967
13.2713	0.0784478
13.2853	0.0784975
13.2993	0.0785458
13.3133	0.0785926
13.3273	0.0786382
13.3413	0.0786824
13.3554	0.0787253
13.3694	0.078767
13.3834	0.0788076
13.3974	0.0788469
13.4114	0.0788851
13.4254	0.0789221
13.4394	0.0789581
13.4535	0.078993
13.4675	0.0790269
13.4815	0.0790598
13.4955	0.0790917
13.5095	0.0791227
13.5235	0.0791527
13.5375	0.0791819
13.5516	0.0792102
13.5656	0.0792376
13.5796	0.0792642
13.5936	0.07929
13.6076	0.0793151
13.6216	0.0793393
13.6356	0.0793629
13.6496	0.0793857
13.6637	0.0794079
13.6777	0.0794294
13.6917	0.0794502
13.7057	0.0794704
13.7197	0.07949
13.7337	0.0795089
13.7477	0.0795273
13.7618	0.0795452
13.7758	0.0795625
13.7898	0.0795792
13.8038	0.0795955
13.8178	0.0796112
13.8318	0.0796265
13.8458	0.0796413
13.8599	0.0796556
13.8739	0.0796695
13.8879	0.079683
13.9019	0.0796961
13.9159	0.0797087
13.9299	0.079721
13.9439	0.0797329
13.958	0.0797444
13.972	0.0797555
13.986	0.0797663
14	0.0797768

## Sheet: 1h
0mM data in 1c
75 mM			150 mM
pH	cProt	PS	pH	cProt	PS
3.96412	0.870641	TRUE	3.76866	0.287006	FALSE
4.69089	0.289807	FALSE	3.73627	0.886135	FALSE
4.47193	0.789119	FALSE	5.38	0.696211	TRUE
3.40267	0.68966	FALSE	5.078	0.0310022	FALSE
4.53986	0.217201	FALSE	4.07135	0.614761	TRUE
8.58667	0.125575	FALSE	4.39614	1.26266	TRUE
4.46982	1.21655	FALSE	8.45917	0.782888	TRUE
5.28269	0.97686	TRUE	4.49588	0.0479887	TRUE
5.50478	0.0308902	FALSE	4.15018	1.06182	FALSE
7.28935	0.463638	TRUE	8.17806	0.0560545	FALSE
6.90634	1.68236	TRUE	5.05677	1.19559	FALSE
7.5513	0.0717142	FALSE	4.09346	1.35391	FALSE
9.15113	1.24313	FALSE	3.79287	0.960024	FALSE
4.56649	0.426179	FALSE	8.46706	0.194589	FALSE
4.66947	0.42712	FALSE	7.68819	0.00803254	FALSE
4.18544	0.671118	FALSE	5.5703	0.807994	TRUE
7.62355	0.755178	TRUE	3.4488	0.800083	FALSE
3.69525	0.0667243	TRUE	4.12875	0.00468904	FALSE
7.72077	1.13863	TRUE	3.57136	0.729274	FALSE
4.06988	0.239128	TRUE	8.5105	0.879797	FALSE
4.38907	0.241038	TRUE	3.71086	0.357469	FALSE
5.54598	0.128752	TRUE	7.74144	0.812654	TRUE
9.09016	0.927838	FALSE	8.24646	1.12445	TRUE
9.14887	1.28294	FALSE	8.52838	1.01984	TRUE
5.39254	0.117901	FALSE	9.09256	0.35178	FALSE
6.34223	0.171234	TRUE	6.68347	1.14341	TRUE
5.01941	0.0895431	FALSE	3.7485	0.882922	FALSE
3.96626	0.966461	FALSE	4.69838	1.12271	TRUE
8.47139	0.838838	TRUE	9.18965	0.945117	FALSE
3.89293	1.37872	FALSE	7.36446	0.0736025	FALSE
6.92798	0.571898	TRUE	4.28021	0.745383	FALSE
3.79851	0.697224	TRUE	5.031	0.0430421	FALSE
6.29675	1.52247	TRUE	5.17587	1.33424	TRUE
4.61812	0.648592	TRUE	3.6988	0.439473	FALSE
4.57846	0.299585	FALSE	6.54143	0.379924	TRUE
4.0018	0.50441	FALSE	8.49365	0.448847	FALSE
6.72511	1.52319	TRUE	6.70603	0.00686581	FALSE
7.30048	0.199898	FALSE	4.72225	0.297889	FALSE
5.55458	1.1875	TRUE	7.43615	0.712405	TRUE
4.08906	0.833082	FALSE	3.46663	0.811639	FALSE
8.33537	1.08557	FALSE	7.29109	0.908545	TRUE
4.10909	0.0318718	FALSE	6.80001	0.384796	TRUE
4.73641	1.01647	TRUE	9.17869	0.0837799	FALSE
4.97245	0.260458	TRUE	8.37799	0.66932	TRUE
4.79211	0.907207	FALSE	3.50629	1.08947	FALSE
3.90702	0.471083	FALSE	7.32758	1.57702	TRUE
3.9658	0.0231994	FALSE	3.75054	0.883213	TRUE
6.4691	0.617056	TRUE	4.95687	0.069551	FALSE
4.45992	0.81817	FALSE	5.52047	1.77688	TRUE
7.68405	0.685986	FALSE	3.97868	-0.0226135	FALSE
4.09803	0.540527	FALSE	7.75038	0.0205001	FALSE
4.3581	0.531288	FALSE	3.73756	0.201553	FALSE
6.44379	1.60579	TRUE	6.60634	0.60233	TRUE
3.88081	0.150111	FALSE	8.22435	0.91648	TRUE
4.05685	1.01299	FALSE	7.52636	0.187214	FALSE
8.36505	1.44855	TRUE	9.11381	0.969778	FALSE
5.75029	0.537155	FALSE	8.44559	0.56055	TRUE
9.05705	0.166795	FALSE	3.71322	-0.0344144	FALSE
5.94341	1.04003	TRUE	8.8958	0.0844691	FALSE
5.03813	0.78965	TRUE	3.72209	1.49777	TRUE
3.90518	0.750252	FALSE	3.87531	1.08462	TRUE
3.8889	1.13264	FALSE	8.26236	0.194274	FALSE
5.01452	0.40632	TRUE	4.21113	0.117073	FALSE
7.22581	0.0567941	FALSE	7.31548	0.624252	TRUE
4.0556	0.376402	TRUE	4.96068	0.383445	FALSE
4.0647	1.16711	FALSE	4.13456	1.00652	TRUE
9.03166	0.0505518	FALSE	9.15364	0.805339	FALSE
4.61169	0.220666	FALSE	9.04125	0.993025	FALSE
4.26549	0.965839	TRUE	3.93102	0.00584754	FALSE
5.10804	0.269047	FALSE	4.58286	0.210086	TRUE
4.404	0.697361	TRUE	3.82976	0.793534	FALSE
5.14906	0.173032	FALSE	7.85545	0.91847	TRUE
4.94028	0.360534	TRUE	9.09334	0.246784	FALSE
4.64446	1.41812	TRUE	8.95248	0.572709	FALSE
5.211	1.35805	TRUE	7.52494	0.21334	TRUE
4.60702	0.125334	FALSE	3.96348	0.939437	FALSE
9.16257	0.0515866	FALSE	5.31946	0.781178	TRUE
5.82483	1.12628	TRUE	7.13497	0.0311288	FALSE
3.87685	0.753873	FALSE	7.38032	0.0313713	FALSE
6.34393	1.4332	TRUE	7.50692	0.837859	TRUE
4.42284	1.29913	FALSE	3.89041	0.85102	FALSE
4.37186	0.325403	FALSE	9.19742	0.564548	FALSE
4.5102	0.849982	TRUE	9.09375	0.98364	FALSE
5.09992	1.56976	TRUE	8.88119	1.20368	FALSE
6.98742	1.15425	TRUE	7.05925	0.0995701	FALSE
6.24537	1.0352	TRUE	5.02579	0.847205	TRUE
3.77296	0.663935	FALSE	9.0833	0.345481	FALSE
5.45134	0.166766	TRUE	4.34887	0.797062	FALSE
4.34855	0.834953	TRUE	4.55606	1.21974	TRUE
5.73833	0.0792022	FALSE	7.36172	0.190955	TRUE
4.01593	0.384683	FALSE	4.30306	0.21071	FALSE
5.80206	1.42266	FALSE	8.8337	1.06816	TRUE
6.05582	1.32851	FALSE	7.7483	1.31936	TRUE
5.00557	1.35361	TRUE	7.33355	0.224447	TRUE
4.94942	0.105889	FALSE	4.61398	0.206262	FALSE
9.11407	1.16657	FALSE	8.35	0.150527	FALSE
4.16238	1.04214	FALSE	4.02865	0.225942	FALSE
5.00976	0.169537	FALSE	7.45611	0.0293341	FALSE
8.44221	0.761033	TRUE	4.04571	0.915701	TRUE
4.46806	0.763492	FALSE	8.71484	1.36598	FALSE
7.29544	0.551524	TRUE	4.006	1.33046	FALSE
4.35432	0.550489	TRUE	8.98194	0.848087	FALSE
6.57716	1.21165	TRUE	9.14491	0.196766	FALSE
4.62024	1.22976	FALSE	8.16	0.459653	TRUE
7.50868	0.720167	TRUE	5.4795	1.53239	TRUE
4.41404	1.0082	TRUE	3.75162	0.482808	TRUE
4.45705	1.3459	FALSE	5.2349	0.11879	FALSE
6.18937	1.35009	TRUE	7.20368	0.758023	TRUE
8.25876	0.973248	TRUE	3.9828	0.00494067	FALSE
4.53666	0.781598	FALSE	7.37811	0.389589	TRUE
3.83171	0.605458	FALSE	5.5241	0.629952	TRUE
4.33008	0.804471	FALSE	7.57913	0.735253	TRUE
8.22968	0.970795	TRUE	4.11024	0.512377	FALSE
4.24831	0.0674725	FALSE	4.33582	0.102206	FALSE
7.3995	0.0761349	FALSE	3.78479	0.0778844	FALSE
4.13972	0.966609	FALSE	6.116	0.113209	FALSE
4.44747	0.722205	FALSE	5.33256	0.640296	TRUE
8.45882	0.267312	FALSE	4.3105	0.983103	FALSE
8.43258	0.903833	TRUE	6.07442	0.370945	TRUE
3.96473	0.331425	FALSE	4.46603	1.09107	TRUE
4.07519	0.593414	FALSE	4.40796	0.0434508	FALSE
3.94083	0.45027	TRUE	7.60926	1.47053	TRUE
4.39941	1.27305	FALSE	5.42783	0.727048	TRUE
7.40129	0.0435973	FALSE	9.17997	0.915952	FALSE
3.92457	0.968264	FALSE	3.82216	0.687728	FALSE
3.82428	0.0153385	FALSE	4.71362	1.23574	TRUE
5.08557	0.465762	TRUE	8.33443	0.622146	TRUE
3.80005	0.974783	FALSE	9.0206	0.389688	FALSE
7.64905	0.357365	FALSE	6.86627	0.0252218	FALSE
4.06186	0.335183	FALSE	8.74665	0.410659	FALSE
4.42465	1.14609	FALSE	9.05553	1.17586	FALSE
6.12706	1.2265	TRUE	4.48443	0.47749	TRUE
3.73635	1.1845	FALSE	4.12949	1.12633	FALSE
5.44	0.0218008	FALSE	8.48478	1.01483	TRUE
4.40942	-0.0086593	FALSE	8.5977	1.11396	FALSE
5.93043	1.12162	TRUE	3.58058	0.454396	FALSE
6.63355	0.0862618	TRUE	3.64662	-0.0221948	FALSE
6.55556	0.0351921	FALSE	3.84865	0.989601	FALSE
4.08902	1.01646	FALSE	9.04666	0.999553	FALSE
9.13412	1.01489	FALSE	4.83675	0.25552	TRUE
7.4557	1.47122	TRUE	7.30994	0.0172362	FALSE
4.31859	1.08583	TRUE	3.41529	0.790702	FALSE
5.4114	0.546063	TRUE	3.77358	1.16272	FALSE
3.7562	-0.0377099	FALSE	9.10727	0.590939	FALSE
3.96142	0.891539	FALSE	9.1867	0.211915	FALSE
4.12852	0.0135409	FALSE	5.00194	0.528465	TRUE
3.73459	1.26985	FALSE	8.50663	0.68208	TRUE
4.64684	1.48521	FALSE	4.21498	0.511318	FALSE
5.35097	0.686477	TRUE	9.04603	0.972163	FALSE
4.64981	0.387113	FALSE	9.15324	0.637245	FALSE
4.6754	0.171905	FALSE	3.44231	1.36383	TRUE
4.89904	-0.00581625	FALSE	6.58827	0.0071869	FALSE
4.9547	0.373929	TRUE	6.45897	0.134822	TRUE
4.99292	1.04481	FALSE	3.69259	1.36482	TRUE
9.15739	0.442013	FALSE	5.34743	0.70255	TRUE
4.30822	2.94756	FALSE	3.68152	1.16076	TRUE
3.93533	1.12786	FALSE	3.41478	0.692223	FALSE
5.61257	0.508158	TRUE	4.57671	0.00811239	FALSE
8.59963	0.734228	FALSE	5.98055	0.0277376	FALSE
3.7857	1.06634	FALSE	3.73057	-0.0290305	FALSE
5.71477	1.9274	TRUE	5.0984	1.11754	TRUE
5.78319	1.13879	TRUE	8.81122	0.627925	FALSE
4.40179	0.499153	FALSE	9.11201	0.325451	FALSE
9.19338	1.20278	FALSE	9.1755	0.577915	FALSE
3.69395	0.956667	FALSE	4.13891	0.491502	FALSE
4.42408	0.483807	FALSE	3.8368	0.528251	FALSE
4.58368	0.294984	FALSE	7.68035	0.572832	TRUE
5.62843	0.665744	TRUE	4.10762	0.568653	FALSE
5.96661	0.389673	TRUE	4.47293	0.68492	TRUE
4.12756	1.12356	FALSE	4.66023	1.3332	TRUE
7.15711	0.335226	TRUE	4.5845	0.25136	FALSE
4.76696	0.558845	TRUE	3.78728	0.124387	FALSE
5.27491	0.74721	TRUE	8.26924	0.626969	TRUE
3.84569	0.360177	FALSE	7.49499	0.0410891	FALSE
7.97323	1.08722	TRUE	4.14703	0.434066	FALSE
5.90656	2.33384	TRUE	3.8768	1.16829	FALSE
5.80913	1.72213	TRUE	5.01588	0.376055	TRUE
6.23001	1.29075	TRUE	4.79787	-0.00101265	FALSE
6.10575	1.2924	TRUE	4.4125	1.21412	TRUE
4.38605	0.763094	FALSE	7.36587	0.428353	TRUE
8.37202	0.860702	TRUE	7.44222	0.0430653	FALSE
4.46687	0.984879	FALSE	7.15899	0.480113	TRUE
8.19127	1.00348	TRUE	9.06834	0.658882	FALSE
8.37016	0.344958	FALSE	7.09174	0.095822	FALSE
7.16462	0.264469	TRUE	8.24277	1.11296	TRUE
6.30295	0.495809	TRUE	4.09039	0.00624169	FALSE
4.38502	0.106584	FALSE	4.12062	0.790017	FALSE
5.63445	1.14163	FALSE	4.64295	0.545611	TRUE
4.43038	0.679659	FALSE	7.55636	1.03857	TRUE
4.96814	0.446669	TRUE	9.07994	0.466832	FALSE
3.93293	1.25694	FALSE	8.66789	0.233179	FALSE
3.72742	0.244806	TRUE	4.757	1.29296	TRUE
4.76346	0.208148	FALSE	4.62588	0.430366	FALSE
5.89099	0.709792	FALSE	6.90489	1.30537	TRUE
3.51586	1.34589	FALSE	6.50036	1.26737	TRUE
5.45776	0.662044	TRUE	7.6693	1.1519	TRUE
5.47876	0.280893	TRUE	9.1563	0.949745	FALSE
8.4009	0.595029	FALSE	3.45299	1.30287	FALSE
8.48334	0.394876	FALSE	8.92596	0.138315	FALSE
7.38692	0.101075	FALSE	4.20767	1.17301	FALSE
9.18068	1.17024	FALSE	6.68098	1.15939	TRUE
7.45539	1.07448	FALSE	5.01063	0.235844	TRUE
5.81882	1.4976	TRUE	8.70436	1.00008	TRUE
4.02997	1.16895	TRUE	3.53	-0.0461077	FALSE
8.69271	0.810436	FALSE	5.18635	0.654173	TRUE
7.42432	1.14314	TRUE	7.71396	1.36081	TRUE
4.64	0.146241	FALSE	7.65298	0.0207029	FALSE
4.74877	1.00902	TRUE	4.77555	0.514308	TRUE
4.25524	0.176702	FALSE	7.14026	0.143043	TRUE
7.50682	1.19656	TRUE	8.49403	0.77652	TRUE
8.55486	0.376092	FALSE	4.65165	0.0102102	FALSE
7.09341	0.14012	TRUE	4.20806	0.453315	TRUE
3.90346	1.24063	FALSE	9.18759	0.478278	FALSE
5.44249	1.04222	TRUE	7.34889	0.0542105	FALSE
4.38451	0.616	FALSE	6.78325	0.189468	TRUE
4.14714	1.34855	TRUE	3.82912	1.37573	FALSE
4.76746	0.116615	TRUE	4.03767	0.849928	FALSE
4.53711	0.498226	TRUE	3.76256	0.597112	TRUE
4.97031	0.321814	TRUE	4.68116	0.00857107	TRUE
4.8411	0.0816475	FALSE	4.02182	0.140855	FALSE
4.27888	1.11313	FALSE	4.0604	0.711165	FALSE
5.33226	0.844354	TRUE	6.41422	1.20508	TRUE
5.48616	0.00818693	FALSE	5.03261	1.32905	TRUE
4.03187	-0.0274684	FALSE	4.19876	0.510532	FALSE
6.60345	0.128391	TRUE	5.46806	1.38218	TRUE
8.49156	0.743954	TRUE	4.11996	0.0406547	FALSE
3.66311	-0.0421037	FALSE	8.55885	0.253118	FALSE
5.9201	0.172146	TRUE	3.64189	0.324112	FALSE
4.07732	0.151203	FALSE	6.59921	0.0840215	TRUE
3.8691	0.332228	FALSE	4.23687	0.371301	FALSE
5.02013	0.54557	TRUE	5.80412	0.156195	TRUE
5.27241	1.21992	TRUE	4.45762	1.14083	TRUE
5.61768	1.42294	TRUE	6.72163	1.09667	TRUE
8.32129	1.13108	TRUE	7.3261	0.192318	TRUE
4.10217	0.798522	FALSE	9.07029	0.712371	FALSE
4.61675	0.613008	TRUE	3.73242	1.17299	FALSE
4.62825	0.296412	FALSE	7.75066	0.877856	TRUE
8.97799	1.32371	FALSE	4.71109	0.278306	FALSE
6.05602	0.337697	FALSE	7.33311	0.397359	TRUE
5.51724	0.108182	FALSE	9.14065	0.521569	FALSE
4.87777	1.09283	FALSE	6.7992	0.207225	TRUE
6.38137	0.191817	TRUE	3.94325	0.962596	FALSE
3.81051	1.4149	FALSE	4.14022	0.996728	FALSE
3.41294	1.2896	FALSE	8.12606	1.15892	TRUE
9.14882	0.568437	FALSE	3.56743	0.559212	FALSE
4.35712	0.424564	FALSE	8.9508	0.850766	TRUE
7.24312	0.321012	TRUE	3.90382	0.280095	FALSE
7.29132	0.398019	TRUE	6.62478	0.0327831	FALSE
5.08118	0.141304	TRUE	4.57347	-0.0217452	FALSE
8.53992	0.860275	TRUE	4.24281	0.0466886	FALSE
5.52295	0.479928	TRUE	8.69039	1.4748	TRUE
5.76338	1.30968	TRUE	4.2961	1.26248	TRUE
3.65911	1.42688	FALSE	7.65955	0.813045	TRUE
6.76399	1.29925	TRUE	5.28342	0.634986	TRUE
4.9031	0.0932278	FALSE	5.18674	0.00325656	FALSE
3.72887	0.346619	FALSE	4.37632	0.899856	TRUE
4.06162	1.20708	FALSE	9.12588	0.658722	FALSE
7.90551	1.33893	FALSE	3.51999	0.153632	FALSE
3.48355	-0.0244975	TRUE	3.91748	0.15699	TRUE
4.3761	1.05414	TRUE	6.18656	0.799124	TRUE
7.73387	0.336155	TRUE	4.81828	0.096536	FALSE
3.46787	1.19735	FALSE	8.76388	0.782408	TRUE
3.95051	0.498033	FALSE	5.10046	1.9074	TRUE
9.17638	1.20093	FALSE	8.38023	0.80732	TRUE
4.06947	1.37498	FALSE	6.48796	1.16171	TRUE
9.16593	0.10738	FALSE	4.51539	1.24228	TRUE
5.41585	0.0432049	FALSE	8.44885	1.5362	FALSE
3.74149	0.371788	FALSE	5.10836	1.15833	TRUE
5.27071	0.787197	FALSE	4.2336	0.0211604	FALSE
4.56375	0.140031	FALSE	4.4745	0.0605135	FALSE
6.16654	0.9539	TRUE	4.05828	1.33279	FALSE
4.03765	0.532639	TRUE	9.1527	0.0603901	TRUE
4.60625	0.147317	FALSE	7.28466	0.229571	TRUE
0.132834	-0.0185526	FALSE	9.1438	0.197119	FALSE
8.28254	0.111497	FALSE	7.93316	0.496949	TRUE
8.34136	0.236339	TRUE	3.8417	0.914059	FALSE
8.59021	0.550284	TRUE	5.23253	0.881472	TRUE
6.24243	1.18869	TRUE	5.02605	1.07924	TRUE
4.11233	0.308897	FALSE	8.63914	1.00781	FALSE
4.06667	1.37305	FALSE	4.97857	1.42408	TRUE
8.33462	0.551834	TRUE	7.724	0.938985	TRUE
4.63876	0.0426766	FALSE	3.89859	0.216692	FALSE
5.02684	0.0415106	FALSE	5.26989	0.347769	FALSE
4.56992	0.0402344	FALSE	9.03183	0.251574	FALSE
6.97778	0.207652	TRUE	9.06977	0.644648	FALSE
4.3392	0.845948	FALSE	4.50211	1.12199	FALSE
8.22579	1.10794	TRUE	3.83807	-0.00385458	FALSE
6.40236	0.300883	TRUE	4.45261	0.528979	FALSE
4.23261	0.284251	FALSE	3.91621	-0.0259367	FALSE
8.42931	0.167887	FALSE	4.87671	0.780082	TRUE
6.14737	0.364325	TRUE	8.03512	1.3251	TRUE
3.53638	1.20705	FALSE	9.05879	0.390296	FALSE
4.89502	0.471611	TRUE	7.52062	0.872687	TRUE
4.64871	0.710874	TRUE	7.56481	0.786047	TRUE
4.07858	-0.0240024	FALSE	8.93708	0.594008	FALSE
4.69657	0.104578	FALSE	8.60538	0.329139	FALSE
4.8497	1.50452	FALSE	4.69775	0.31199	TRUE
3.82582	0.974682	TRUE	9.03859	0.530389	FALSE
5.96496	0.644114	TRUE	3.87749	0.600031	TRUE
8.34588	1.14124	TRUE	7.03111	0.148826	TRUE
5.17935	0.943642	TRUE	4.2594	1.23723	FALSE
5.72077	0.279124	FALSE	4.63105	0.272157	TRUE
4.30454	0.273764	TRUE	4.35845	0.206998	TRUE
7.01124	0.281929	TRUE	4.62916	0.27124	TRUE
5.78307	1.73847	TRUE	8.11876	0.373878	TRUE
6.16802	0.322135	TRUE	3.86592	-0.0276706	FALSE
7.1751	0.292058	TRUE	5.02932	0.0428748	FALSE
5.72287	0.51473	TRUE	8.59868	1.2674	TRUE
8.27107	0.951393	TRUE	3.99015	0.539422	TRUE
3.88615	0.630394	FALSE	5.58209	2.10157	TRUE
4.15481	0.467949	FALSE	7.52656	0.0240776	FALSE
9.15385	1.15661	FALSE	8.31453	0.126808	FALSE
4.37867	-0.0252851	FALSE	7.73625	0.447753	TRUE
7.37153	1.12672	TRUE	6.65114	0.0607624	FALSE
5.94434	1.51171	TRUE	5.62844	0.0303678	FALSE
5.53357	0.417292	TRUE	4.39353	1.03762	TRUE
6.13106	0.123613	FALSE	5.4296	0.53538	TRUE
7.02346	0.312541	TRUE	5.27864	0.33752	TRUE
3.97839	0.300994	FALSE	5.41537	0.687471	TRUE
5.74612	0.950434	TRUE	4.01564	0.404175	TRUE
3.78334	0.608836	FALSE	3.77954	0.208127	FALSE
4.51701	1.10649	FALSE	5.33594	0.273539	FALSE
4.13441	1.0293	FALSE	4.96344	0.495262	TRUE
6.11799	1.09519	TRUE	9.08074	0.543145	FALSE
9.17678	0.399648	FALSE	7.35686	0.371098	TRUE
8.13974	0.866892	TRUE	8.97427	0.832851	FALSE
4.47016	-0.0136618	FALSE	3.87839	0.322662	FALSE
8.45893	1.0523	TRUE	3.77758	0.948205	FALSE
5.05479	1.24734	TRUE	3.76921	0.287389	FALSE
4.27831	1.49713	FALSE	9.15557	0.246684	FALSE
6.30994	0.598021	TRUE	8.60199	1.79212	TRUE
4.35841	0.557127	FALSE	8.47308	1.30675	TRUE
4.19788	1.01955	FALSE	4.28531	0.644025	FALSE
3.85293	0.924436	FALSE	8.40301	1.59612	TRUE
6.80706	1.32889	TRUE	4.86738	0.0573285	FALSE
5.47444	0.222412	TRUE	4.10011	0.461772	TRUE
6.75841	1.06876	TRUE	8.17684	0.114854	FALSE
4.0503	0.306868	FALSE	9.1888	0.408944	FALSE
6.11262	1.44016	TRUE	8.48803	1.45931	TRUE
4.5764	0.65248	FALSE	5.34731	0.661499	TRUE
3.50146	0.137523	FALSE	4.10547	-0.0137499	FALSE
4.05241	0.672298	FALSE	9.10822	1.22725	FALSE
6.55471	0.0346674	FALSE	9.10912	1.50576	FALSE
6.54148	0.547151	TRUE	5.6361	1.21421	TRUE
4.86117	0.0321327	FALSE	4.40315	0.198709	FALSE
6.04928	1.59545	TRUE	3.79751	1.39711	TRUE
4.90015	1.02657	TRUE	3.49805	0.956221	FALSE
8.24996	0.402935	TRUE	6.67924	0.471477	TRUE
3.74652	0.178255	FALSE	4.24089	0.303237	FALSE
8.27666	0.987008	TRUE	8.75019	1.0882	FALSE
3.46343	6.78851	FALSE	4.1541	1.06108	TRUE
9.09479	1.54308	FALSE	8.69808	1.15723	TRUE
4.33246	0.632376	FALSE	8.8418	0.0236294	FALSE
4.13267	0.0236813	FALSE	8.38439	1.45487	TRUE
6.48209	0.0694496	FALSE	9.10049	0.0991726	FALSE
4.59194	1.27242	FALSE	8.00233	0.440472	TRUE
4.18279	0.905113	FALSE	3.93175	-0.020757	FALSE
8.19025	0.716983	TRUE	4.42805	0.476707	TRUE
4.7871	0.112047	FALSE	7.19004	0.596663	TRUE
6.52582	1.281	TRUE	8.57776	0.584303	TRUE
3.98769	1.34101	FALSE	9.12106	0.0456046	FALSE
6.25865	0.396595	TRUE	7.66982	0.775409	TRUE
4.76572	0.47954	FALSE	8.38077	0.731133	TRUE
4.99207	0.395849	TRUE	8.71931	0.553855	FALSE
4.05623	1.49157	FALSE	7.42896	0.669142	TRUE
3.5102	0.811305	FALSE	6.56369	0.478386	TRUE
4.29391	0.147391	FALSE	3.96519	0.845726	TRUE
6.61247	0.625745	TRUE	3.4619	0.0746412	TRUE
3.94119	0.926536	FALSE	7.17603	0.174995	TRUE
4.28816	0.712727	FALSE	7.76277	0.823991	TRUE
3.61112	0.856944	TRUE	7.29013	0.0158815	FALSE
4.46087	-0.0115818	FALSE	7.47354	0.445669	TRUE
3.93123	1.1445	FALSE	8.00284	0.946027	TRUE
6.81144	1.15591	TRUE	7.38106	0.0314843	FALSE
3.85902	1.29158	FALSE	5.24232	0.285805	TRUE
8.58107	0.0392191	FALSE	4.35155	-0.0272906	FALSE
4.6842	0.00296257	TRUE	4.82644	0.129077	FALSE
3.92054	0.206855	FALSE	3.91922	0.117899	FALSE
5.73064	1.1908	FALSE	7.74123	1.6058	TRUE
7.68971	0.315062	TRUE	8.71167	1.33923	FALSE
4.36699	1.25282	FALSE	8.21114	1.36489	TRUE
4.28416	0.148457	FALSE	4.07753	0.217945	FALSE
9.19394	0.0697993	FALSE	4.91633	0.491581	TRUE
3.79143	0.185791	FALSE	9.07835	0.0317445	FALSE
9.17066	0.0840955	FALSE	5.25956	1.05987	TRUE
5.48806	0.362736	TRUE	5.09143	1.02142	TRUE
5.49157	0.0970803	FALSE	8.33815	0.195769	FALSE
4.36706	1.38774	FALSE	4.35071	1.03574	FALSE
6.29917	1.21645	TRUE	7.18135	1.28222	TRUE
4.049	0.740482	FALSE	6.74892	0.419609	TRUE
9.1314	0.0812924	FALSE	4.52051	0.0725241	FALSE
4.89009	0.79947	FALSE	8.77613	0.0393614	FALSE
6.02944	0.080992	FALSE	8.65987	1.82103	FALSE
3.91906	0.623853	FALSE	3.79161	0.575241	FALSE
8.47364	0.0423271	FALSE	3.45373	0.172675	FALSE
7.40326	0.641544	TRUE	7.5327	1.0025	TRUE
5.04367	0.345961	TRUE	5.47385	0.769867	TRUE
5.01279	0.866333	TRUE	7.7519	0.721589	TRUE
4.44026	0.638111	TRUE	4.21973	1.19298	FALSE
5.81149	0.268467	TRUE	4.41275	0.477316	FALSE
7.88054	1.28632	TRUE	7.41559	0.808682	TRUE
9.18369	1.13333	FALSE	4.66535	1.32024	TRUE
9.11266	1.18078	FALSE	8.62683	0.297106	FALSE
4.1224	0.794529	TRUE	4.44536	0.343798	FALSE
8.37858	1.28292	TRUE	4.34549	0.546078	FALSE
8.94127	0.144961	FALSE	4.72433	0.426017	TRUE
7.01632	1.52326	TRUE	4.5057	1.12769	TRUE
5.30844	0.0953882	TRUE	4.71952	1.45911	TRUE
7.24476	0.0386575	FALSE	7.51392	1.0316	FALSE
4.87246	0.473391	TRUE	3.51125	1.0502	TRUE
4.31355	0.801364	FALSE	7.24011	0.206862	TRUE
8.60631	0.147142	FALSE	6.62822	0.792752	TRUE
7.25607	1.31068	TRUE	6.49068	0.390829	TRUE
6.39513	1.67512	TRUE	8.15076	0.0915549	FALSE
3.82285	-0.0385288	FALSE	4.13665	0.723255	TRUE
5.8832	1.01481	TRUE	6.33514	0.0831452	FALSE
4.43283	1.32546	FALSE	4.4356	0.0992789	FALSE
4.49604	1.21479	FALSE	4.37847	1.10278	TRUE
7.15883	1.03777	TRUE	4.45846	0.464627	FALSE
4.95598	0.0619091	FALSE	8.96646	1.7827	FALSE
3.48696	-0.0382419	TRUE	7.36367	0.723664	TRUE
4.63771	0.458916	FALSE	7.09371	1.48036	TRUE
6.53877	0.453464	TRUE	5.09916	0.289149	TRUE
6.2244	0.831964	TRUE	5.21753	0.26006	FALSE
4.30493	1.05085	FALSE	8.25654	0.0682265	FALSE
5.41611	0.396212	TRUE	9.15948	1.10223	TRUE
3.82165	0.314197	FALSE	7.54601	0.339789	TRUE
3.90924	-0.0197549	FALSE	8.54097	0.0354513	FALSE
6.45065	0.0575975	FALSE	3.48472	0.899915	FALSE
4.22851	1.25856	FALSE	3.63878	-0.0428667	FALSE
4.21647	1.20903	FALSE	9.12246	1.04232	FALSE
6.81096	0.0448718	FALSE	4.40792	1.34338	FALSE
5.29191	0.171784	FALSE	7.59956	1.0014	FALSE
8.15329	0.457466	TRUE	4.83876	0.789244	TRUE
4.16708	1.36651	FALSE	6.50839	0.368614	TRUE
5.69947	1.82053	TRUE	7.33764	0.0322549	FALSE
7.81582	0.4799	TRUE	4.38157	1.2412	TRUE
6.30184	0.644576	TRUE	9.16118	1.04884	FALSE
4.04618	1.03244	FALSE	4.94258	0.0121588	FALSE
4.15505	1.20981	FALSE	8.37111	0.192315	FALSE
3.79701	1.19442	FALSE	8.98963	0.568971	FALSE
3.98735	0.726485	FALSE	7.72672	0.766959	TRUE
5.48707	0.0522775	FALSE	4.28712	0.645403	FALSE
3.88162	0.790197	FALSE	5.14359	0.209586	FALSE
4.80292	0.747424	TRUE	7.43217	0.745568	TRUE
5.28876	0.441017	TRUE	3.88278	0.2478	FALSE
3.52035	0.551842	FALSE	4.29749	1.64024	FALSE
4.22498	1.34873	TRUE	5.34677	0.650892	TRUE
4.12844	1.5146	FALSE	5.37873	1.71634	TRUE
6.11366	0.339577	TRUE	5.35046	0.71351	TRUE
9.1024	1.50609	FALSE	4.85825	1.02615	TRUE
6.59181	0.547774	TRUE	5.01591	1.97092	TRUE
3.74192	0.0674664	FALSE	7.54612	0.304222	TRUE
3.77952	-0.0312296	FALSE	3.58621	-0.0525988	FALSE
7.38477	0.0936825	TRUE	4.33705	1.25126	TRUE
5.77732	0.9058	TRUE	8.86768	1.49339	FALSE
4.19924	0.253151	FALSE	7.40347	0.0237404	FALSE
5.53934	1.42302	TRUE	3.66477	1.28286	FALSE
5.98312	0.0821396	TRUE	5.22189	2.93146	TRUE
5.6557	1.14892	TRUE	8.5347	0.989448	TRUE
5.93259	1.0596	TRUE	8.98828	0.867824	FALSE
6.31778	0.15427	TRUE	8.5012	1.35824	TRUE
7.31144	0.209784	FALSE	9.19506	1.15076	FALSE
4.17042	0.0368418	FALSE	4.01695	1.31072	TRUE
6.54544	0.406957	TRUE	7.5629	0.0797221	FALSE
5.16464	1.47264	TRUE	8.87463	0.479935	FALSE
4.81761	0.102268	FALSE	4.16209	1.03734	FALSE
6.48314	0.579376	TRUE	5.0833	0.385324	TRUE
4.03696	0.882616	FALSE	8.97155	0.982332	FALSE
3.95317	0.0260369	FALSE	5.06313	0.148613	FALSE
4.10146	0.207447	FALSE	3.84302	0.760153	FALSE
4.20365	1.08312	FALSE	9.09288	1.31823	FALSE
9.15102	2.61339	FALSE	5.65562	0.0987157	FALSE
6.05956	1.0312	TRUE	8.53536	0.699522	TRUE
4.73547	1.4463	FALSE	8.43608	0.2869	FALSE
3.87284	0.546692	FALSE	5.26313	1.23904	TRUE
5.24373	1.47194	TRUE	4.04293	0.434917	FALSE
6.51832	0.0694614	FALSE	5.48259	0.142228	TRUE
4.36954	0.462607	FALSE	6.64737	0.455086	FALSE
5.94597	0.0263507	FALSE	3.7528	0.217137	TRUE
4.62167	1.29132	FALSE	9.10523	0.940369	FALSE
4.03819	0.766202	FALSE	8.9894	0.124721	FALSE
5.10956	0.925248	TRUE	4.08928	1.41917	FALSE
3.9677	-0.0114988	TRUE	7.47719	0.45104	TRUE
6.68805	1.46292	TRUE	4.45896	1.313	TRUE
3.80126	1.55241	FALSE	6.70425	0.396102	TRUE
3.7609	1.22368	FALSE	4.94968	0.397483	FALSE
4.0379	0.0538057	TRUE	3.98838	0.329095	FALSE
5.36581	0.432036	TRUE	9.14962	0.69249	FALSE
4.04011	0.257404	FALSE	6.46383	0.467801	TRUE
4.33416	0.17865	TRUE	5.16202	0.347855	TRUE
4.11265	1.37792	TRUE	4.62771	0.680986	TRUE
4.13587	0.118876	FALSE	5.30972	0.373702	TRUE
6.51934	0.0596188	FALSE	5.14409	0.303437	TRUE
7.28042	0.445576	TRUE	9.12329	0.644341	FALSE
8.20733	0.746393	TRUE	4.1738	0.0995551	FALSE
3.82547	1.1598	FALSE	4.39313	-0.0184697	FALSE
3.90408	0.586326	FALSE	4.13528	1.00745	TRUE
4.51751	0.505086	FALSE	9.15153	0.646295	FALSE
7.58552	0.576338	TRUE	3.89285	0.701661	FALSE
3.9917	1.06911	FALSE	4.10645	0.266208	FALSE
3.80219	0.3354	FALSE	6.68656	0.931284	TRUE
8.53445	0.0370773	FALSE	6.54651	0.471664	TRUE
4.47599	1.01291	TRUE	7.46721	1.06759	TRUE
9.16835	0.621122	FALSE	7.23897	1.23124	TRUE
5.94763	1.48513	TRUE	7.28541	0.528329	TRUE
4.24149	0.0604585	FALSE	4.36326	0.122635	FALSE
6.44456	1.18879	TRUE	7.11854	0.32225	TRUE
5.54818	1.80085	TRUE	5.10641	0.64892	TRUE
5.01951	0.134226	FALSE	8.85181	1.1639	TRUE
4.62829	1.05821	FALSE	4.18566	0.230045	FALSE
6.01924	0.918285	TRUE	7.00111	0.0846237	TRUE
4.37528	1.29101	FALSE	5.29862	0.724952	TRUE
6.18086	0.215503	TRUE	4.58401	1.20916	TRUE
6.73432	0.355421	TRUE	4.69059	0.313266	FALSE
5.30364	0.177503	FALSE	4.20877	0.00557126	FALSE
9.15475	0.426206	FALSE	5.52607	1.48991	TRUE
5.5356	1.7322	TRUE	3.72376	0.98586	FALSE
6.51099	0.484176	TRUE	4.11108	1.29724	TRUE
4.39885	0.626807	FALSE	4.91732	1.66189	TRUE
6.07142	0.736043	TRUE	4.67631	0.707193	FALSE
3.86106	1.20458	FALSE	4.40836	0.929111	TRUE
5.47972	1.0948	TRUE	3.92324	1.9236	TRUE
3.88951	0.418314	FALSE	5.08326	0.894202	TRUE
4.15214	0.474804	FALSE	4.41087	-0.0245873	FALSE
6.06577	0.47522	FALSE	9.1432	0.85625	FALSE
4.41037	1.41895	FALSE	4.33039	0.715009	FALSE
8.46706	1.46209	TRUE	8.43982	0.767016	TRUE
4.40563	0.249692	FALSE	9.13916	0.442091	FALSE
6.39065	1.62486	TRUE	4.49864	0.267449	FALSE
4.15599	0.152913	FALSE	9.14784	0.42597	FALSE
8.80158	0.285546	FALSE	5.43215	0.755115	TRUE
4.49797	0.373872	FALSE	3.82717	0.438156	TRUE
5.66035	1.60968	TRUE	4.83933	0.158243	FALSE
9.16405	1.17695	FALSE	4.45418	0.864765	FALSE
5.13273	1.07515	FALSE	4.28852	0.0269908	FALSE
9.17376	0.991998	FALSE	4.36842	0.303241	FALSE
3.88999	0.418821	FALSE	5.01076	0.235911	TRUE
8.40567	1.49942	TRUE	3.76318	0.597571	TRUE
6.20055	1.32414	TRUE	8.87996	0.431765	FALSE
7.24156	0.0816629	FALSE	7.14944	0.748439	TRUE
3.73481	1.11688	FALSE	3.98385	0.722425	TRUE
6.66993	1.38022	TRUE	4.84242	0.0118909	FALSE
8.54554	0.715431	FALSE	4.19948	0.795821	TRUE
5.58442	1.08783	TRUE	9.05868	0.966938	FALSE
6.83895	0.0643722	FALSE	5.72174	2.26079	FALSE
6.33218	1.77603	TRUE	3.64042	0.420596	FALSE
6.38935	0.0638996	FALSE	4.27515	0.877785	TRUE
4.68418	0.285131	FALSE	6.11851	0.113542	TRUE
5.2206	0.410696	TRUE	4.47069	-0.0227437	FALSE
8.17097	1.01088	TRUE	8.29517	0.355475	FALSE
5.46741	0.911458	TRUE	9.10915	1.98027	FALSE
8.31241	1.00856	TRUE	8.54298	0.802161	TRUE
5.28668	0.994357	TRUE	8.30163	0.0325245	FALSE
9.19359	0.0721641	FALSE	3.92416	1.09445	FALSE
5.33507	0.880038	TRUE	8.57502	0.454398	TRUE
5.41752	0.0526049	FALSE	3.60394	0.218003	FALSE
8.55463	0.91156	TRUE	7.23972	0.0795646	TRUE
3.72359	-0.0382019	FALSE	6.64326	0.0950809	TRUE
7.46237	0.771081	TRUE	4.54321	0.300565	TRUE
3.50158	0.137473	FALSE	8.37027	0.511454	TRUE
4.54525	0.479518	FALSE	4.46703	0.274206	FALSE
8.89079	1.46797	FALSE	8.49402	0.499325	TRUE
3.81486	0.770301	FALSE	9.01159	0.495367	FALSE
3.80429	0.557914	FALSE	4.51967	0.119263	FALSE
6.14677	1.0168	TRUE	5.22906	0.113609	FALSE
6.65764	0.923106	TRUE	3.42797	0.842355	TRUE
7.55455	0.583025	TRUE	5.6281	0.780456	TRUE
8.91424	0.0631272	FALSE	8.5352	0.296797	FALSE
3.68815	0.307	FALSE	7.35077	0.00808237	FALSE
4.09597	0.153377	FALSE	5.40511	1.73095	TRUE
4.99865	0.851646	TRUE	3.80678	0.422553	FALSE
4.99025	0.761346	TRUE	4.16387	0.181576	FALSE
5.63577	1.01449	TRUE	9.17685	1.14319	FALSE
5.60713	0.0653004	FALSE	8.36419	0.429723	TRUE
7.55835	0.90681	TRUE	4.78822	0.335018	FALSE
6.46832	1.48967	TRUE	4.1761	0.422708	FALSE
3.83043	0.428766	FALSE	4.35379	0.147125	FALSE
4.07759	-0.0278281	FALSE	5.37042	0.868338	TRUE
4.69835	0.200488	FALSE	9.1037	0.385233	FALSE
4.38537	-0.0196777	FALSE	4.88086	0.431957	FALSE
8.36143	0.806325	TRUE	3.89242	1.14866	FALSE
5.6552	0.0662203	FALSE	7.89071	0.79882	TRUE
4.10063	0.599037	TRUE	3.90301	0.785951	FALSE
4.66495	0.584538	FALSE	9.05879	0.726615	FALSE
4.25753	-0.0137051	FALSE	3.54971	0.777596	FALSE
5.63876	1.93244	TRUE	6.63401	0.487642	TRUE
4.01835	-0.0277695	FALSE	5.45027	0.681268	TRUE
6.50775	1.57429	FALSE	9.03862	0.717553	FALSE
4.96745	0.0757981	FALSE	4.60511	0.217064	FALSE
5.63477	0.443777	TRUE	7.63302	1.00491	TRUE
4.86153	0.0319339	FALSE	5.24377	1.38946	TRUE
4.24567	0.488732	TRUE	8.6673	0.479245	FALSE
4.46226	-0.0115156	FALSE	7.64952	1.26477	TRUE
3.45055	-0.0371659	TRUE	3.4041	1.26371	FALSE
5.66361	0.284453	TRUE	8.77376	1.00091	TRUE
5.28351	0.937851	TRUE	6.60752	0.0259388	FALSE
3.82736	0.700168	FALSE	4.36139	0.41427	FALSE
5.35768	1.29064	TRUE	6.81649	0.377408	TRUE
4.34533	1.36587	FALSE	4.14213	1.16301	TRUE
4.47497	0.748538	TRUE	3.48587	0.788942	TRUE
4.79609	0.404938	TRUE	4.69485	0.703734	FALSE
4.13559	0.539526	TRUE	3.46042	0.38558	FALSE
9.16379	1.06896	FALSE	3.55615	0.896703	FALSE
6.64956	0.185594	TRUE	8.44497	0.356739	FALSE
5.04644	0.104744	FALSE	4.71552	0.0885042	FALSE
3.82445	0.0139762	FALSE	7.37016	0.0836752	TRUE
5.59201	0.406614	FALSE	7.55296	0.0391516	FALSE
5.6446	1.5415	TRUE	3.50264	0.961536	FALSE
4.38784	0.371268	FALSE	4.63214	0.190527	FALSE
6.17064	1.48638	TRUE	7.45201	1.36866	TRUE
5.77614	0.0592638	FALSE	3.91383	0.580802	TRUE
4.18538	1.17689	FALSE	5.02447	0.164312	TRUE
4.55973	1.16256	FALSE	7.99675	0.117632	FALSE
4.6722	0.174135	TRUE	9.11305	0.397203	FALSE
3.77423	0.0636512	FALSE	6.6706	0.858741	TRUE
5.5553	0.217047	FALSE	5.04268	1.1625	FALSE
5.05215	1.28591	TRUE	6.58194	0.058659	TRUE
8.47111	0.363865	FALSE	4.47882	2.08777	FALSE
4.02704	1.19738	FALSE	6.45228	0.324366	TRUE
4.09763	1.28844	FALSE	8.58804	1.14007	TRUE
6.52453	1.01359	TRUE	4.13959	0.651986	FALSE
7.6871	0.422681	TRUE	6.57591	0.491711	TRUE
4.48024	1.42866	TRUE	4.38233	0.786593	TRUE
5.20776	0.101715	FALSE	8.7393	0.484391	FALSE
5.53104	0.176731	TRUE	7.47259	0.840472	TRUE
4.90581	0.469962	TRUE	3.93951	0.0151377	FALSE
8.74224	0.26301	FALSE	4.56049	-0.0215698	FALSE
4.05154	0.746063	TRUE	6.46851	1.18027	TRUE
4.17693	0.852667	FALSE	7.56042	0.0274946	FALSE
8.91565	0.5766	FALSE	5.93086	0.603167	TRUE
8.92704	0.327804	FALSE	3.77566	1.20233	FALSE
6.50254	0.0858643	FALSE	7.29887	0.162663	TRUE
3.71894	1.42507	FALSE	4.35606	1.10478	TRUE
5.94762	2.0057	TRUE	8.26918	0.775561	TRUE
6.81809	1.63604	TRUE	7.81517	1.14998	TRUE
5.5258	0.176139	TRUE	3.59366	0.693629	TRUE
8.28667	0.981609	TRUE	3.76316	0.380335	FALSE
4.10454	0.016645	FALSE	7.06398	0.222142	TRUE
6.53387	0.0628442	FALSE	5.46232	0.171636	FALSE
5.32326	0.600383	FALSE	4.20568	1.59078	FALSE
4.41036	0.772555	TRUE	3.66729	0.755207	FALSE
8.7068	0.569498	FALSE	4.48422	0.500273	TRUE
4.333	0.274111	FALSE	9.08238	0.931286	FALSE
3.64519	0.0627528	FALSE	4.85322	0.256912	FALSE
4.95838	0.648849	TRUE	8.39139	0.909281	TRUE
3.49888	0.042899	FALSE	9.13338	1.07107	FALSE
3.51031	1.11802	FALSE	7.74373	0.740651	TRUE
7.59283	0.365723	TRUE	4.65425	0.285588	TRUE
4.09633	0.551447	FALSE	4.73332	0.011194	FALSE
9.07492	0.494271	FALSE	4.2958	0.292203	TRUE
4.24023	1.31309	FALSE	4.74322	1.22883	FALSE
4.49282	0.693125	FALSE	4.10792	0.0384757	FALSE
5.86024	1.1751	TRUE	9.18143	1.19023	FALSE
8.30261	1.07684	TRUE	6.3362	0.0648791	FALSE
8.62383	0.820624	FALSE	9.17599	0.0687237	FALSE
9.16382	0.0659592	FALSE	5.70493	0.437542	TRUE
6.3598	0.206252	FALSE	3.58596	0.713129	FALSE
3.75338	0.106739	FALSE	9.20123	0.355874	FALSE
9.20112	0.189567	FALSE	7.56437	0.0213234	FALSE
4.38939	1.11481	FALSE	4.06927	1.08063	FALSE
5.06489	0.880636	TRUE	4.13517	0.362527	TRUE
6.53784	1.05827	TRUE	4.70633	1.51956	TRUE
8.19021	1.18895	TRUE	7.15758	0.388615	TRUE
3.39057	0.794672	FALSE	7.65298	0.0344021	FALSE
9.14507	1.2442	FALSE	6.56097	0.316842	TRUE
9.1439	1.29896	FALSE	7.91873	2.0309	TRUE
5.60757	1.24285	TRUE	7.66867	0.0552052	FALSE
5.52384	0.135907	FALSE	4.22249	-0.0317728	FALSE
3.90241	0.282381	FALSE	4.33111	0.52058	TRUE
5.90718	1.09802	TRUE	6.55998	0.475926	TRUE
7.42888	1.09198	TRUE	9.08227	0.867095	FALSE
4.04647	-0.0285067	FALSE	4.40898	-0.0233375	FALSE
4.33884	-0.00445779	FALSE	8.8471	1.96366	FALSE
4.27728	1.02966	TRUE	7.14722	0.476846	TRUE
5.67363	1.06593	TRUE	4.35565	1.18659	TRUE
4.19237	1.32739	FALSE	5.28826	0.133829	FALSE
4.54138	0.54687	FALSE	9.04484	0.994042	FALSE
8.94576	0.61527	FALSE	8.31763	1.2949	TRUE
5.5176	0.161206	FALSE	8.51826	0.831008	TRUE
4.18908	1.35701	FALSE	4.27615	0.565094	FALSE
4.67457	1.0544	TRUE	8.47537	0.75648	TRUE
3.96288	1.32763	FALSE	3.75869	1.13881	TRUE
6.83428	1.52385	TRUE	9.04254	0.317411	FALSE
4.7303	0.357076	FALSE	5.00913	0.361013	FALSE
4.06599	0.820572	TRUE	5.11737	0.127197	FALSE
3.84505	1.06105	FALSE	3.73299	0.182224	FALSE
4.27166	0.815515	FALSE	4.76472	0.0379963	FALSE
6.01623	0.515327	TRUE	7.51589	0.0355977	FALSE
3.84806	0.0991102	FALSE	8.49668	0.82212	TRUE
7.82954	0.614552	TRUE	4.59851	0.221907	FALSE
4.02411	-0.0306382	FALSE	4.40464	0.916569	FALSE
5.04273	0.63605	TRUE	4.49487	0.243852	FALSE
9.18543	0.0676089	FALSE	4.07169	1.39429	TRUE
4.46025	1.41245	FALSE	6.52792	0.37119	TRUE
4.01436	0.734868	FALSE	6.68153	0.411204	TRUE
6.71519	0.903457	TRUE	8.78687	0.0658659	FALSE
3.96166	0.891772	FALSE	5.54888	1.67804	TRUE
8.34646	1.73162	TRUE	4.1133	0.939911	FALSE
6.56372	0.308981	FALSE	7.01342	0.0530844	FALSE
4.10161	1.34424	FALSE	7.11438	0.345374	TRUE
4.30865	0.198846	FALSE	7.10772	0.186782	TRUE
3.39633	1.08699	FALSE	9.17324	0.887422	FALSE
5.64622	0.748051	TRUE	4.62364	0.473795	FALSE
5.86794	2.0458	TRUE	4.30235	0.0412514	FALSE
6.55405	0.146719	TRUE	9.17563	0.123724	FALSE
5.23931	1.24228	TRUE	8.57475	0.0997998	FALSE
3.85647	0.124728	FALSE	6.15621	0.192302	FALSE
4.74812	0.998494	TRUE	7.72258	1.00031	TRUE
4.40142	0.954875	FALSE	3.88147	0.0840018	FALSE
6.09985	0.767671	TRUE	4.66896	1.14971	TRUE
5.87534	1.36942	TRUE	3.55657	0.185222	FALSE
4.93914	0.263326	FALSE	4.13727	1.03042	FALSE
4.65892	0.418348	FALSE	4.44551	1.17344	FALSE
4.27135	0.206078	FALSE	4.64725	0.217445	FALSE
6.13257	0.333624	TRUE	4.51656	0.542412	FALSE
7.51328	0.120357	TRUE	8.3667	0.855267	TRUE
6.41294	0.338715	TRUE	8.99637	0.0898894	FALSE
4.11035	0.05572	FALSE	4.45961	1.00578	FALSE
8.62021	0.757763	FALSE	7.68825	0.39775	TRUE
6.40189	0.943828	TRUE	4.84748	0.343272	FALSE
6.14564	0.295299	TRUE	7.56094	0.0395779	FALSE
4.55388	0.648495	TRUE	6.70543	0.943566	TRUE
6.74226	0.762242	TRUE	7.53834	1.07365	TRUE
9.15273	0.572526	FALSE	9.14434	0.548181	FALSE
5.64372	0.991768	TRUE	7.6027	0.438906	TRUE
5.13971	0.194289	FALSE	3.726	0.154483	FALSE
4.3605	0.464226	FALSE	6.19196	0.464507	TRUE
6.02175	0.567898	TRUE	6.65063	1.07043	TRUE
8.29304	0.590127	TRUE	3.67089	0.550647	FALSE
5.40162	0.178308	FALSE	4.88934	0.154493	FALSE
7.18227	0.188076	TRUE	4.17032	0.806022	TRUE
4.69092	0.624721	TRUE	5.48743	0.66505	TRUE
8.4339	0.649228	TRUE	3.7497	-0.0353186	FALSE
5.97707	0.0501842	FALSE	9.18341	0.0385593	FALSE
3.8953	1.42735	FALSE	8.36895	0.916817	TRUE
8.33602	0.25899	FALSE	8.14504	0.053704	FALSE
5.20354	0.320602	FALSE	8.74384	0.89882	TRUE
3.90214	1.26993	FALSE	8.33252	0.538068	TRUE
4.98951	0.727331	TRUE	4.06017	0.663914	FALSE
5.63188	0.273191	TRUE	7.80773	1.25896	TRUE
5.29282	0.57172	TRUE	5.02645	1.30852	FALSE
4.33136	0.339023	FALSE	6.49329	0.67419	TRUE
6.41356	1.11557	TRUE	4.20268	0.405059	FALSE
5.50903	2.27161	TRUE	5.22421	1.05135	FALSE
5.23733	0.83153	TRUE	6.56715	0.423413	TRUE
8.71115	0.777891	TRUE	4.15689	1.46575	FALSE
5.32562	0.0782764	FALSE	3.87482	0.605581	FALSE
4.68595	0.301766	FALSE	6.93733	0.243744	FALSE
4.06004	0.646023	FALSE	7.74294	0.89763	TRUE
4.26831	-0.00171277	FALSE	8.54782	0.856136	TRUE
3.88985	0.272245	FALSE	4.46098	1.3159	TRUE
7.38027	0.70222	TRUE	9.18921	0.433578	FALSE
3.80529	0.338367	FALSE	5.51336	0.732218	TRUE
4.85684	0.525732	TRUE	4.05671	-0.00771709	FALSE
5.97638	0.157737	TRUE	6.39793	1.02109	TRUE
4.06135	1.31392	FALSE	4.31496	0.00302798	FALSE
4.24435	0.139774	FALSE	6.78301	0.49711	TRUE
4.01739	0.259531	FALSE	4.18559	0.287929	FALSE
4.35446	0.0195092	FALSE	8.62298	0.32601	TRUE
4.58981	0.719246	FALSE	4.8415	0.819225	TRUE
7.87276	1.19893	TRUE	7.28828	0.167919	TRUE
8.31973	0.551726	TRUE	8.6181	0.621195	FALSE
6.55222	0.593778	TRUE	8.39223	0.90802	TRUE
5.26321	0.880589	TRUE	3.9198	0.418799	FALSE
3.60506	1.21706	FALSE	4.27533	0.565793	FALSE
7.34114	0.0553711	FALSE	7.79645	1.32902	FALSE
4.16708	0.204916	FALSE	3.89844	-0.0215532	FALSE
9.06903	0.029227	FALSE	5.35797	0.519077	TRUE
5.37155	0.273599	TRUE	3.86265	1.09627	FALSE
7.25733	0.0998319	TRUE	4.10626	0.272036	TRUE
4.0792	0.979705	FALSE	8.48603	1.5632	FALSE
8.50223	0.815063	TRUE	7.60112	0.63771	TRUE
4.21885	0.626942	FALSE	8.48432	0.948088	TRUE
8.55518	0.898128	TRUE	3.79318	0.970431	FALSE
6.8148	1.22949	TRUE	9.16757	1.26914	FALSE
5.09647	1.44463	TRUE	5.0608	1.07248	TRUE
3.7665	0.723577	FALSE	8.44407	0.949071	TRUE
5.56004	1.14507	TRUE	5.28596	0.730247	TRUE
5.74237	0.306555	TRUE	9.08221	1.17147	FALSE
3.96106	1.2434	FALSE	9.19646	0.239326	FALSE
4.19482	0.0835519	TRUE	6.60449	0.378637	TRUE
6.42346	1.18409	TRUE	6.36667	0.5159	TRUE
4.40685	0.245105	FALSE	5.19801	0.633855	TRUE
5.74439	0.756224	TRUE	9.06762	0.877354	FALSE
5.93829	0.760029	TRUE	3.93688	0.192795	TRUE
4.86429	1.44855	TRUE	3.91131	1.43126	FALSE
5.901	0.198163	TRUE	7.56325	0.0594777	FALSE
4.26415	0.989897	FALSE	7.1377	0.0317937	FALSE
5.8783	0.193078	TRUE	9.09027	0.852042	FALSE
8.98743	0.681161	FALSE	6.76591	1.18084	TRUE
8.92541	1.1029	FALSE	8.78431	1.20858	FALSE
4.46077	0.869284	FALSE	3.74921	-0.0413607	FALSE
3.67434	0.803603	TRUE	4.76993	0.166992	FALSE
5.54994	0.243951	TRUE	6.31808	2.6537	FALSE
5.40619	0.173637	TRUE	5.39798	0.219216	TRUE
4.91868	1.69788	FALSE	4.53781	0.0423515	FALSE
3.75197	0.454839	FALSE	6.69947	0.0358279	FALSE
5.35678	1.60971	TRUE	9.05854	0.196415	FALSE
5.3994	0.214495	TRUE	9.14926	0.212517	FALSE
7.42337	1.3576	TRUE	6.93921	0.243971	FALSE
5.72159	1.47248	TRUE	9.09241	0.699644	FALSE
9.13092	1.06798	FALSE	8.93306	1.6072	FALSE
9.11448	0.776705	FALSE	6.83057	1.12153	TRUE
5.5042	1.12535	TRUE	5.10769	0.233026	TRUE
5.97053	1.97547	TRUE	4.15527	0.547321	FALSE
6.60874	0.305589	TRUE	9.06912	0.837862	FALSE
6.07367	0.385151	TRUE	8.13273	0.903318	TRUE
8.13463	1.03313	TRUE	6.62308	0.356513	TRUE
8.56845	0.560143	FALSE	3.91053	0.244034	FALSE
7.73087	0.298797	TRUE	8.65161	0.218773	FALSE
9.19155	0.225787	FALSE	5.67599	1.68419	TRUE
9.18665	0.586971	FALSE	7.28622	0.37638	TRUE
5.06125	1.10622	FALSE	3.78365	0.919834	FALSE
3.69778	0.0667544	FALSE	7.32815	0.140916	TRUE
7.42554	0.0727409	FALSE	3.73607	-0.00588236	FALSE
6.00685	1.75245	TRUE	8.42295	0.0297199	FALSE
4.5673	0.459402	FALSE	4.86446	0.254084	FALSE
8.32705	1.33451	TRUE	5.58901	1.11604	TRUE
5.95573	0.967326	TRUE	8.64434	1.15562	FALSE
4.35149	1.29925	FALSE	4.26806	0.00362	FALSE
5.75497	1.0177	TRUE	6.68591	1.14216	TRUE
8.47928	0.658531	TRUE	8.14413	0.0720811	FALSE
4.08633	-0.00340015	TRUE	4.23656	-0.0171449	FALSE
3.49816	0.277562	FALSE	3.7516	-0.0441351	FALSE
4.11562	0.591321	FALSE	5.4416	1.21591	TRUE
5.16963	0.108584	FALSE	7.24782	0.217751	TRUE
3.49404	0.929579	FALSE	8.86208	0.0257673	FALSE
9.13069	0.122028	FALSE	8.34234	0.701861	TRUE
6.56391	0.402693	TRUE	4.0934	-0.0334952	FALSE
4.88255	0.0737228	FALSE	4.36468	1.46589	FALSE
7.36043	0.376428	TRUE	9.17657	0.42485	FALSE
4.11765	1.36957	FALSE	5.44512	1.49183	TRUE
3.8039	-0.0329227	FALSE	4.7612	0.307598	FALSE
4.68862	0.57728	TRUE	4.34777	0.69809	TRUE
6.97707	1.23779	TRUE	7.20036	0.230779	TRUE
4.33548	1.23501	FALSE	5.62416	0.925984	TRUE
4.47336	0.460204	TRUE	7.81232	1.10191	TRUE
5.65945	0.677192	TRUE	7.53659	0.69874	TRUE
9.14648	0.655127	FALSE	4.59543	0.530987	TRUE
4.66135	0.0563679	FALSE	8.70187	0.443515	FALSE
5.03474	-0.00576441	FALSE	8.2567	1.03438	TRUE
4.19673	0.0856321	TRUE	5.23132	0.405484	TRUE
5.82003	0.683668	TRUE	4.96989	1.62647	TRUE
8.77796	0.826234	FALSE	3.64802	0.89961	FALSE
9.18531	0.0619387	FALSE	6.69593	0.0414107	FALSE
3.69384	0.781021	TRUE	7.33208	1.45243	TRUE
4.58142	0.60227	FALSE	6.44998	1.24564	TRUE
4.29987	0.793163	FALSE	7.39852	0.375038	TRUE
8.3717	0.69287	TRUE	3.68407	0.749516	FALSE
4.67276	1.67662	FALSE	3.78827	0.1845	FALSE
3.73356	1.11598	FALSE	5.65695	0.0989058	FALSE
7.15156	1.39217	TRUE	3.32738	1.20841	TRUE
4.45328	1.33709	FALSE	4.47385	0.161029	TRUE
4.80368	1.00974	FALSE	9.07392	1.12608	FALSE
7.78412	1.15386	TRUE	7.37848	0.848782	TRUE
3.8124	1.13963	FALSE	9.14195	0.257867	FALSE
4.56853	0.53172	FALSE	8.26311	0.959057	TRUE
5.67563	0.732411	TRUE	3.82014	0.826796	FALSE
3.76681	1.09465	FALSE	7.32988	0.0460924	FALSE
8.2287	1.11333	TRUE	6.83427	1.22125	FALSE
8.40189	1.25837	TRUE	7.27897	0.0415111	FALSE
5.82874	0.72094	TRUE	4.29167	0.760741	FALSE
6.58849	0.345123	TRUE	7.25007	1.18008	TRUE
6.59369	0.95671	TRUE	5.08597	0.477267	TRUE
5.57365	0.244895	TRUE	9.17152	0.685938	FALSE
6.42245	0.953012	TRUE	8.17268	0.9925	TRUE
6.62064	0.671656	TRUE	3.69319	-0.0466345	FALSE
4.70031	0.305511	FALSE	4.29781	1.27178	TRUE
5.23353	0.899546	TRUE	4.2625	-0.0137543	FALSE
4.27005	0.0377975	FALSE	9.08875	0.781394	FALSE
7.39508	1.22871	FALSE	4.15613	1.26895	FALSE
9.13119	0.462585	FALSE	9.04036	1.01888	FALSE
9.14541	0.899951	FALSE	4.55099	1.10406	TRUE
6.57901	1.26426	TRUE	5.78096	0.139897	TRUE
7.55197	0.0240665	FALSE	6.45821	0.877519	TRUE
6.02119	0.496696	TRUE	6.29266	1.01355	TRUE
4.68408	0.145841	FALSE	6.31084	0.386739	TRUE
5.07712	0.0913691	FALSE	4.11018	0.676376	FALSE
6.66633	1.32797	TRUE	9.13462	1.36425	FALSE
6.4153	1.3185	TRUE	3.96098	0.938008	FALSE
6.47915	0.191514	TRUE	4.85728	0.409291	TRUE
3.95637	0.0198054	FALSE	8.25297	0.559139	TRUE
4.25853	0.0766766	FALSE	6.36004	0.336233	TRUE
6.7441	1.78757	TRUE	4.54091	0.76215	FALSE
8.45699	0.166079	FALSE	8.31846	0.0792446	FALSE
6.01142	0.740317	TRUE	8.40537	0.18633	FALSE
5.06567	0.385526	FALSE	8.48575	0.0945084	FALSE
5.41261	0.837099	TRUE	4.11777	0.692766	FALSE
4.29419	0.105738	FALSE	4.27304	0.662715	TRUE
4.26848	-0.000162693	FALSE	8.33938	1.43333	TRUE
4.68601	0.144006	FALSE	3.85345	0.896459	FALSE
3.88182	-0.0185311	FALSE	8.3223	0.635682	TRUE
6.59806	0.926081	TRUE	7.28	0.452273	TRUE
8.65793	0.339952	FALSE	8.61295	1.4712	TRUE
5.38604	1.06491	TRUE	7.66288	0.0329549	FALSE
7.69781	1.54875	TRUE	4.79484	0.432503	TRUE
8.38793	0.136579	FALSE	5.40891	0.760019	TRUE
8.40074	0.597226	FALSE	5.19569	0.145032	TRUE
4.95359	1.25592	TRUE	6.53415	0.842539	TRUE
7.98653	1.25855	FALSE	4.4725	0.520804	TRUE
4.88816	0.772255	TRUE	3.86931	-0.0168534	FALSE
5.29724	1.14176	FALSE	4.09265	0.47681	FALSE
4.11671	0.367923	FALSE	9.07681	0.678523	FALSE
6.02082	1.49889	TRUE	3.69011	0.804437	FALSE
5.46141	0.161439	TRUE	8.50381	0.397886	FALSE
6.38933	0.664438	TRUE	7.53664	0.0145466	FALSE
5.28059	0.205985	FALSE	8.97857	1.40737	FALSE
3.79644	0.872336	FALSE	9.20222	0.161154	FALSE
6.60055	0.144463	TRUE	7.41992	0.569372	TRUE
5.88217	0.942655	TRUE	8.43526	0.71903	TRUE
6.57004	0.298937	TRUE	3.71593	1.23591	TRUE
3.66756	0.520354	FALSE	3.93389	1.31706	TRUE
4.42939	1.30736	TRUE	3.58686	1.40991	FALSE
5.37337	1.51301	TRUE	4.14081	0.839564	FALSE
6.99822	0.425217	TRUE	4.40551	0.78073	FALSE
6.44627	0.968577	FALSE	4.95099	1.42835	TRUE
4.62936	0.239643	FALSE	3.85341	0.987801	FALSE
3.48278	0.670123	FALSE	7.37982	0.895939	TRUE
5.41838	0.714839	TRUE	8.31765	0.0314161	FALSE
5.55968	1.31162	TRUE	9.11089	0.273318	FALSE
4.9289	0.488772	FALSE	3.86864	1.66425	FALSE
4.00785	0.756646	TRUE	4.04071	0.275236	FALSE
5.33898	0.302516	FALSE	9.07975	0.704027	FALSE
4.4059	0.660199	TRUE	7.3	0.0264334	FALSE
4.72261	1.17142	TRUE	7.29931	0.456214	TRUE
6.20253	0.611774	FALSE	7.30158	0.903987	TRUE
4.89696	0.909096	TRUE	8.40448	0.903325	TRUE
3.71922	1.27711	FALSE	4.08916	0.451952	FALSE
4.06268	-0.0265473	FALSE	4.49752	0.213971	FALSE
9.11696	0.181133	FALSE	4.81727	-0.000498641	FALSE
5.32499	0.212272	TRUE	3.86296	0.751306	FALSE
6.48842	0.114165	FALSE	9.07418	0.0925043	FALSE
4.80452	1.30405	TRUE	4.02918	0.362337	TRUE
4.59283	0.868847	FALSE	7.29541	0.530053	TRUE
3.88985	0.272245	FALSE	3.67217	-0.0288365	FALSE
3.77246	0.982866	TRUE	7.47156	0.145855	TRUE
3.72971	0.316149	TRUE	4.50035	0.973362	FALSE
8.56065	0.0711496	FALSE	4.97396	0.276415	FALSE
4.65281	0.6101	FALSE	7.77228	1.25208	TRUE
9.0914	0.855052	FALSE	3.91098	0.0583141	FALSE
3.78531	0.580098	FALSE	9.08719	1.05329	FALSE
6.46952	0.446519	TRUE	3.4934	1.28445	FALSE
4.67432	0.391358	FALSE	8.86526	1.15932	FALSE
6.37496	0.131303	TRUE	6.12898	0.713709	TRUE
9.18531	1.00319	FALSE	7.80637	0.507251	TRUE
6.34106	1.24789	FALSE	8.95248	0.460578	FALSE
8.76448	0.0195407	FALSE	8.94946	1.01876	FALSE
6.54174	0.0885767	FALSE	6.2315	0.980018	FALSE
4.60774	0.341481	FALSE	7.60368	0.0124429	FALSE
4.20744	1.29957	FALSE	3.93594	0.578567	TRUE
5.93681	0.0321494	FALSE	8.32006	1.43878	TRUE
4.15051	0.846156	FALSE	6.80641	1.70943	TRUE
4.65936	0.488501	FALSE	4.38651	0.418103	FALSE
8.44347	0.0290112	FALSE	8.34173	1.16294	FALSE
7.30247	0.0877414	FALSE	6.66051	1.51226	TRUE
4.63637	0.446563	FALSE	7.15665	0.0400959	FALSE
4.28837	0.840444	FALSE	4.76703	0.222602	TRUE
3.49609	0.8905	FALSE	8.41392	0.205991	FALSE
6.53297	1.2395	TRUE	5.82924	0.0346489	FALSE
5.87663	0.442023	TRUE	4.10581	0.952507	TRUE
5.12868	0.634165	TRUE	9.16124	0.891367	FALSE
5.20906	0.290173	TRUE	8.85069	1.25954	FALSE
7.72924	1.12888	TRUE	4.20617	1.47253	FALSE
4.73589	0.306648	FALSE	8.67656	0.760375	TRUE
4.66478	-0.00287328	FALSE	7.55354	0.0595415	FALSE
6.41018	0.151517	TRUE	3.64269	0.324393	FALSE
5.91175	0.0756311	FALSE	4.02034	0.0284998	FALSE
6.827	1.54716	TRUE	6.22545	0.130235	TRUE
5.1237	1.11937	TRUE	4.75307	0.0120661	FALSE
6.63998	1.297	TRUE	7.26582	0.142992	TRUE
3.49958	0.990018	FALSE	3.53279	0.0585852	FALSE
3.47015	0.672277	TRUE	4.42939	0.374002	FALSE
4.1027	1.47474	FALSE	4.68259	0.0856088	FALSE
4.75807	0.640263	TRUE	8.12646	1.64661	TRUE
6.74767	0.202187	TRUE	7.29978	0.415972	TRUE
5.77709	0.138183	FALSE	6.67479	1.21264	FALSE
6.83307	1.52084	TRUE	4.33632	0.252604	TRUE
6.64539	1.29861	TRUE	8.96788	1.28499	TRUE
5.32719	1.58454	TRUE	8.66258	0.675248	TRUE
4.02763	1.09126	FALSE	4.19877	0.879387	FALSE
5.05218	0.433216	TRUE	3.8229	-0.0318123	FALSE
4.67368	0.490286	FALSE	6.65994	1.59094	TRUE
5.58771	0.0908068	FALSE	9.14458	1.21883	FALSE
3.52536	0.0611709	FALSE	8.43575	0.266584	FALSE
4.56273	0.65543	FALSE	4.22204	-0.0120552	FALSE
4.34052	1.01992	FALSE	8.72352	0.533726	FALSE
9.19662	0.182789	FALSE	4.55986	0.490669	TRUE
5.15716	0.593928	TRUE	6.66191	0.355093	TRUE
4.01735	0.0613376	FALSE	8.64076	1.25625	TRUE
4.67158	0.124221	FALSE	4.16661	0.865281	FALSE
9.20099	1.17848	FALSE	7.24931	0.833044	TRUE
4.58822	0.914847	TRUE	4.20421	1.04864	TRUE
6.42264	0.610783	TRUE	8.43852	0.0413916	FALSE
3.79435	0.250749	FALSE	9.04827	0.367132	FALSE
8.31078	0.985573	TRUE	4.75004	0.51721	TRUE
7.09209	0.273077	FALSE	6.73527	0.0468672	TRUE
8.21387	1.46905	TRUE	8.73118	1.06914	TRUE
6.14937	0.382269	TRUE	6.53817	1.39436	FALSE
4.86398	0.428033	TRUE	3.9204	1.0281	FALSE
8.48203	0.373888	FALSE	5.20611	1.43661	TRUE
5.74439	0.219948	TRUE	4.37291	-0.0015206	TRUE
7.45578	1.14061	TRUE	4.0036	1.32681	FALSE
4.48876	1.07134	TRUE	5.25059	1.14973	TRUE
4.20469	1.07003	FALSE	4.74241	0.492878	TRUE
4.13937	1.02263	FALSE	8.49068	0.164217	FALSE
5.16245	1.30028	TRUE	8.44453	0.967712	TRUE
4.32427	0.46042	FALSE	8.31932	0.728687	TRUE
5.20796	0.834858	TRUE	6.14605	0.219885	TRUE
3.85758	0.300019	FALSE	9.11757	1.42953	FALSE
6.01126	1.267	FALSE	6.00652	0.72891	TRUE
6.24742	1.1844	TRUE	3.77438	1.29052	FALSE
4.18098	0.698353	TRUE	4.78562	0.0335963	FALSE
5.96562	0.219745	TRUE	5.1025	0.121419	FALSE
3.7015	0.747426	FALSE	5.00647	1.24818	TRUE
5.1516	0.862938	TRUE	9.16983	0.515315	FALSE
4.76841	-0.0149309	FALSE	9.06969	0.402513	FALSE
3.45613	0.151724	FALSE	4.18541	-0.0247502	FALSE
7.58133	1.18486	FALSE	3.82947	0.356374	FALSE
9.12172	0.74828	FALSE	8.71544	1.16447	TRUE
5.54079	0.43794	TRUE	3.852	0.428312	FALSE
5.32555	0.158714	TRUE	7.33244	0.511053	TRUE
6.62398	0.881463	TRUE	6.7946	1.16072	TRUE
8.50041	1.01699	TRUE	4.048	0.57627	FALSE
6.68343	1.36605	TRUE	8.50589	0.689011	TRUE
8.99625	1.5425	FALSE	7.67409	0.893043	FALSE
5.87768	0.531698	TRUE	3.63828	-0.0428975	FALSE
6.72951	1.30844	TRUE	8.86004	0.438768	FALSE
4.59745	0.315648	FALSE	6.12172	0.989122	FALSE
8.75153	0.877263	FALSE	9.16174	0.976929	FALSE
4.40306	1.18459	FALSE	7.34588	0.0401614	FALSE
4.57671	1.06334	FALSE	8.52923	0.49343	TRUE
4.03592	1.38046	FALSE	4.46757	0.170051	FALSE
4.27497	-0.0244726	FALSE	9.16781	1.29597	FALSE
6.82823	1.44507	TRUE	7.36378	0.096889	TRUE
5.56116	0.331076	TRUE	3.83772	0.514346	TRUE
4.12957	1.38008	FALSE	5.20143	0.349524	TRUE
6.73314	0.0622632	FALSE	4.82236	0.584883	TRUE
4.2804	0.050944	FALSE	7.73832	0.517556	TRUE
7.2762	0.311568	TRUE	5.73711	0.147981	TRUE
4.02457	0.994399	FALSE	5.55203	0.812304	TRUE
4.10907	0.726269	TRUE	4.47255	0.540139	TRUE
6.51743	0.624672	TRUE	7.15833	0.0513912	FALSE
7.45966	0.593606	TRUE	4.68062	1.07261	TRUE
9.20156	1.13915	FALSE	4.34715	0.692739	TRUE
7.6586	0.60688	TRUE	4.79441	0.759106	TRUE
3.48613	2.16491	FALSE	4.74541	0.181605	FALSE
7.29684	0.513357	TRUE	6.80179	0.0737032	TRUE
4.96932	0.169646	FALSE	4.44363	1.54266	TRUE
4.2948	1.20748	FALSE	4.53186	1.16258	TRUE
5.75795	0.162975	FALSE	4.48203	1.24373	TRUE
5.62388	0.0861907	FALSE	7.30679	0.168719	TRUE
4.96874	0.0899719	FALSE	5.09017	0.798104	FALSE
8.18886	0.921608	TRUE	6.45565	0.842931	TRUE
3.71344	1.3973	TRUE	9.19123	0.977997	FALSE
4.86476	1.34681	TRUE	8.53099	0.224729	FALSE
4.8519	0.302248	TRUE	6.63789	0.00959195	FALSE
8.98174	0.618158	FALSE	5.51738	0.852671	TRUE
5.64596	0.434694	TRUE	9.17386	0.693355	FALSE
4.83301	0.2226	FALSE	8.50115	0.724816	TRUE
6.36578	0.560736	TRUE	8.46244	1.15463	TRUE
9.11641	1.01821	FALSE	4.98375	1.41026	TRUE
9.01602	0.316998	FALSE	7.38474	0.040266	FALSE
7.52254	1.40973	TRUE	5.82788	0.21768	TRUE
3.96396	1.16129	FALSE	3.88474	1.20755	FALSE
6.28975	0.35432	TRUE	7.23717	0.0356492	FALSE
5.46682	0.0430745	FALSE	3.61491	0.957159	TRUE
9.14128	1.12401	FALSE	4.35407	0.222081	FALSE
8.33831	1.20903	TRUE	8.42599	0.027603	FALSE
6.18156	0.636098	FALSE	4.35635	1.07169	FALSE
3.84371	1.02792	FALSE	6.67974	0.00632656	FALSE
9.07224	0.0937031	FALSE	7.74187	0.774139	TRUE
6.49702	0.125195	TRUE	5.46343	1.07822	TRUE
4.59265	0.356047	FALSE	3.6145	0.181461	FALSE
4.25894	1.03405	FALSE	9.16605	1.10735	FALSE
3.89531	0.347328	FALSE	9.15368	0.0473381	FALSE
5.31006	0.86308	TRUE	4.28296	1.16338	TRUE
4.23475	1.1948	FALSE	5.02927	0.00333775	FALSE
5.70804	1.18556	TRUE	8.54047	0.47714	FALSE
7.79799	0.701037	TRUE	4.10576	1.83477	TRUE
9.16501	0.427742	FALSE	4.5395	1.16936	TRUE
4.6806	0.3334	FALSE	7.49732	0.8133	TRUE
4.40535	0.936159	FALSE	4.42604	1.31495	FALSE
4.73327	0.311531	FALSE	3.58686	1.40991	FALSE
3.72545	0.87552	FALSE	4.18585	0.0642555	FALSE
3.97715	0.427827	TRUE	7.63449	1.00857	TRUE
4.02031	1.17587	FALSE	9.1081	0.772323	FALSE
6.41833	1.78795	TRUE	7.97388	0.1733	TRUE
6.03997	1.9535	TRUE	3.8424	0.934326	FALSE
4.40217	0.793033	TRUE	4.51548	-0.0210911	FALSE
3.94825	0.129642	TRUE	4.71638	0.248996	FALSE
8.5152	0.163624	FALSE	4.29381	0.762474	FALSE
5.31963	1.18588	TRUE	4.74025	0.0381021	FALSE
9.0804	1.06104	FALSE	8.96721	1.43757	FALSE
4.69691	-0.0143782	FALSE	6.7207	1.3379	TRUE
4.4081	1.27651	TRUE	5.36049	1.57794	TRUE
7.51736	0.628427	TRUE	5.39472	0.162463	FALSE
4.37881	0.540058	FALSE	7.68553	1.47902	FALSE
9.16893	0.615055	FALSE	5.67812	0.0255348	FALSE
7.03793	0.566955	TRUE	8.28965	1.25221	TRUE
6.07459	0.182695	TRUE	8.37401	0.585876	TRUE
4.87428	0.0493483	FALSE	9.0951	0.651837	FALSE
9.16848	0.961532	FALSE	8.28211	0.182513	FALSE
4.14695	0.6639	FALSE	8.52596	0.866095	TRUE
7.5835	0.928237	TRUE	8.87735	0.879998	FALSE
4.52876	0.713074	FALSE	4.17306	0.730859	FALSE
6.14426	0.701122	TRUE	8.40435	0.491113	TRUE
5.93357	0.0470982	FALSE	4.13696	1.06368	FALSE
7.84843	0.0265149	FALSE	4.46157	0.112058	FALSE
4.08439	0.414205	FALSE	7.36163	0.952808	TRUE
5.98002	1.46915	TRUE	5.3915	0.73593	TRUE
3.82225	0.690946	FALSE	4.41623	0.0744564	FALSE
8.10812	1.08681	TRUE	7.59356	0.732335	TRUE
4.18582	0.800475	FALSE	4.12297	0.0314687	FALSE
3.97521	1.33365	FALSE	8.45226	0.382538	TRUE
3.94401	0.97962	FALSE	7.34348	0.02902	FALSE
8.55719	0.225348	FALSE	6.76057	0.841652	TRUE
5.75235	0.307737	TRUE	8.38448	0.0444547	FALSE
3.60988	-0.0216506	FALSE	5.11217	1.40391	TRUE
6.51228	0.250856	TRUE	7.61551	0.802621	TRUE
5.37358	1.63355	TRUE	3.77523	-0.0225164	TRUE
6.58587	0.562851	TRUE	6.8755	1.70424	TRUE
8.72378	1.02528	FALSE	3.73235	0.182475	FALSE
4.68011	0.35754	FALSE	4.38984	0.454545	FALSE
6.54684	0.332139	TRUE	4.97612	0.470597	TRUE
3.97461	1.39419	FALSE	4.8828	0.0269476	FALSE
5.24721	0.040923	FALSE	6.4427	0.566371	TRUE
5.95502	0.490431	TRUE	4.45808	0.15869	FALSE
4.05829	0.93574	FALSE	9.18501	1.09591	FALSE
6.83527	1.05925	TRUE	5.13016	0.068272	FALSE
5.96433	2.39502	TRUE	4.06926	0.0314554	FALSE
3.64978	0.491556	FALSE	7.3713	0.0431916	FALSE
4.28548	0.394136	FALSE	7.80024	0.697436	TRUE
3.49594	0.538361	FALSE	4.91155	0.407386	TRUE
3.81275	0.6574	FALSE	7.23822	0.125962	TRUE
4.96627	0.111414	FALSE	7.32613	0.650034	TRUE
5.68629	0.155491	FALSE	6.41301	0.935149	TRUE
5.85262	0.619013	TRUE	6.07625	0.729043	TRUE
5.11675	0.185565	FALSE	4.10701	0.12495	FALSE
4.08094	0.288786	FALSE	7.69989	1.00155	TRUE
6.39493	0.580083	TRUE	3.80319	0.120298	FALSE
5.94313	0.0256135	FALSE	5.38273	0.812574	TRUE
4.36684	1.1538	TRUE	7.54614	0.0412609	FALSE
4.17939	1.25823	FALSE	6.58459	1.37161	TRUE
4.20414	0.197347	FALSE	4.61975	0.310663	FALSE
4.66858	0.669366	TRUE	3.57535	0.682856	TRUE
3.6306	-0.0229853	FALSE	4.58084	1.15128	TRUE
9.04501	0.202772	FALSE	4.49507	0.315225	TRUE
4.14621	0.271084	TRUE	3.71186	0.376533	FALSE
5.93293	0.414101	TRUE	8.28929	0.818409	TRUE
4.41915	0.151811	FALSE	6.38686	0.669125	TRUE
4.72316	1.05893	FALSE	6.4914	0.764155	TRUE
6.50453	0.270569	FALSE	6.88527	0.503322	FALSE
4.19494	1.08416	FALSE	8.43235	0.714643	TRUE
6.43056	0.0776135	FALSE	5.88565	0.57714	TRUE
7.07647	0.35618	FALSE	4.0529	0.090325	FALSE
4.18813	0.187909	FALSE	7.5347	0.790502	TRUE
4.30561	1.36577	FALSE	8.96516	0.782191	FALSE
6.34309	0.051713	FALSE	8.5294	0.0379937	FALSE
4.21347	0.413642	FALSE	8.81892	0.988528	TRUE
6.13074	0.148658	FALSE	3.45488	0.854505	TRUE
3.74437	0.306133	FALSE	7.46162	0.49274	TRUE
9.11944	0.531156	FALSE	8.66463	1.21063	TRUE
8.548	0.736399	TRUE	3.76087	0.707512	FALSE
3.77277	0.710562	FALSE	4.29684	0.614306	FALSE
4.14411	0.210075	FALSE	4.76559	0.670655	TRUE
3.82829	0.386771	FALSE	6.44557	1.21678	FALSE
4.14715	0.818765	FALSE	9.18767	1.42414	FALSE
4.60408	0.530111	FALSE	3.48552	-0.0472448	FALSE
4.02265	-0.017154	FALSE	7.64428	1.02392	TRUE
4.08049	0.690754	FALSE	8.43261	0.0437398	FALSE
3.9235	0.78174	FALSE	7.03828	0.288853	TRUE
7.16314	1.19565	TRUE	4.49836	1.17429	TRUE
4.83962	0.88096	TRUE	3.86271	0.221657	TRUE
8.07629	0.371349	TRUE	9.03101	0.99378	FALSE
4.59385	0.0152075	FALSE	5.45488	1.08789	TRUE
9.15672	0.749777	FALSE	7.48743	0.99494	TRUE
7.33957	0.141179	FALSE	8.91306	0.626813	FALSE
3.80276	0.558315	FALSE	4.20854	0.005527	FALSE
8.56731	0.0190856	FALSE	5.26312	0.15173	TRUE
4.40954	0.65364	FALSE	4.11503	0.0628898	FALSE
4.71083	1.36203	FALSE	9.14288	0.951007	FALSE
4.90411	1.42066	FALSE	7.46313	1.58451	TRUE
9.183	1.13615	FALSE	4.4273	0.043259	FALSE
4.14955	1.11283	FALSE	5.45957	0.749514	TRUE
9.09396	0.521002	FALSE	4.43461	0.0535888	TRUE
6.45405	0.897964	TRUE	5.74555	0.233578	TRUE
3.86594	0.664233	FALSE	7.41467	0.744005	TRUE
3.63659	-0.0374957	FALSE	8.43343	0.223306	FALSE
5.26351	0.655073	TRUE	-20.716	0.607078	TRUE
8.36175	1.29767	TRUE	7.60459	0.608054	TRUE
9.18262	0.0932976	FALSE	5.48009	0.636865	TRUE
5.28496	0.784908	TRUE	8.95529	1.34358	FALSE
4.31997	1.08535	TRUE	4.36803	-0.0248463	FALSE
4.62509	0.584477	TRUE	7.70736	1.21971	TRUE
4.65664	0.156502	FALSE	7.43683	0.592755	TRUE
5.24159	0.763981	TRUE	8.86479	0.739526	FALSE
6.44916	0.612903	TRUE	6.69684	0.487912	TRUE
6.04968	0.473264	TRUE	5.41532	1.19241	TRUE
5.52052	0.159955	FALSE	8.53052	1.08535	TRUE
8.5621	0.798688	TRUE	8.90392	1.1011	FALSE
6.61165	0.634022	TRUE	9.13986	1.01575	FALSE
6.01541	0.76863	TRUE	4.74413	1.07554	TRUE
9.13699	0.712741	FALSE	7.54532	0.441249	TRUE
8.46937	1.40714	TRUE	4.44502	-0.0199452	FALSE
4.29603	0.650101	TRUE	4.33362	0.385857	FALSE
4.394	1.04609	FALSE	8.40263	0.0217623	FALSE
4.61293	0.00717942	FALSE	6.46508	0.14442	FALSE
9.12624	0.964201	FALSE	9.18067	0.559921	FALSE
7.41096	1.13202	TRUE	8.79438	1.35802	TRUE
9.01906	1.3806	FALSE	4.64566	0.217089	FALSE
4.67263	0.419342	TRUE	9.02121	0.824224	FALSE
4.40806	0.884939	FALSE	8.69558	1.03302	TRUE
4.16632	1.52133	FALSE	4.18568	0.287914	FALSE
4.45225	1.16034	FALSE	8.99114	1.00426	FALSE
4.35362	0.982499	FALSE	3.85473	0.763185	FALSE
8.49441	0.0368013	FALSE	4.11174	0.816297	FALSE
5.03335	0.471831	TRUE	7.21864	0.966535	TRUE
4.5945	1.39721	TRUE	3.9324	0.243531	TRUE
5.06236	0.746674	TRUE	8.33579	1.27974	TRUE
4.59266	0.455647	TRUE	9.04005	0.265285	FALSE
4.33548	1.27794	FALSE	8.96242	1.2032	FALSE
4.17269	1.05701	FALSE	5.26607	1.45075	TRUE
3.57078	1.36465	FALSE	8.67976	1.27994	TRUE
9.16851	0.799034	FALSE	8.21748	0.271628	TRUE
6.6509	0.425906	TRUE	7.23712	0.0257468	FALSE
6.63099	0.106638	TRUE	9.14156	1.08695	FALSE
4.93397	0.0760986	FALSE	4.51339	0.555299	FALSE
3.99151	0.742443	FALSE	5.72044	2.39982	TRUE
8.33201	0.0469707	FALSE	3.87748	1.22153	TRUE
5.87089	0.150083	TRUE	9.14249	0.512162	FALSE
4.37232	0.888671	FALSE	4.6082	1.13455	TRUE
7.88093	1.3258	TRUE	3.98139	0.998947	FALSE
4.27759	0.954891	FALSE	8.86309	0.880113	FALSE
4.01354	0.153799	FALSE	7.51506	0.0623632	TRUE
4.94483	-0.00108716	FALSE	3.86302	0.0400988	TRUE
7.47775	1.47698	FALSE	7.6144	1.17754	TRUE
6.11155	0.539232	TRUE	7.19109	0.16016	TRUE
4.09136	1.20875	FALSE	4.60961	0.255228	TRUE
4.22556	1.14516	FALSE	3.66605	-0.0314833	FALSE
5.68109	1.4943	TRUE	5.40138	0.773768	TRUE
5.80097	1.55189	TRUE	4.25442	0.656851	FALSE
4.41081	1.03209	FALSE	3.84852	0.441775	FALSE
8.20042	1.32269	TRUE	5.0397	0.2309	FALSE
3.98431	0.462547	FALSE	4.64869	0.436429	TRUE
3.90534	0.950734	FALSE	5.94066	0.650451	TRUE
6.65423	1.31069	TRUE	7.40233	0.670944	TRUE
4.35816	0.403468	FALSE	3.57132	0.543595	FALSE
5.33954	1.3546	TRUE	4.37419	0.907842	FALSE
5.61968	0.743372	TRUE	4.3961	1.26462	TRUE
3.8839	0.813259	FALSE	6.59731	0.025371	FALSE
4.40144	1.13351	FALSE	4.36948	0.805724	FALSE
4.38693	0.664053	FALSE	5.26501	0.643072	TRUE
4.20055	1.71001	FALSE	6.53395	0.308473	TRUE
4.76267	0.833481	TRUE	7.19519	0.538824	TRUE
4.06059	0.906983	FALSE	7.5848	0.811565	TRUE
7.45437	1.32289	TRUE	3.54298	0.0683586	FALSE
7.63628	0.649393	TRUE	9.00988	0.313304	FALSE
4.10705	-0.0136098	FALSE	9.10578	0.958734	FALSE
4.56811	1.29411	FALSE	4.50749	0.930848	FALSE
6.01234	0.661746	TRUE	9.12981	0.313174	FALSE
5.70576	0.226195	TRUE	9.103	0.284053	FALSE
3.75924	1.00866	FALSE	5.47366	1.65057	TRUE
5.25949	0.656483	TRUE	3.79923	-0.0411195	FALSE
7.58627	0.257436	FALSE	5.85244	0.500402	TRUE
3.29628	1.26236	FALSE	9.1339	0.949107	FALSE
6.51568	0.523013	TRUE	4.18267	1.04123	FALSE
6.91476	1.67961	TRUE	3.93359	0.00995754	FALSE
4.66688	0.161129	FALSE	9.10881	1.26887	FALSE
6.03032	0.0812332	FALSE	5.5244	0.0310284	FALSE
4.42371	0.732161	TRUE	5.46973	1.76737	FALSE
3.98478	0.678822	FALSE	7.04843	0.750151	TRUE
4.17558	1.26869	FALSE	8.60736	0.527065	TRUE
4.3575	0.36579	FALSE	7.46646	0.725609	TRUE
5.55963	1.7132	TRUE	8.37326	0.780081	TRUE
3.41259	1.34589	TRUE	5.15644	0.677339	TRUE
7.582	0.514011	TRUE	3.94346	1.17241	FALSE
3.47031	0.0111867	FALSE	6.64274	0.0950555	TRUE
3.93843	0.503877	TRUE	9.11098	0.286714	FALSE
6.03721	0.431582	TRUE	8.59391	1.2595	TRUE
4.88137	-0.0141632	FALSE	7.16724	0.856577	TRUE
8.47199	0.93291	TRUE	5.0389	0.951043	TRUE
4.63414	0.64911	TRUE	4.36326	0.640866	FALSE
4.37174	0.386035	FALSE	8.64524	1.15859	TRUE
4.81642	0.428791	TRUE	8.93795	1.62256	FALSE
4.41331	0.751344	FALSE	9.21344	1.07306	FALSE
5.20124	0.576498	TRUE	5.39359	0.05696	TRUE
5.87099	0.416252	TRUE	4.23044	1.07923	TRUE
4.58617	0.864629	FALSE	8.86398	1.28505	FALSE
7.42805	0.865885	FALSE	8.01819	0.170676	TRUE
5.27363	0.101404	FALSE	4.23001	0.941053	FALSE
6.08264	0.5459	TRUE	4.99831	1.26477	TRUE
6.72097	1.46404	TRUE	4.18078	0.340117	FALSE
4.45329	1.21957	FALSE	9.20927	1.16901	FALSE
8.38467	1.03569	TRUE	8.55937	0.253218	FALSE
6.44873	0.0577202	FALSE	3.83163	-0.00845716	FALSE
6.42394	1.89003	TRUE	3.8728	0.465922	FALSE
8.35676	1.19359	TRUE	9.05329	0.320758	FALSE
6.53071	0.658773	TRUE	8.5999	1.52034	TRUE
5.03833	0.260803	FALSE	9.03955	0.709346	FALSE
4.01561	0.384264	FALSE	5.02437	0.930204	TRUE
9.12859	0.920649	FALSE	4.21643	1.23367	FALSE
4.33625	-0.00607125	TRUE	4.12289	0.496284	FALSE
4.72208	0.275748	FALSE	5.57358	0.953244	TRUE
4.52011	1.12184	FALSE	4.16167	0.81306	FALSE
4.7254	0.722331	TRUE	4.18919	1.17504	FALSE
9.10565	1.61955	FALSE	7.43415	1.49232	TRUE
5.98755	1.0875	TRUE	4.12748	0.0727248	FALSE
4.08158	0.718547	FALSE	9.1274	0.041034	FALSE
7.46477	1.25008	FALSE	5.65261	0.995134	TRUE
7.51568	0.819711	TRUE	7.52575	0.140177	TRUE
3.44967	0.809738	TRUE	9.08538	1.1218	FALSE
3.82045	1.43926	FALSE	7.76198	1.1279	TRUE
5.62283	1.00956	TRUE	4.29593	-0.0255929	FALSE
5.91275	0.0452704	FALSE	7.68812	0.52883	TRUE
6.54219	1.90187	TRUE	8.34475	0.245857	FALSE
7.08615	1.37676	TRUE	8.50632	0.0197245	FALSE
4.34357	0.167919	FALSE	3.736	-0.0443575	FALSE
4.50911	0.915574	FALSE	4.40775	0.0536898	TRUE
6.72501	0.0589101	FALSE	5.14441	0.173721	FALSE
5.23112	0.236414	FALSE	8.14645	0.0617415	FALSE
5.66754	0.120515	FALSE	5.62194	0.430981	TRUE
3.76801	0.503485	TRUE	8.59573	1.26044	TRUE
8.97999	1.0319	FALSE	6.20414	0.815557	TRUE
4.40373	0.783463	FALSE	7.39061	1.42652	TRUE
3.82093	1.40941	TRUE	5.47137	1.5417	TRUE
5.18123	0.791339	TRUE	7.90581	0.920994	TRUE
5.713	0.218538	FALSE	4.31749	0.766387	FALSE
9.11486	0.694963	FALSE	8.88215	1.11498	FALSE
8.55408	1.15003	TRUE	9.17469	1.07308	FALSE
9.15545	1.21643	FALSE	8.47966	0.061512	FALSE
8.23164	0.675341	TRUE	6.61458	0.752973	TRUE
4.13616	1.17035	FALSE	8.3842	0.649665	TRUE
4.0737	1.40899	FALSE	8.48614	0.859682	TRUE
3.89889	0.48474	FALSE	5.40984	0.472197	TRUE
6.70304	0.846871	TRUE	8.25531	0.068093	FALSE
9.18395	0.753619	FALSE	7.28442	0.836656	TRUE
5.46081	0.161132	TRUE	5.28223	0.42594	TRUE
6.74236	1.31957	TRUE	4.92059	0.800756	TRUE
-0.0659978	-0.0227567	FALSE	3.49418	2.46401	FALSE
4.07591	0.412129	FALSE	9.17118	0.625073	FALSE
4.53241	1.22116	FALSE	5.9053	0.265403	TRUE
7.24631	0.0386653	FALSE	9.15851	1.0502	FALSE
4.19145	0.496684	TRUE	4.13387	0.979933	TRUE
4.34495	0.4033	FALSE	6.64587	0.0234607	FALSE
7.16939	1.28929	TRUE	7.46965	0.587434	TRUE
3.82576	1.07278	FALSE	6.59753	0.025393	FALSE
5.23361	1.0982	TRUE	9.11013	1.29864	FALSE
6.53599	0.604251	TRUE	4.01657	0.473942	TRUE
4.88408	0.0391839	FALSE	6.62657	0.421023	TRUE
5.86906	0.717331	TRUE	3.75554	0.606105	FALSE
5.84183	0.197688	TRUE	8.92981	0.208441	FALSE
6.39252	1.70642	FALSE	4.63231	0.190531	FALSE
8.30616	1.40559	TRUE	3.58379	0.280468	FALSE
6.6451	1.00987	TRUE	3.95616	0.104192	FALSE
5.87661	0.445592	TRUE	5.8153	0.815619	TRUE
4.08897	0.142459	FALSE	5.14218	0.294609	TRUE
4.91568	0.353076	TRUE	9.08458	0.568505	FALSE
4.38127	0.448427	FALSE	6.50547	0.510529	TRUE
4.94284	1.18581	TRUE	5.12463	0.251968	TRUE
8.24119	0.421761	FALSE	4.04812	0.240938	FALSE
6.31135	1.26039	TRUE	3.66051	0.197893	FALSE
4.28443	0.581258	FALSE	9.13401	0.489196	FALSE
5.09499	0.422463	TRUE	4.10005	1.59539	FALSE
9.17114	0.529369	FALSE	7.5021	0.654355	TRUE
3.84611	0.534759	TRUE	4.94275	0.774763	TRUE
4.52261	1.355	TRUE	3.84492	0.0152553	FALSE
6.45819	0.223814	TRUE	5.73945	0.0692912	FALSE
4.30748	0.7162	FALSE	7.95778	1.13131	TRUE
6.13642	1.19189	TRUE	3.79642	0.847643	FALSE
5.52114	0.182488	TRUE	7.46366	0.396587	TRUE
5.22667	0.655869	TRUE	7.54454	0.671092	FALSE
9.10001	0.0583819	FALSE	8.24459	0.0587252	FALSE
8.95604	0.798087	FALSE	6.3087	1.02398	TRUE
3.97748	0.631134	FALSE	5.28136	0.409473	TRUE
5.92248	1.68897	TRUE	8.83484	1.30801	TRUE
6.13791	1.70505	TRUE	3.55618	0.490809	FALSE
7.17469	0.210942	FALSE	4.33496	0.101922	FALSE
4.01459	0.784447	FALSE	9.18614	1.10275	FALSE
7.58611	0.556055	TRUE	4.24049	0.134831	FALSE
3.41576	0.530534	FALSE	4.72333	0.219118	FALSE
6.19643	1.49142	TRUE	4.69161	0.32614	TRUE
5.3022	0.574804	TRUE	4.46294	1.4225	TRUE
9.14865	0.0611932	FALSE	6.85336	0.993119	TRUE
3.95831	0.222183	FALSE	7.8149	1.01752	TRUE
4.23252	0.0764818	FALSE	6.56344	0.892509	TRUE
4.78113	0.0400964	FALSE	8.06379	0.673506	TRUE
5.24945	0.942336	TRUE	6.91649	0.0669836	FALSE
4.47047	1.12855	FALSE	6.441	1.14401	TRUE
7.89319	0.619806	TRUE	6.78012	1.292	TRUE
4.54276	0.297159	FALSE	4.27694	0.493438	FALSE
6.40499	0.206719	TRUE	5.3301	0.151013	FALSE
3.97916	0.428158	FALSE	5.27826	0.122436	FALSE
4.13084	1.16883	FALSE	8.09463	1.64746	TRUE
4.01695	0.571436	FALSE	8.40324	0.225569	FALSE
3.78468	0.430336	FALSE	3.84855	0.613034	FALSE
9.16649	0.399254	FALSE	8.88156	1.80089	FALSE
6.24671	0.106969	FALSE	8.33273	0.628398	TRUE
3.76724	0.270666	FALSE	9.1435	1.04259	FALSE
4.36015	0.865545	FALSE	5.4395	1.41363	TRUE
6.17506	0.928756	TRUE	7.47706	0.628392	TRUE
4.22524	1.14248	FALSE	8.20588	0.696744	TRUE
4.28059	0.0868359	FALSE	3.95336	0.262222	FALSE
4.36732	0.167988	FALSE	7.60163	0.851619	TRUE
4.85862	0.578261	FALSE	7.59314	0.0275801	FALSE
6.99554	0.114356	FALSE	3.5948	1.1884	FALSE
5.83222	0.541473	TRUE	8.73943	1.14387	FALSE
6.04176	1.20219	TRUE	8.50822	0.0263124	FALSE
7.24835	1.28186	TRUE	8.79694	1.29232	TRUE
9.12484	0.313564	FALSE	6.74699	0.0389137	FALSE
4.03306	0.543867	FALSE	7.55914	0.0457032	FALSE
5.93292	1.54283	TRUE	8.90967	0.609664	FALSE
4.59361	0.0143772	FALSE	8.32142	0.505143	TRUE
3.83833	0.501526	FALSE	4.71771	0.0334522	FALSE
3.6253	0.883571	FALSE	9.17842	0.634037	FALSE
3.9005	1.01878	FALSE	4.29841	0.355788	FALSE
7.23945	0.0486754	FALSE	6.78148	0.445816	TRUE
4.18505	0.750014	FALSE	4.15414	-0.0325281	FALSE
6.22645	0.737131	FALSE	3.81292	1.23931	FALSE
4.39481	1.09358	FALSE	3.56618	0.795718	FALSE
4.16652	1.37484	FALSE	6.63676	0.519279	TRUE
5.02154	0.280628	TRUE	9.15109	0.0578544	FALSE
4.92007	1.26667	FALSE	6.62473	1.43133	TRUE
7.2353	0.663059	TRUE	3.61913	0.165972	FALSE
8.26314	0.99951	TRUE	8.61855	0.440008	FALSE
3.73992	0.124435	FALSE	8.50909	0.845197	TRUE
4.75951	0.721304	TRUE	7.19628	0.112849	TRUE
5.72223	0.280403	TRUE	7.36097	1.02886	TRUE
5.66026	0.898441	TRUE	4.49817	0.147787	FALSE
8.37277	0.963762	TRUE	8.97198	0.250446	FALSE
5.50189	0.809929	TRUE	6.62427	0.0853754	TRUE
4.0376	0.126849	FALSE	9.10774	0.0421653	FALSE
9.21213	0.0981203	FALSE	5.45241	0.682088	TRUE
7.21875	1.01675	TRUE	4.05973	0.850945	TRUE
4.02601	0.165119	FALSE	5.36247	0.00341056	FALSE
6.66017	0.48078	TRUE	4.16086	0.851176	FALSE
5.0599	0.842352	TRUE	9.1127	0.954893	FALSE
8.29198	0.332157	FALSE	6.643	0.384703	TRUE
9.18342	1.0242	FALSE	9.02487	0.575228	FALSE
8.35925	0.783506	TRUE	9.06097	0.469832	FALSE
6.19599	0.0715239	FALSE	8.64446	1.14679	TRUE
4.97188	0.905132	TRUE	8.55244	0.404305	FALSE
5.72209	1.86531	TRUE	7.23365	0.147284	TRUE
4.26186	0.475719	TRUE	4.55178	1.1051	TRUE
4.01267	0.0989643	FALSE	7.58677	1.0338	TRUE
3.59519	1.45128	FALSE	4.69565	-0.0110367	FALSE
5.93534	0.393902	TRUE	7.42821	1.16026	TRUE
8.13979	1.4601	FALSE	4.39223	-0.0168601	FALSE
5.2596	0.09771	FALSE	5.42305	0.462915	TRUE
5.3999	0.157079	TRUE	4.95151	1.74001	TRUE
9.16873	0.385183	FALSE	8.31201	0.20982	TRUE
4.04201	-0.0262704	FALSE	5.44492	1.52431	TRUE
5.72284	0.868301	TRUE	4.08473	0.198628	FALSE
4.99618	0.135185	FALSE	5.30023	1.5149	FALSE
4.03088	0.115606	FALSE	9.11348	1.33354	FALSE
4.30255	0.85938	FALSE	4.46018	0.0244556	FALSE
9.09537	1.78334	FALSE	8.55656	0.759602	TRUE
4.50006	0.0543592	FALSE	4.6156	0.206206	FALSE
3.76024	0.744676	FALSE	7.13231	0.143832	TRUE
3.98114	0.656555	FALSE	6.55743	0.703421	TRUE
7.47223	0.218158	TRUE	7.85016	0.853033	TRUE
5.2551	1.71013	TRUE	8.57816	0.518223	FALSE
3.57037	0.889255	FALSE	5.27499	0.595079	TRUE
3.62666	0.530533	FALSE	5.19978	0.779026	TRUE
6.57601	0.208672	TRUE	8.50075	0.67238	TRUE
6.53025	0.460671	TRUE	3.70243	0.813167	FALSE
3.69555	0.292294	FALSE	4.2558	0.435891	FALSE
3.91627	0.569525	TRUE	3.78684	0.569624	FALSE
5.69679	1.78764	TRUE	5.25018	0.653902	TRUE
4.65934	0.099487	FALSE	4.89252	0.0306728	FALSE
3.7118	0.480482	FALSE	8.88625	1.52388	FALSE
5.41816	1.10969	TRUE	7.74038	0.349374	TRUE
6.63321	0.219298	TRUE	3.57559	-0.0277557	FALSE
5.3673	1.08012	TRUE	4.9064	0.209175	FALSE
3.49702	-0.0373737	FALSE	7.61879	0.0190838	FALSE
3.98937	0.270685	TRUE	6.65558	0.0606771	FALSE
6.26599	0.99943	TRUE	4.16671	1.38416	FALSE
6.39935	1.34481	TRUE	7.23612	0.757566	TRUE
4.48191	0.43861	FALSE	5.3016	1.19079	TRUE
4.27874	0.0864189	FALSE	7.36757	0.208058	TRUE
4.90096	0.0198371	FALSE	8.34946	0.7677	TRUE
6.17018	0.928763	TRUE	5.4674	0.850938	TRUE
3.94455	1.16997	FALSE	3.41719	0.479176	FALSE
8.25302	0.744732	TRUE	4.70967	1.37281	FALSE
4.35221	1.32873	FALSE	8.45778	2.39617	FALSE
5.16088	0.623557	TRUE	5.03494	0.034041	FALSE
5.49978	1.67787	FALSE	3.94222	1.78972	FALSE
6.57457	0.339258	TRUE	7.59591	1.14382	TRUE
3.90529	0.47042	FALSE	4.12012	0.966652	TRUE
9.09456	1.00015	FALSE	3.86778	0.0487681	FALSE
4.21506	-0.0040777	FALSE	4.30479	1.47003	FALSE
8.28453	0.126264	FALSE	8.90826	0.911168	FALSE
4.72585	0.393523	FALSE	7.61781	1.22837	TRUE
4.0565	1.40175	FALSE	3.72882	0.169358	FALSE
6.74905	1.57095	TRUE	7.61545	0.0830057	FALSE
6.3071	0.929565	TRUE	8.724	0.532537	FALSE
6.64229	0.367291	TRUE	4.52336	1.09316	FALSE
7.61594	0.326438	TRUE	8.56192	0.337148	FALSE
4.26485	0.813252	FALSE	7.20356	0.232564	TRUE
8.47692	0.0376584	FALSE	4.20801	-0.0226889	FALSE
6.99554	0.114356	FALSE	4.94321	0.20021	TRUE
4.71777	0.698364	TRUE	4.55626	0.701545	TRUE
3.87609	1.34437	FALSE	4.69053	0.326918	TRUE
5.76845	0.0381952	FALSE	4.67357	0.347389	TRUE
7.14169	0.747347	TRUE	7.43734	1.43743	TRUE
8.47082	0.432304	FALSE	7.59983	0.50243	TRUE
8.19353	0.831148	TRUE	4.26437	0.839508	FALSE
4.7008	0.479456	FALSE	7.49281	0.971547	TRUE
9.14489	0.590887	FALSE	5.21019	0.54013	TRUE
8.74655	1.14897	TRUE	8.77406	1.08049	TRUE
5.82918	0.552247	TRUE	6.78167	0.188323	TRUE
4.40922	0.70867	FALSE	8.89526	0.696158	FALSE
4.74027	0.858937	FALSE	8.43039	0.565164	TRUE
6.42164	0.194981	TRUE	5.33633	1.363	TRUE
4.40292	0.697038	TRUE	4.03795	0.00993573	TRUE
6.21447	0.178216	TRUE	4.25087	0.550942	FALSE
5.04995	0.17344	TRUE	8.31974	0.0508178	FALSE
5.68333	0.419763	TRUE	5.3146	1.4892	TRUE
5.52573	0.0487529	FALSE	4.86501	1.44659	TRUE
5.84273	1.74061	TRUE	7.49063	0.404994	TRUE
8.38597	1.232	TRUE	6.5941	0.457468	TRUE
3.79183	1.36248	FALSE	3.93951	0.0151377	FALSE
3.80487	0.329572	FALSE	3.7778	1.0084	FALSE
8.52329	0.771719	FALSE	7.65759	1.13197	TRUE
5.20699	1.26679	TRUE	4.96015	1.89851	TRUE
5.18379	0.749952	TRUE	8.58102	0.250309	FALSE
8.34159	0.307093	FALSE	3.4055	1.00914	FALSE
5.3081	1.05864	TRUE	6.58251	0.771915	TRUE
4.62319	0.109998	FALSE	7.56357	0.739709	TRUE
3.89854	0.00938078	FALSE	4.46604	0.0646653	FALSE
6.64605	1.00744	TRUE	5.3476	0.875058	TRUE
4.33496	1.16766	FALSE	5.89035	0.398389	TRUE
7.26305	0.519543	TRUE	5.17973	0.032666	FALSE
4.89854	-0.00584019	FALSE	8.43191	0.628658	TRUE
6.38171	0.451727	TRUE	8.44733	0.483749	TRUE
3.68519	0.742141	FALSE	6.64815	1.01461	TRUE
4.16723	0.882096	FALSE	7.27201	0.763924	TRUE
6.54364	0.876279	TRUE	9.14113	0.643301	FALSE
5.98145	1.26527	TRUE	8.58915	1.35161	TRUE
3.60352	0.0196939	FALSE	9.21169	0.948606	FALSE
4.72029	0.477421	TRUE	7.61849	0.0190929	FALSE
3.53084	1.1266	TRUE	6.65971	1.38327	TRUE
8.35445	1.0229	TRUE	7.38814	0.801129	TRUE
6.18428	0.955457	TRUE	4.05656	0.139284	FALSE
8.33439	0.291552	FALSE	9.13617	0.406649	FALSE
7.0918	0.102171	FALSE	3.79855	0.902294	FALSE
9.17025	2.57481	FALSE	6.16413	0.585467	TRUE
4.49135	1.0392	FALSE	4.82041	0.81356	TRUE
3.81757	0.158877	FALSE	5.70923	0.391602	TRUE
4.56398	1.1779	FALSE	7.45364	0.0460794	FALSE
4.60651	0.12784	FALSE	5.08375	1.06913	TRUE
9.08105	0.724166	FALSE	4.72244	0.22484	FALSE
4.51464	1.44293	FALSE	4.44855	0.332054	TRUE
4.26196	0.928078	FALSE	9.14221	0.429734	FALSE
4.09633	1.02517	TRUE	5.19662	0.230695	TRUE
9.06386	1.35619	FALSE	5.3633	0.636434	TRUE
6.68764	1.42837	TRUE	4.01977	1.37009	FALSE
4.65912	0.240562	FALSE	7.81976	1.53518	TRUE
7.70196	0.0199851	FALSE	6.54886	0.0108999	FALSE
6.57877	0.399377	TRUE	5.39739	1.42281	TRUE
3.89501	1.13793	FALSE	3.98041	0.219185	FALSE
3.47469	0.711912	FALSE	5.05006	1.2435	TRUE
4.4549	1.41399	FALSE	7.61695	0.715918	TRUE
5.16604	0.808674	TRUE	4.8423	0.138735	FALSE
9.15783	1.22887	FALSE	6.43656	0.764864	TRUE
4.30934	1.81221	FALSE	4.78197	0.453099	TRUE
6.34295	0.134704	TRUE	3.59796	0.290702	FALSE
5.34006	1.77811	TRUE	9.15788	0.832731	TRUE
8.3945	0.789884	TRUE	3.50274	1.1114	FALSE
5.40515	1.76913	FALSE	8.94011	0.443574	FALSE
7.48595	0.786778	TRUE	3.66426	1.2811	FALSE
5.7663	0.154063	FALSE	3.55215	0.877017	FALSE
8.30971	0.984246	TRUE	5.78865	0.207653	TRUE
4.38022	1.74967	FALSE	5.36433	1.63248	TRUE
4.68004	0.129898	FALSE	4.43997	0.884061	FALSE
5.12356	0.715024	TRUE	3.65872	0.853324	FALSE
5.86859	1.27752	TRUE	5.33796	0.433001	TRUE
4.40384	0.763747	FALSE	5.29293	0.0259645	FALSE
3.52575	0.0724146	FALSE	8.44301	0.721222	TRUE
8.15589	1.00904	TRUE	4.29683	1.52134	FALSE
4.96172	0.351517	TRUE	8.04888	0.0463569	FALSE
5.7892	0.460353	FALSE	3.74316	1.45933	FALSE
3.83877	0.718617	FALSE	8.39734	0.290627	FALSE
4.62024	0.109547	FALSE	6.22251	0.617384	TRUE
4.3346	0.369029	FALSE	7.2203	0.416108	TRUE
4.32523	0.808816	FALSE	3.74852	-0.0412789	FALSE
7.17317	0.830842	TRUE	7.79926	1.21939	TRUE
4.00505	0.940357	TRUE	3.58709	0.713221	FALSE
4.61333	0.371907	FALSE	8.70183	0.443785	FALSE
9.10928	0.232572	FALSE	9.06051	0.468739	FALSE
7.02591	0.582285	TRUE	6.70202	1.21844	TRUE
6.53836	0.38897	TRUE	5.25171	1.64171	TRUE
4.082	0.308314	FALSE	7.44157	1.5498	TRUE
5.84153	1.71909	TRUE	8.48006	1.61677	FALSE
5.00718	0.455507	TRUE	9.11655	0.800857	FALSE
4.39947	-0.0103526	FALSE	8.2192	0.0302271	FALSE
4.3534	0.930521	FALSE	8.62252	0.325987	TRUE
9.22363	0.172656	FALSE	4.61368	1.38195	TRUE
6.51562	0.252	TRUE	9.10636	0.545899	FALSE
3.89213	0.876395	FALSE	4.43531	1.29312	FALSE
5.45985	0.0582562	FALSE	9.11961	1.4703	FALSE
7.47807	1.41209	TRUE	7.746	1.31161	TRUE
4.0673	0.130087	FALSE	8.29412	0.0542732	FALSE
4.2738	-0.0135672	FALSE	4.41033	0.215023	FALSE
8.24693	1.10694	FALSE	8.32704	0.351232	TRUE
5.13292	0.175382	FALSE	7.38311	0.961315	TRUE
9.17811	0.667151	FALSE	8.52443	0.395467	FALSE
4.04309	0.644523	FALSE	8.60758	0.329947	FALSE
9.12329	1.07686	FALSE	3.93157	-0.020758	FALSE
8.61305	0.925372	TRUE	4.11023	1.12012	FALSE
5.06076	0.31657	TRUE	8.93406	1.00638	FALSE
4.09274	0.273197	FALSE	4.1619	0.814502	FALSE
5.74193	0.987315	TRUE	4.49506	1.03349	FALSE
4.31832	1.3963	FALSE	4.11675	1.17522	FALSE
4.47653	0.509134	FALSE	8.93924	0.114191	FALSE
4.46774	1.06215	TRUE	5.52428	1.64351	TRUE
4.75964	0.339688	FALSE	4.42307	0.0140302	FALSE
8.85558	1.8783	TRUE	4.77031	0.543851	TRUE
4.8162	1.08841	FALSE	7.80834	1.44255	TRUE
4.95484	0.144772	FALSE	7.30011	0.334662	TRUE
6.56747	0.51227	TRUE	7.39878	0.221332	TRUE
9.07208	1.30493	FALSE	5.11986	1.29336	TRUE
5.03036	1.17934	TRUE	8.88252	1.15907	FALSE
4.61006	0.147018	FALSE	6.76246	0.224532	TRUE
4.23963	1.15267	FALSE	7.28346	0.800534	TRUE
3.77007	0.594796	FALSE	3.49238	0.84298	FALSE
9.13593	0.0530481	FALSE	3.85843	0.644569	FALSE
6.13103	0.93287	TRUE	8.6021	0.890362	TRUE
4.39244	1.07359	FALSE	4.40761	1.19949	TRUE
4.02192	0.176496	FALSE	4.32323	0.669743	FALSE
4.1262	1.31053	FALSE	4.21345	-0.0282863	FALSE
4.1281	1.04799	FALSE	5.40425	1.08362	TRUE
8.52619	0.909989	TRUE	5.3178	1.09678	TRUE
4.20375	1.3094	TRUE	8.47882	0.0347207	FALSE
4.61352	0.559608	TRUE	4.31146	1.19028	FALSE
5.76824	1.76011	TRUE	3.76527	0.925158	FALSE
4.06816	-0.00838818	FALSE	4.29373	0.293231	FALSE
7.62014	0.275015	FALSE	3.82876	0.979047	FALSE
8.90068	0.879577	TRUE	5.17258	0.205287	TRUE
4.22326	0.434573	FALSE	5.28907	0.79211	TRUE
5.05666	0.499094	TRUE	8.51832	0.334763	FALSE
4.14927	0.890106	FALSE	4.20332	1.42221	FALSE
7.32697	0.0463407	FALSE	4.85003	0.537267	TRUE
3.98951	0.132105	FALSE	8.71409	0.0612323	FALSE
3.50196	0.308994	FALSE	4.10689	1.83989	TRUE
4.21928	1.06251	FALSE	3.97459	0.0985239	FALSE
4.11171	1.29178	FALSE	6.62459	0.513144	TRUE
3.88126	1.01575	FALSE	7.5753	0.545193	TRUE
5.60746	1.31858	TRUE	5.52511	1.47579	TRUE
4.35385	0.409636	FALSE	4.46215	0.611947	FALSE
9.17957	0.80171	FALSE	5.92419	0.181545	TRUE
5.14122	1.19491	FALSE	8.68914	0.444607	FALSE
5.68271	0.334519	TRUE	7.79987	0.662665	TRUE
9.10623	1.03414	FALSE	4.72073	0.40819	TRUE
5.94368	1.25195	TRUE	6.76071	0.658965	TRUE
6.08626	0.439061	FALSE	7.91347	0.718451	TRUE
4.77517	0.377508	TRUE	3.90752	1.0838	TRUE
7.08489	0.494472	TRUE	4.32142	0.66814	FALSE
6.13206	0.755233	TRUE	4.17307	0.422868	FALSE
4.27413	0.271784	FALSE	7.11645	1.06496	TRUE
6.42375	0.149792	TRUE	8.46352	0.81849	TRUE
5.85318	0.931815	TRUE	5.25155	0.268276	FALSE
4.02453	0.995292	FALSE	7.56683	0.743178	TRUE
3.53471	0.356949	FALSE	3.57068	-0.0409869	FALSE
8.38102	0.131459	FALSE	8.56614	0.756404	TRUE
6.49293	0.595146	TRUE	7.36001	1.26708	TRUE
6.03112	1.1997	TRUE	5.52597	0.68425	TRUE
4.65604	0.226702	FALSE	4.05978	1.08336	FALSE
7.13525	1.28145	TRUE	3.83604	0.21527	TRUE
3.55217	0.742045	FALSE	4.14513	0.930031	FALSE
3.71127	0.239929	FALSE	3.60391	0.380432	FALSE
9.19845	0.203557	FALSE	4.6253	1.03154	TRUE
4.09951	1.35346	FALSE	3.88094	-0.0425733	FALSE
6.27856	1.63879	TRUE	6.70689	0.764107	TRUE
4.29678	-0.0138122	FALSE	3.55283	0.356228	FALSE
6.41932	0.0349646	FALSE	7.81398	1.22543	TRUE
3.80671	0.382115	FALSE	7.61143	1.09513	TRUE
5.97988	1.55903	TRUE	4.94374	0.0121789	FALSE
8.46059	0.790117	FALSE	4.40058	0.193906	FALSE
9.12265	0.43429	FALSE	8.4862	0.624916	TRUE
6.54521	1.15558	TRUE	7.48461	1.52958	TRUE
4.36055	-0.0260165	FALSE	4.84325	0.459484	TRUE
9.17922	0.505798	FALSE	5.17697	0.037693	FALSE
9.18481	0.293567	FALSE	5.2289	0.113682	FALSE
6.6289	0.0270276	FALSE	8.35153	0.787801	TRUE
4.33854	1.20915	FALSE	4.21631	1.17803	TRUE
9.143	1.20688	FALSE	4.19493	0.583619	FALSE
3.40576	0.709516	FALSE	4.43193	0.313187	TRUE
9.09692	1.40421	FALSE	7.6785	0.0331855	FALSE
7.73668	0.0429424	FALSE	4.78181	0.025432	FALSE
6.47151	0.11482	TRUE	4.69679	0.451368	TRUE
4.78303	0.198058	FALSE	8.11137	1.98095	FALSE
4.70281	0.201934	FALSE	6.51264	0.275479	TRUE
6.06482	0.712525	TRUE	3.63941	0.343418	FALSE
8.42805	1.05896	TRUE	5.47749	0.769723	FALSE
4.74221	0.496375	FALSE	5.76571	1.42136	TRUE
9.18076	0.557185	FALSE	7.68321	0.494375	TRUE
4.60609	1.1563	FALSE	5.72304	0.0719498	FALSE
4.77466	0.271566	FALSE	8.54336	1.08483	TRUE
8.38955	0.841606	TRUE	5.97231	0.564552	TRUE
6.04783	0.395666	TRUE	6.59221	0.00839015	FALSE
7.34147	0.666984	FALSE	7.45356	0.730807	TRUE
6.91227	1.12824	TRUE	3.70007	0.0367242	FALSE
4.90737	0.703268	TRUE	7.34611	0.346578	TRUE
6.86379	1.04117	TRUE	8.69121	1.36118	TRUE
7.68684	0.430185	TRUE	8.42718	1.23534	TRUE
8.44429	0.0564937	FALSE	8.47691	0.731296	TRUE
5.11818	0.18565	FALSE	4.10991	0.228954	FALSE
4.12718	0.244801	FALSE	8.71994	1.38634	FALSE
7.45182	1.32262	TRUE	7.58938	0.79406	TRUE
5.98732	2.01052	TRUE	6.8398	0.101178	TRUE
5.12044	0.000429259	FALSE	3.51455	0.78621	TRUE
4.13184	0.7233	FALSE	4.10893	1.09541	FALSE
5.84626	1.20817	TRUE	5.75613	0.205024	TRUE
5.13584	1.32598	TRUE	4.1833	-0.033535	FALSE
5.04848	1.78226	FALSE	3.93427	1.24705	FALSE
4.17621	0.681489	FALSE	3.88621	-0.0368805	FALSE
4.34054	0.623286	FALSE	4.42576	0.537215	FALSE
5.53244	1.20751	TRUE	4.18876	0.564134	FALSE
6.98878	1.15433	TRUE	3.46112	0.91428	FALSE
4.73107	0.401602	TRUE	6.11595	0.113686	FALSE
4.40968	0.252147	FALSE	3.61517	1.47037	FALSE
4.39198	0.716369	FALSE	3.84095	0.17614	TRUE
8.7531	0.248343	FALSE	6.00406	0.542755	TRUE
3.77865	1.03533	TRUE	8.13856	0.740157	TRUE
5.17526	0.317338	TRUE	3.89809	0.552475	FALSE
4.76772	1.45639	TRUE	4.4685	0.39844	FALSE
3.83561	0.725426	FALSE	8.46397	2.18931	FALSE
6.09658	1.08455	TRUE	5.71598	1.57379	TRUE
4.0681	0.332064	FALSE	6.14125	0.206312	TRUE
5.8748	0.987773	TRUE	4.37533	0.695612	FALSE
4.1435	0.0430148	FALSE	4.43622	0.216323	FALSE
8.40539	0.629212	TRUE	5.52315	0.17766	FALSE
6.32422	0.5036	TRUE	4.89365	0.100576	FALSE
3.86942	1.27251	FALSE	3.49827	0.660537	FALSE
9.08994	0.781103	FALSE	7.71342	1.04817	TRUE
3.76177	1.17756	FALSE	4.12188	0.496425	FALSE
5.69932	1.19715	TRUE	6.5744	1.14616	FALSE
4.44914	1.15399	FALSE	9.02053	0.939726	FALSE
4.12338	0.795822	FALSE	8.3698	0.446097	TRUE
6.47657	0.0581307	FALSE	8.32486	0.332217	TRUE
4.69542	0.364062	TRUE	7.13669	0.993711	TRUE
4.65381	0.90521	TRUE	4.44805	1.14946	TRUE
5.04733	0.1052	FALSE	4.07968	0.438042	FALSE
6.1011	1.26714	TRUE	6.49883	0.363789	TRUE
4.16229	1.03282	FALSE	8.57543	1.12592	FALSE
3.87971	0.352017	TRUE	7.96926	0.039792	FALSE
7.40463	0.0515183	FALSE	8.19819	0.130257	FALSE
9.09773	0.0420452	FALSE	3.47517	0.395144	FALSE
9.13112	0.489365	FALSE	4.07192	1.31085	FALSE
3.87309	-0.00923153	FALSE	9.05154	0.358088	FALSE
3.77483	0.938192	FALSE	4.11358	0.168673	FALSE
8.81408	0.813534	FALSE	7.24242	1.4704	TRUE
9.12447	1.26369	FALSE	9.20174	0.339619	FALSE
6.03004	0.0405083	FALSE	8.79893	1.03701	FALSE
6.63359	1.07893	TRUE	9.05802	0.12274	FALSE
4.41076	0.252166	FALSE	5.93429	0.419465	TRUE
4.38066	0.958477	FALSE	4.88956	0.159034	TRUE
3.73516	1.2358	FALSE	5.75064	1.32255	TRUE
4.13681	-0.0151988	FALSE	3.53756	1.09145	FALSE
3.93305	1.35704	TRUE	4.56256	0.553438	FALSE
8.28946	0.782362	TRUE	4.43352	0.522711	TRUE
5.46327	0.293141	TRUE	7.56621	0.461739	TRUE
3.98497	0.0571755	FALSE	7.6618	1.28163	TRUE
6.68861	1.47474	TRUE	3.80591	0.626501	FALSE
6.31809	1.17348	TRUE	8.64527	0.467846	FALSE
7.80299	0.263414	FALSE	8.9488	1.11483	FALSE
6.03998	0.564352	TRUE	7.57142	0.825081	TRUE
4.46452	0.13835	FALSE	3.69852	0.370371	TRUE
3.94584	0.979365	FALSE	4.46071	0.994559	TRUE
3.96266	1.12674	FALSE	4.66616	0.122705	FALSE
4.69214	0.157024	FALSE	9.14371	0.498194	FALSE
5.03654	0.104284	FALSE	4.08638	0.0874097	FALSE
4.3388	-0.00104755	FALSE	8.49354	0.905947	TRUE
4.30594	0.609035	FALSE	6.71963	0.407012	TRUE
5.5029	0.578719	TRUE	7.09849	0.0410529	FALSE
4.20151	0.0381528	FALSE	6.52128	0.013297	FALSE
4.35993	0.0488614	FALSE	8.79556	0.521974	FALSE
8.64915	0.048941	FALSE	4.17539	1.30845	TRUE
5.4376	0.138568	FALSE	4.41155	-0.022924	FALSE
3.95964	0.972699	FALSE	3.94982	-0.0411834	TRUE
4.32654	0.916963	FALSE	7.57402	0.54063	TRUE
3.99634	0.579387	TRUE	5.84658	0.323795	TRUE
3.75485	1.22128	FALSE	9.07155	0.248336	FALSE
4.32193	0.238898	FALSE	6.65847	0.270174	TRUE
7.10813	0.336303	TRUE	8.43621	0.286601	FALSE
5.73905	1.72089	FALSE	3.56767	0.271267	FALSE
5.48286	0.481579	TRUE	8.30839	0.728849	TRUE
3.90895	0.331841	FALSE	9.20274	0.477727	FALSE
4.57374	0.740379	FALSE	6.59085	0.0201739	FALSE
5.58208	1.10279	TRUE	8.41901	0.72526	TRUE
8.29988	1.17008	TRUE	8.80128	1.23096	FALSE
5.41013	0.10943	FALSE	7.93763	0.897115	TRUE
3.78719	0.372845	FALSE	5.63589	0.114867	TRUE
3.81576	-0.0346036	FALSE	3.60114	0.662524	FALSE
6.78974	1.29501	TRUE	3.93052	0.199593	FALSE
4.40935	1.08453	FALSE	4.37173	0.44911	FALSE
4.54079	0.025652	FALSE	4.63004	0.436623	TRUE
7.93794	0.568314	TRUE	8.455	0.0387367	FALSE
9.12682	1.28256	FALSE	8.24583	0.378429	FALSE
5.85043	0.063793	FALSE	3.95533	0.0481996	FALSE
7.65419	1.3492	FALSE	9.1867	1.36305	FALSE
4.10818	0.394843	FALSE	7.5654	0.453005	TRUE
4.60918	0.202459	FALSE	5.33438	1.42782	TRUE
7.23014	0.189184	TRUE	3.77282	0.0385577	FALSE
4.73146	0.114402	FALSE	8.56097	0.307708	FALSE
7.84414	1.33821	TRUE	7.51522	0.0308912	FALSE
4.25718	0.0766872	FALSE	7.44167	0.197291	FALSE
6.53538	0.0665069	FALSE	4.90639	0.199019	FALSE
4.70735	0.477628	TRUE	5.34336	0.381438	TRUE
6.32588	0.964947	TRUE	4.00532	0.842727	FALSE
8.54207	1.20637	TRUE	4.4316	1.43859	FALSE
4.07249	0.678339	FALSE	5.5985	0.718585	TRUE
6.26637	0.551753	TRUE	5.06104	0.148312	FALSE
7.13136	0.159643	TRUE	4.91317	0.0270336	FALSE
9.06831	0.123534	FALSE	8.70166	0.0441765	FALSE
5.10942	0.106434	FALSE	8.5878	0.767155	TRUE
4.60967	0.749967	FALSE	9.1929	0.335199	FALSE
4.65729	0.156214	FALSE	6.57507	0.330231	TRUE
4.32247	0.471848	FALSE	3.97527	1.30188	FALSE
6.00422	0.3597	FALSE	7.76865	1.15313	TRUE
4.70377	0.201647	FALSE	6.64407	1.43805	TRUE
5.29107	1.05725	TRUE	9.12579	0.642891	FALSE
4.07672	0.107621	FALSE	3.94604	1.27635	FALSE
8.3137	0.754394	TRUE	5.34875	1.61633	FALSE
4.53163	0.92675	FALSE	6.62616	0.0330507	FALSE
9.11421	0.316506	FALSE	4.34238	0.338291	FALSE
8.32714	0.130414	FALSE	3.88332	0.474484	TRUE
8.36135	0.0578521	FALSE	7.70001	0.454353	TRUE
5.08832	0.76537	TRUE	4.40898	1.38141	TRUE
5.62802	0.0685396	FALSE	8.5016	0.878209	TRUE
6.95251	0.394631	TRUE	4.93119	1.87036	TRUE
4.20532	1.30939	TRUE	4.10028	0.529314	FALSE
8.99654	0.87328	FALSE	8.51607	0.0728311	FALSE
6.25909	0.651158	FALSE	5.16729	0.421131	TRUE
4.19137	1.28355	FALSE	8.98327	1.15553	FALSE
4.13758	-0.0151934	FALSE	3.52778	0.269601	FALSE
4.1006	0.777176	FALSE	5.4239	0.590189	TRUE
6.26809	0.706458	TRUE	4.57116	0.348041	TRUE
3.59853	0.980628	FALSE	8.33533	1.24179	TRUE
4.0716	0.101369	FALSE	3.50818	1.48956	TRUE
8.47759	0.795205	TRUE	7.2303	1.56677	TRUE
8.79503	0.0949239	FALSE	3.8853	1.20025	TRUE
6.48565	1.33381	TRUE	3.66485	-0.0482057	FALSE
7.65126	0.915638	TRUE	8.76476	1.22335	TRUE
4.00284	-0.0346116	FALSE	8.28036	0.905092	TRUE
4.27717	0.592725	FALSE	7.62332	0.229161	FALSE
4.80316	0.135651	FALSE	4.51283	0.554742	FALSE
4.45259	0.286784	FALSE	7.46167	0.0270859	FALSE
8.36496	0.758265	TRUE	4.29478	0.441261	TRUE
4.2363	1.68722	TRUE	3.98288	0.00174447	TRUE
8.51351	0.12983	FALSE	3.95572	0.0482934	FALSE
8.24826	0.0991197	FALSE	5.57051	1.98691	TRUE
3.76036	0.561192	FALSE	8.82108	1.25454	TRUE
4.71814	0.642585	TRUE	4.16389	-0.0352142	FALSE
4.04825	0.565491	FALSE	7.34774	0.400268	TRUE
7.10415	1.12195	TRUE	3.80853	0.0914032	FALSE
4.40273	1.33091	FALSE	9.21122	1.19317	FALSE
4.33136	0.743529	FALSE	3.8379	-0.0204031	FALSE
4.68888	0.596168	FALSE	3.7956	1.12841	FALSE
9.08683	0.913504	FALSE	9.06995	0.842998	FALSE
8.25692	1.12912	TRUE	6.7531	0.408222	TRUE
3.49326	-0.0434942	FALSE	8.14444	0.895779	TRUE
4.0688	0.66647	FALSE	5.59562	0.0379426	FALSE
4.12838	0.747419	FALSE	6.46475	0.305151	TRUE
3.77648	1.13873	FALSE	4.52413	0.593623	FALSE
9.18531	1.129	FALSE	5.25622	1.46361	TRUE
4.93359	0.0762013	FALSE	8.75596	0.0319742	FALSE
3.93493	0.2831	FALSE	6.6979	0.408305	TRUE
7.43382	1.42498	FALSE	7.75461	0.485877	TRUE
8.3006	1.17047	TRUE	9.15785	0.0850222	FALSE
5.14576	0.759842	TRUE	4.95879	0.161522	FALSE
7.14593	0.0255352	FALSE	9.0991	0.403719	FALSE
3.94152	0.212337	FALSE	8.87635	1.20232	FALSE
3.6197	0.49752	FALSE	4.19475	-0.019681	FALSE
9.00602	0.066623	FALSE	7.64265	0.0292053	FALSE
4.47853	0.798153	FALSE	6.61459	1.21064	TRUE
6.21799	0.955829	TRUE	9.06635	0.373076	FALSE
6.5725	1.22286	TRUE	3.67743	0.923048	FALSE
4.58779	0.0536795	FALSE	8.91175	0.960842	FALSE
9.16161	0.0532208	FALSE	4.83798	0.535327	TRUE
5.7835	0.85992	FALSE	4.19071	0.97801	TRUE
6.63511	1.61655	TRUE	6.69401	0.457476	TRUE
4.35162	1.02809	FALSE	3.92094	0.310894	TRUE
7.54613	0.460469	TRUE	6.07111	0.761543	TRUE
3.69792	1.37265	FALSE	4.09542	1.31741	FALSE
3.77109	0.220869	FALSE	8.28164	0.849656	TRUE
4.92767	1.04592	TRUE	4.99059	1.28551	TRUE
4.49321	1.19399	FALSE	9.08398	0.025877	FALSE
3.55711	0.193564	FALSE	4.55427	0.556892	FALSE
4.34281	0.744709	FALSE	3.82048	1.2505	FALSE
9.10124	0.0604998	FALSE	4.95534	1.24073	TRUE
9.11905	0.46579	FALSE	8.31636	0.473016	TRUE
4.04944	1.32199	TRUE	8.79316	0.734643	FALSE
6.45862	0.668714	TRUE	6.60321	0.102371	TRUE
7.31412	0.278018	FALSE	8.19226	0.520117	FALSE
4.1759	1.34979	FALSE	8.84483	0.0613328	FALSE
3.89702	0.634059	FALSE	7.03822	0.288521	TRUE
5.58944	0.477083	TRUE	5.09481	0.706531	TRUE
5.03495	1.09203	TRUE	6.69328	1.06579	TRUE
7.44753	0.876885	TRUE	4.61222	0.021303	FALSE
5.2335	1.07335	TRUE	7.64993	0.0698607	FALSE
4.05648	0.17801	FALSE	4.51689	0.510586	TRUE
8.23154	0.674135	TRUE	4.16193	1.03758	FALSE
4.60944	0.580916	FALSE	8.37236	0.732096	TRUE
5.48111	0.070644	FALSE	9.09369	1.30946	FALSE
5.16127	0.599695	TRUE	3.66631	1.38973	FALSE
5.43606	0.193581	TRUE	9.03392	0.916275	FALSE
7.78722	0.906561	TRUE	4.71867	0.0191161	FALSE
3.73337	1.31765	FALSE	4.20998	0.498032	FALSE
4.04688	-0.0298724	FALSE	4.73573	0.529194	TRUE
8.65638	0.967729	TRUE	8.37695	0.359139	FALSE
7.1298	1.14154	TRUE	8.78837	0.943611	TRUE
5.40667	1.33904	TRUE	9.09861	1.05706	FALSE
8.60802	0.376587	FALSE	7.3373	0.614652	TRUE
5.04731	0.0149342	FALSE	6.37485	1.18735	TRUE
5.351	0.940775	TRUE	7.33982	0.0593891	FALSE
4.9409	0.160696	FALSE	5.57124	1.56929	TRUE
3.61823	0.9791	FALSE	4.09772	0.817217	FALSE
6.17618	0.98905	TRUE	5.04996	0.100264	TRUE
8.48691	1.15529	TRUE	3.9081	0.0829395	FALSE
7.5166	0.283881	TRUE	9.21301	0.222665	FALSE
4.41481	1.14242	FALSE	5.98144	0.758705	TRUE
6.43845	0.14092	TRUE	8.43314	0.964785	TRUE
4.17283	1.23817	TRUE	4.6104	0.0212799	FALSE
3.57633	1.17754	FALSE	8.71703	1.63347	FALSE
6.09846	1.44348	TRUE	8.48647	0.0896438	FALSE
5.27894	0.771192	TRUE	8.95915	1.2897	FALSE
9.14749	0.736444	FALSE	8.92024	0.495813	FALSE
3.59354	0.0707488	FALSE	8.88484	1.2537	FALSE
4.94918	0.816841	TRUE	5.09277	0.89063	TRUE
9.00337	1.49008	FALSE	8.56891	1.25297	TRUE
8.55967	1.2843	TRUE	4.73312	0.912554	TRUE
3.74334	0.488651	FALSE	8.08537	0.12906	TRUE
4.44805	0.513614	FALSE	4.68707	1.29095	TRUE
4.68846	0.533589	TRUE	4.21791	1.01873	FALSE
6.64151	0.959414	TRUE	6.83252	0.0243544	FALSE
5.114	0.558758	TRUE	4.17818	1.52391	FALSE
3.76672	0.502777	TRUE	7.66626	0.459942	TRUE
8.37022	1.17789	TRUE	6.78472	0.240718	TRUE
5.49602	0.849766	TRUE	3.55443	1.00941	FALSE
4.32158	0.0768344	FALSE	8.35419	0.626515	TRUE
8.43608	1.11152	TRUE	5.76889	0.380501	TRUE
4.25497	0.0056502	TRUE	4.8506	0.50313	TRUE
6.33163	0.611874	TRUE	9.09834	1.40586	FALSE
8.48181	0.139876	FALSE	8.43345	0.224522	FALSE
6.11328	1.33378	TRUE	6.69701	1.46981	TRUE
6.44178	0.237021	FALSE	3.78891	0.0662637	FALSE
3.45142	0.811187	TRUE	4.16986	-0.0310381	FALSE
4.91867	0.18718	FALSE	8.33474	0.211091	FALSE
5.96025	0.0480514	FALSE	3.58421	0.237892	FALSE
6.34792	0.498026	TRUE	7.84932	1.11434	TRUE
3.42466	0.817323	FALSE	4.53566	1.03141	TRUE
4.37579	0.879503	FALSE	4.35248	0.950043	TRUE
3.56091	1.35069	TRUE	5.01093	0.106868	TRUE
5.49817	0.0636551	FALSE	5.50045	0.76123	TRUE
4.41811	1.14306	FALSE	3.88627	1.54159	FALSE
8.35437	0.0412031	FALSE	7.33025	0.397861	TRUE
7.28448	0.101474	TRUE	8.76759	0.430827	FALSE
5.517	0.314591	TRUE	7.64801	0.983623	TRUE
5.60412	0.558937	TRUE	5.3609	0.341862	TRUE
8.28234	0.62908	TRUE	9.19778	0.820712	FALSE
8.31509	0.603846	TRUE	7.66487	0.462261	TRUE
3.99609	0.560209	FALSE	3.98948	0.53908	TRUE
7.7766	1.52405	TRUE	4.19519	0.240757	FALSE
4.88909	1.35295	FALSE	5.56137	0.0855378	TRUE
3.51466	1.34337	FALSE	3.84809	0.0935317	TRUE
8.3635	0.129025	FALSE	9.11506	0.316903	FALSE
4.02371	0.240456	FALSE	6.43601	0.231863	FALSE
5.28632	0.941367	FALSE	5.17556	0.785215	TRUE
5.30207	1.68296	TRUE	8.45429	0.0337363	FALSE
8.51665	0.0619251	FALSE	8.46869	1.26776	TRUE
4.29387	0.122153	FALSE	7.51478	0.485673	TRUE
4.39736	0.211961	FALSE	3.65752	1.07539	FALSE
5.18573	0.926013	TRUE	3.85927	1.31747	FALSE
8.43086	0.559809	FALSE	8.42573	0.899288	TRUE
9.16209	1.06347	FALSE	4.46103	0.40961	FALSE
4.5554	0.571291	FALSE	3.5519	0.346972	FALSE
6.36718	1.48687	TRUE	5.16028	0.0748108	FALSE
4.30855	0.365001	FALSE	8.73242	1.24052	FALSE
4.20726	1.29963	FALSE	7.70646	1.21889	TRUE
5.3455	2.0146	TRUE	9.12501	1.22262	FALSE
4.472	0.460865	TRUE	9.00792	0.0295097	FALSE
8.49413	0.0946048	FALSE	4.17252	0.0186342	FALSE
8.27054	0.222083	FALSE	4.16069	1.28548	FALSE
8.43535	1.01518	TRUE	8.49106	0.348696	FALSE
4.0792	0.822203	FALSE	8.75046	1.13883	FALSE
5.92546	0.73772	TRUE	9.06708	0.580457	FALSE
7.65995	0.796361	TRUE	7.65285	0.779746	TRUE
3.90217	1.05488	FALSE	8.77997	0.497955	FALSE
4.32626	1.0436	FALSE	7.56395	0.00960743	FALSE
4.53503	0.628385	FALSE	4.179	1.52456	FALSE
5.6654	1.11135	TRUE	6.48292	0.922185	TRUE
3.74636	0.736206	FALSE	5.44659	0.735007	TRUE
5.20792	1.02621	TRUE	7.29359	1.50377	TRUE
3.78189	0.487429	FALSE	8.53077	0.483424	TRUE
4.35141	1.77139	FALSE	5.51791	1.11769	FALSE
[truncated: 18,695 more rows]

## Sheet: 1i
pH	0mM		75mM		150mM
Value	Data	Err	Data	Err	Data	Err
4.5	0.0687833	0.00319715	0.110454	0.00482712	0.0607344	0.00251509
4.86364	0.0923537	0.00334133	0.115101	0.00369317	0.149176	0.00785518
5.22727	0.349329	0.00574661	0.243601	0.00748782	0.249274	0.0117479
5.59091	0.470796	0.00371225	0.312317	0.00609001	0.259371	0.0166036
5.95455	0.491869	0.00315662	0.327572	0.00599537	0.184522	0.0108969
6.31818	0.487204	0.00348927	0.313683	0.00724595	0.291682	0.00865745
6.68182	0.431797	0.00279565	0.350933	0.00718906	0.32033	0.00787389
7.04545	0.451484	0.00469571	0.346089	0.00907161	0.300621	0.00773534
7.40909	0.371438	0.00613541	0.334352	0.00510247	0.266897	0.00403014
7.77273	0.357493	0.00516003	0.30286	0.00830634	0.250688	0.00656324
8.13636	0.236917	0.0165498	0.185225	0.00467942	0.182198	0.00800648
8.5	0.203775	0.0103627	0.151172	0.00359845	0.116926	0.00410082

## Sheet: 2b
Position	IntEm1	IntEm2	Ratio	pH
0	0.642028	1.24927	0.513921	7.3203
0.0456481	0.599999	1.24927	0.480278	7.39189
0.0912961	0.614492	1.28696	0.477477	7.3983
0.136944	0.613043	1.25507	0.488453	7.37362
0.182592	0.630434	1.24493	0.506402	7.33551
0.22824	0.617391	1.28261	0.481356	7.38945
0.273888	0.610144	1.28986	0.473033	7.40862
0.319536	0.602898	1.34493	0.448275	7.47011
0.365184	0.550724	1.34928	0.408162	7.58847
0.410832	0.594202	1.38261	0.429768	7.52133
0.456481	0.544927	1.38261	0.394129	7.63746
0.502129	0.540579	1.39855	0.386528	7.66618
0.547777	0.485507	1.43333	0.338726	7.90171
0.593425	0.504348	1.44928	0.348	7.84591
0.639073	0.498551	1.42174	0.350663	7.83105
0.684721	0.536232	1.43768	0.372984	7.72199
0.730369	0.494204	1.46957	0.336292	7.91753
0.776017	0.498552	1.41739	0.351739	7.82517
0.821665	0.498552	1.39131	0.358334	7.79068
0.867313	0.469566	1.4029	0.334711	7.92811
0.912961	0.500001	1.42174	0.351683	7.82548
0.958609	0.520291	1.43188	0.363361	7.76597
1.00426	0.563769	1.44203	0.390955	7.64925
1.04991	0.559421	1.46087	0.382937	7.68036
1.09555	0.563769	1.46812	0.384008	7.67609
1.1412	0.507247	1.42464	0.356054	7.80232
1.18685	0.549275	1.41449	0.38832	7.65926
1.2325	0.569565	1.38551	0.411088	7.57883
1.27815	0.594203	1.41739	0.419223	7.55298
1.32379	0.602899	1.41739	0.425359	7.53433
1.36944	0.576812	1.42174	0.405709	7.59669
1.41509	0.550725	1.45507	0.378486	7.69853
1.46074	0.582609	1.41014	0.413155	7.57214
1.50639	0.578261	1.35942	0.425373	7.53428
1.55203	0.601449	1.37971	0.435924	7.50372
1.59768	0.634783	1.3942	0.455302	7.45192
1.64333	0.604349	1.36522	0.442676	7.48508
1.68898	0.62174	1.34928	0.460796	7.43812
1.73463	0.610146	1.33478	0.457113	7.44733
1.78027	0.615943	1.34638	0.457482	7.4464
1.82592	0.623189	1.29855	0.479911	7.39272
1.87157	0.646378	1.23623	0.522862	7.30273
1.91722	0.597102	1.24782	0.478514	7.39591
1.96287	0.604348	1.28841	0.469067	7.418
2.00851	0.595652	1.29565	0.459732	7.44076
2.05416	0.594202	1.23913	0.479532	7.39359
2.09981	0.579709	1.24493	0.465657	7.4262
2.14546	0.581158	1.26522	0.459335	7.44175
2.19111	0.579709	1.23188	0.470587	7.41438
2.23675	0.549274	1.19565	0.459393	7.44161
2.2824	0.530433	1.18986	0.445796	7.47668
2.32805	0.553621	1.21884	0.45422	7.45468
2.3737	0.557969	1.22898	0.454008	7.45522
2.41935	0.553622	1.21159	0.456937	7.44777
2.46499	0.543477	1.16667	0.465838	7.42577
2.51064	0.599999	1.1971	0.50121	7.34627
2.55629	0.639129	1.21014	0.528143	7.2926
2.60194	0.646376	1.26812	0.509714	7.32876
2.64759	0.655071	1.3029	0.50278	7.34299
2.69324	0.685506	1.31739	0.520351	7.30761
2.73888	0.721738	1.39855	0.516062	7.31604
2.78453	0.713042	1.3913	0.512499	7.32315
2.83018	0.714492	1.33768	0.534127	7.28133
2.87583	0.73768	1.33043	0.554466	7.24461
2.92148	0.743478	1.37101	0.542283	7.26633
2.96712	0.708695	1.31739	0.537953	7.27425
3.01277	0.676811	1.35942	0.497867	7.3533
3.05842	0.61884	1.34638	0.459634	7.44101
3.10407	0.615942	1.3029	0.472748	7.40929
3.14972	0.621739	1.28551	0.483653	7.38427
3.19536	0.584058	1.23913	0.471345	7.41259
3.24101	0.591305	1.26232	0.468428	7.41953
3.28666	0.617392	1.28985	0.478652	7.3956
3.33231	0.591305	1.31014	0.451328	7.46213
3.37796	0.626087	1.28261	0.488136	7.37431
3.4236	0.613044	1.37536	0.445733	7.47685
3.46925	0.66232	1.33478	0.496201	7.35685
3.5149	0.689856	1.31739	0.523653	7.3012
3.56055	0.679711	1.3058	0.520533	7.30725
3.6062	0.684059	1.34493	0.508622	7.33098
3.65184	0.707248	1.34783	0.524733	7.29912
3.69749	0.671016	1.30435	0.514446	7.31925
3.74314	0.66232	1.24493	0.532016	7.28528
3.78879	0.663769	1.23478	0.53756	7.27497
3.83444	0.643479	1.25507	0.512703	7.32274
3.88008	0.630436	1.25072	0.504057	7.34034
3.92573	0.591305	1.29855	0.455358	7.45177
3.97138	0.576812	1.26956	0.454339	7.45437
4.01703	0.578261	1.30145	0.444321	7.48064
4.06268	0.597102	1.3	0.45931	7.44182
4.10832	0.610145	1.2971	0.470391	7.41485
4.15397	0.633333	1.2942	0.489361	7.37162
4.19962	0.61884	1.33768	0.462621	7.43361
4.24527	0.627536	1.35073	0.464592	7.42879
4.29092	0.634783	1.37826	0.460568	7.43868
4.33656	0.660869	1.37247	0.48152	7.38907
4.38221	0.717391	1.34058	0.535134	7.27946
4.42786	0.743478	1.33623	0.556398	7.24124
4.47351	0.737681	1.32899	0.55507	7.24355
4.51916	0.692753	1.3	0.532887	7.28365
4.56481	0.676811	1.28551	0.526493	7.29574
4.61045	0.702898	1.31884	0.532966	7.2835
4.6561	0.702898	1.33188	0.527747	7.29335
4.70175	0.715941	1.34493	0.532327	7.2847
4.7474	0.714491	1.32174	0.540569	7.26945
4.79305	0.710144	1.26087	0.563218	7.22949
4.83869	0.688405	1.18986	0.578562	7.20386
4.88434	0.676811	1.18406	0.571603	7.21535
4.92999	0.710144	1.1971	0.59322	7.18035
4.97564	0.714492	1.19565	0.597575	7.17353
5.02129	0.691304	1.21015	0.571257	7.21592
5.06693	0.63913	1.17101	0.545792	7.25999
5.11258	0.633333	1.16667	0.542857	7.26529
5.15823	0.614493	1.15797	0.530664	7.28783
5.20388	0.591305	1.13913	0.519085	7.31008
5.24953	0.598551	1.21884	0.491083	7.36787
5.29517	0.6	1.27101	0.472064	7.4109
5.34082	0.62029	1.34203	0.462203	7.43464
5.38647	0.611595	1.34493	0.454742	7.45334
5.43212	0.608696	1.37681	0.442106	7.48663
5.47777	0.624638	1.37246	0.455122	7.45238
5.52341	0.64058	1.3942	0.45946	7.44144
5.56906	0.621739	1.39855	0.444559	7.48
5.61471	0.621739	1.38261	0.449685	7.46641
5.66036	0.636232	1.38986	0.457769	7.44568
5.70601	0.626087	1.32754	0.471616	7.41195
5.75165	0.623189	1.32609	0.469946	7.41591
5.7973	0.582609	1.27391	0.457338	7.44676
5.84295	0.547826	1.31159	0.41768	7.55779
5.8886	0.553623	1.31739	0.420242	7.54984
5.93425	0.555072	1.31884	0.420879	7.54788
5.97989	0.581159	1.36087	0.42705	7.5293
6.02554	0.62029	1.34638	0.460711	7.43833
6.07119	0.631884	1.34348	0.470335	7.41498
6.11684	0.604348	1.34927	0.447906	7.47109
6.16249	0.57971	1.37536	0.421497	7.54599
6.20814	0.573912	1.35942	0.422175	7.54392
6.25378	0.57826	1.38985	0.416058	7.56288
6.29943	0.59855	1.41159	0.424025	7.53832
6.34508	0.617391	1.41014	0.437822	7.49841
6.39073	0.636231	1.39275	0.456816	7.44808
6.43638	0.621739	1.38985	0.447342	7.47258
6.48202	0.608695	1.3913	0.4375	7.49931
6.52767	0.572463	1.42319	0.40224	7.60855
6.57332	0.613042	1.38261	0.443395	7.48313
6.61897	0.653622	1.49275	0.437863	7.4983
6.66462	0.65797	1.50145	0.438223	7.4973
6.71026	0.633332	1.44638	0.437875	7.49827
6.75591	0.644926	1.35507	0.475935	7.40186
6.80156	0.621738	1.38841	0.447807	7.47135
6.84721	0.608695	1.40145	0.434333	7.50822
6.89286	0.627535	1.43333	0.437815	7.49843
6.9385	0.605796	1.45797	0.415506	7.56463
6.98415	0.610144	1.42319	0.428716	7.5244
7.0298	0.573912	1.42754	0.40203	7.60928
7.07545	0.597101	1.33623	0.446854	7.47387
7.1211	0.615942	1.31014	0.470133	7.41546
7.16674	0.688406	1.38406	0.497382	7.35433
7.21239	0.66087	1.46087	0.452381	7.4594
7.25804	0.673913	1.46812	0.459033	7.44251
7.30369	0.666667	1.48985	0.447471	7.47223
7.34934	0.688406	1.37681	0.5	7.3488
7.39498	0.728986	1.37536	0.530032	7.28902
7.44063	0.731885	1.39565	0.524404	7.29975
7.48628	0.714494	1.43478	0.497981	7.35306
7.53193	0.66087	1.41014	0.468654	7.41899
7.57758	0.669566	1.44203	0.464322	7.42945
7.62322	0.656522	1.4058	0.467011	7.42293
7.66887	0.676812	1.35942	0.497868	7.3533
7.71452	0.691305	1.32319	0.522454	7.30352
7.76017	0.723189	1.31739	0.548955	7.25433
7.80582	0.698552	1.37391	0.50844	7.33135
7.85146	0.697103	1.32609	0.525685	7.29729
7.89711	0.710146	1.27101	0.558724	7.2372
7.94276	0.784059	1.24638	0.629071	7.1263
7.98841	0.824639	1.30145	0.633631	7.11974
8.03406	0.771015	1.30725	0.589801	7.18575
8.07971	0.80145	1.32899	0.603054	7.16506
8.12535	0.788406	1.37826	0.57203	7.21464
8.171	0.771014	1.39855	0.551295	7.25018
8.21665	0.753622	1.41739	0.531697	7.28588
8.2623	0.77681	1.47681	0.526005	7.29668
8.30795	0.772462	1.52754	0.505691	7.33697
8.35359	0.814491	1.60435	0.507677	7.3329
8.39924	0.843477	1.63478	0.515956	7.31625
8.44489	0.875361	1.57826	0.554636	7.24431
8.49054	1.01594	1.63623	0.620902	7.13822
8.53619	1.0058	1.61594	0.62242	7.13599
8.58183	1.06377	1.58986	0.669096	7.07083
8.62748	1.16956	1.6	0.730978	6.99291
8.67313	1.31159	1.57971	0.830275	6.88228
8.71878	1.41304	1.56522	0.902777	6.80942
8.76443	1.58116	1.63913	0.964632	6.75105
8.81007	1.72609	1.7087	1.01018	6.70982
8.85572	1.83768	1.75942	1.04448	6.67956
8.90137	1.93768	1.9087	1.01519	6.70536
8.94702	2.0058	1.97681	1.01466	6.70582
8.99267	2.28696	2.1029	1.08753	6.64241
9.03831	2.58116	2.16957	1.18971	6.55696
9.08396	2.77971	2.27101	1.22399	6.52892
9.12961	2.95507	2.46522	1.19871	6.54958
9.17526	3.13768	2.55507	1.22802	6.52564
9.22091	3.33189	2.62464	1.26946	6.49204
9.26655	3.53044	2.67536	1.31961	6.45163
9.3122	3.75073	2.84928	1.31638	6.45422
9.35785	4.04348	2.97826	1.35766	6.42104
9.4035	4.27247	3.08116	1.38664	6.39773
9.44915	4.32174	3.24783	1.33066	6.44274
9.49479	4.48116	3.41015	1.31407	6.45608
9.54044	4.68116	3.53913	1.32269	6.44915
9.58609	4.84348	3.64638	1.3283	6.44464
9.63174	5.04058	3.82319	1.31842	6.45258
9.67739	5.09275	3.96812	1.28342	6.48077
9.72304	5.4029	4.13478	1.30669	6.46202
9.76868	5.52609	4.25073	1.30003	6.46738
9.81433	5.64783	4.44058	1.27187	6.4901
9.85998	5.73913	4.53333	1.26598	6.49485
9.90563	5.94493	4.52319	1.31432	6.45588
9.95128	5.94058	4.61159	1.28818	6.47693
9.99692	5.91594	4.62754	1.27842	6.4848
10.0426	6.04203	4.72464	1.27883	6.48447
10.0882	6.16087	4.85218	1.26971	6.49184
10.1339	6.24783	4.93333	1.26645	6.49447
10.1795	6.2058	4.91304	1.26313	6.49716
10.2252	6.31449	4.90145	1.28829	6.47684
10.2708	6.32464	4.78406	1.32202	6.44968
10.3165	6.41449	4.84493	1.32396	6.44813
10.3621	6.36667	4.91739	1.29472	6.47166
10.4078	6.52319	4.94928	1.31801	6.45291
10.4534	6.68985	4.98551	1.34186	6.43374
10.4991	6.64203	4.8942	1.35712	6.42147
10.5447	6.67246	4.7971	1.39094	6.39428
10.5903	6.8087	4.72029	1.44243	6.35272
10.636	6.87536	4.79855	1.4328	6.36052
10.6816	6.92174	4.83768	1.4308	6.36213
10.7273	6.87391	4.80724	1.42991	6.36285
10.7729	6.73768	4.72319	1.42651	6.3656
10.8186	6.78841	4.74348	1.4311	6.36189
10.8642	6.83333	4.7029	1.45301	6.34415
10.9099	6.82754	4.79565	1.42369	6.36787
10.9555	7.02464	4.81304	1.4595	6.33888
11.0012	6.95507	4.85942	1.43126	6.36176
11.0468	6.97246	4.93188	1.41375	6.3759
11.0925	6.92464	5.02754	1.37734	6.40522
11.1381	6.96232	5.07681	1.3714	6.41
11.1838	7.08696	5.17536	1.36936	6.41163
11.2294	7.42029	5.25652	1.41164	6.3776
11.2751	7.63913	5.27536	1.44808	6.34815
11.3207	7.67246	5.25942	1.4588	6.33945
11.3664	7.73333	5.23913	1.47607	6.3254
11.412	7.71594	5.1913	1.48632	6.31704
11.4577	7.78841	5.15217	1.51167	6.29626
11.5033	7.77246	5.16522	1.50477	6.30193
11.549	7.7029	4.95652	1.55409	6.26115
11.5946	7.71159	5.11449	1.50779	6.29945
11.6403	7.72174	5.18116	1.49035	6.31375
11.6859	7.68841	5.2116	1.47525	6.32607
11.7315	7.58986	5.23478	1.44989	6.34668
11.7772	7.58261	5.25217	1.44371	6.35169
11.8228	7.66377	5.22754	1.46604	6.33357
11.8685	7.54348	5.35362	1.40904	6.37969
11.9141	7.62609	5.38261	1.4168	6.37344
11.9598	7.59275	5.43333	1.39744	6.38904
12.0054	7.52754	5.52898	1.36147	6.41798
12.0511	7.36522	5.2942	1.39119	6.39408
12.0967	7.38406	5.23043	1.41175	6.37751
12.1424	7.29131	5.17391	1.40924	6.37953
12.188	7.2	5.17826	1.39043	6.39469
12.2337	7.18116	5.24927	1.36803	6.4127
12.2793	7.03333	5.2913	1.32922	6.44389
12.325	7.04058	5.18261	1.3585	6.42036
12.3706	6.93043	5.17826	1.33837	6.43654
12.4163	6.92898	5.17536	1.33884	6.43616
12.4619	7.13623	5.22464	1.36588	6.41443
12.5076	7.29855	5.3	1.37709	6.40542
12.5532	7.16377	5.31014	1.34907	6.42794
12.5989	7.14058	5.30145	1.34691	6.42968
12.6445	7.18986	5.3029	1.35584	6.42251
12.6902	7.13623	5.36087	1.33117	6.44233
12.7358	7.23333	5.4029	1.33879	6.43621
12.7815	7.14493	5.50435	1.29805	6.46898
12.8271	7.14348	5.53188	1.29133	6.47439
12.8728	7.14783	5.47681	1.30511	6.46329
12.9184	7.12319	5.5971	1.27266	6.48946
12.964	7.11304	5.54493	1.2828	6.48127
13.0097	7.28261	5.47971	1.32901	6.44406
13.0553	7.19855	5.54927	1.29721	6.46966
13.101	7.20145	5.57536	1.29166	6.47413
13.1466	7.3029	5.54203	1.31773	6.45314
13.1923	7.35507	5.56957	1.32058	6.45084
13.2379	7.36522	5.5058	1.33772	6.43706
13.2836	7.33768	5.51014	1.33167	6.44193
13.3292	7.37971	5.47536	1.3478	6.42896
13.3749	7.3058	5.37246	1.35986	6.41927
13.4205	7.20435	5.48116	1.31438	6.45583
13.4662	7.16957	5.54348	1.29333	6.47278
13.5118	7.27536	5.48261	1.32699	6.44569
13.5575	7.25652	5.49565	1.32041	6.45098
13.6031	7.21884	5.42319	1.33111	6.44238
13.6488	7.14928	5.35072	1.33613	6.43834
13.6944	7.19855	5.46667	1.31681	6.45388
13.7401	7.23478	5.42174	1.3344	6.43973
13.7857	7.33913	5.43478	1.3504	6.42687
13.8314	7.45942	5.41159	1.37841	6.40435
13.877	7.5029	5.32754	1.40832	6.38027
13.9227	7.38841	5.27391	1.40093	6.38623
13.9683	7.2942	5.2942	1.37777	6.40487
14.014	7.3029	5.24348	1.39276	6.39281
14.0596	7.25797	5.31739	1.36495	6.41518
14.1052	7.36522	5.18695	1.41995	6.3709
14.1509	7.48406	5.08985	1.47039	6.33003
14.1965	7.57681	5.08695	1.48946	6.31447
14.2422	7.64493	5.05652	1.51189	6.29608
14.2878	7.59565	5.06087	1.50086	6.30514
14.3335	7.72319	5.09855	1.51478	6.29371
14.3791	7.77971	5.13768	1.51425	6.29415
14.4248	7.84638	5.16522	1.51908	6.29017
14.4704	7.92319	5.19855	1.52411	6.28601
14.5161	7.84348	5.25942	1.49132	6.31295
14.5617	7.77826	5.27826	1.47364	6.32738
14.6074	7.85072	5.27681	1.48778	6.31585
14.653	7.87536	5.3942	1.45997	6.3385
14.6987	7.7	5.38696	1.42938	6.36328
14.7443	7.64638	5.35652	1.42749	6.36481
14.79	7.48986	5.36232	1.39676	6.38959
14.8356	7.46522	5.31015	1.40584	6.38228
14.8813	7.36956	5.28406	1.39468	6.39127
14.9269	7.32609	5.28406	1.38645	6.39789
14.9726	7.38986	5.2087	1.41875	6.37186
15.0182	7.26377	5.25218	1.383	6.40066
15.0639	7.04928	5.31015	1.32751	6.44527
15.1095	6.99275	5.22609	1.33805	6.4368
15.1552	7.12899	5.3087	1.34289	6.43291
15.2008	7.16957	5.31884	1.34796	6.42884
15.2464	7.31015	5.24928	1.3926	6.39294
15.2921	7.38696	5.33188	1.38543	6.39871
15.3377	7.53334	5.34493	1.40944	6.37938
15.3834	7.62029	5.25362	1.45048	6.3462
15.429	7.55797	5.20725	1.45143	6.34543
15.4747	7.54783	5.14493	1.46704	6.33275
15.5203	7.52609	5.04927	1.49053	6.3136
15.566	7.51739	5.06956	1.48285	6.31987
15.6116	7.37246	4.99275	1.47663	6.32494
15.6573	7.2942	5.02029	1.45294	6.3442
15.7029	7.09855	5.14783	1.37894	6.40393
15.7486	7.14493	5.02319	1.42239	6.36893
15.7942	7.16087	4.93044	1.45238	6.34466
15.8399	7.11594	4.93478	1.442	6.35307
15.8855	7.10435	4.92899	1.44134	6.35361
15.9312	7.17536	5.08551	1.41094	6.37816
15.9768	7.31449	5.26377	1.38959	6.39536
16.0225	7.34348	5.22464	1.40555	6.38251
16.0681	7.3942	5.26522	1.40435	6.38348
16.1138	7.5058	5.2058	1.44182	6.35322
16.1594	7.66812	5.1087	1.50099	6.30503
16.2051	7.51159	5.2	1.44454	6.35102
16.2507	7.41449	5.32174	1.39325	6.39242
16.2964	7.37681	5.39276	1.36791	6.4128
16.342	7.57536	5.34928	1.41615	6.37396
16.3877	7.60145	5.3029	1.43345	6.35999
16.4333	7.55507	5.13333	1.47177	6.32891
16.4789	7.50145	5.12464	1.4638	6.33539
16.5246	7.44203	5.13188	1.45016	6.34646
16.5702	7.39565	5.23188	1.41357	6.37604
16.6159	7.41739	5.16377	1.43643	6.35758
16.6615	7.55072	5.15073	1.46595	6.33364
16.7072	7.61014	5.22319	1.45699	6.34092
16.7528	7.54638	5.23188	1.44238	6.35276
16.7985	7.43623	5.26957	1.41117	6.37798
16.8441	7.2942	5.17971	1.40823	6.38035
16.8898	7.29855	5.28406	1.38124	6.40208
16.9354	7.34493	5.31739	1.3813	6.40203
16.9811	7.43913	5.38116	1.38244	6.40112
17.0267	7.42898	5.2029	1.42785	6.36451
17.0724	7.3	5.23044	1.39568	6.39046
17.118	7.33478	5.24203	1.39923	6.3876
17.1637	7.26522	5.12464	1.4177	6.37271
17.2093	7.23333	5.11304	1.41468	6.37515
17.255	7.26522	5.20435	1.39599	6.39021
17.3006	7.23913	5.35797	1.3511	6.42631
17.3463	7.15942	5.37826	1.33118	6.44232
17.3919	6.9913	5.33043	1.31158	6.45808
17.4376	6.85217	5.16232	1.32734	6.44541
17.4832	6.72609	5.24928	1.28134	6.48245
17.5289	6.75362	5.21015	1.29624	6.47043
17.5745	6.66377	5.26087	1.26667	6.4943
17.6201	6.7942	5.23913	1.29682	6.46997
17.6658	6.85217	5.21449	1.31406	6.45609
17.7114	6.78406	5.14638	1.31822	6.45274
17.7571	6.92174	5.13044	1.34915	6.42788
17.8027	6.98696	5.06667	1.379	6.40388
17.8484	7.16812	5.11015	1.40272	6.38479
17.894	7.28985	5.2087	1.39955	6.38734
17.9397	7.4058	5.27246	1.40462	6.38326
17.9853	7.54638	5.35507	1.4092	6.37957
18.031	7.54348	5.33623	1.41363	6.37599
18.0766	7.41449	5.42174	1.36755	6.41309
18.1223	7.37246	5.37391	1.3719	6.40959
18.1679	7.45217	5.4058	1.37855	6.40424
18.2136	7.4971	5.34638	1.40228	6.38515
18.2592	7.56232	5.31739	1.42219	6.36909
18.3049	7.55942	5.23913	1.44288	6.35236
18.3505	7.52899	5.26667	1.42955	6.36314
18.3962	7.53913	5.24493	1.43741	6.35678
18.4418	7.56522	5.24058	1.44358	6.35179
18.4875	7.60725	5.21739	1.45806	6.34005
18.5331	7.57246	5.13044	1.47599	6.32547
18.5788	7.70145	5.18406	1.4856	6.31763
18.6244	7.65362	5.12464	1.4935	6.31117
18.6701	7.7	5.03478	1.52936	6.28168
18.7157	7.51159	5.21884	1.43932	6.35524
18.7613	7.35652	5.25652	1.3995	6.38738
18.807	7.31594	5.20725	1.40495	6.38299
18.8526	7.28406	5.25942	1.38495	6.39909
18.8983	7.26522	5.29855	1.37117	6.41018
18.9439	7.22899	5.38986	1.34122	6.43425
18.9896	7.28551	5.43768	1.33982	6.43538
19.0352	7.23913	5.54058	1.30657	6.46212
19.0809	7.10869	5.6116	1.26679	6.4942
19.1265	6.95797	5.7058	1.21946	6.53262
19.1722	7.1	5.57391	1.27379	6.48854
19.2178	7.18261	5.57391	1.28861	6.47658
19.2635	7.16087	5.69131	1.25821	6.50114
19.3091	7.17536	5.56957	1.28832	6.47682
19.3548	7.01449	5.46667	1.28314	6.481
19.4004	7.04638	5.32319	1.32371	6.44832
19.4461	7.01884	5.43623	1.29112	6.47456
19.4917	6.97246	5.26956	1.32316	6.44877
19.5374	7.25652	5.16812	1.40409	6.38368
19.583	7.44058	5.25217	1.41667	6.37355
19.6287	7.4116	5.28696	1.40186	6.38548
19.6743	7.30725	5.33043	1.37085	6.41043
19.72	7.25652	5.27681	1.37517	6.40696
19.7656	7.23913	5.32609	1.35918	6.41981
19.8113	7.27102	5.35217	1.35852	6.42035
19.8569	7.24928	5.4	1.34246	6.43326
19.9026	7.35073	5.28116	1.39188	6.39352
19.9482	7.41884	5.37826	1.37941	6.40355
19.9938	7.26522	5.5	1.32095	6.45055
20.0395	7.22029	5.39275	1.33889	6.43613
20.0851	7.26667	5.33768	1.36139	6.41804
20.1308	7.31015	5.26377	1.38877	6.39602
20.1764	7.3	5.21304	1.40033	6.38671
20.2221	7.32029	5.17681	1.41405	6.37565
20.2677	7.3058	5.18696	1.40849	6.38014
20.3134	7.27247	5.06956	1.43453	6.35911
20.359	7.12754	5.11449	1.3936	6.39214
20.4047	7.26522	5.02609	1.4455	6.35024
20.4503	7.29275	5.01304	1.45476	6.34273
20.496	7.12319	5.0971	1.3975	6.389
20.5416	7.21884	5.17681	1.39446	6.39144
20.5873	7.19565	5.25507	1.36928	6.4117
20.6329	7.42319	5.3942	1.37614	6.40618
20.6786	7.50435	5.40435	1.38858	6.39618
20.7242	7.48116	5.33478	1.40234	6.3851
20.7699	7.43768	5.45797	1.36272	6.41697
20.8155	7.44203	5.37681	1.3841	6.39978
20.8612	7.29855	5.43333	1.34329	6.43259
20.9068	7.21304	5.33478	1.35208	6.42552
20.9525	7.27681	5.23623	1.3897	6.39527
20.9981	7.17391	5.07826	1.41267	6.37677
21.0438	7.29565	5.13189	1.42163	6.36954
21.0894	7.33768	5.16232	1.42139	6.36973
21.135	7.4087	5.23044	1.41646	6.37371
21.1807	7.44783	5.25942	1.41609	6.37401
21.2263	7.54203	5.31884	1.41798	6.37248
21.272	7.64493	5.42174	1.41005	6.37888
21.3176	7.6058	5.32029	1.42958	6.36312
21.3633	7.71594	5.37102	1.43659	6.35745
21.4089	7.64203	5.38116	1.42015	6.37074
21.4546	7.65362	5.45652	1.40266	6.38484
21.5002	7.6942	5.28116	1.45692	6.34098
21.5459	7.48406	5.08696	1.47123	6.32935
21.5915	7.46957	5.06087	1.47595	6.3255
21.6372	7.50435	5.13044	1.46271	6.33627
21.6828	7.44348	5.17391	1.43866	6.35578
21.7285	7.43913	5.24203	1.41913	6.37156
21.7741	7.33913	5.23623	1.40161	6.38569
21.8198	7.2	5.24927	1.37162	6.40982
21.8654	7.30435	5.25507	1.38996	6.39506
21.9111	7.37681	5.24058	1.40763	6.38083
21.9567	7.25942	5.33768	1.36003	6.41913
22.0024	7.27971	5.46957	1.33095	6.44251
22.048	7.22464	5.53333	1.30566	6.46285
22.0937	7.12319	5.48261	1.29923	6.46802
22.1393	7.15362	5.31884	1.34496	6.43125
22.185	7.15942	5.25073	1.36351	6.41634
22.2306	7.41304	5.24058	1.41455	6.37526
22.2762	7.38841	5.21015	1.41808	6.3724
22.3219	7.28696	5.17826	1.40722	6.38116
22.3675	7.18261	5.17101	1.38901	6.39583
22.4132	7.23043	5.21449	1.3866	6.39777
22.4588	7.12899	5.14058	1.38681	6.3976
22.5045	7.01015	5.11014	1.37181	6.40966
22.5501	7.06377	5.18985	1.36107	6.4183
22.5958	7.01304	5.2058	1.34716	6.42948
22.6414	7.01015	5.11014	1.37181	6.40966
22.6871	6.94203	5.25507	1.32102	6.4505
22.7327	7.21739	5.34348	1.35069	6.42664
22.7784	7.36377	5.40869	1.36147	6.41798
22.824	7.33188	5.4058	1.3563	6.42213
22.8697	7.30435	5.40869	1.35048	6.42681
22.9153	7.46377	5.46522	1.36569	6.41459
22.961	7.49855	5.36812	1.39687	6.3895
23.0066	7.56377	5.31884	1.42207	6.36918
23.0523	7.62609	5.3971	1.413	6.37651
23.0979	7.65217	5.41884	1.41214	6.37719
23.1436	7.64493	5.31159	1.43929	6.35527
23.1892	7.42174	5.34203	1.38931	6.39559
23.2349	7.35942	5.28696	1.392	6.39343
23.2805	7.36956	5.3029	1.38972	6.39525
23.3262	7.44203	5.23768	1.42086	6.37016
23.3718	7.42609	5.21015	1.42531	6.36657
23.4175	7.45072	5.2913	1.40811	6.38045
23.4631	7.29855	5.34203	1.36625	6.41413
23.5087	7.43043	5.24058	1.41787	6.37258
23.5544	7.32898	5.1942	1.41099	6.37812
23.6	7.24203	5.25942	1.37696	6.40552
23.6457	7.28986	5.19275	1.40385	6.38388
23.6913	7.35507	5.24927	1.40116	6.38605
23.737	7.35217	5.32898	1.37966	6.40335
23.7826	7.34927	5.34927	1.37388	6.408
23.8283	7.29275	5.27391	1.3828	6.40083
23.8739	7.2029	5.22029	1.37979	6.40325
23.9196	7.23188	5.14638	1.40524	6.38276
23.9652	7.02029	5.18841	1.35307	6.42473
24.0109	7.1087	5.31884	1.33651	6.43804
24.0565	7.07101	5.37826	1.31474	6.45554
24.1022	7.06522	5.3913	1.31048	6.45897
24.1478	7.03043	5.42029	1.29706	6.46978
24.1935	7.11159	5.36812	1.32478	6.44746
24.2391	7.01014	5.41884	1.29366	6.47251
24.2848	7.04203	5.46957	1.28749	6.47749
24.3304	7.07681	5.43478	1.30213	6.46569
24.3761	6.9913	5.31739	1.3148	6.45549
24.4217	6.99275	5.29855	1.31975	6.45151
24.4674	6.96087	5.18116	1.3435	6.43242
24.513	6.97536	5.13333	1.35884	6.42009
24.5587	6.93768	5.09131	1.36265	6.41703
24.6043	6.94203	5.0116	1.38519	6.3989
24.6499	7	5	1.4	6.38698
24.6956	6.92464	4.97536	1.39179	6.39359
24.7412	6.93333	4.8942	1.41664	6.37357
24.7869	7.04638	4.9942	1.41091	6.37819
24.8325	7.17681	5.14058	1.39611	6.39011
24.8782	7.21014	5.20435	1.38541	6.39873
24.9238	7.08696	5.21014	1.36022	6.41898
24.9695	6.96232	5.16377	1.3483	6.42856
25.0151	6.98116	5.17246	1.34968	6.42745
25.0608	6.86956	5.3	1.29614	6.47051
25.1064	6.74203	5.28261	1.27627	6.48654
25.1521	6.8942	5.14203	1.34076	6.43462
25.1977	6.97391	5.13478	1.35817	6.42063
25.2434	6.81884	5.03768	1.35357	6.42433
25.289	6.70145	5.03333	1.33141	6.44213
25.3347	6.59855	5.0087	1.31742	6.45339
25.3803	6.6116	4.95942	1.33314	6.44075
25.426	6.82174	4.87101	1.40048	6.3866
25.4716	6.82899	4.74638	1.43878	6.35568
25.5173	6.65362	4.67681	1.42268	6.36869
25.5629	6.66957	4.62754	1.44128	6.35366
25.6086	6.56667	4.72029	1.39116	6.3941
25.6542	6.2116	4.75507	1.30631	6.46233
25.6999	6.12464	4.74928	1.28959	6.47579
25.7455	5.96377	4.62029	1.29078	6.47484
25.7911	5.92609	4.43333	1.33671	6.43788
25.8368	5.87246	4.42319	1.32765	6.44516
25.8824	5.55218	4.42319	1.25524	6.50354
25.9281	5.33188	4.41015	1.209	6.54115
25.9737	5.24058	4.14928	1.26301	6.49726
26.0194	4.90725	4.06667	1.2067	6.54304
26.065	4.66232	3.89275	1.19769	6.55041
26.1107	4.70435	3.7116	1.26747	6.49365
26.1563	4.45218	3.55797	1.25132	6.50672
26.202	4.35362	3.37536	1.28982	6.47561
26.2476	4.14638	3.25652	1.27325	6.48898
26.2933	3.84783	3.06957	1.25354	6.50492
26.3389	3.67101	2.91449	1.25957	6.50004
26.3846	3.42464	2.76087	1.24042	6.51556
26.4302	3.21014	2.66377	1.20511	6.54433
26.4759	3.04493	2.45217	1.24172	6.5145
26.5215	2.80435	2.32029	1.20862	6.54147
26.5672	2.51449	2.22029	1.13251	6.60439
26.6128	2.34782	2.1	1.11801	6.61656
26.6585	2.15652	2.07971	1.03693	6.68616
26.7041	1.96232	2.01304	0.974801	6.74173
26.7498	1.86956	2.02029	0.925393	6.78773
26.7954	1.70435	1.96812	0.865978	6.84572
26.8411	1.57246	1.88551	0.833973	6.87843
26.8867	1.51594	1.87246	0.809597	6.90415
26.9324	1.38986	1.88261	0.73826	6.98426
26.978	1.33188	1.84493	0.721917	7.00381
27.0236	1.22464	1.7971	0.681451	7.05458
27.0693	1.18116	1.7913	0.659384	7.08387
27.1149	1.08985	1.78841	0.609399	7.15539
27.1606	1.02899	1.81449	0.567092	7.22291
27.2062	0.926087	1.72899	0.535624	7.27855
27.2519	0.876811	1.68406	0.520653	7.30702
27.2975	0.862319	1.63044	0.528889	7.29118
27.3432	0.82029	1.57536	0.520699	7.30693
27.3888	0.798551	1.56957	0.508772	7.33067
27.4345	0.78116	1.52609	0.511871	7.32441
27.4801	0.727537	1.4971	0.485964	7.37912
27.5258	0.678262	1.47536	0.459726	7.44078
27.5714	0.675363	1.41014	0.478932	7.39496
27.6171	0.659421	1.35507	0.486632	7.37763
27.6627	0.666667	1.31739	0.506051	7.33623
27.7084	0.685508	1.3	0.527315	7.29418
27.754	0.643479	1.3029	0.493883	7.36181
27.7997	0.639131	1.34782	0.474195	7.4059
27.8453	0.643479	1.34927	0.476908	7.39961
27.891	0.624638	1.41594	0.441147	7.48924
27.9366	0.604348	1.46232	0.413281	7.57173
27.9823	0.627536	1.44927	0.433	7.51201
28.0279	0.67971	1.5058	0.451396	7.46195
28.0736	0.71884	1.51739	0.473734	7.40698
28.1192	0.71884	1.55652	0.461825	7.43557
28.1648	0.67826	1.52319	0.445289	7.47804
28.2105	0.692752	1.63333	0.424134	7.538
28.2561	0.699998	1.56522	0.447221	7.4729
28.3018	0.669563	1.51739	0.441259	7.48894
28.3474	0.668114	1.51449	0.441147	7.48924
28.3931	0.71594	1.53043	0.467802	7.42103
28.4387	0.69565	1.51015	0.460651	7.43848
28.4844	0.665215	1.5	0.443477	7.48291
28.53	0.613041	1.52754	0.401327	7.61172
28.5757	0.605795	1.51594	0.399616	7.61772
28.6213	0.621737	1.50724	0.412499	7.57425
28.667	0.611592	1.40145	0.4364	7.50238
28.7126	0.598549	1.46956	0.407297	7.59135
28.7583	0.592752	1.43768	0.412298	7.5749
28.8039	0.569563	1.42898	0.398579	7.62139
28.8496	0.568114	1.41304	0.40205	7.60921
28.8952	0.568114	1.4913	0.380951	7.68839
28.9409	0.560868	1.44927	0.386999	7.66435
28.9865	0.571013	1.39855	0.40829	7.58804
29.0322	0.614491	1.3942	0.440747	7.49033
29.0778	0.607245	1.42174	0.427114	7.52911
29.1235	0.624637	1.47101	0.42463	7.53651
29.1691	0.623188	1.39855	0.445595	7.47722
29.2148	0.626087	1.41594	0.44217	7.48645
29.2604	0.630435	1.38841	0.454071	7.45506
29.306	0.675363	1.35072	0.5	7.3488
29.3517	0.676813	1.32029	0.512624	7.32289
29.3973	0.669567	1.36812	0.489408	7.37152
29.443	0.682611	1.33913	0.509742	7.32871
29.4886	0.679712	1.33478	0.50923	7.32974
29.5343	0.688408	1.34493	0.511855	7.32444
29.5799	0.685509	1.35217	0.506968	7.33435
29.6256	0.655074	1.37246	0.477298	7.39871
29.6712	0.673914	1.38696	0.485894	7.37927
29.7169	0.671016	1.42464	0.471008	7.41339
29.7625	0.605798	1.45942	0.415095	7.56593
29.8082	0.595653	1.41594	0.420676	7.5485
29.8538	0.627537	1.38841	0.451983	7.46043
29.8995	0.64058	1.44203	0.444221	7.48091
29.9451	0.657972	1.48696	0.442496	7.48557
29.9908	0.650725	1.48261	0.438905	7.49541
30.0364	0.639131	1.45942	0.437935	7.4981
30.0821	0.676812	1.47681	0.458292	7.44436
30.1277	0.697102	1.47971	0.471107	7.41316
30.1734	0.684058	1.42029	0.481632	7.38882
30.219	0.666667	1.4	0.47619	7.40126
30.2647	0.67971	1.3971	0.486514	7.37789
30.3103	0.681159	1.41884	0.480081	7.39234
30.356	0.660869	1.39855	0.472538	7.40978
30.4016	0.610144	1.28406	0.475168	7.40363
30.4473	0.588405	1.27971	0.459795	7.44061
30.4929	0.628985	1.35942	0.462686	7.43345
30.5385	0.607246	1.33478	0.45494	7.45284
30.5842	0.595652	1.30725	0.455654	7.45102
30.6298	0.653623	1.31739	0.496149	7.35695
30.6755	0.665217	1.36522	0.487261	7.37624
30.7211	0.671014	1.34638	0.498385	7.35221
30.7668	0.614492	1.33913	0.458873	7.44291
30.8124	0.607246	1.35218	0.449088	7.46797
30.8581	0.585507	1.41015	0.41521	7.56557
30.9037	0.602898	1.37536	0.438355	7.49693
30.9494	0.579709	1.28841	0.449942	7.46574
30.995	0.607245	1.30435	0.465554	7.42645
31.0407	0.598549	1.36232	0.43936	7.49415
31.0863	0.552172	1.38986	0.397287	7.626
31.132	0.557969	1.33189	0.418932	7.55389
31.1776	0.524636	1.38261	0.379453	7.69453
31.2233	0.531883	1.37971	0.385503	7.67019
31.2689	0.527535	1.37102	0.384777	7.67304
31.3146	0.524636	1.33623	0.392623	7.64302
31.3602	0.511593	1.36957	0.373544	7.71955
31.4059	0.527535	1.37391	0.383965	7.67626
31.4515	0.49855	1.38406	0.360209	7.78131
31.4972	0.533333	1.34203	0.397408	7.62557
31.5428	0.565217	1.35217	0.418006	7.55677
31.5885	0.578261	1.3913	0.415625	7.56425
31.6341	0.624638	1.39855	0.446632	7.47446
31.6797	0.626087	1.40145	0.446742	7.47417
31.7254	0.636232	1.43478	0.443434	7.48303
31.771	0.711595	1.48116	0.480431	7.39154
31.8167	0.736233	1.47536	0.499018	7.35087
31.8623	0.714494	1.43913	0.496476	7.35626
31.908	0.705798	1.49855	0.470987	7.41344
31.9536	0.689856	1.56522	0.440741	7.49035
31.9993	0.691306	1.54493	0.447468	7.47224
32.0449	0.705799	1.47536	0.47839	7.3962
32.0906	0.675364	1.43768	0.469759	7.41635
32.1362	0.717393	1.44928	0.495001	7.35941
32.1819	0.700002	1.42464	0.491354	7.36728
32.2275	0.656523	1.36522	0.480892	7.3905
32.2732	0.628986	1.3971	0.450207	7.46505
32.3188	0.597102	1.42754	0.418274	7.55593
32.3645	0.613044	1.37971	0.444328	7.48062
32.4101	0.643479	1.3	0.494983	7.35945
32.4558	0.615942	1.31305	0.469094	7.41794
32.5014	0.597101	1.33768	0.44637	7.47516
32.5471	0.595652	1.36377	0.436769	7.50135
32.5927	0.560869	1.30435	0.429999	7.52066
32.6384	0.59855	1.34783	0.444085	7.48127
32.684	0.594203	1.4	0.424431	7.5371
32.7297	0.615943	1.3942	0.441789	7.48749
32.7753	0.637682	1.45073	0.439561	7.4936
32.8209	0.655073	1.47681	0.443572	7.48265
32.8666	0.615942	1.5058	0.409047	7.58553
32.9122	0.611595	1.43623	0.425833	7.53291
32.9579	0.597102	1.40145	0.42606	7.53224
33.0035	0.611595	1.43913	0.424975	7.53547
33.0492	0.611595	1.50145	0.407336	7.59122
33.0948	0.584059	1.43043	0.408309	7.58798
33.1405	0.562319	1.40725	0.399588	7.61782
33.1861	0.531884	1.38116	0.385099	7.67177
33.2318	0.524638	1.33768	0.392199	7.64459
33.2774	0.50145	1.29855	0.386161	7.66761
33.3231	0.488407	1.31739	0.370738	7.7319
33.3687	0.508696	1.44348	0.35241	7.82155
33.4144	0.531885	1.49275	0.356311	7.80099
33.46	0.557972	1.4058	0.396908	7.62736
33.5057	0.546378	1.36087	0.401492	7.61115
33.5513	0.566668	1.37536	0.412013	7.57582
33.597	0.589857	1.4029	0.420456	7.54918
33.6426	0.608697	1.47536	0.412575	7.57401
33.6883	0.631885	1.44348	0.437752	7.49861
33.7339	0.673914	1.41014	0.477904	7.39731
33.7796	0.668117	1.37101	0.487316	7.37612
33.8252	0.652175	1.29855	0.502233	7.34413
33.8709	0.634783	1.34783	0.470968	7.41348
33.9165	0.594203	1.40725	0.422245	7.54371
33.9622	0.634783	1.38116	0.459601	7.44109
34.0078	0.617391	1.38551	0.445606	7.47719
34.0534	0.597101	1.39275	0.428719	7.52439
34.0991	0.62029	1.31884	0.470329	7.415
34.1447	0.60145	1.34203	0.448164	7.4704
34.1904	0.589856	1.3971	0.422199	7.54385
34.236	0.584058	1.43478	0.40707	7.59211
34.2817	0.571015	1.43913	0.396777	7.62783
34.3273	0.555073	1.38551	0.400627	7.61417
34.373	0.566667	1.33768	0.423619	7.53955
34.4186	0.546377	1.34783	0.405376	7.59781
34.4643	0.566667	1.36957	0.413757	7.5702
34.5099	0.597102	1.35507	0.440642	7.49062
34.5556	0.611595	1.35942	0.449894	7.46586
34.6012	0.617392	1.34928	0.457573	7.44617
34.6469	0.578261	1.33044	0.434641	7.50734
34.6925	0.613044	1.3087	0.468439	7.4195
34.7382	0.62029	1.30725	0.474501	7.40519
34.7838	0.644928	1.2971	0.497207	7.3547
34.8295	0.675363	1.35652	0.497863	7.35331
34.8751	0.649276	1.34783	0.481721	7.38862
34.9208	0.624638	1.34203	0.465443	7.42672
34.9664	0.602899	1.31884	0.457143	7.44725
35.0121	0.547826	1.33478	0.410423	7.581
35.0577	0.546376	1.32899	0.411122	7.57872
35.1034	0.589854	1.30725	0.451218	7.46241
35.149	0.55797	1.36087	0.41001	7.58236

## Sheet: 2c
Measured pH for the individual condensates
Condensate-pH
5.95431
6.11436
6.09493
6.1751
6.24673
6.24103
6.39204
6.55196
6.26818
6.23815
6.35559
6.25273
6.07995
6.24268
6.15714
6.14511
6.1044
6.21473
6.08345
6.42603
6.29751
6.16023
6.05032
6.04908
6.2088
6.0347
6.31582
6.33111
6.0139
6.1941
6.1341
5.82152
6.18276
6.19669
6.15826
6.298
5.88771
6.43821
6.21701
5.71188
5.9809
5.93006
5.0557
4.04509
6.14288
5.14367
5.83641
6.07975
5.79978
6.20099
6.14975
5.9009
6.05215
6.14534
6.28705
6.26199
6.30681
5.97571
6.37006
6.16156
6.01837
6.233
5.99402
6.29558
6.37253
6.3074
6.11036
6.14963
6.05304
6.20303
6.09616
6.1134
6.1521
6.37343
6.22948
6.1879
6.07892
6.29189
6.00763
6.13454
6.13484
6.32572
6.18373
6.34703
6.15439
6.08752
6.2114
6.03996
6.14794
5.98495
5.93818
6.24174
6.03578
6.01714
6.01367
6.13716
6.16528
5.98288
6.09113
6.04591
5.95055
5.96057
5.94422
5.87528
5.9849
5.17874
6.11172
5.91845
5.84294
5.93824
5.97736
5.88964
6.12834
5.98542
6.06446
6.17053
6.37606
6.11841
6.07266
6.13881
6.16864
6.07968
6.00307
6.1029
6.22478
6.06197
6.10984
6.00735
6.13719
5.90216
5.92442
6.28296
5.34799

## Sheet: 2d
pH	q	q2
0	0.119761	0.0143427
0.014014	0.119761	0.0143426
0.028028	0.11976	0.0143425
0.042042	0.11976	0.0143425
0.0560561	0.11976	0.0143424
0.0700701	0.119759	0.0143423
0.0840841	0.119759	0.0143422
0.0980981	0.119759	0.0143422
0.112112	0.119758	0.0143421
0.126126	0.119758	0.014342
0.14014	0.119758	0.0143419
0.154154	0.119757	0.0143418
0.168168	0.119757	0.0143417
0.182182	0.119756	0.0143416
0.196196	0.119756	0.0143415
0.21021	0.119756	0.0143414
0.224224	0.119755	0.0143413
0.238238	0.119755	0.0143412
0.252252	0.119754	0.0143411
0.266266	0.119754	0.014341
0.28028	0.119753	0.0143409
0.294294	0.119753	0.0143407
0.308308	0.119752	0.0143406
0.322322	0.119752	0.0143405
0.336336	0.119751	0.0143403
0.35035	0.119751	0.0143402
0.364364	0.11975	0.01434
0.378378	0.119749	0.0143399
0.392392	0.119749	0.0143397
0.406406	0.119748	0.0143396
0.42042	0.119747	0.0143394
0.434434	0.119747	0.0143392
0.448448	0.119746	0.0143391
0.462462	0.119745	0.0143389
0.476476	0.119744	0.0143387
0.49049	0.119743	0.0143385
0.504505	0.119743	0.0143383
0.518519	0.119742	0.0143381
0.532533	0.119741	0.0143379
0.546547	0.11974	0.0143376
0.560561	0.119739	0.0143374
0.574575	0.119738	0.0143372
0.588589	0.119737	0.0143369
0.602603	0.119736	0.0143367
0.616617	0.119735	0.0143364
0.630631	0.119734	0.0143362
0.644645	0.119733	0.0143359
0.658659	0.119731	0.0143356
0.672673	0.11973	0.0143353
0.686687	0.119729	0.014335
0.700701	0.119727	0.0143347
0.714715	0.119726	0.0143343
0.728729	0.119725	0.014334
0.742743	0.119723	0.0143337
0.756757	0.119722	0.0143333
0.770771	0.11972	0.0143329
0.784785	0.119719	0.0143325
0.798799	0.119717	0.0143321
0.812813	0.119715	0.0143317
0.826827	0.119713	0.0143313
0.840841	0.119712	0.0143309
0.854855	0.11971	0.0143304
0.868869	0.119708	0.01433
0.882883	0.119706	0.0143295
0.896897	0.119704	0.014329
0.910911	0.119702	0.0143285
0.924925	0.119699	0.0143279
0.938939	0.119697	0.0143274
0.952953	0.119695	0.0143268
0.966967	0.119692	0.0143262
0.980981	0.11969	0.0143256
0.994995	0.119687	0.014325
1.00901	0.119684	0.0143244
1.02302	0.119682	0.0143237
1.03704	0.119679	0.014323
1.05105	0.119676	0.0143223
1.06507	0.119673	0.0143216
1.07908	0.11967	0.0143208
1.09309	0.119666	0.01432
1.10711	0.119663	0.0143192
1.12112	0.11966	0.0143184
1.13514	0.119656	0.0143175
1.14915	0.119652	0.0143167
1.16316	0.119648	0.0143157
1.17718	0.119644	0.0143148
1.19119	0.11964	0.0143138
1.20521	0.119636	0.0143128
1.21922	0.119632	0.0143118
1.23323	0.119627	0.0143107
1.24725	0.119623	0.0143096
1.26126	0.119618	0.0143084
1.27528	0.119613	0.0143072
1.28929	0.119608	0.014306
1.3033	0.119603	0.0143048
1.31732	0.119597	0.0143035
1.33133	0.119591	0.0143021
1.34535	0.119586	0.0143007
1.35936	0.11958	0.0142993
1.37337	0.119573	0.0142978
1.38739	0.119567	0.0142963
1.4014	0.11956	0.0142947
1.41542	0.119554	0.014293
1.42943	0.119546	0.0142914
1.44344	0.119539	0.0142896
1.45746	0.119532	0.0142878
1.47147	0.119524	0.014286
1.48549	0.119516	0.014284
1.4995	0.119508	0.0142821
1.51351	0.119499	0.01428
1.52753	0.11949	0.0142779
1.54154	0.119481	0.0142757
1.55556	0.119472	0.0142735
1.56957	0.119462	0.0142712
1.58358	0.119452	0.0142688
1.5976	0.119442	0.0142663
1.61161	0.119431	0.0142637
1.62563	0.11942	0.0142611
1.63964	0.119408	0.0142584
1.65365	0.119397	0.0142555
1.66767	0.119384	0.0142526
1.68168	0.119372	0.0142496
1.6957	0.119359	0.0142465
1.70971	0.119345	0.0142433
1.72372	0.119332	0.01424
1.73774	0.119317	0.0142366
1.75175	0.119303	0.0142331
1.76577	0.119287	0.0142295
1.77978	0.119272	0.0142257
1.79379	0.119255	0.0142218
1.80781	0.119239	0.0142178
1.82182	0.119221	0.0142137
1.83584	0.119203	0.0142095
1.84985	0.119185	0.0142051
1.86386	0.119166	0.0142005
1.87788	0.119146	0.0141958
1.89189	0.119126	0.014191
1.90591	0.119105	0.014186
1.91992	0.119083	0.0141809
1.93393	0.119061	0.0141755
1.94795	0.119038	0.01417
1.96196	0.119014	0.0141644
1.97598	0.11899	0.0141585
1.98999	0.118964	0.0141525
2.004	0.118938	0.0141463
2.01802	0.118911	0.0141398
2.03203	0.118883	0.0141332
2.04605	0.118854	0.0141264
2.06006	0.118825	0.0141193
2.07407	0.118794	0.014112
2.08809	0.118762	0.0141045
2.1021	0.11873	0.0140967
2.11612	0.118696	0.0140887
2.13013	0.118661	0.0140804
2.14414	0.118625	0.0140719
2.15816	0.118588	0.0140631
2.17217	0.11855	0.014054
2.18619	0.11851	0.0140447
2.2002	0.118469	0.014035
2.21421	0.118427	0.014025
2.22823	0.118384	0.0140147
2.24224	0.118339	0.0140041
2.25626	0.118293	0.0139932
2.27027	0.118245	0.0139819
2.28428	0.118196	0.0139703
2.2983	0.118145	0.0139583
2.31231	0.118093	0.0139459
2.32633	0.118039	0.0139331
2.34034	0.117983	0.0139199
2.35435	0.117925	0.0139064
2.36837	0.117866	0.0138924
2.38238	0.117805	0.0138779
2.3964	0.117741	0.013863
2.41041	0.117676	0.0138477
2.42442	0.117609	0.0138319
2.43844	0.11754	0.0138156
2.45245	0.117468	0.0137988
2.46647	0.117394	0.0137814
2.48048	0.117318	0.0137636
2.49449	0.11724	0.0137452
2.50851	0.117159	0.0137262
2.52252	0.117076	0.0137067
2.53654	0.11699	0.0136866
2.55055	0.116901	0.0136658
2.56456	0.116809	0.0136444
2.57858	0.116715	0.0136224
2.59259	0.116618	0.0135997
2.60661	0.116518	0.0135764
2.62062	0.116414	0.0135523
2.63463	0.116308	0.0135276
2.64865	0.116198	0.0135021
2.66266	0.116085	0.0134758
2.67668	0.115969	0.0134488
2.69069	0.115849	0.0134209
2.7047	0.115725	0.0133923
2.71872	0.115598	0.0133628
2.73273	0.115466	0.0133324
2.74675	0.115331	0.0133012
2.76076	0.115192	0.0132691
2.77477	0.115048	0.0132361
2.78879	0.1149	0.0132021
2.8028	0.114748	0.0131671
2.81682	0.114591	0.0131312
2.83083	0.11443	0.0130942
2.84484	0.114264	0.0130562
2.85886	0.114093	0.0130171
2.87287	0.113917	0.012977
2.88689	0.113735	0.0129357
2.9009	0.113549	0.0128933
2.91491	0.113357	0.0128498
2.92893	0.113159	0.012805
2.94294	0.112956	0.0127591
2.95696	0.112747	0.0127119
2.97097	0.112532	0.0126634
2.98498	0.112311	0.0126137
2.999	0.112083	0.0125627
3.01301	0.11185	0.0125103
3.02703	0.111609	0.0124566
3.04104	0.111362	0.0124015
3.05506	0.111108	0.012345
3.06907	0.110847	0.0122871
3.08308	0.110579	0.0122277
3.0971	0.110303	0.0121668
3.11111	0.11002	0.0121044
3.12513	0.109729	0.0120405
3.13914	0.109431	0.0119751
3.15315	0.109124	0.0119081
3.16717	0.108809	0.0118395
3.18118	0.108486	0.0117692
3.1952	0.108155	0.0116974
3.20921	0.107814	0.0116239
3.22322	0.107465	0.0115488
3.23724	0.107107	0.011472
3.25125	0.10674	0.0113934
3.26527	0.106364	0.0113132
3.27928	0.105978	0.0112312
3.29329	0.105582	0.0111475
3.30731	0.105176	0.0110621
3.32132	0.104761	0.0109749
3.33534	0.104336	0.0108859
3.34935	0.1039	0.0107952
3.36336	0.103454	0.0107027
3.37738	0.102997	0.0106084
3.39139	0.10253	0.0105123
3.40541	0.102051	0.0104145
3.41942	0.101562	0.0103149
3.43343	0.101062	0.0102135
3.44745	0.10055	0.0101103
3.46146	0.100027	0.0100054
3.47548	0.0994928	0.00989881
3.48949	0.0989467	0.00979045
3.5035	0.0983889	0.00968038
3.51752	0.0978194	0.00956863
3.53153	0.0972379	0.00945521
3.54555	0.0966445	0.00934015
3.55956	0.096039	0.00922348
3.57357	0.0954213	0.00910523
3.58759	0.0947915	0.00898543
3.6016	0.0941494	0.00886412
3.61562	0.0934951	0.00874133
3.62963	0.0928284	0.00861712
3.64364	0.0921494	0.00849151
3.65766	0.091458	0.00836457
3.67167	0.0907543	0.00823634
3.68569	0.0900382	0.00810688
3.6997	0.0893098	0.00797624
3.71371	0.088569	0.00784448
3.72773	0.087816	0.00771166
3.74174	0.0870508	0.00757785
3.75576	0.0862735	0.00744312
3.76977	0.0854841	0.00730753
3.78378	0.0846827	0.00717116
3.7978	0.0838695	0.00703409
3.81181	0.0830445	0.00689639
3.82583	0.0822079	0.00675814
3.83984	0.0813598	0.00661942
3.85385	0.0805004	0.00648032
3.86787	0.0796299	0.00634092
3.88188	0.0787484	0.00620131
3.8959	0.0778562	0.00606158
3.90991	0.0769534	0.00592182
3.92392	0.0760403	0.00578212
3.93794	0.0751171	0.00564258
3.95195	0.0741841	0.00550328
3.96597	0.0732415	0.00536432
3.97998	0.0722897	0.00522579
3.99399	0.0713288	0.0050878
4.00801	0.0703593	0.00495043
4.02202	0.0693814	0.00481377
4.03604	0.0683954	0.00467793
4.05005	0.0674018	0.004543
4.06406	0.0664008	0.00440906
4.07808	0.0653928	0.00427621
4.09209	0.0643781	0.00414455
4.10611	0.0633573	0.00401415
4.12012	0.0623306	0.0038851
4.13413	0.0612985	0.0037575
4.14815	0.0602613	0.00363142
4.16216	0.0592195	0.00350695
4.17618	0.0581735	0.00338415
4.19019	0.0571237	0.00326312
4.2042	0.0560706	0.00314391
4.21822	0.0550146	0.00302661
4.23223	0.0539562	0.00291127
4.24625	0.0528958	0.00279797
4.26026	0.0518338	0.00268675
4.27427	0.0507708	0.00257767
4.28829	0.0497071	0.0024708
4.3023	0.0486433	0.00236617
4.31632	0.0475798	0.00226384
4.33033	0.046517	0.00216383
4.34434	0.0454554	0.0020662
4.35836	0.0443955	0.00197096
4.37237	0.0433378	0.00187816
4.38639	0.0422826	0.00178781
4.4004	0.0412304	0.00169994
4.41441	0.0401816	0.00161456
4.42843	0.0391368	0.00153169
4.44244	0.0380963	0.00145133
4.45646	0.0370605	0.00137348
4.47047	0.0360299	0.00129816
4.48448	0.0350049	0.00122534
4.4985	0.0339858	0.00115504
4.51251	0.0329731	0.00108723
4.52653	0.0319672	0.0010219
4.54054	0.0309683	0.000959035
4.55455	0.0299769	0.000898614
4.56857	0.0289933	0.000840611
4.58258	0.0280178	0.000784998
4.5966	0.0270508	0.000731746
4.61061	0.0260926	0.000680822
4.62462	0.0251434	0.00063219
4.63864	0.0242035	0.000585811
4.65265	0.0232733	0.000541647
4.66667	0.0223529	0.000499653
4.68068	0.0214427	0.000459787
4.69469	0.0205427	0.000422002
4.70871	0.0196533	0.000386251
4.72272	0.0187746	0.000352485
4.73674	0.0179068	0.000320653
4.75075	0.0170501	0.000290705
4.76476	0.0162046	0.000262588
4.77878	0.0153704	0.00023625
4.79279	0.0145478	0.000211637
4.80681	0.0137367	0.000188696
4.82082	0.0129373	0.000167373
4.83483	0.0121496	0.000147613
4.84885	0.0113738	0.000129363
4.86286	0.0106098	0.000112568
4.87688	0.00985774	9.7175e-05
4.89089	0.0091176	8.31306e-05
4.9049	0.0083894	7.0382e-05
4.91892	0.00767314	5.88771e-05
4.93293	0.0069688	4.85642e-05
4.94695	0.00627636	3.93927e-05
4.96096	0.00559578	3.13127e-05
4.97497	0.00492701	2.42755e-05
4.98899	0.00427	1.82329e-05
5.003	0.00362468	1.31383e-05
5.01702	0.00299097	8.94588e-06
5.03103	0.00236878	5.6111e-06
5.04505	0.00175801	3.09061e-06
5.05906	0.00115857	1.34229e-06
5.07307	0.000570343	3.25291e-07
5.08709	-6.7941e-06	4.61598e-11
5.1011	-0.000572964	3.28288e-07
5.11512	-0.0011283	1.27306e-06
5.12913	-0.00167294	2.79873e-06
5.14314	-0.00220703	4.87098e-06
5.15716	-0.00273072	7.45681e-06
5.17117	-0.00324415	1.05245e-05
5.18519	-0.0037475	1.40437e-05
5.1992	-0.00424091	1.79853e-05
5.21321	-0.00472456	2.23215e-05
5.22723	-0.00519861	2.70255e-05
5.24124	-0.00566323	3.20722e-05
5.25526	-0.0061186	3.74373e-05
5.26927	-0.00656489	4.30978e-05
5.28328	-0.00700227	4.90318e-05
5.2973	-0.00743093	5.52187e-05
5.31131	-0.00785104	6.16388e-05
5.32533	-0.00826277	6.82733e-05
5.33934	-0.00866631	7.51049e-05
5.35335	-0.00906183	8.21168e-05
5.36737	-0.00944951	8.92933e-05
5.38138	-0.00982953	9.66197e-05
5.3954	-0.0102021	0.000104082
5.40941	-0.0105673	0.000111668
5.42342	-0.0109254	0.000119364
5.43744	-0.0112765	0.000127159
5.45145	-0.0116208	0.000135043
5.46547	-0.0119585	0.000143005
5.47948	-0.0122897	0.000151036
5.49349	-0.0126146	0.000159127
5.50751	-0.0129333	0.000167271
5.52152	-0.0132461	0.000175459
5.53554	-0.013553	0.000183684
5.54955	-0.0138542	0.00019194
5.56356	-0.0141499	0.00020022
5.57758	-0.0144402	0.000208519
5.59159	-0.0147252	0.000216832
5.60561	-0.0150051	0.000225154
5.61962	-0.0152801	0.00023348
5.63363	-0.0155501	0.000241806
5.64765	-0.0158154	0.000250128
5.66166	-0.0160761	0.000258442
5.67568	-0.0163324	0.000266746
5.68969	-0.0165842	0.000275035
5.7037	-0.0168317	0.000283308
5.71772	-0.0170751	0.000291561
5.73173	-0.0173145	0.000299791
5.74575	-0.0175499	0.000307998
5.75976	-0.0177814	0.000316177
5.77377	-0.0180091	0.000324328
5.78779	-0.0182332	0.000332448
5.8018	-0.0184536	0.000340536
5.81582	-0.0186705	0.000348589
5.82983	-0.018884	0.000356606
5.84384	-0.0190941	0.000364586
5.85786	-0.0193009	0.000372527
5.87187	-0.0195045	0.000380427
5.88589	-0.019705	0.000388285
5.8999	-0.0199023	0.000396101
5.91391	-0.0200966	0.000403871
5.92793	-0.0202878	0.000411596
5.94194	-0.0204762	0.000419274
5.95596	-0.0206616	0.000426904
5.96997	-0.0208443	0.000434484
5.98398	-0.0210241	0.000442013
5.998	-0.0212012	0.000449491
6.01201	-0.0213756	0.000456916
6.02603	-0.0215473	0.000464287
6.04004	-0.0217164	0.000471602
6.05405	-0.0218829	0.000478862
6.06807	-0.0220469	0.000486064
6.08208	-0.0222083	0.000493208
6.0961	-0.0223672	0.000500293
6.11011	-0.0225237	0.000507317
6.12412	-0.0226777	0.00051428
6.13814	-0.0228294	0.000521181
6.15215	-0.0229787	0.000528019
6.16617	-0.0231256	0.000534792
6.18018	-0.0232702	0.000541501
6.19419	-0.0234125	0.000548144
6.20821	-0.0235525	0.000554721
6.22222	-0.0236903	0.00056123
6.23624	-0.0238259	0.000567672
6.25025	-0.0239592	0.000574045
6.26426	-0.0240904	0.000580348
6.27828	-0.0242195	0.000586582
6.29229	-0.0243464	0.000592746
6.30631	-0.0244712	0.000598838
6.32032	-0.0245939	0.00060486
6.33433	-0.0247146	0.00061081
6.34835	-0.0248332	0.000616687
6.36236	-0.0249498	0.000622493
6.37638	-0.0250644	0.000628226
6.39039	-0.0251771	0.000633886
6.4044	-0.0252878	0.000639474
6.41842	-0.0253966	0.000644989
6.43243	-0.0255035	0.000650431
6.44645	-0.0256086	0.0006558
6.46046	-0.0257118	0.000661096
6.47447	-0.0258132	0.00066632
6.48849	-0.0259128	0.000671472
6.5025	-0.0260106	0.000676551
6.51652	-0.0261067	0.000681559
6.53053	-0.026201	0.000686495
6.54454	-0.0262937	0.00069136
6.55856	-0.0263847	0.000696154
6.57257	-0.0264741	0.000700878
6.58659	-0.0265619	0.000705532
6.6006	-0.026648	0.000710118
6.61461	-0.0267326	0.000714634
6.62863	-0.0268157	0.000719083
6.64264	-0.0268973	0.000723464
6.65666	-0.0269774	0.000727779
6.67067	-0.027056	0.000732028
6.68468	-0.0271332	0.000736212
6.6987	-0.027209	0.000740332
6.71271	-0.0272835	0.000744388
6.72673	-0.0273566	0.000748382
6.74074	-0.0274283	0.000752313
6.75475	-0.0274988	0.000756184
6.76877	-0.027568	0.000759994
6.78278	-0.027636	0.000763746
6.7968	-0.0277027	0.000767439
6.81081	-0.0277682	0.000771074
6.82482	-0.0278326	0.000774654
6.83884	-0.0278958	0.000778177
6.85285	-0.0279579	0.000781646
6.86687	-0.028019	0.000785062
6.88088	-0.0280789	0.000788425
6.89489	-0.0281378	0.000791736
6.90891	-0.0281957	0.000794997
6.92292	-0.0282526	0.000798207
6.93694	-0.0283085	0.00080137
6.95095	-0.0283634	0.000804484
6.96496	-0.0284175	0.000807552
6.97898	-0.0284706	0.000810574
6.99299	-0.0285228	0.000813551
7.00701	-0.0285742	0.000816485
7.02102	-0.0286247	0.000819376
7.03504	-0.0286745	0.000822225
7.04905	-0.0287234	0.000825033
7.06306	-0.0287715	0.000827802
7.07708	-0.0288189	0.000830532
7.09109	-0.0288656	0.000833224
7.10511	-0.0289116	0.00083588
7.11912	-0.0289569	0.0008385
7.13313	-0.0290015	0.000841085
7.14715	-0.0290454	0.000843637
7.16116	-0.0290888	0.000846157
7.17518	-0.0291315	0.000848645
7.18919	-0.0291737	0.000851102
7.2032	-0.0292152	0.00085353
7.21722	-0.0292563	0.00085593
7.23123	-0.0292968	0.000858302
7.24525	-0.0293368	0.000860649
7.25926	-0.0293763	0.00086297
7.27327	-0.0294154	0.000865267
7.28729	-0.0294541	0.000867541
7.3013	-0.0294923	0.000869794
7.31532	-0.0295301	0.000872026
7.32933	-0.0295675	0.000874238
7.34334	-0.0296046	0.000876432
7.35736	-0.0296413	0.000878609
7.37137	-0.0296778	0.00088077
7.38539	-0.0297139	0.000882917
7.3994	-0.0297498	0.000885049
7.41341	-0.0297854	0.00088717
7.42743	-0.0298208	0.000889279
7.44144	-0.029856	0.000891378
7.45546	-0.029891	0.000893469
7.46947	-0.0299258	0.000895553
7.48348	-0.0299605	0.000897631
7.4975	-0.0299951	0.000899705
7.51151	-0.0300296	0.000901775
7.52553	-0.030064	0.000903843
7.53954	-0.0300984	0.000905912
7.55355	-0.0301327	0.000907981
7.56757	-0.0301671	0.000910053
7.58158	-0.0302015	0.000912129
7.5956	-0.0302359	0.00091421
7.60961	-0.0302704	0.000916299
7.62362	-0.0303051	0.000918396
7.63764	-0.0303398	0.000920504
7.65165	-0.0303747	0.000922623
7.66567	-0.0304098	0.000924756
7.67968	-0.0304451	0.000926904
7.69369	-0.0304806	0.00092907
7.70771	-0.0305164	0.000931253
7.72172	-0.0305525	0.000933458
7.73574	-0.030589	0.000935684
7.74975	-0.0306257	0.000937935
7.76376	-0.0306629	0.000940212
7.77778	-0.0307004	0.000942517
7.79179	-0.0307384	0.000944851
7.80581	-0.0307769	0.000947218
7.81982	-0.0308159	0.000949618
7.83383	-0.0308554	0.000952055
7.84785	-0.0308955	0.00095453
7.86186	-0.0309361	0.000957045
7.87588	-0.0309774	0.000959602
7.88989	-0.0310194	0.000962204
7.9039	-0.0310621	0.000964854
7.91792	-0.0311055	0.000967552
7.93193	-0.0311497	0.000970303
7.94595	-0.0311947	0.000973108
7.95996	-0.0312405	0.000975969
7.97397	-0.0312872	0.00097889
7.98799	-0.0313349	0.000981873
8.002	-0.0313834	0.000984921
8.01602	-0.031433	0.000988036
8.03003	-0.0314837	0.000991221
8.04404	-0.0315354	0.000994479
8.05806	-0.0315882	0.000997813
8.07207	-0.0316422	0.00100123
8.08609	-0.0316973	0.00100472
8.1001	-0.0317538	0.0010083
8.11411	-0.0318115	0.00101197
8.12813	-0.0318705	0.00101573
8.14214	-0.0319309	0.00101958
8.15616	-0.0319928	0.00102354
8.17017	-0.0320561	0.00102759
8.18418	-0.0321209	0.00103175
8.1982	-0.0321873	0.00103602
8.21221	-0.0322553	0.00104041
8.22623	-0.032325	0.00104491
8.24024	-0.0323964	0.00104953
8.25425	-0.0324696	0.00105427
8.26827	-0.0325445	0.00105915
8.28228	-0.0326214	0.00106415
8.2963	-0.0327001	0.0010693
8.31031	-0.0327808	0.00107458
8.32432	-0.0328636	0.00108002
8.33834	-0.0329485	0.0010856
8.35235	-0.0330355	0.00109134
8.36637	-0.0331246	0.00109724
8.38038	-0.0332161	0.00110331
8.39439	-0.0333099	0.00110955
8.40841	-0.033406	0.00111596
8.42242	-0.0335046	0.00112256
8.43644	-0.0336056	0.00112934
8.45045	-0.0337093	0.00113631
8.46446	-0.0338155	0.00114349
8.47848	-0.0339244	0.00115087
8.49249	-0.0340361	0.00115846
8.50651	-0.0341506	0.00116626
8.52052	-0.034268	0.00117429
8.53453	-0.0343883	0.00118256
8.54855	-0.0345116	0.00119105
8.56256	-0.0346381	0.00119979
8.57658	-0.0347676	0.00120879
8.59059	-0.0349004	0.00121804
8.6046	-0.0350365	0.00122756
8.61862	-0.0351759	0.00123735
8.63263	-0.0353188	0.00124742
8.64665	-0.0354652	0.00125778
8.66066	-0.0356152	0.00126844
8.67467	-0.0357688	0.00127941
8.68869	-0.0359261	0.00129069
8.7027	-0.0360873	0.00130229
8.71672	-0.0362524	0.00131424
8.73073	-0.0364214	0.00132652
8.74474	-0.0365945	0.00133916
8.75876	-0.0367717	0.00135216
8.77277	-0.0369531	0.00136553
8.78679	-0.0371388	0.00137929
8.8008	-0.0373288	0.00139344
8.81481	-0.0375233	0.001408
8.82883	-0.0377224	0.00142298
8.84284	-0.0379261	0.00143839
8.85686	-0.0381345	0.00145424
8.87087	-0.0383476	0.00147054
8.88488	-0.0385657	0.00148731
8.8989	-0.0387887	0.00150457
8.91291	-0.0390168	0.00152231
8.92693	-0.03925	0.00154057
8.94094	-0.0394885	0.00155934
8.95495	-0.0397323	0.00157866
8.96897	-0.0399815	0.00159852
8.98298	-0.0402362	0.00161895
8.997	-0.0404966	0.00163997
9.01101	-0.0407626	0.00166159
9.02503	-0.0410343	0.00168382
9.03904	-0.041312	0.00170668
9.05305	-0.0415956	0.0017302
9.06707	-0.0418853	0.00175438
9.08108	-0.0421811	0.00177925
9.0951	-0.0424831	0.00180482
9.10911	-0.0427915	0.00183111
9.12312	-0.0431063	0.00185815
9.13714	-0.0434276	0.00188596
9.15115	-0.0437555	0.00191454
9.16517	-0.04409	0.00194393
9.17918	-0.0444313	0.00197414
9.19319	-0.0447794	0.00200519
9.20721	-0.0451344	0.00203712
9.22122	-0.0454965	0.00206993
9.23524	-0.0458656	0.00210365
9.24925	-0.0462418	0.0021383
9.26326	-0.0466252	0.00217391
9.27728	-0.0470159	0.0022105
9.29129	-0.0474139	0.00224808
9.30531	-0.0478193	0.00228669
9.31932	-0.0482322	0.00232635
9.33333	-0.0486525	0.00236707
9.34735	-0.0490804	0.00240889
9.36136	-0.0495159	0.00245182
9.37538	-0.0499589	0.00249589
9.38939	-0.0504096	0.00254112
9.4034	-0.0508679	0.00258754
9.41742	-0.0513338	0.00263516
9.43143	-0.0518075	0.00268402
9.44545	-0.0522888	0.00273412
9.45946	-0.0527778	0.00278549
9.47347	-0.0532744	0.00283816
9.48749	-0.0537786	0.00289214
9.5015	-0.0542904	0.00294744
9.51552	-0.0548097	0.0030041
9.52953	-0.0553365	0.00306213
9.54354	-0.0558708	0.00312155
9.55756	-0.0564124	0.00318236
9.57157	-0.0569613	0.00324459
9.58559	-0.0575174	0.00330825
9.5996	-0.0580805	0.00337335
9.61361	-0.0586507	0.0034399
9.62763	-0.0592277	0.00350792
9.64164	-0.0598114	0.00357741
9.65566	-0.0604017	0.00364837
9.66967	-0.0609985	0.00372082
9.68368	-0.0616015	0.00379475
9.6977	-0.0622106	0.00387016
9.71171	-0.0628257	0.00394706
9.72573	-0.0634464	0.00402545
9.73974	-0.0640727	0.00410531
9.75375	-0.0647043	0.00418664
9.76777	-0.0653409	0.00426944
9.78178	-0.0659824	0.00435368
9.7958	-0.0666286	0.00443937
9.80981	-0.067279	0.00452647
9.82382	-0.0679336	0.00461498
9.83784	-0.068592	0.00470487
9.85185	-0.069254	0.00479612
9.86587	-0.0699193	0.0048887
9.87988	-0.0705875	0.0049826
9.89389	-0.0712585	0.00507777
9.90791	-0.0719318	0.00517418
9.92192	-0.0726073	0.00527181
9.93594	-0.0732845	0.00537062
9.94995	-0.0739632	0.00547056
9.96396	-0.0746431	0.00557159
9.97798	-0.0753238	0.00567368
9.99199	-0.0760051	0.00577678
10.006	-0.0766866	0.00588084
10.02	-0.077368	0.00598581
10.034	-0.078049	0.00609165
10.048	-0.0787293	0.0061983
10.0621	-0.0794085	0.00630571
10.0761	-0.0800864	0.00641383
10.0901	-0.0807626	0.00652259
10.1041	-0.0814368	0.00663196
10.1181	-0.0821088	0.00674186
10.1321	-0.0827782	0.00685224
10.1461	-0.0834448	0.00696304
10.1602	-0.0841083	0.00707421
10.1742	-0.0847684	0.00718568
10.1882	-0.0854248	0.0072974
10.2022	-0.0860773	0.00740931
10.2162	-0.0867257	0.00752135
10.2302	-0.0873697	0.00763346
10.2442	-0.088009	0.00774559
10.2583	-0.0886435	0.00785767
10.2723	-0.089273	0.00796966
10.2863	-0.0898972	0.0080815
10.3003	-0.0905159	0.00819313
10.3143	-0.0911291	0.00830451
10.3283	-0.0917365	0.00841558
10.3423	-0.0923379	0.00852629
10.3564	-0.0929333	0.0086366
10.3704	-0.0935225	0.00874646
10.3844	-0.0941054	0.00885582
10.3984	-0.0946818	0.00896465
10.4124	-0.0952518	0.0090729
10.4264	-0.0958151	0.00918053
10.4404	-0.0963718	0.00928752
10.4545	-0.0969217	0.00939382
10.4685	-0.0974649	0.00949941
10.4825	-0.0980013	0.00960425
10.4965	-0.0985308	0.00970833
10.5105	-0.0990535	0.00981161
10.5245	-0.0995694	0.00991407
10.5385	-0.100078	0.0100157
10.5526	-0.100581	0.0101165
10.5666	-0.101076	0.0102164
10.5806	-0.101565	0.0103154
10.5946	-0.102047	0.0104135
10.6086	-0.102522	0.0105107
10.6226	-0.10299	0.010607
10.6366	-0.103453	0.0107024
10.6507	-0.103908	0.0107969
10.6647	-0.104358	0.0108905
10.6787	-0.104801	0.0109832
10.6927	-0.105238	0.011075
10.7067	-0.105669	0.0111659
10.7207	-0.106094	0.0112559
10.7347	-0.106513	0.011345
10.7487	-0.106926	0.0114332
10.7628	-0.107334	0.0115207
10.7768	-0.107737	0.0116072
10.7908	-0.108134	0.011693
10.8048	-0.108526	0.011778
10.8188	-0.108914	0.0118622
10.8328	-0.109296	0.0119456
10.8468	-0.109674	0.0120283
10.8609	-0.110047	0.0121104
10.8749	-0.110416	0.0121917
10.8889	-0.110781	0.0122724
10.9029	-0.111142	0.0123525
10.9169	-0.111499	0.0124319
10.9309	-0.111852	0.0125109
10.9449	-0.112202	0.0125893
10.959	-0.112548	0.0126671
10.973	-0.112892	0.0127446
10.987	-0.113232	0.0128216
11.001	-0.11357	0.0128982
11.015	-0.113905	0.0129744
11.029	-0.114238	0.0130504
11.043	-0.114569	0.013126
11.0571	-0.114897	0.0132014
11.0711	-0.115224	0.0132765
11.0851	-0.115549	0.0133515
11.0991	-0.115872	0.0134263
11.1131	-0.116194	0.0135011
11.1271	-0.116515	0.0135757
11.1411	-0.116835	0.0136504
11.1552	-0.117154	0.013725
11.1692	-0.117472	0.0137997
11.1832	-0.11779	0.0138744
11.1972	-0.118107	0.0139493
11.2112	-0.118424	0.0140243
11.2252	-0.118741	0.0140995
11.2392	-0.119059	0.0141749
11.2533	-0.119376	0.0142506
11.2673	-0.119694	0.0143266
11.2813	-0.120012	0.0144029
11.2953	-0.120331	0.0144796
11.3093	-0.120651	0.0145566
11.3233	-0.120971	0.0146341
11.3373	-0.121293	0.014712
11.3514	-0.121616	0.0147904
11.3654	-0.12194	0.0148694
11.3794	-0.122265	0.0149488
11.3934	-0.122592	0.0150289
11.4074	-0.122921	0.0151095
11.4214	-0.123251	0.0151907
11.4354	-0.123582	0.0152726
11.4494	-0.123916	0.0153552
11.4635	-0.124251	0.0154384
11.4775	-0.124589	0.0155224
11.4915	-0.124928	0.015607
11.5055	-0.125269	0.0156924
11.5195	-0.125613	0.0157786
11.5335	-0.125958	0.0158655
11.5475	-0.126306	0.0159532
11.5616	-0.126656	0.0160417
11.5756	-0.127008	0.0161309
11.5896	-0.127362	0.016221
11.6036	-0.127718	0.0163119
11.6176	-0.128076	0.0164036
11.6316	-0.128437	0.016496
11.6456	-0.1288	0.0165893
11.6597	-0.129164	0.0166834
11.6737	-0.129531	0.0167783
11.6877	-0.1299	0.016874
11.7017	-0.13027	0.0169704
11.7157	-0.130643	0.0170676
11.7297	-0.131017	0.0171656
11.7437	-0.131393	0.0172643
11.7578	-0.131771	0.0173637
11.7718	-0.13215	0.0174638
11.7858	-0.132531	0.0175645
11.7998	-0.132913	0.0176659
11.8138	-0.133297	0.017768
11.8278	-0.133681	0.0178706
11.8418	-0.134067	0.0179738
11.8559	-0.134453	0.0180776
11.8699	-0.13484	0.0181818
11.8839	-0.135228	0.0182865
11.8979	-0.135616	0.0183916
11.9119	-0.136004	0.0184971
11.9259	-0.136393	0.018603
11.9399	-0.136781	0.0187092
11.954	-0.13717	0.0188156
11.968	-0.137558	0.0189223
11.982	-0.137946	0.0190291
11.996	-0.138333	0.0191361
12.01	-0.13872	0.0192432
12.024	-0.139105	0.0193503
12.038	-0.13949	0.0194574
12.0521	-0.139873	0.0195644
12.0661	-0.140254	0.0196713
12.0801	-0.140635	0.0197781
12.0941	-0.141013	0.0198847
12.1081	-0.14139	0.019991
12.1221	-0.141764	0.020097
12.1361	-0.142136	0.0202027
12.1502	-0.142506	0.020308
12.1642	-0.142873	0.0204128
12.1782	-0.143238	0.0205171
12.1922	-0.1436	0.0206209
12.2062	-0.143959	0.0207242
12.2202	-0.144315	0.0208267
12.2342	-0.144667	0.0209286
12.2482	-0.145017	0.0210298
12.2623	-0.145362	0.0211302
12.2763	-0.145705	0.0212299
12.2903	-0.146043	0.0213286
12.3043	-0.146378	0.0214265
12.3183	-0.146709	0.0215235
12.3323	-0.147036	0.0216196
12.3463	-0.147359	0.0217146
12.3604	-0.147677	0.0218086
12.3744	-0.147992	0.0219016
12.3884	-0.148302	0.0219935
12.4024	-0.148608	0.0220843
12.4164	-0.148909	0.022174
12.4304	-0.149206	0.0222625
12.4444	-0.149499	0.0223498
12.4585	-0.149786	0.022436
12.4725	-0.15007	0.0225209
12.4865	-0.150348	0.0226046
12.5005	-0.150622	0.022687
12.5145	-0.150891	0.0227682
12.5285	-0.151156	0.0228481
12.5425	-0.151416	0.0229267
12.5566	-0.151671	0.023004
12.5706	-0.151921	0.02308
12.5846	-0.152167	0.0231547
12.5986	-0.152408	0.0232281
12.6126	-0.152644	0.0233002
12.6266	-0.152876	0.023371
12.6406	-0.153103	0.0234404
12.6547	-0.153325	0.0235086
12.6687	-0.153543	0.0235754
12.6827	-0.153756	0.0236409
12.6967	-0.153965	0.0237052
12.7107	-0.154169	0.0237681
12.7247	-0.154369	0.0238297
12.7387	-0.154564	0.0238901
12.7528	-0.154755	0.0239491
12.7668	-0.154942	0.024007
12.7808	-0.155124	0.0240635
12.7948	-0.155302	0.0241188
12.8088	-0.155477	0.024173
12.8228	-0.155647	0.0242258
12.8368	-0.155812	0.0242775
12.8509	-0.155974	0.024328
12.8649	-0.156133	0.0243774
12.8789	-0.156287	0.0244255
12.8929	-0.156437	0.0244726
12.9069	-0.156584	0.0245185
12.9209	-0.156727	0.0245633
12.9349	-0.156866	0.024607
12.9489	-0.157002	0.0246497
12.963	-0.157135	0.0246913
12.977	-0.157264	0.0247318
12.991	-0.157389	0.0247714
13.005	-0.157512	0.0248099
13.019	-0.157631	0.0248474
13.033	-0.157747	0.024884
13.047	-0.15786	0.0249197
13.0611	-0.15797	0.0249544
13.0751	-0.158077	0.0249882
13.0891	-0.158181	0.0250211
13.1031	-0.158282	0.0250532
13.1171	-0.15838	0.0250844
13.1311	-0.158476	0.0251147
13.1451	-0.158569	0.0251443
13.1592	-0.15866	0.025173
13.1732	-0.158748	0.025201
13.1872	-0.158834	0.0252281
13.2012	-0.158917	0.0252546
13.2152	-0.158998	0.0252803
13.2292	-0.159076	0.0253053
13.2432	-0.159153	0.0253296
13.2573	-0.159227	0.0253532
13.2713	-0.159299	0.0253762
13.2853	-0.159369	0.0253985
13.2993	-0.159437	0.0254202
13.3133	-0.159503	0.0254412
13.3273	-0.159567	0.0254617
13.3413	-0.15963	0.0254816
13.3554	-0.15969	0.0255009
13.3694	-0.159749	0.0255196
13.3834	-0.159806	0.0255379
13.3974	-0.159861	0.0255555
13.4114	-0.159915	0.0255727
13.4254	-0.159967	0.0255894
13.4394	-0.160017	0.0256056
13.4535	-0.160066	0.0256213
13.4675	-0.160114	0.0256365
13.4815	-0.16016	0.0256513
13.4955	-0.160205	0.0256657
13.5095	-0.160249	0.0256796
13.5235	-0.160291	0.0256931
13.5375	-0.160332	0.0257062
13.5516	-0.160371	0.025719
13.5656	-0.16041	0.0257313
13.5796	-0.160447	0.0257433
13.5936	-0.160483	0.0257549
13.6076	-0.160519	0.0257662
13.6216	-0.160553	0.0257771
13.6356	-0.160586	0.0257877
13.6496	-0.160618	0.025798
13.6637	-0.160649	0.025808
13.6777	-0.160679	0.0258177
13.6917	-0.160708	0.0258271
13.7057	-0.160736	0.0258361
13.7197	-0.160764	0.025845
13.7337	-0.16079	0.0258535
13.7477	-0.160816	0.0258618
13.7618	-0.160841	0.0258698
13.7758	-0.160865	0.0258776
13.7898	-0.160889	0.0258852
13.8038	-0.160911	0.0258925
13.8178	-0.160934	0.0258996
13.8318	-0.160955	0.0259065
13.8458	-0.160976	0.0259131
13.8599	-0.160996	0.0259196
13.8739	-0.161015	0.0259259
13.8879	-0.161034	0.0259319
13.9019	-0.161052	0.0259378
13.9159	-0.16107	0.0259435
13.9299	-0.161087	0.025949
13.9439	-0.161104	0.0259544
13.958	-0.16112	0.0259596
13.972	-0.161135	0.0259646
13.986	-0.16115	0.0259695
14	-0.161165	0.0259742

[truncated: 27 more sheets: 2e, 2f, 2g, 2h, 2i, 2j, 3a, 3b, 3c, 3d, 3e, 3f, 3g, 3h, 4b, 4c, 4f, 5a, 5b_top, 5b_bot …]
