# Supplementary material for: Biomolecular condensates sustain pH gradients at equilibrium through charge neutralization
Source: Nat Chem. 2026 Jan 29;18(2):246–57. doi: 10.1038/s41557-025-02039-9 (PMC12872462; doi:10.1038/s41557-025-02039-9)
Supplement: Supplementary file 5 — pH readout data, microfluidic phase boundary mapping data, dilute phase concentration measurements, dominance analysis data, sequence charge data, condensate SNARF dye readout data, fluorimeter data, spatial profile SNARF dye readout data, PypKA data, proteome wide analysis data, protein pI data and Condensate Atlas data. [file 41557_2025_2039_MOESM5_ESM.xlsx]

## Sheet: EDF1
Phi_pH=9	pH_measured
0	3.54
10	3.97
20	4.32
30	4.74
40	5.16
50	5.57
60	6.02
70	6.51
80	7.05
90	8.17
100	9.16

## Sheet: EDF2a-c
For Insulin Glargine PhaseScan Data see Main Fig. 1c-e

## Sheet: EDF2d
ctot	cdil
0.0753758	0.0672859
0.479993	0.380323
0.100686	0.0886164
0.522901	0.375812
0.34137	0.211731
0.535228	0.354946
0.288618	0.2378
0.199523	0.173285
0.240334	0.185005
0.378587	0.275519
0.282128	0.219751
0.085172	0.0739092
0.48995	0.294525
0.322575	0.248838
0.0956829	0.0827201
0.611995	0.550155
0.21765	0.168737
0.568073	0.416967
0.169009	0.154005
0.291621	0.213983
0.140459	0.119926
0.157153	0.12872
0.0792105	0.0709861
0.432834	0.326299
0.23195	0.170979
0.387755	0.351569
0.123706	0.112851
0.266473	0.211448
0.186226	0.144001
0.329623	0.235491
0.110488	0.094197
0.285996	0.25584
0.0769536	0.0682593
0.454726	0.278895
0.209762	0.177983
0.228569	0.174312
0.173927	0.138499
0.0861497	0.0761938
0.0786061	0.0707878
0.245817	0.200889
0.10086	0.091834
0.180395	0.14692
0.113452	0.0987325
0.239186	0.191082
0.485116	0.320104
0.213111	0.166367
0.219077	0.199341
0.257473	0.213922
0.29383	0.252705
0.129621	0.111992
0.446384	0.307571
0.233907	0.179372
0.083627	0.0736694
0.489089	0.334041
0.464572	0.279495
0.200202	0.160219
0.568094	0.398007
0.129665	0.109345
0.356829	0.253812
0.304909	0.282269
0.169888	0.145161
0.201617	0.159543
0.445056	0.294591
0.436932	0.302698
0.197686	0.151208
0.0974856	0.0860629
0.219235	0.161527
0.185578	0.150719
0.466919	0.310352
0.465793	0.297756
0.236448	0.178699
0.124048	0.113232
0.355373	0.274543
0.111112	0.100942
0.431476	0.289707
0.611559	0.539613
0.485945	0.317904
0.247833	0.193375
0.201059	0.156678
0.27395	0.20046
0.40887	0.279761
0.154286	0.123829
0.0895491	0.0788796
0.270404	0.205337
0.137575	0.105268
0.533048	0.345419
0.307625	0.228227
0.296655	0.230892
0.453077	0.29945
0.475571	0.445215
0.483948	0.336072
0.19871	0.166376
0.460864	0.301603
0.200756	0.167667
0.0861979	0.0762957
0.177045	0.15226
0.430833	0.318378
0.111022	0.100853
0.178103	0.14552
0.619027	0.375277
0.502433	0.358847
0.616366	0.401054
0.146132	0.133951
0.372776	0.267949
0.158344	0.142542
0.159582	0.14748
0.370776	0.271037
0.300747	0.252193
0.276804	0.210164
0.20989	0.159785
0.316257	0.228945
0.49726	0.351471
0.359373	0.221972
0.0980348	0.0882122
0.0839365	0.0719784
0.462312	0.323099
0.581224	0.34299
0.484384	0.280659
0.215776	0.177946
0.126783	0.115831
0.103098	0.0941192
0.399149	0.281844
0.611709	0.381402
0.242222	0.191073
0.0767896	0.0685472
0.573306	0.404729
0.342288	0.243859
0.0874288	0.0774996
0.100925	0.0920424
0.140676	0.114506
0.582173	0.378967
0.0995532	0.0907152
0.612137	0.579082
0.162243	0.143236
0.175324	0.131669
0.22952	0.176682
0.288531	0.190034
0.310877	0.238808
0.442215	0.293999
0.465289	0.253391
0.0829876	0.0671103
0.145938	0.131326
0.342185	0.272764
0.146286	0.131406
0.258813	0.205287
0.220243	0.166227
0.0765702	0.0691347
0.289401	0.227357
0.548946	0.441063
0.336446	0.247886
0.363482	0.267152
0.389197	0.26931
0.103229	0.0942726
0.366081	0.290231
0.184358	0.166385
0.241888	0.176184
0.219193	0.172537
0.18862	0.170117
0.149369	0.130826
0.326189	0.236876
0.389369	0.28039
0.468093	0.335429
0.3491	0.264218
0.18024	0.159964
0.161603	0.147421
0.0785147	0.0663317
0.404162	0.365746
0.287854	0.229963
0.522104	0.293022
0.243564	0.189804
0.263738	0.214042
0.115417	0.100688
0.180416	0.156573
0.362953	0.265228
0.199493	0.167052
0.154536	0.131296
0.605631	0.391019
0.0814728	0.0736489
0.148503	0.134054
0.420204	0.293591
0.408066	0.330938
0.155539	0.123547
0.0976496	0.0879514
0.262634	0.214352
0.21156	0.166915
0.0782471	0.0694329
0.355604	0.262051
0.13712	0.103157
0.333652	0.244398
0.188864	0.170492
0.173817	0.145812
0.175557	0.139595
0.450642	0.325071
0.120074	0.109161
0.395833	0.34588
0.453011	0.336202
0.502229	0.318276
0.193587	0.150803
0.439883	0.298723
0.0903	0.0809469
0.33517	0.24464
0.161291	0.126785
0.205319	0.164735
0.276302	0.20484
0.248919	0.179387
0.395207	0.253816
0.583252	0.472733
0.178731	0.160544
0.233881	0.191626
0.438822	0.401796
0.207251	0.152214
0.126783	0.115831
0.567079	0.367795
0.271133	0.205228
0.077502	0.069845
0.227221	0.185285
0.195169	0.162605
0.481562	0.321163
0.356697	0.242421
0.176067	0.146335
0.505564	0.414775
0.622054	0.405045
0.248101	0.186991
0.207441	0.164366
0.529601	0.344596
0.353274	0.297896
0.288657	0.234941
0.19106	0.155125
0.236911	0.18761
0.420947	0.298536
0.440907	0.339993
0.259873	0.214648
0.0765121	0.0691195
0.16507	0.14982
0.503319	0.326379
0.142515	0.127688
0.0785466	0.0707037
0.352937	0.274847
0.344847	0.261125
0.484662	0.4037
0.168486	0.153434
0.345966	0.255384
0.196164	0.15149
0.171667	0.124437
0.279373	0.211779
0.543914	0.364425
0.298648	0.242172
0.133132	0.105775
0.220959	0.196426
0.297846	0.220591
0.322214	0.267014
0.421655	0.383706
0.478384	0.306643
0.308495	0.235329
0.0902631	0.0808755
0.283679	0.225902
0.20494	0.160387
0.362732	0.269482
0.381589	0.280477
0.610285	0.420969
0.0821286	0.0731038
0.259479	0.194818
0.281028	0.220844
0.165235	0.149593
0.374836	0.280646
0.31297	0.238847
0.148926	0.134419
0.162025	0.145272
0.190075	0.147426
0.203249	0.156154
0.0851516	0.0737699
0.331843	0.25063
0.564053	0.36753
0.206244	0.157904
0.152673	0.125346
0.216076	0.167515
0.49343	0.292331
0.483783	0.328391
0.487407	0.328889
0.276585	0.22062
0.469428	0.337292
0.464298	0.317626
0.114791	0.105614
0.229578	0.189907
0.45314	0.313506
0.0985933	0.0880335
0.0792527	0.0710456
0.0969711	0.0856437
0.0992297	0.0868264
0.213149	0.165247
0.576771	0.358422
0.192454	0.142415
0.25452	0.182117
0.115844	0.0967527
0.0801314	0.070978
0.149288	0.130651
0.286015	0.230056
0.177668	0.147439
0.372807	0.277941
0.278935	0.230368
0.0753657	0.0673212
0.314793	0.229867
0.180881	0.146417
0.324001	0.244273
0.578791	0.404944
0.159715	0.136372
0.561086	0.390844
0.180043	0.14044
0.0835291	0.0719763
0.39838	0.275584
0.385655	0.289899
0.351253	0.226318
0.532606	0.388095
0.0762915	0.0674157
0.318012	0.219561
0.357537	0.271535
0.589602	0.496585
0.192187	0.152562
0.148612	0.133888
0.111357	0.098992
0.363586	0.272606
0.115225	0.100613
0.107763	0.0950761
0.177485	0.137593
0.219343	0.177563
0.104052	0.0924447
0.190896	0.143321
0.153044	0.136817
0.624148	0.399946
0.292256	0.217308
0.257727	0.201949
0.20783	0.17348
0.228103	0.185512
0.314629	0.224021
0.295094	0.218424
0.556581	0.351919
0.507768	0.350651
0.206381	0.169187
0.103011	0.0935002
0.341971	0.26432
0.487965	0.310981
0.139219	0.119471
0.459151	0.378243
0.0770252	0.0683278
0.268419	0.213404
0.136285	0.124642
0.329458	0.237952
0.310274	0.251941
0.314405	0.237662
0.212464	0.170313
0.538475	0.345682
0.406985	0.286001
0.137314	0.110692
0.327992	0.262716
0.307185	0.226943
0.154227	0.132099
0.103769	0.09217
0.0758128	0.0636833
0.551378	0.325898
0.360059	0.300114
0.474935	0.351988
0.24041	0.202589
0.0981028	0.0883138
0.438477	0.307777
0.203533	0.15466
0.455681	0.335468
0.562982	0.407201
0.343379	0.241725
0.251215	0.192436
0.156889	0.133843
0.614616	0.538697
0.0876561	0.0777373
0.166007	0.126648
0.165527	0.142567
0.129892	0.1147
0.225221	0.170185
0.26213	0.199996
0.201131	0.157358
0.078893	0.0665465
0.56871	0.382689
0.360894	0.250319
0.140676	0.114506
0.201447	0.156733
0.159086	0.126211
0.162839	0.135808
0.183723	0.171556
0.100527	0.0884952
0.108264	0.0983787
0.195175	0.162623
0.499056	0.319471
0.161613	0.147273
0.261813	0.188405
0.34109	0.254391
0.410941	0.278205
0.119889	0.108977
0.49919	0.320618
0.37557	0.266581
0.256009	0.204157
0.0808337	0.0716931
0.398929	0.277932
0.208447	0.169093
0.245726	0.230272
0.18517	0.13448
0.479399	0.334851
0.317337	0.237662
0.20533	0.158997
0.209549	0.160304
0.0988714	0.0884112
0.138202	0.126912
0.325443	0.241749
0.338899	0.280973
0.192346	0.152053
0.288333	0.219766
0.172294	0.146783
0.100327	0.0906198
0.130345	0.109146
0.566503	0.385538
0.530446	0.332446
0.559907	0.428835
0.347085	0.245629
0.252773	0.214689
0.110148	0.100071
0.197525	0.164427
0.0799861	0.0707994
0.164334	0.143695
0.334102	0.249431
0.304619	0.234214
0.259538	0.200182
0.347608	0.253855
0.158753	0.130552
0.16473	0.133324
0.149116	0.134765
0.136941	0.124044
0.217306	0.167908
0.323231	0.244504
0.589582	0.386606
0.0851005	0.0756668
0.35833	0.253808
0.468877	0.326909
0.144446	0.117592
0.184762	0.139352
0.372313	0.269481
0.115587	0.104254
0.13857	0.10488
0.275405	0.207965
0.192277	0.149142
0.517322	0.372727
0.178282	0.151019
0.0816263	0.0714492
0.169619	0.133371
0.531068	0.373361
0.200016	0.167482
0.228733	0.186126
0.260894	0.220184
0.290581	0.208383
0.145952	0.13377
0.123214	0.101239
0.232295	0.190492
0.449006	0.308105
0.615724	0.412184
0.238371	0.18143
0.381649	0.347082
0.213677	0.175364
0.164277	0.139407
0.512559	0.375777
0.604743	0.395242
0.437449	0.251949
0.299112	0.230827
0.176989	0.146003
0.0813292	0.0711939
0.0769056	0.068736
0.0985574	0.0879939
0.111936	0.0998566
0.3557	0.253546
0.169168	0.135589
0.56987	0.397371
0.317014	0.236352
0.342017	0.262091
0.194463	0.148531
0.180203	0.156279
0.524621	0.366528
0.202709	0.169349
0.298349	0.26083
0.0825457	0.0668605
0.144122	0.117885
0.32367	0.252045
0.55096	0.510588
0.360396	0.268858
0.291547	0.236348
0.514512	0.302938
0.200001	0.166661
0.157958	0.122413
0.0990982	0.0865682
0.386859	0.283026
0.253483	0.19458
0.528247	0.450689
0.218783	0.158233
0.131952	0.112739
0.178235	0.153408
0.183922	0.15398
0.300015	0.235828
0.152785	0.126723
0.17512	0.124563
0.158054	0.142143
0.114532	0.102756
0.114353	0.0993156
0.376641	0.279021
0.586909	0.377305
0.131697	0.110062
0.202154	0.154481
0.395634	0.324435
0.361708	0.330971
0.306833	0.218703
0.200494	0.154742
0.13063	0.105427
0.0816405	0.071668
0.509809	0.346956
0.287712	0.242727
0.574139	0.390331
0.583921	0.365106
0.597026	0.412371
0.205267	0.15412
0.200913	0.157921
0.178854	0.155996
0.293608	0.211283
0.498311	0.326919
0.472152	0.333322
0.402052	0.277382
0.475971	0.298723
0.0763823	0.0675532
0.285629	0.217979
0.567706	0.318054
0.238379	0.202015
0.238164	0.20088
0.360501	0.254288
0.352543	0.265295
0.13675	0.112253
0.198064	0.159803
0.310295	0.219965
0.284941	0.212379
0.392028	0.27705
0.427348	0.377444
0.554591	0.383215
0.255404	0.211756
0.100537	0.0877389
0.138582	0.127415
0.0774841	0.0698405
0.309095	0.229171
0.506133	0.344834
0.0820938	0.0730596
0.579796	0.392671
0.0894648	0.0787006
0.480003	0.327145
0.21416	0.202058
0.236448	0.179954
0.102651	0.093014
0.213974	0.169832
0.222901	0.17824
0.198347	0.163003
0.097693	0.0880597
0.0815433	0.0714852
0.533558	0.356987
0.107564	0.0948154
0.384344	0.278147
0.254571	0.216495
0.324448	0.234507
0.428101	0.293943
0.366394	0.250667
0.0968512	0.0854995
0.114791	0.105614
0.210458	0.178005
0.166005	0.153682
0.192048	0.146234
0.486113	0.331635
0.578263	0.372274
0.28099	0.220399
0.349141	0.243801
0.21553	0.172139
0.171781	0.146193
0.312457	0.26131
0.440068	0.327187
0.304805	0.241341
0.482756	0.357422
0.475496	0.378789
0.207632	0.154959
0.116659	0.105074
0.489855	0.32984
0.549036	0.345268
0.304778	0.242477
0.25623	0.205845
0.0813935	0.0735706
0.358742	0.27152
0.0835595	0.0735669
0.198914	0.149738
0.245791	0.18304
0.496763	0.339817
0.488355	0.337116
0.246587	0.207053
0.197957	0.15895
0.593545	0.371046
0.215957	0.158757
0.222105	0.179625
0.366819	0.263496
0.108372	0.0985523
0.286206	0.228727
0.45715	0.348574
0.183007	0.160459
0.597412	0.464102
0.28981	0.211767
0.261944	0.220946
0.252083	0.197412
0.239547	0.200904
0.451235	0.265705
0.222681	0.172226
0.544094	0.350074
0.149182	0.134653
0.578696	0.368177
0.258767	0.188008
0.149654	0.129284
0.326357	0.261194
0.208784	0.168023
0.595025	0.387997
0.139588	0.111404
0.424765	0.296938
0.252996	0.189423
0.314922	0.247844
0.17654	0.139246
0.522787	0.367346
0.142701	0.128797
0.219922	0.1595
0.191971	0.155342
0.317936	0.221587
0.310418	0.232357
0.121891	0.109277
0.518686	0.376877
0.172224	0.140214
0.150657	0.124286
0.097057	0.0830715
0.221199	0.173242
0.335078	0.26551
0.262224	0.204745
0.110263	0.100172
0.119884	0.103595
0.0877383	0.0775342
0.19946	0.158593
0.230171	0.176948
0.12023	0.097001
0.294524	0.211819
0.36241	0.275901
0.172263	0.13784
0.0850823	0.0756421
0.0976561	0.0861542
0.511098	0.332266
0.339983	0.24277
0.122543	0.110052
0.587902	0.371153
0.0808406	0.0716256
0.0989845	0.0884719
0.156665	0.119575
0.250357	0.183281
0.181124	0.136627
0.0782471	0.0694329
0.343996	0.274342
0.531422	0.351709
0.389644	0.280458
0.238157	0.182356
0.560394	0.415937
0.558965	0.377477
0.445764	0.312296
0.21341	0.16677
0.0993223	0.0903827
0.443244	0.401843
0.242892	0.183401
0.0875028	0.0776255
0.578153	0.358961
0.445305	0.313733
0.135754	0.123855
0.51944	0.351135
0.309187	0.231324
0.189189	0.142512
0.241196	0.188382
0.524633	0.347543
0.522804	0.485683
0.216834	0.166262
0.562933	0.516791
0.497197	0.327241
0.240784	0.207091
0.615423	0.400257
0.163012	0.135554
0.471986	0.366826
0.142689	0.128007
0.302359	0.22474
0.560946	0.347568
0.525223	0.355549
0.400403	0.360939

## Sheet: EDF2e
Intensity Histogram
Data		Fit		Fit param
bin_centers	normalized_counts	intensity	fitted_double_gaussian	parameter	value
205.277	2.37044e-07	205.277	3.94948e-07	amplitude_1	0.00463517
233.049	4.14828e-07	270.692	1.07731e-06	mean_1	612.927
260.821	1.18522e-06	336.107	2.4667e-06	std_1	156.338
288.593	1.60005e-06	401.522	4.74084e-06	amplitude_2	0.793577
316.365	2.37044e-06	466.937	7.64824e-06	mean_2	27444.3
344.137	3.73345e-06	532.353	1.0357e-05	std_2	4904.53
371.909	3.08158e-06	597.768	1.17725e-05
399.681	2.4297e-06	663.183	1.12324e-05
427.453	4.32606e-06	728.598	8.99582e-06
455.225	5.45202e-06	794.013	6.04748e-06
482.997	7.28911e-06	859.428	3.41251e-06
510.769	1.00151e-05	924.843	1.61637e-06
538.541	1.30374e-05	990.259	6.42663e-07
566.313	1.34523e-05	1055.67	2.14498e-07
594.085	1.25041e-05	1121.09	6.01139e-08
621.857	1.38671e-05	1186.5	1.41652e-08
649.629	1.16152e-05	1251.92	2.82961e-09
677.401	1.07263e-05	1317.33	5.06368e-10
705.173	7.11133e-06	1382.75	1.11936e-10
732.945	7.4669e-06	1448.16	5.86934e-11
760.717	5.57054e-06	1513.58	5.56748e-11
788.489	4.62236e-06	1578.99	5.90093e-11
816.261	5.15571e-06	1644.41	6.32432e-11
844.033	4.14828e-06	1709.83	6.78295e-11
871.805	3.14084e-06	1775.24	7.27399e-11
899.577	3.91123e-06	1840.66	7.7992e-11
927.349	3.31862e-06	1906.07	8.36086e-11
955.121	4.02975e-06	1971.49	8.96136e-11
982.893	3.2001e-06	2036.9	9.60329e-11
1010.66	3.02231e-06	2102.32	1.02894e-10
1038.44	3.08158e-06	2167.73	1.10225e-10
1066.21	2.31118e-06	2233.15	1.18058e-10
1093.98	2.25192e-06	2298.56	1.26425e-10
1121.75	2.96305e-06	2363.98	1.3536e-10
1149.52	2.54823e-06	2429.39	1.44902e-10
1177.3	3.25936e-06	2494.81	1.55088e-10
1205.07	2.90379e-06	2560.22	1.65961e-10
1232.84	3.08158e-06	2625.64	1.77565e-10
1260.61	2.90379e-06	2691.05	1.89946e-10
1288.38	4.08901e-06	2756.47	2.03155e-10
1316.16	3.4964e-06	2821.88	2.17243e-10
1343.93	3.79271e-06	2887.3	2.32267e-10
1371.7	4.44458e-06	2952.71	2.48286e-10
1399.47	3.85197e-06	3018.13	2.65362e-10
1427.24	4.14828e-06	3083.54	2.83563e-10
1455.02	5.39276e-06	3148.96	3.02958e-10
1482.79	5.03719e-06	3214.37	3.23621e-10
1510.56	4.91867e-06	3279.79	3.45633e-10
1538.33	6.22241e-06	3345.2	3.69076e-10
1566.1	5.6298e-06	3410.62	3.94039e-10
1593.88	7.4669e-06	3476.03	4.20616e-10
1621.65	7.05207e-06	3541.45	4.48906e-10
1649.42	8.53359e-06	3606.86	4.79013e-10
1677.19	7.17059e-06	3672.28	5.11048e-10
1704.96	8.71138e-06	3737.69	5.45128e-10
1732.74	1.04299e-05	3803.11	5.81378e-10
1760.51	9.71882e-06	3868.52	6.19929e-10
1788.28	8.29655e-06	3933.94	6.60917e-10
1816.05	9.30399e-06	3999.35	7.04491e-10
1843.82	9.30399e-06	4064.77	7.50804e-10
1871.6	8.77064e-06	4130.19	8.00019e-10
1899.37	9.12621e-06	4195.6	8.52308e-10
1927.14	8.17803e-06	4261.02	9.07854e-10
1954.91	9.00768e-06	4326.43	9.66847e-10
1982.68	1.01336e-05	4391.85	1.02949e-09
2010.46	8.05951e-06	4457.26	1.096e-09
2038.23	8.77064e-06	4522.68	1.1666e-09
2066	9.24473e-06	4588.09	1.24152e-09
2093.77	9.54103e-06	4653.51	1.32102e-09
2121.54	7.88172e-06	4718.92	1.40536e-09
2149.32	9.18547e-06	4784.34	1.49482e-09
2177.09	9.65956e-06	4849.75	1.58969e-09
2204.86	7.88172e-06	4915.17	1.69028e-09
2232.63	8.77064e-06	4980.58	1.79692e-09
2260.4	1.00744e-05	5046	1.90994e-09
2288.18	8.41507e-06	5111.41	2.02972e-09
2315.95	8.41507e-06	5176.83	2.15662e-09
2343.72	7.17059e-06	5242.24	2.29104e-09
2371.49	6.93355e-06	5307.66	2.43342e-09
2399.26	9.54103e-06	5373.07	2.58418e-09
2427.04	8.11877e-06	5438.49	2.74379e-09
2454.81	9.18547e-06	5503.9	2.91274e-09
2482.58	8.53359e-06	5569.32	3.09155e-09
2510.35	9.06694e-06	5634.73	3.28075e-09
2538.12	9.36325e-06	5700.15	3.48091e-09
2565.9	7.11133e-06	5765.56	3.69262e-09
2593.67	8.47433e-06	5830.98	3.91652e-09
2621.44	7.40763e-06	5896.39	4.15325e-09
2649.21	6.99281e-06	5961.81	4.4035e-09
2676.98	7.94098e-06	6027.22	4.66801e-09
2704.76	8.77064e-06	6092.64	4.94752e-09
2732.53	6.51872e-06	6158.05	5.24284e-09
2760.3	8.8299e-06	6223.47	5.55479e-09
2788.07	6.63724e-06	6288.88	5.88426e-09
2815.84	8.11877e-06	6354.3	6.23216e-09
2843.62	9.77808e-06	6419.72	6.59946e-09
2871.39	7.58542e-06	6485.13	6.98717e-09
2899.16	7.22985e-06	6550.55	7.39633e-09
2926.93	8.8299e-06	6615.96	7.82806e-09
2954.7	8.59286e-06	6681.38	8.28352e-09
2982.48	7.40763e-06	6746.79	8.76392e-09
3010.25	7.88172e-06	6812.21	9.27053e-09
3038.02	8.05951e-06	6877.62	9.80468e-09
3065.79	8.53359e-06	6943.04	1.03678e-08
3093.56	7.28911e-06	7008.45	1.09612e-08
3121.34	9.36325e-06	7073.87	1.15866e-08
3149.11	8.94842e-06	7139.28	1.22455e-08
3176.88	6.93355e-06	7204.7	1.29395e-08
3204.65	7.40763e-06	7270.11	1.36705e-08
3232.42	8.41507e-06	7335.53	1.44402e-08
3260.2	7.58542e-06	7400.94	1.52505e-08
3287.97	8.23729e-06	7466.36	1.61034e-08
3315.74	6.45946e-06	7531.77	1.70009e-08
3343.51	8.77064e-06	7597.19	1.79454e-08
3371.28	8.47433e-06	7662.6	1.89389e-08
3399.06	7.58542e-06	7728.02	1.99838e-08
3426.83	8.41507e-06	7793.43	2.10827e-08
3454.6	7.28911e-06	7858.85	2.2238e-08
3482.37	7.52616e-06	7924.26	2.34525e-08
3510.14	7.82246e-06	7989.68	2.47289e-08
3537.92	8.77064e-06	8055.09	2.60701e-08
3565.69	8.41507e-06	8120.51	2.74792e-08
3593.46	6.57798e-06	8185.92	2.89592e-08
3621.23	9.54103e-06	8251.34	3.05136e-08
3649	8.23729e-06	8316.75	3.21457e-08
3676.78	7.7632e-06	8382.17	3.3859e-08
3704.55	8.88916e-06	8447.58	3.56574e-08
3732.32	8.77064e-06	8513	3.75445e-08
3760.09	7.94098e-06	8578.41	3.95246e-08
3787.86	8.23729e-06	8643.83	4.16016e-08
3815.64	7.94098e-06	8709.24	4.378e-08
3843.41	7.88172e-06	8774.66	4.60642e-08
3871.18	7.40763e-06	8840.08	4.84591e-08
3898.95	8.41507e-06	8905.49	5.09693e-08
3926.72	7.58542e-06	8970.91	5.36001e-08
3954.5	8.00025e-06	9036.32	5.63566e-08
3982.27	7.7632e-06	9101.74	5.92444e-08
4010.04	8.41507e-06	9167.15	6.2269e-08
4037.81	8.29655e-06	9232.57	6.54364e-08
4065.58	8.00025e-06	9297.98	6.87527e-08
4093.36	8.35581e-06	9363.4	7.22242e-08
4121.13	7.28911e-06	9428.81	7.58576e-08
4148.9	7.70394e-06	9494.23	7.96595e-08
4176.67	6.6965e-06	9559.64	8.36371e-08
4204.44	8.41507e-06	9625.06	8.77976e-08
4232.22	6.81502e-06	9690.47	9.21488e-08
4259.99	8.88916e-06	9755.89	9.66984e-08
4287.76	9.06694e-06	9821.3	1.01455e-07
4315.53	8.88916e-06	9886.72	1.06426e-07
4343.3	7.82246e-06	9952.13	1.11621e-07
4371.08	8.59286e-06	10017.5	1.17048e-07
4398.85	7.28911e-06	10083	1.22718e-07
4426.62	7.40763e-06	10148.4	1.28639e-07
4454.39	8.71138e-06	10213.8	1.34823e-07
4482.16	7.58542e-06	10279.2	1.41278e-07
4509.94	7.94098e-06	10344.6	1.48016e-07
4537.71	7.58542e-06	10410	1.55048e-07
4565.48	9.06694e-06	10475.5	1.62385e-07
4593.25	9.12621e-06	10540.9	1.70039e-07
4621.02	7.88172e-06	10606.3	1.78022e-07
4648.8	8.17803e-06	10671.7	1.86346e-07
4676.57	7.11133e-06	10737.1	1.95025e-07
4704.34	7.88172e-06	10802.5	2.04072e-07
4732.11	8.05951e-06	10867.9	2.13501e-07
4759.88	7.88172e-06	10933.4	2.23326e-07
4787.66	7.28911e-06	10998.8	2.33561e-07
4815.43	9.12621e-06	11064.2	2.44222e-07
4843.2	8.59286e-06	11129.6	2.55325e-07
4870.97	7.88172e-06	11195	2.66884e-07
4898.74	6.99281e-06	11260.4	2.78917e-07
4926.52	7.94098e-06	11325.9	2.91441e-07
4954.29	8.29655e-06	11391.3	3.04473e-07
4982.06	9.12621e-06	11456.7	3.18031e-07
5009.83	7.7632e-06	11522.1	3.32134e-07
5037.6	8.00025e-06	11587.5	3.468e-07
5065.38	8.23729e-06	11652.9	3.6205e-07
5093.15	7.58542e-06	11718.3	3.77903e-07
5120.92	7.94098e-06	11783.8	3.9438e-07
5148.69	7.4669e-06	11849.2	4.11502e-07
5176.46	8.47433e-06	11914.6	4.29291e-07
5204.24	9.60029e-06	11980	4.47769e-07
5232.01	7.28911e-06	12045.4	4.6696e-07
5259.78	7.52616e-06	12110.8	4.86887e-07
5287.55	8.29655e-06	12176.2	5.07574e-07
5315.32	8.17803e-06	12241.7	5.29045e-07
5343.1	7.40763e-06	12307.1	5.51327e-07
5370.87	8.47433e-06	12372.5	5.74445e-07
5398.64	8.23729e-06	12437.9	5.98426e-07
5426.41	8.41507e-06	12503.3	6.23297e-07
5454.18	8.59286e-06	12568.7	6.49086e-07
5481.96	7.7632e-06	12634.2	6.75822e-07
5509.73	8.29655e-06	12699.6	7.03535e-07
5537.5	8.47433e-06	12765	7.32253e-07
5565.27	7.82246e-06	12830.4	7.62008e-07
5593.04	8.53359e-06	12895.8	7.92831e-07
5620.81	8.47433e-06	12961.2	8.24754e-07
5648.59	6.45946e-06	13026.6	8.5781e-07
5676.36	8.00025e-06	13092.1	8.92032e-07
5704.13	8.29655e-06	13157.5	9.27455e-07
5731.9	8.59286e-06	13222.9	9.64112e-07
5759.67	8.94842e-06	13288.3	1.00204e-06
5787.45	7.70394e-06	13353.7	1.04127e-06
5815.22	6.87428e-06	13419.1	1.08185e-06
5842.99	8.05951e-06	13484.5	1.12381e-06
5870.76	8.29655e-06	13550	1.16719e-06
5898.53	7.82246e-06	13615.4	1.21203e-06
5926.31	8.17803e-06	13680.8	1.25837e-06
5954.08	7.58542e-06	13746.2	1.30625e-06
5981.85	8.77064e-06	13811.6	1.3557e-06
6009.62	7.22985e-06	13877	1.40678e-06
6037.39	7.82246e-06	13942.5	1.45953e-06
6065.17	7.94098e-06	14007.9	1.51398e-06
6092.94	7.40763e-06	14073.3	1.57018e-06
6120.71	7.70394e-06	14138.7	1.62818e-06
6148.48	8.35581e-06	14204.1	1.68803e-06
6176.25	7.94098e-06	14269.5	1.74976e-06
6204.03	7.17059e-06	14334.9	1.81342e-06
6231.8	8.29655e-06	14400.4	1.87907e-06
6259.57	8.88916e-06	14465.8	1.94675e-06
6287.34	6.81502e-06	14531.2	2.01651e-06
6315.11	8.47433e-06	14596.6	2.08839e-06
6342.89	8.00025e-06	14662	2.16246e-06
6370.66	8.29655e-06	14727.4	2.23875e-06
6398.43	7.4669e-06	14792.9	2.31732e-06
6426.2	7.70394e-06	14858.3	2.39822e-06
6453.97	8.71138e-06	14923.7	2.48151e-06
6481.75	6.51872e-06	14989.1	2.56723e-06
6509.52	7.28911e-06	15054.5	2.65544e-06
6537.29	6.75576e-06	15119.9	2.74619e-06
6565.06	7.7632e-06	15185.3	2.83954e-06
6592.83	8.23729e-06	15250.8	2.93553e-06
6620.61	6.99281e-06	15316.2	3.03424e-06
6648.38	8.00025e-06	15381.6	3.1357e-06
6676.15	9.77808e-06	15447	3.23999e-06
6703.92	6.28167e-06	15512.4	3.34714e-06
6731.69	7.64468e-06	15577.8	3.45722e-06
6759.47	7.17059e-06	15643.2	3.57029e-06
6787.24	8.29655e-06	15708.7	3.6864e-06
6815.01	6.34093e-06	15774.1	3.80561e-06
6842.78	7.70394e-06	15839.5	3.92798e-06
6870.55	8.71138e-06	15904.9	4.05356e-06
6898.33	8.65212e-06	15970.3	4.18241e-06
6926.1	9.06694e-06	16035.7	4.31459e-06
6953.87	7.94098e-06	16101.2	4.45015e-06
6981.64	7.58542e-06	16166.6	4.58915e-06
7009.41	8.17803e-06	16232	4.73166e-06
7037.19	7.7632e-06	16297.4	4.87773e-06
7064.96	7.7632e-06	16362.8	5.0274e-06
7092.73	8.88916e-06	16428.2	5.18075e-06
7120.5	7.94098e-06	16493.6	5.33783e-06
7148.27	8.88916e-06	16559.1	5.49869e-06
7176.05	8.88916e-06	16624.5	5.6634e-06
7203.82	7.70394e-06	16689.9	5.83199e-06
7231.59	7.70394e-06	16755.3	6.00454e-06
7259.36	6.51872e-06	16820.7	6.1811e-06
7287.13	7.52616e-06	16886.1	6.36171e-06
7314.91	7.40763e-06	16951.6	6.54644e-06
7342.68	8.71138e-06	17017	6.73533e-06
7370.45	7.34837e-06	17082.4	6.92844e-06
7398.22	7.70394e-06	17147.8	7.12582e-06
7425.99	7.70394e-06	17213.2	7.32752e-06
7453.77	7.05207e-06	17278.6	7.53359e-06
7481.54	7.40763e-06	17344	7.74407e-06
7509.31	8.00025e-06	17409.5	7.95902e-06
7537.08	6.87428e-06	17474.9	8.17848e-06
7564.85	6.93355e-06	17540.3	8.4025e-06
7592.63	8.17803e-06	17605.7	8.63112e-06
7620.4	7.28911e-06	17671.1	8.86438e-06
7648.17	7.28911e-06	17736.5	9.10232e-06
7675.94	9.06694e-06	17801.9	9.34499e-06
7703.71	6.6965e-06	17867.4	9.59243e-06
7731.49	8.35581e-06	17932.8	9.84466e-06
7759.26	7.7632e-06	17998.2	1.01017e-05
7787.03	6.6965e-06	18063.6	1.03637e-05
7814.8	7.82246e-06	18129	1.06305e-05
7842.57	7.22985e-06	18194.4	1.09023e-05
7870.35	7.82246e-06	18259.9	1.1179e-05
7898.12	8.53359e-06	18325.3	1.14607e-05
7925.89	7.58542e-06	18390.7	1.17474e-05
7953.66	7.4669e-06	18456.1	1.20392e-05
7981.43	8.17803e-06	18521.5	1.2336e-05
8009.21	8.00025e-06	18586.9	1.26379e-05
8036.98	8.35581e-06	18652.3	1.29448e-05
8064.75	7.70394e-06	18717.8	1.32569e-05
8092.52	9.12621e-06	18783.2	1.3574e-05
8120.29	7.05207e-06	18848.6	1.38963e-05
8148.07	7.88172e-06	18914	1.42237e-05
8175.84	8.23729e-06	18979.4	1.45562e-05
8203.61	7.64468e-06	19044.8	1.48939e-05
8231.38	7.52616e-06	19110.3	1.52367e-05
8259.15	8.41507e-06	19175.7	1.55845e-05
8286.93	8.71138e-06	19241.1	1.59375e-05
8314.7	8.53359e-06	19306.5	1.62956e-05
8342.47	8.65212e-06	19371.9	1.66588e-05
8370.24	8.41507e-06	19437.3	1.7027e-05
8398.01	7.58542e-06	19502.7	1.74003e-05
8425.79	8.88916e-06	19568.2	1.77786e-05
8453.56	9.06694e-06	19633.6	1.81619e-05
8481.33	7.94098e-06	19699	1.85501e-05
8509.1	8.53359e-06	19764.4	1.89433e-05
8536.87	8.11877e-06	19829.8	1.93414e-05
8564.65	8.47433e-06	19895.2	1.97443e-05
8592.42	8.11877e-06	19960.6	2.01521e-05
8620.19	6.75576e-06	20026.1	2.05646e-05
8647.96	8.59286e-06	20091.5	2.09818e-05
8675.73	7.94098e-06	20156.9	2.14037e-05
8703.51	8.17803e-06	20222.3	2.18301e-05
8731.28	8.77064e-06	20287.7	2.22611e-05
8759.05	9.18547e-06	20353.1	2.26966e-05
8786.82	8.23729e-06	20418.6	2.31365e-05
8814.59	9.18547e-06	20484	2.35807e-05
8842.37	8.8299e-06	20549.4	2.40291e-05
8870.14	7.70394e-06	20614.8	2.44818e-05
8897.91	7.40763e-06	20680.2	2.49385e-05
8925.68	8.53359e-06	20745.6	2.53992e-05
8953.45	8.00025e-06	20811	2.58639e-05
8981.23	8.05951e-06	20876.5	2.63323e-05
9009	9.65956e-06	20941.9	2.68045e-05
9036.77	9.77808e-06	21007.3	2.72802e-05
9064.54	7.4669e-06	21072.7	2.77595e-05
9092.31	8.00025e-06	21138.1	2.82422e-05
9120.09	7.4669e-06	21203.5	2.87282e-05
9147.86	8.77064e-06	21269	2.92173e-05
9175.63	8.94842e-06	21334.4	2.97095e-05
9203.4	9.42251e-06	21399.8	3.02046e-05
9231.17	8.94842e-06	21465.2	3.07024e-05
9258.95	7.7632e-06	21530.6	3.1203e-05
9286.72	7.94098e-06	21596	3.1706e-05
9314.49	6.75576e-06	21661.4	3.22114e-05
9342.26	7.52616e-06	21726.9	3.27191e-05
9370.03	9.60029e-06	21792.3	3.32288e-05
9397.81	8.00025e-06	21857.7	3.37405e-05
9425.58	8.47433e-06	21923.1	3.4254e-05
9453.35	9.60029e-06	21988.5	3.47691e-05
9481.12	9.77808e-06	22053.9	3.52857e-05
9508.89	8.88916e-06	22119.3	3.58036e-05
9536.67	8.8299e-06	22184.8	3.63226e-05
9564.44	8.77064e-06	22250.2	3.68426e-05
9592.21	1.03114e-05	22315.6	3.73634e-05
9619.98	8.77064e-06	22381	3.78848e-05
9647.75	9.77808e-06	22446.4	3.84066e-05
9675.53	8.00025e-06	22511.8	3.89287e-05
9703.3	8.77064e-06	22577.3	3.94509e-05
9731.07	1.03114e-05	22642.7	3.9973e-05
9758.84	9.65956e-06	22708.1	4.04948e-05
9786.61	9.00768e-06	22773.5	4.10161e-05
9814.39	8.17803e-06	22838.9	4.15367e-05
9842.16	9.24473e-06	22904.3	4.20564e-05
9869.93	9.24473e-06	22969.7	4.25751e-05
9897.7	9.00768e-06	23035.2	4.30925e-05
9925.47	9.24473e-06	23100.6	4.36085e-05
9953.25	1.09633e-05	23166	4.41227e-05
9981.02	1.04299e-05	23231.4	4.46351e-05
10008.8	8.35581e-06	23296.8	4.51454e-05
10036.6	9.18547e-06	23362.2	4.56534e-05
10064.3	9.77808e-06	23427.7	4.6159e-05
10092.1	8.47433e-06	23493.1	4.66618e-05
10119.9	9.60029e-06	23558.5	4.71617e-05
10147.6	9.48177e-06	23623.9	4.76585e-05
10175.4	9.36325e-06	23689.3	4.81519e-05
10203.2	1.00744e-05	23754.7	4.86418e-05
10231	1.01929e-05	23820.1	4.9128e-05
10258.7	1.02522e-05	23885.6	4.96102e-05
10286.5	1.03707e-05	23951	5.00882e-05
10314.3	9.42251e-06	24016.4	5.05618e-05
10342.1	9.83734e-06	24081.8	5.10308e-05
10369.8	1.01336e-05	24147.2	5.1495e-05
10397.6	9.24473e-06	24212.6	5.19542e-05
10425.4	1.12003e-05	24278	5.24081e-05
10453.1	9.8966e-06	24343.5	5.28566e-05
10480.9	1.01336e-05	24408.9	5.32995e-05
10508.7	1.04892e-05	24474.3	5.37365e-05
10536.5	9.18547e-06	24539.7	5.41675e-05
10564.2	9.24473e-06	24605.1	5.45922e-05
10592	1.08448e-05	24670.5	5.50104e-05
10619.8	1.11411e-05	24736	5.5422e-05
10647.5	1.00151e-05	24801.4	5.58268e-05
10675.3	1.13189e-05	24866.8	5.62245e-05
10703.1	8.88916e-06	24932.2	5.66149e-05
10730.9	9.71882e-06	24997.6	5.6998e-05
10758.6	9.48177e-06	25063	5.73734e-05
10786.4	1.08448e-05	25128.4	5.7741e-05
10814.2	8.41507e-06	25193.9	5.81006e-05
10841.9	1.00151e-05	25259.3	5.84521e-05
10869.7	1.17337e-05	25324.7	5.87952e-05
10897.5	9.54103e-06	25390.1	5.91299e-05
10925.3	1.05485e-05	25455.5	5.94558e-05
10953	1.24448e-05	25520.9	5.9773e-05
10980.8	1.23856e-05	25586.4	6.00811e-05
11008.6	1.06077e-05	25651.8	6.038e-05
11036.4	1.04892e-05	25717.2	6.06697e-05
11064.1	1.16152e-05	25782.6	6.09499e-05
11091.9	1.11411e-05	25848	6.12205e-05
11119.7	1.12003e-05	25913.4	6.14814e-05
11147.4	1.12003e-05	25978.8	6.17324e-05
11175.2	1.18522e-05	26044.3	6.19734e-05
11203	1.35708e-05	26109.7	6.22043e-05
11230.8	1.04892e-05	26175.1	6.24249e-05
11258.5	1.02522e-05	26240.5	6.26352e-05
11286.3	1.11411e-05	26305.9	6.2835e-05
11314.1	1.17337e-05	26371.3	6.30242e-05
11341.8	1.14966e-05	26436.7	6.32028e-05
11369.6	1.07263e-05	26502.2	6.33706e-05
11397.4	1.26819e-05	26567.6	6.35275e-05
11425.2	1.17337e-05	26633	6.36735e-05
11452.9	1.28004e-05	26698.4	6.38085e-05
11480.7	1.19707e-05	26763.8	6.39323e-05
11508.5	1.10226e-05	26829.2	6.40451e-05
11536.2	1.25041e-05	26894.7	6.41466e-05
11564	1.28004e-05	26960.1	6.42368e-05
11591.8	1.14966e-05	27025.5	6.43158e-05
11619.6	1.23263e-05	27090.9	6.43833e-05
11647.3	1.28597e-05	27156.3	6.44395e-05
11675.1	1.23856e-05	27221.7	6.44843e-05
11702.9	1.28004e-05	27287.1	6.45176e-05
11730.7	1.41041e-05	27352.6	6.45394e-05
11758.4	1.30374e-05	27418	6.45498e-05
11786.2	1.49338e-05	27483.4	6.45487e-05
11814	1.22078e-05	27548.8	6.45361e-05
11841.7	1.30967e-05	27614.2	6.4512e-05
11869.5	1.30967e-05	27679.6	6.44765e-05
11897.3	1.34523e-05	27745.1	6.44295e-05
11925.1	1.29189e-05	27810.5	6.43711e-05
11952.8	1.49931e-05	27875.9	6.43014e-05
11980.6	1.26226e-05	27941.3	6.42202e-05
12008.4	1.33337e-05	28006.7	6.41278e-05
12036.1	1.44004e-05	28072.1	6.40241e-05
12063.9	1.39264e-05	28137.5	6.39092e-05
12091.7	1.35708e-05	28203	6.37832e-05
12119.5	1.53486e-05	28268.4	6.36461e-05
12147.2	1.30374e-05	28333.8	6.34979e-05
12175	1.41634e-05	28399.2	6.33389e-05
12202.8	1.40449e-05	28464.6	6.3169e-05
12230.5	1.54671e-05	28530	6.29884e-05
12258.3	1.36893e-05	28595.4	6.27971e-05
12286.1	1.33337e-05	28660.9	6.25953e-05
12313.9	1.43412e-05	28726.3	6.2383e-05
12341.6	1.46375e-05	28791.7	6.21604e-05
12369.4	1.35708e-05	28857.1	6.19275e-05
12397.2	1.33337e-05	28922.5	6.16846e-05
12425	1.39264e-05	28987.9	6.14316e-05
12452.7	1.3393e-05	29053.4	6.11688e-05
12480.5	1.48745e-05	29118.8	6.08964e-05
12508.3	1.35708e-05	29184.2	6.06143e-05
12536	1.45782e-05	29249.6	6.03228e-05
12563.8	1.51708e-05	29315	6.00221e-05
12591.6	1.37486e-05	29380.4	5.97122e-05
12619.4	1.52894e-05	29445.8	5.93933e-05
12647.1	1.53486e-05	29511.3	5.90657e-05
12674.9	1.59412e-05	29576.7	5.87294e-05
12702.7	1.42227e-05	29642.1	5.83846e-05
12730.4	1.51708e-05	29707.5	5.80316e-05
12758.2	1.62375e-05	29772.9	5.76704e-05
12786	1.62968e-05	29838.3	5.73012e-05
12813.8	1.32152e-05	29903.7	5.69243e-05
12841.5	1.68894e-05	29969.2	5.65398e-05
12869.3	1.57634e-05	30034.6	5.6148e-05
12897.1	1.7245e-05	30100	5.57489e-05
12924.8	1.55264e-05	30165.4	5.53428e-05
12952.6	1.36893e-05	30230.8	5.49299e-05
12980.4	1.56449e-05	30296.2	5.45104e-05
13008.2	1.70079e-05	30361.7	5.40844e-05
13035.9	1.5882e-05	30427.1	5.36523e-05
13063.7	1.64153e-05	30492.5	5.32141e-05
13091.5	1.65931e-05	30557.9	5.27701e-05
13119.3	1.59412e-05	30623.3	5.23206e-05
13147	1.62968e-05	30688.7	5.18656e-05
13174.8	1.68894e-05	30754.1	5.14054e-05
13202.6	1.67709e-05	30819.6	5.09403e-05
13230.3	1.64746e-05	30885	5.04703e-05
13258.1	1.58227e-05	30950.4	4.99959e-05
13285.9	1.65338e-05	31015.8	4.9517e-05
13313.7	1.63561e-05	31081.2	4.90341e-05
13341.4	1.59412e-05	31146.6	4.85472e-05
13369.2	1.84302e-05	31212.1	4.80566e-05
13397	1.73635e-05	31277.5	4.75624e-05
13424.7	1.60005e-05	31342.9	4.7065e-05
13452.5	1.80746e-05	31408.3	4.65646e-05
13480.3	1.7245e-05	31473.7	4.60612e-05
13508.1	1.89043e-05	31539.1	4.55552e-05
13535.8	1.70672e-05	31604.5	4.50467e-05
13563.6	1.92598e-05	31670	4.4536e-05
13591.4	1.89635e-05	31735.4	4.40232e-05
13619.1	1.65931e-05	31800.8	4.35086e-05
13646.9	1.89043e-05	31866.2	4.29924e-05
13674.7	1.7482e-05	31931.6	4.24747e-05
13702.5	1.80154e-05	31997	4.19558e-05
13730.2	1.81339e-05	32062.4	4.14359e-05
13758	2.0208e-05	32127.9	4.09151e-05
13785.8	1.81339e-05	32193.3	4.03937e-05
13813.6	1.84895e-05	32258.7	3.98718e-05
13841.3	1.83709e-05	32324.1	3.93497e-05
13869.1	1.73635e-05	32389.5	3.88275e-05
13896.9	1.85487e-05	32454.9	3.83054e-05
13924.6	1.73635e-05	32520.4	3.77837e-05
13952.4	1.98525e-05	32585.8	3.72624e-05
13980.2	1.90821e-05	32651.2	3.67417e-05
14008	1.81931e-05	32716.6	3.62219e-05
14035.7	1.96747e-05	32782	3.57031e-05
14063.5	2.06821e-05	32847.4	3.51855e-05
14091.3	1.95562e-05	32912.8	3.46692e-05
14119	1.92006e-05	32978.3	3.41544e-05
14146.8	1.89635e-05	33043.7	3.36412e-05
14174.6	2.05636e-05	33109.1	3.31299e-05
14202.4	1.99117e-05	33174.5	3.26205e-05
14230.1	1.8608e-05	33239.9	3.21133e-05
14257.9	2.01488e-05	33305.3	3.16083e-05
14285.7	2.10377e-05	33370.8	3.11058e-05
14313.4	2.02673e-05	33436.2	3.06057e-05
14341.2	1.89635e-05	33501.6	3.01084e-05
14369	1.97932e-05	33567	2.96139e-05
14396.8	1.70672e-05	33632.4	2.91223e-05
14424.5	1.94376e-05	33697.8	2.86337e-05
14452.3	2.25192e-05	33763.2	2.81484e-05
14480.1	2.07414e-05	33828.7	2.76664e-05
14507.9	1.84895e-05	33894.1	2.71878e-05
14535.6	1.95562e-05	33959.5	2.67127e-05
14563.4	1.93191e-05	34024.9	2.62412e-05
14591.2	1.92006e-05	34090.3	2.57735e-05
14618.9	2.09192e-05	34155.7	2.53096e-05
14646.7	1.74228e-05	34221.1	2.48497e-05
14674.5	1.8845e-05	34286.6	2.43937e-05
14702.3	1.92006e-05	34352	2.39419e-05
14730	2.00895e-05	34417.4	2.34943e-05
14757.8	1.94376e-05	34482.8	2.30509e-05
14785.6	2.05043e-05	34548.2	2.26119e-05
14813.3	2.03265e-05	34613.6	2.21772e-05
14841.1	1.83709e-05	34679.1	2.17471e-05
14868.9	2.08006e-05	34744.5	2.13215e-05
14896.7	1.89043e-05	34809.9	2.09006e-05
14924.4	2.04451e-05	34875.3	2.04843e-05
14952.2	2.00302e-05	34940.7	2.00727e-05
14980	1.87265e-05	35006.1	1.96659e-05
15007.7	2.00895e-05	35071.5	1.92639e-05
15035.5	2.04451e-05	35137	1.88667e-05
15063.3	1.83117e-05	35202.4	1.84745e-05
15091.1	2.10969e-05	35267.8	1.80872e-05
15118.8	2.06821e-05	35333.2	1.77049e-05
15146.6	2.08599e-05	35398.6	1.73276e-05
15174.4	1.99117e-05	35464	1.69553e-05
15202.2	2.19266e-05	35529.5	1.6588e-05
15229.9	2.01488e-05	35594.9	1.62258e-05
15257.7	1.99117e-05	35660.3	1.58687e-05
15285.5	2.11562e-05	35725.7	1.55167e-05
15313.2	2.14525e-05	35791.1	1.51698e-05
15341	2.00895e-05	35856.5	1.48281e-05
15368.8	2.08006e-05	35921.9	1.44914e-05
15396.6	1.8845e-05	35987.4	1.41599e-05
15424.3	2.0208e-05	36052.8	1.38335e-05
15452.1	2.11562e-05	36118.2	1.35122e-05
15479.9	2.06821e-05	36183.6	1.3196e-05
15507.6	1.84302e-05	36249	1.28849e-05
15535.4	2.11562e-05	36314.4	1.2579e-05
15563.2	1.97932e-05	36379.8	1.22781e-05
15591	1.90821e-05	36445.3	1.19823e-05
15618.7	2.06821e-05	36510.7	1.16915e-05
15646.5	1.96154e-05	36576.1	1.14057e-05
15674.3	1.83117e-05	36641.5	1.1125e-05
15702	2.05043e-05	36706.9	1.08492e-05
15729.8	2.06821e-05	36772.3	1.05784e-05
15757.6	2.16896e-05	36837.8	1.03125e-05
15785.4	2.03858e-05	36903.2	1.00515e-05
15813.1	2.07414e-05	36968.6	9.7954e-06
15840.9	1.97339e-05	37034	9.5441e-06
15868.7	2.07414e-05	37099.4	9.29759e-06
15896.5	1.9971e-05	37164.8	9.05584e-06
15924.2	1.91413e-05	37230.2	8.81881e-06
15952	2.10969e-05	37295.7	8.58645e-06
15979.8	2.24599e-05	37361.1	8.35873e-06
16007.5	1.96747e-05	37426.5	8.13559e-06
16035.3	2.03858e-05	37491.9	7.91701e-06
16063.1	2.11562e-05	37557.3	7.70293e-06
16090.9	1.94376e-05	37622.7	7.49331e-06
16118.6	2.18673e-05	37688.2	7.28809e-06
16146.4	1.95562e-05	37753.6	7.08723e-06
16174.2	1.96154e-05	37819	6.89068e-06
16201.9	2.01488e-05	37884.4	6.69839e-06
16229.7	2.19859e-05	37949.8	6.51031e-06
16257.5	1.89043e-05	38015.2	6.32639e-06
16285.3	2.09192e-05	38080.6	6.14657e-06
16313	1.9971e-05	38146.1	5.97079e-06
16340.8	2.05636e-05	38211.5	5.79901e-06
16368.6	2.3823e-05	38276.9	5.63117e-06
16396.3	2.10969e-05	38342.3	5.46722e-06
16424.1	2.2697e-05	38407.7	5.3071e-06
16451.9	2.1334e-05	38473.1	5.15074e-06
16479.7	2.06821e-05	38538.5	4.99811e-06
16507.4	2.17488e-05	38604	4.84914e-06
16535.2	2.25192e-05	38669.4	4.70377e-06
16563	2.01488e-05	38734.8	4.56194e-06
16590.8	1.94969e-05	38800.2	4.42361e-06
16618.5	1.84895e-05	38865.6	4.28871e-06
16646.3	2.19266e-05	38931	4.15718e-06
16674.1	2.00302e-05	38996.5	4.02897e-06
16701.8	1.89043e-05	39061.9	3.90401e-06
16729.6	2.17488e-05	39127.3	3.78226e-06
16757.4	1.92598e-05	39192.7	3.66366e-06
16785.2	2.06229e-05	39258.1	3.54814e-06
16812.9	2.0208e-05	39323.5	3.43566e-06
16840.7	1.91413e-05	39388.9	3.32615e-06
16868.5	2.03858e-05	39454.4	3.21955e-06
16896.2	1.93191e-05	39519.8	3.11582e-06
16924	2.08006e-05	39585.2	3.0149e-06
16951.8	2.15118e-05	39650.6	2.91672e-06
16979.6	2.19859e-05	39716	2.82124e-06
17007.3	2.10377e-05	39781.4	2.7284e-06
17035.1	2.03265e-05	39846.9	2.63814e-06
17062.9	2.10377e-05	39912.3	2.55042e-06
17090.6	1.96747e-05	39977.7	2.46518e-06
17118.4	2.14525e-05	40043.1	2.38236e-06
17146.2	2.10969e-05	40108.5	2.30191e-06
17174	2.06821e-05	40173.9	2.22379e-06
17201.7	1.93784e-05	40239.3	2.14793e-06
17229.5	2.01488e-05	40304.8	2.07429e-06
17257.3	2.00895e-05	40370.2	2.00282e-06
17285.1	2.03265e-05	40435.6	1.93347e-06
17312.8	2.06821e-05	40501	1.86619e-06
17340.6	2.12155e-05	40566.4	1.80093e-06
17368.4	2.21044e-05	40631.8	1.73764e-06
17396.1	2.16303e-05	40697.2	1.67628e-06
17423.9	2.08599e-05	40762.7	1.6168e-06
17451.7	2.19859e-05	40828.1	1.55915e-06
17479.5	2.00302e-05	40893.5	1.50329e-06
17507.2	2.12747e-05	40958.9	1.44917e-06
17535	2.20451e-05	41024.3	1.39675e-06
17562.8	2.22822e-05	41089.7	1.34599e-06
17590.5	2.06821e-05	41155.2	1.29684e-06
17618.3	2.10969e-05	41220.6	1.24927e-06
17646.1	2.1334e-05	41286	1.20323e-06
17673.9	2.01488e-05	41351.4	1.15867e-06
17701.6	2.12747e-05	41416.8	1.11557e-06
17729.4	2.16303e-05	41482.2	1.07388e-06
17757.2	2.12747e-05	41547.6	1.03357e-06
17784.9	2.03265e-05	41613.1	9.94588e-07
17812.7	2.05043e-05	41678.5	9.56909e-07
17840.5	2.20451e-05	41743.9	9.20494e-07
17868.3	2.33489e-05	41809.3	8.85307e-07
17896	2.17488e-05	41874.7	8.51314e-07
17923.8	2.16896e-05	41940.1	8.1848e-07
17951.6	2.04451e-05	42005.6	7.86773e-07
17979.4	2.25192e-05	42071	7.56159e-07
18007.1	2.19859e-05	42136.4	7.26607e-07
18034.9	2.11562e-05	42201.8	6.98086e-07
18062.7	2.04451e-05	42267.2	6.70566e-07
18090.4	2.10969e-05	42332.6	6.44015e-07
18118.2	2.32303e-05	42398	6.18406e-07
18146	2.21636e-05	42463.5	5.9371e-07
18173.8	2.08006e-05	42528.9	5.69898e-07
18201.5	2.09784e-05	42594.3	5.46944e-07
18229.3	2.32896e-05	42659.7	5.24821e-07
18257.1	2.09784e-05	42725.1	5.03504e-07
18284.8	2.13932e-05	42790.5	4.82966e-07
18312.6	2.10377e-05	42855.9	4.63184e-07
18340.4	2.1334e-05	42921.4	4.44133e-07
18368.2	2.20451e-05	42986.8	4.2579e-07
18395.9	2.16896e-05	43052.2	4.08132e-07
18423.7	2.09784e-05	43117.6	3.91137e-07
18451.5	1.90228e-05	43183	3.74782e-07
18479.2	2.22229e-05	43248.4	3.59048e-07
18507	2.18673e-05	43313.9	3.43913e-07
18534.8	2.09784e-05	43379.3	3.29357e-07
18562.6	2.16303e-05	43444.7	3.15361e-07
18590.3	2.09784e-05	43510.1	3.01907e-07
18618.1	2.00895e-05	43575.5	2.88974e-07
18645.9	2.19859e-05	43640.9	2.76547e-07
18673.7	2.12747e-05	43706.3	2.64607e-07
18701.4	2.13932e-05	43771.8	2.53138e-07
18729.2	2.17488e-05	43837.2	2.42122e-07
18757	2.2697e-05	43902.6	2.31545e-07
18784.7	2.07414e-05	43968	2.2139e-07
18812.5	2.24599e-05	44033.4	2.11643e-07
18840.3	2.25192e-05	44098.8	2.0229e-07
18868.1	2.30526e-05	44164.2	1.93315e-07
18895.8	2.09192e-05	44229.7	1.84705e-07
18923.6	2.10377e-05	44295.1	1.76448e-07
18951.4	2.19266e-05	44360.5	1.6853e-07
18979.1	2.24599e-05	44425.9	1.60938e-07
19006.9	2.25785e-05	44491.3	1.53661e-07
19034.7	2.37637e-05	44556.7	1.46687e-07
19062.5	2.41193e-05	44622.2	1.40005e-07
19090.2	2.12155e-05	44687.6	1.33603e-07
19118	2.32896e-05	44753	1.27472e-07
19145.8	2.24007e-05	44818.4	1.216e-07
19173.5	2.33489e-05	44883.8	1.15978e-07
19201.3	2.4297e-05	44949.2	1.10596e-07
19229.1	2.45933e-05	45014.6	1.05445e-07
19256.9	2.22822e-05	45080.1	1.00516e-07
19284.6	2.21044e-05	45145.5	9.58007e-08
19312.4	2.39415e-05	45210.9	9.12903e-08
19340.2	2.12155e-05	45276.3	8.69766e-08
19367.9	2.34081e-05	45341.7	8.28521e-08
19395.7	2.34081e-05	45407.1	7.89091e-08
19423.5	2.39415e-05	45472.6	7.51405e-08
19451.3	2.406e-05	45538	7.1539e-08
19479	2.35266e-05	45603.4	6.80981e-08
19506.8	2.41785e-05	45668.8	6.48111e-08
19534.6	2.44156e-05	45734.2	6.16719e-08
19562.4	2.54823e-05	45799.6	5.86742e-08
19590.1	2.26377e-05	45865	5.58123e-08
19617.9	2.5186e-05	45930.5	5.30806e-08
19645.7	2.31118e-05	45995.9	5.04736e-08
19673.4	2.35266e-05	46061.3	4.79861e-08
19701.2	2.19266e-05	46126.7	4.56131e-08
19729	2.43563e-05	46192.1	4.33497e-08
19756.8	2.41785e-05	46257.5	4.11913e-08
19784.5	2.48897e-05	46322.9	3.91334e-08
19812.3	2.34081e-05	46388.4	3.71717e-08
19840.1	2.37637e-05	46453.8	3.5302e-08
19867.8	2.35859e-05	46519.2	3.35205e-08
19895.6	2.31118e-05	46584.6	3.18231e-08
19923.4	2.22822e-05	46650	3.02064e-08
19951.2	2.4297e-05	46715.4	2.86667e-08
19978.9	2.4297e-05	46780.9	2.72006e-08
20006.7	2.51267e-05	46846.3	2.58049e-08
20034.5	2.41785e-05	46911.7	2.44765e-08
20062.2	2.41193e-05	46977.1	2.32124e-08
20090	2.44748e-05	47042.5	2.20096e-08
20117.8	2.34081e-05	47107.9	2.08654e-08
20145.6	2.45933e-05	47173.3	1.97772e-08
20173.3	2.406e-05	47238.8	1.87424e-08
20201.1	2.25192e-05	47304.2	1.77586e-08
20228.9	2.16303e-05	47369.6	1.68234e-08
20256.7	2.44156e-05	47435	1.59347e-08
20284.4	2.12747e-05	47500.4	1.50902e-08
20312.2	2.33489e-05	47565.8	1.42879e-08
20340	2.52452e-05	47631.3	1.35259e-08
20367.7	2.41193e-05	47696.7	1.28022e-08
20395.5	2.37637e-05	47762.1	1.21151e-08
20423.3	2.2697e-05	47827.5	1.14628e-08
20451.1	2.16896e-05	47892.9	1.08438e-08
20478.8	2.49489e-05	47958.3	1.02563e-08
20506.6	2.50674e-05	48023.7	9.69894e-09
20534.4	2.37044e-05	48089.2	9.17024e-09
20562.1	2.59564e-05	48154.6	8.66881e-09
20589.9	2.5186e-05	48220	8.19334e-09
20617.7	2.52452e-05	48285.4	7.74257e-09
20645.5	2.60749e-05	48350.8	7.3153e-09
20673.2	2.71416e-05	48416.2	6.91039e-09
20701	2.67267e-05	48481.6	6.52672e-09
20728.8	2.61934e-05	48547.1	6.16326e-09
20756.5	2.56008e-05	48612.5	5.819e-09
20784.3	2.47711e-05	48677.9	5.49299e-09
20812.1	2.35859e-05	48743.3	5.18433e-09
20839.9	2.5423e-05	48808.7	4.89214e-09
20867.6	2.44748e-05	48874.1	4.6156e-09
20895.4	2.66082e-05	48939.6	4.35391e-09
20923.2	2.5186e-05	49005	4.10633e-09
20951	2.566e-05	49070.4	3.87214e-09
20978.7	2.32896e-05	49135.8	3.65066e-09
21006.5	2.66675e-05	49201.2	3.44123e-09
21034.3	2.66082e-05	49266.6	3.24324e-09
21062	2.90379e-05	49332	3.0561e-09
21089.8	2.57193e-05	49397.5	2.87925e-09
21117.6	2.57193e-05	49462.9	2.71214e-09
21145.4	2.6549e-05	49528.3	2.55428e-09
21173.1	2.51267e-05	49593.7	2.40518e-09
21200.9	2.50082e-05	49659.1	2.26438e-09
21228.7	2.42378e-05	49724.5	2.13145e-09
21256.4	2.83268e-05	49790	2.00596e-09
21284.2	2.60156e-05	49855.4	1.88752e-09
21312	2.58971e-05	49920.8	1.77576e-09
21339.8	2.78527e-05	49986.2	1.67032e-09
21367.5	2.53045e-05	50051.6	1.57087e-09
21395.3	2.63712e-05	50117	1.47707e-09
21423.1	2.76749e-05	50182.4	1.38862e-09
21450.8	2.40007e-05	50247.9	1.30524e-09
21478.6	2.63119e-05	50313.3	1.22665e-09
21506.4	2.63119e-05	50378.7	1.15258e-09
21534.2	2.48304e-05	50444.1	1.0828e-09
21561.9	2.62527e-05	50509.5	1.01706e-09
21589.7	2.78527e-05	50574.9	9.55135e-10
21617.5	2.57193e-05	50640.3	8.96826e-10
21645.3	2.74379e-05	50705.8	8.41926e-10
21673	2.55415e-05	50771.2	7.90246e-10
21700.8	3.00454e-05	50836.6	7.41607e-10
21728.6	2.83861e-05	50902	6.95837e-10
21756.3	2.54823e-05	50967.4	6.52776e-10
21784.1	2.66675e-05	51032.8	6.12271e-10
21811.9	2.69638e-05	51098.3	5.74177e-10
21839.7	2.78527e-05	51163.7	5.38358e-10
21867.4	2.83268e-05	51229.1	5.04683e-10
21895.2	2.79712e-05	51294.5	4.73031e-10
21923	2.75564e-05	51359.9	4.43284e-10
21950.7	2.66082e-05	51425.3	4.15335e-10
21978.5	2.6549e-05	51490.7	3.89078e-10
22006.3	2.83861e-05	51556.2	3.64417e-10
22034.1	2.96305e-05	51621.6	3.41258e-10
22061.8	2.8149e-05	51687	3.19514e-10
22089.6	2.75564e-05	51752.4	2.99102e-10
22117.4	2.66082e-05	51817.8	2.79944e-10
22145.1	2.90972e-05	51883.2	2.61967e-10
22172.9	2.77342e-05	51948.7	2.45101e-10
22200.7	2.73786e-05	52014.1	2.2928e-10
22228.5	2.72601e-05	52079.5	2.14441e-10
22256.2	2.68453e-05	52144.9	2.00528e-10
22284	2.92157e-05	52210.3	1.87484e-10
22311.8	2.78527e-05	52275.7	1.75257e-10
22339.6	2.99861e-05	52341.1	1.63798e-10
22367.3	2.88009e-05	52406.6	1.53062e-10
22395.1	2.7912e-05	52472	1.43003e-10
22422.9	2.6549e-05	52537.4	1.33582e-10
22450.6	2.86824e-05	52602.8	1.2476e-10
22478.4	2.93342e-05	52668.2	1.16499e-10
22506.2	2.84453e-05	52733.6	1.08766e-10
22534	3.11713e-05	52799	1.01528e-10
22561.7	2.73786e-05	52864.5	9.47552e-11
22589.5	2.77342e-05	52929.9	8.84183e-11
22617.3	3.00454e-05	52995.3	8.24905e-11
22645	2.82083e-05	53060.7	7.69464e-11
22672.8	3.02231e-05	53126.1	7.17622e-11
22700.6	2.78527e-05	53191.5	6.69153e-11
22728.4	3.13491e-05	53257	6.23847e-11
22756.1	2.95713e-05	53322.4	5.81505e-11
22783.9	2.88601e-05	53387.8	5.41941e-11
22811.7	2.96898e-05	53453.2	5.04978e-11
22839.4	3.04009e-05	53518.6	4.70453e-11
22867.2	3.21195e-05	53584	4.38211e-11
22895	3.17639e-05	53649.4	4.08105e-11
22922.8	3.17639e-05	53714.9	3.8e-11
22950.5	3.05195e-05	53780.3	3.53768e-11
22978.3	2.97491e-05	53845.7	3.29288e-11
23006.1	3.01046e-05	53911.1	3.06448e-11
23033.9	3.17639e-05	53976.5	2.85141e-11
23061.6	3.18232e-05	54041.9	2.65268e-11
23089.4	3.12898e-05	54107.4	2.46736e-11
23117.2	3.02231e-05	54172.8	2.29459e-11
23144.9	3.14084e-05	54238.2	2.13353e-11
23172.7	2.99268e-05	54303.6	1.98342e-11
23200.5	3.02231e-05	54369	1.84355e-11
23228.3	3.17047e-05	54434.4	1.71323e-11
23256	2.88009e-05	54499.8	1.59185e-11
23283.8	3.01046e-05	54565.3	1.4788e-11
23311.6	2.96898e-05	54630.7	1.37353e-11
23339.3	3.09935e-05	54696.1	1.27553e-11
23367.1	2.96305e-05	54761.5	1.18432e-11
23394.9	3.0875e-05	54826.9	1.09943e-11
23422.7	3.10528e-05	54892.3	1.02044e-11
23450.4	3.26529e-05	54957.7	9.46959e-12
23478.2	3.37788e-05	55023.2	8.78614e-12
23506	3.19417e-05	55088.6	8.15056e-12
23533.7	3.39566e-05	55154	7.55961e-12
23561.5	3.17639e-05	55219.4	7.01027e-12
23589.3	3.3364e-05	55284.8	6.49969e-12
23617.1	3.34232e-05	55350.2	6.02522e-12
23644.8	3.2001e-05	55415.7	5.58439e-12
23672.6	3.28306e-05	55481.1	5.1749e-12
23700.4	3.13491e-05	55546.5	4.79458e-12
23728.2	3.49048e-05	55611.9	4.44142e-12
23755.9	3.43714e-05	55677.3	4.11354e-12
23783.7	3.12306e-05	55742.7	3.80919e-12
23811.5	3.52011e-05	55808.1	3.52673e-12
23839.2	3.40159e-05	55873.6	3.26464e-12
23867	3.54381e-05	55939	3.02148e-12
23894.8	3.72752e-05	56004.4	2.79594e-12
23922.6	3.33047e-05	56069.8	2.58678e-12
23950.3	3.44899e-05	56135.2	2.39283e-12
23978.1	3.47863e-05	56200.6	2.21303e-12
24005.9	3.46085e-05	56266.1	2.04638e-12
24033.6	3.40751e-05	56331.5	1.89195e-12
24061.4	3.4964e-05	56396.9	1.74885e-12
24089.2	3.32455e-05	56462.3	1.61629e-12
24117	3.46677e-05	56527.7	1.49352e-12
24144.7	3.33047e-05	56593.1	1.37982e-12
24172.5	3.47863e-05	56658.5	1.27455e-12
24200.3	3.3601e-05	56724	1.17711e-12
24228	3.67419e-05	56789.4	1.08692e-12
24255.8	3.54974e-05	56854.8	1.00346e-12
24283.6	3.7453e-05	56920.2	9.26245e-13
24311.4	3.67419e-05	56985.6	8.54821e-13
24339.1	3.54974e-05	57051	7.88764e-13
24366.9	3.65048e-05	57116.4	7.27681e-13
24394.7	3.609e-05	57181.9	6.7121e-13
24422.5	3.73937e-05	57247.3	6.19011e-13
24450.2	3.72752e-05	57312.7	5.7077e-13
24478	3.64456e-05	57378.1	5.26195e-13
24505.8	3.73345e-05	57443.5	4.85015e-13
24533.5	3.60307e-05	57508.9	4.46978e-13
24561.3	3.51418e-05	57574.4	4.1185e-13
24589.1	3.8579e-05	57639.8	3.79416e-13
24616.9	3.84604e-05	57705.2	3.49474e-13
24644.6	4.09494e-05	57770.6	3.21838e-13
24672.4	3.79863e-05	57836	2.96334e-13
24700.2	4.00012e-05	57901.4	2.72803e-13
24727.9	3.68011e-05	57966.8	2.51096e-13
24755.7	3.81641e-05	58032.3	2.31074e-13
24783.5	4.17791e-05	58097.7	2.12612e-13
24811.3	4.05346e-05	58163.1	1.9559e-13
24839	3.84604e-05	58228.5	1.79898e-13
24866.8	4.08309e-05	58293.9	1.65436e-13
24894.6	4.24309e-05	58359.3	1.5211e-13
24922.3	3.84604e-05	58424.7	1.39832e-13
24950.1	4.33198e-05	58490.2	1.28522e-13
24977.9	4.16605e-05	58555.6	1.18106e-13
25005.7	4.21939e-05	58621	1.08515e-13
25033.4	4.17791e-05	58686.4	9.96853e-14
25061.2	4.23717e-05	58751.8	9.15576e-14
25089	4.12457e-05	58817.2	8.40775e-14
25116.8	4.5394e-05	58882.7	7.71949e-14
25144.5	4.38532e-05	58948.1	7.0863e-14
25172.3	4.29643e-05	59013.5	6.5039e-14
25200.1	4.21346e-05	59078.9	5.9683e-14
25227.8	4.59273e-05	59144.3	5.47583e-14
25255.6	4.14235e-05	59209.7	5.0231e-14
25283.4	4.75866e-05	59275.1	4.60699e-14
25311.2	4.56903e-05	59340.6	4.22459e-14
25338.9	4.60459e-05	59406	3.87325e-14
25366.7	4.6757e-05	59471.4	3.55049e-14
25394.5	4.88904e-05	59536.8	3.25405e-14
25422.2	4.28458e-05	59602.2	2.98183e-14
25450	4.05346e-05	59667.6	2.7319e-14
25477.8	4.972e-05	59733.1	2.50247e-14
25505.6	5.04904e-05	59798.5	2.2919e-14
25533.3	5.19127e-05	59863.9	2.09867e-14
25561.1	4.87126e-05	59929.3	1.9214e-14
25588.9	5.0846e-05	59994.7	1.75878e-14
25616.6	5.07867e-05	60060.1	1.60965e-14
25644.4	5.11423e-05	60125.5	1.47289e-14
25672.2	5.16757e-05	60191	1.34752e-14
25700	5.12016e-05	60256.4	1.23259e-14
25727.7	5.10238e-05	60321.8	1.12727e-14
25755.5	5.43424e-05	60387.2	1.03077e-14
25783.3	5.39868e-05	60452.6	9.42356e-15
25811.1	5.38091e-05	60518	8.61374e-15
25838.8	5.57054e-05	60583.4	7.87212e-15
25866.6	5.45202e-05	60648.9	7.19307e-15
25894.4	5.71277e-05	60714.3	6.57142e-15
25922.1	5.74832e-05	60779.7	6.00244e-15
25949.9	5.35128e-05	60845.1	5.48174e-15
25977.7	5.91426e-05	60910.5	5.00532e-15
26005.5	5.83722e-05	60975.9	4.56949e-15
26033.2	6.14537e-05	61041.4	4.17087e-15
26061	5.4698e-05	61106.8	3.80635e-15
26088.8	5.81944e-05	61172.2	3.47307e-15
26116.5	5.89648e-05	61237.6	3.1684e-15
26144.3	5.97352e-05	61303	2.88995e-15
26172.1	5.86685e-05	61368.4	2.6355e-15
26199.9	6.21056e-05	61433.8	2.40303e-15
26227.6	5.95574e-05	61499.3	2.19067e-15
26255.4	6.04463e-05	61564.7	1.99672e-15
26283.2	6.32908e-05	61630.1	1.81962e-15
26310.9	6.23427e-05	61695.5	1.65794e-15
26338.7	6.76169e-05	61760.9	1.51035e-15
26366.5	6.58391e-05	61826.3	1.37565e-15
26394.3	6.61354e-05	61891.8	1.25275e-15
26422	7.15281e-05	61957.2	1.14062e-15
26449.8	6.85058e-05	62022.6	1.03834e-15
26477.6	6.61354e-05	62088	9.45069e-16
26505.4	6.92762e-05	62153.4	8.60021e-16
26533.1	6.9454e-05	62218.8	7.82487e-16
26560.9	6.92762e-05	62284.2	7.11817e-16
26588.7	6.86836e-05	62349.7	6.47414e-16
26616.4	7.28911e-05	62415.1	5.88733e-16
26644.2	7.30689e-05	62480.5	5.35276e-16
26672	7.41949e-05	62545.9	4.86586e-16
26699.8	7.56764e-05	62611.3	4.42247e-16
26727.5	7.23578e-05	62676.7	4.01876e-16
26755.3	7.06392e-05	62742.1	3.65126e-16
26783.1	7.49653e-05	62807.6	3.31677e-16
26810.8	7.36615e-05	62873	3.01239e-16
26838.6	7.81654e-05	62938.4	2.73546e-16
26866.4	7.88765e-05	63003.8	2.48354e-16
26894.2	8.04765e-05	63069.2	2.25442e-16
26921.9	7.91728e-05	63134.6	2.04608e-16
26949.7	7.68024e-05	63200.1	1.85665e-16
26977.5	7.7395e-05	63265.5	1.68447e-16
27005.2	7.79876e-05	63330.9	1.52798e-16
27033	7.91728e-05	63396.3	1.38579e-16
27060.8	8.421e-05	63461.7	1.2566e-16
27088.6	8.33803e-05	63527.1	1.13925e-16
27116.3	8.40915e-05	63592.5	1.03268e-16
27144.1	8.25507e-05	63658	9.3591e-17
27171.9	8.16025e-05	63723.4	8.48058e-17
27199.7	8.49211e-05	63788.8	7.68315e-17
27227.4	8.55137e-05	63854.2	6.95947e-17
27255.2	8.70545e-05	63919.6	6.30284e-17
27283	8.55137e-05	63985	5.70714e-17
27310.7	8.18988e-05	64050.5	5.16682e-17
27338.5	8.2847e-05	64115.9	4.67683e-17
27366.3	8.47433e-05	64181.3	4.23255e-17
27394.1	8.50396e-05	64246.7	3.82979e-17
27421.8	8.96027e-05	64312.1	3.46474e-17
27449.6	8.581e-05	64377.5	3.13394e-17
27477.4	8.68767e-05	64442.9	2.83421e-17
27505.1	8.72323e-05	64508.4	2.56269e-17
27532.9	8.20766e-05	64573.8	2.31677e-17
27560.7	8.77064e-05	64639.2	2.09408e-17
27588.5	8.93064e-05	64704.6	1.89245e-17
27616.2	9.03139e-05	64770	1.70994e-17
27644	8.8536e-05	64835.4	1.54475e-17
27671.8	8.7173e-05	64900.8	1.39527e-17
27699.5	8.33803e-05	64966.3	1.26003e-17
27727.3	8.95435e-05	65031.7	1.1377e-17
27755.1	8.56915e-05	65097.1	1.02706e-17
27782.9	8.58693e-05	65162.5	9.27021e-18
27810.6	8.38544e-05	65227.9	8.36573e-18
27838.4	8.36766e-05	65293.3	7.54816e-18
27866.2	8.49804e-05	65358.8	6.80928e-18
27894	8.49804e-05	65424.2	6.14163e-18
27921.7	8.61656e-05	65489.6	5.53846e-18
27949.5	8.32025e-05	65555	4.99364e-18
27977.3	8.15432e-05
28005	8.59878e-05
28032.8	8.71138e-05
28060.6	8.10099e-05
28088.4	7.84024e-05
28116.1	8.0358e-05
28143.9	8.16618e-05
28171.7	8.21358e-05
28199.4	7.96469e-05
28227.2	8.14247e-05
28255	7.92321e-05
28282.8	7.81654e-05
28310.5	7.86394e-05
28338.3	8.00025e-05
28366.1	7.80468e-05
28393.8	8.06543e-05
28421.6	7.8758e-05
28449.4	7.86987e-05
28477.2	8.04173e-05
28504.9	7.70987e-05
28532.7	8.05951e-05
28560.5	7.63875e-05
28588.3	7.45504e-05
28616	7.85209e-05
28643.8	7.69801e-05
28671.6	7.63283e-05
28699.3	8.07728e-05
28727.1	7.69209e-05
28754.9	7.78691e-05
28782.7	7.66838e-05
28810.4	7.77505e-05
28838.2	7.96469e-05
28866	7.95284e-05
28893.7	7.5143e-05
28921.5	7.70987e-05
28949.3	7.73357e-05
28977.1	7.4906e-05
29004.8	7.67431e-05
29032.6	7.59134e-05
29060.4	7.50838e-05
29088.1	7.42541e-05
29115.9	7.54393e-05
29143.7	7.7395e-05
29171.5	7.67431e-05
29199.2	7.47875e-05
29227	7.45504e-05
29254.8	7.31874e-05
29282.6	7.68024e-05
29310.3	7.62097e-05
29338.1	7.01059e-05
29365.9	7.41949e-05
29393.6	7.7632e-05
29421.4	7.2417e-05
29449.2	7.37208e-05
29477	7.09948e-05
29504.7	7.1054e-05
29532.5	7.09355e-05
29560.3	7.31282e-05
29588	7.20022e-05
29615.8	6.92762e-05
29643.6	6.98688e-05
29671.4	6.60168e-05
29699.1	6.76169e-05
29726.9	6.49501e-05
29754.7	6.9454e-05
29782.4	6.4476e-05
29810.2	6.85651e-05
29838	6.77354e-05
29865.8	6.4239e-05
29893.5	6.57798e-05
29921.3	6.45946e-05
29949.1	6.29945e-05
29976.9	6.19871e-05
30004.6	6.00907e-05
30032.4	6.40612e-05
30060.2	6.28167e-05
30087.9	6.18686e-05
30115.7	6.29945e-05
30143.5	6.22834e-05
30171.3	6.06833e-05
30199	5.96166e-05
30226.8	5.54684e-05
30254.6	5.72462e-05
30282.3	5.52906e-05
30310.1	5.51128e-05
30337.9	5.54091e-05
30365.7	5.31572e-05
30393.4	5.39868e-05
30421.2	5.58239e-05
30449	5.36905e-05
30476.7	5.19127e-05
30504.5	5.03127e-05
30532.3	5.20905e-05
30560.1	5.13201e-05
30587.8	5.13201e-05
30615.6	5.30387e-05
30643.4	4.70533e-05
30671.1	5.2209e-05
30698.9	5.32164e-05
30726.7	5.0609e-05
30754.5	5.1083e-05
30782.2	4.91867e-05
30810	4.79422e-05
30837.8	5.12016e-05
30865.6	4.9483e-05
30893.3	5.10238e-05
30921.1	5.00756e-05
30948.9	4.80015e-05
30976.6	4.32606e-05
31004.4	4.70533e-05
31032.2	4.51569e-05
31060	4.59273e-05
31087.7	4.52162e-05
31115.5	4.44458e-05
31143.3	4.5394e-05
31171	4.4031e-05
31198.8	4.39717e-05
31226.6	4.2905e-05
31254.4	4.24309e-05
31282.1	4.23124e-05
31309.9	4.30828e-05
31337.7	4.07124e-05
31365.4	4.08309e-05
31393.2	3.97049e-05
31421	4.03568e-05
31448.8	3.95864e-05
31476.5	3.96457e-05
31504.3	3.69789e-05
31532.1	3.71567e-05
31559.9	3.81641e-05
31587.6	3.84012e-05
31615.4	3.76308e-05
31643.2	3.39566e-05
31670.9	3.52603e-05
31698.7	3.43714e-05
31726.5	3.62085e-05
31754.3	3.33047e-05
31782	3.44307e-05
31809.8	3.20602e-05
31837.6	3.3601e-05
31865.3	3.21195e-05
31893.1	2.76157e-05
31920.9	2.98676e-05
31948.7	2.96898e-05
31976.4	2.9512e-05
32004.2	2.69638e-05
32032	2.94528e-05
32059.7	2.88009e-05
32087.5	2.75564e-05
32115.3	2.80897e-05
32143.1	3.0638e-05
32170.8	2.64304e-05
32198.6	2.58971e-05
32226.4	2.9275e-05
32254.2	2.60156e-05
32281.9	2.57193e-05
32309.7	2.45933e-05
32337.5	2.42378e-05
32365.2	2.53045e-05
32393	2.28748e-05
32420.8	2.48897e-05
32448.6	2.32896e-05
32476.3	2.36452e-05
32504.1	2.08599e-05
32531.9	2.14525e-05
32559.6	2.34674e-05
32587.4	2.26377e-05
32615.2	2.09784e-05
32643	2.28748e-05
32670.7	2.14525e-05
32698.5	2.00302e-05
32726.3	2.06821e-05
32754	2.0208e-05
32781.8	1.95562e-05
32809.6	1.89635e-05
32837.4	2.09784e-05
32865.1	2.18673e-05
32892.9	1.90228e-05
32920.7	1.9971e-05
32948.5	1.96154e-05
32976.2	1.8845e-05
33004	1.93191e-05
33031.8	1.89043e-05
33059.5	1.97339e-05
33087.3	2.03858e-05
33115.1	1.83709e-05
33142.9	2.01488e-05
33170.6	1.96747e-05
33198.4	1.92598e-05
33226.2	1.93784e-05
33253.9	1.83709e-05
33281.7	1.97932e-05
33309.5	1.90821e-05
33337.3	1.93191e-05
33365	1.92598e-05
33392.8	1.94969e-05
33420.6	1.96154e-05
33448.3	1.96154e-05
33476.1	2.05043e-05
33503.9	1.83117e-05
33531.7	1.89043e-05
33559.4	1.8608e-05
33587.2	1.86672e-05
33615	1.73635e-05
33642.8	1.89043e-05
33670.5	2.05636e-05
33698.3	2.02673e-05
33726.1	1.86672e-05
33753.8	2.01488e-05
33781.6	1.89635e-05
33809.4	1.62968e-05
33837.2	1.96747e-05
33864.9	2.04451e-05
33892.7	2.02673e-05
33920.5	1.73635e-05
33948.2	1.96747e-05
33976	1.60598e-05
34003.8	1.90228e-05
34031.6	1.94376e-05
34059.3	2.06229e-05
34087.1	1.89043e-05
34114.9	1.92006e-05
34142.6	1.95562e-05
34170.4	1.90228e-05
34198.2	1.96154e-05
34226	1.96747e-05
34253.7	1.90821e-05
34281.5	1.80746e-05
34309.3	1.8845e-05
34337.1	1.8608e-05
34364.8	1.87265e-05
34392.6	1.89635e-05
34420.4	1.95562e-05
34448.1	1.99117e-05
34475.9	1.94969e-05
34503.7	2.03858e-05
34531.5	2.11562e-05
34559.2	1.96747e-05
34587	1.81931e-05
34614.8	1.97339e-05
34642.5	1.97932e-05
34670.3	1.96154e-05
34698.1	1.94969e-05
34725.9	2.03265e-05
34753.6	1.9971e-05
34781.4	1.93784e-05
34809.2	2.07414e-05
34836.9	2.09784e-05
34864.7	2.09192e-05
34892.5	1.95562e-05
34920.3	1.90821e-05
34948	1.8845e-05
34975.8	1.92006e-05
35003.6	2.01488e-05
35031.4	1.98525e-05
35059.1	1.76005e-05
35086.9	1.76598e-05
35114.7	1.90821e-05
35142.4	1.66524e-05
35170.2	1.78376e-05
35198	1.64153e-05
35225.8	1.76005e-05
35253.5	1.77191e-05
35281.3	1.84895e-05
35309.1	1.78376e-05
35336.8	1.7482e-05
35364.6	1.70079e-05
35392.4	1.80154e-05
35420.2	1.7482e-05
35447.9	1.68894e-05
35475.7	1.56449e-05
35503.5	1.65931e-05
35531.2	1.46967e-05
35559	1.71265e-05
35586.8	1.67709e-05
35614.6	1.57634e-05
35642.3	1.60598e-05
35670.1	1.63561e-05
35697.9	1.58227e-05
35725.7	1.48745e-05
35753.4	1.64746e-05
35781.2	1.51116e-05
35809	1.61783e-05
35836.7	1.44004e-05
35864.5	1.39264e-05
35892.3	1.45782e-05
35920.1	1.62968e-05
35947.8	1.44597e-05
35975.6	1.42819e-05
36003.4	1.29782e-05
36031.1	1.57634e-05
36058.9	1.40449e-05
36086.7	1.46967e-05
36114.5	1.39856e-05
36142.2	1.21485e-05
36170	1.25633e-05
36197.8	1.25633e-05
36225.5	1.26819e-05
36253.3	1.45782e-05
36281.1	1.13189e-05
36308.9	1.32745e-05
36336.6	1.17337e-05
36364.4	1.18522e-05
36392.2	1.26226e-05
36420	1.25041e-05
36447.7	1.30967e-05
36475.5	1.27411e-05
36503.3	1.22078e-05
36531	1.11411e-05
36558.8	1.13781e-05
36586.6	1.10226e-05
36614.4	1.203e-05
36642.1	1.18522e-05
36669.9	1.14374e-05
36697.7	1.16744e-05
36725.4	1.16744e-05
36753.2	1.06077e-05
36781	1.05485e-05
36808.8	1.07263e-05
36836.5	1.05485e-05
36864.3	1.05485e-05
36892.1	1.07263e-05
36919.8	1.00151e-05
36947.6	1.19707e-05
36975.4	1.05485e-05
37003.2	1.01929e-05
37030.9	1.00151e-05
37058.7	9.30399e-06
37086.5	9.24473e-06
37114.3	9.8966e-06
37142	9.06694e-06
37169.8	9.48177e-06
37197.6	1.07263e-05
37225.3	8.65212e-06
37253.1	8.88916e-06
37280.9	1.08448e-05
37308.7	1.0904e-05
37336.4	9.12621e-06
37364.2	1.03707e-05
37392	9.83734e-06
37419.7	9.36325e-06
37447.5	8.53359e-06
37475.3	9.24473e-06
37503.1	9.77808e-06
37530.8	8.65212e-06
37558.6	9.36325e-06
37586.4	8.71138e-06
37614.1	9.36325e-06
37641.9	1.02522e-05
37669.7	9.36325e-06
37697.5	8.88916e-06
37725.2	9.36325e-06
37753	8.59286e-06
37780.8	8.41507e-06
37808.6	9.60029e-06
37836.3	8.59286e-06
37864.1	8.59286e-06
37891.9	9.24473e-06
37919.6	9.54103e-06
37947.4	7.58542e-06
37975.2	8.47433e-06
38003	7.52616e-06
38030.7	1.02522e-05
38058.5	8.53359e-06
38086.3	9.30399e-06
38114	1.05485e-05
38141.8	8.47433e-06
38169.6	9.30399e-06
38197.4	8.71138e-06
38225.1	1.01929e-05
38252.9	8.47433e-06
38280.7	8.29655e-06
38308.4	8.59286e-06
38336.2	9.8966e-06
38364	8.94842e-06
38391.8	8.29655e-06
38419.5	9.65956e-06
38447.3	7.4669e-06
38475.1	8.23729e-06
38502.9	9.42251e-06
38530.6	8.11877e-06
38558.4	8.59286e-06
38586.2	9.18547e-06
38613.9	7.05207e-06
38641.7	9.30399e-06
38669.5	8.59286e-06
38697.3	7.94098e-06
38725	7.52616e-06
38752.8	8.17803e-06
38780.6	9.00768e-06
38808.3	8.05951e-06
38836.1	8.71138e-06
38863.9	8.41507e-06
38891.7	8.41507e-06
38919.4	9.00768e-06
38947.2	7.4669e-06
38975	7.7632e-06
39002.7	7.82246e-06
39030.5	8.65212e-06
39058.3	7.28911e-06
39086.1	8.77064e-06
39113.8	9.06694e-06
39141.6	7.7632e-06
39169.4	8.23729e-06
39197.2	7.17059e-06
39224.9	6.93355e-06
39252.7	7.94098e-06
39280.5	7.11133e-06
39308.2	6.81502e-06
39336	7.7632e-06
39363.8	7.94098e-06
39391.6	7.52616e-06
39419.3	7.4669e-06
39447.1	6.34093e-06
39474.9	7.4669e-06
39502.6	7.17059e-06
39530.4	6.81502e-06
39558.2	5.68906e-06
39586	6.81502e-06
39613.7	5.86685e-06
39641.5	6.22241e-06
39669.3	7.40763e-06
39697	5.6298e-06
39724.8	6.99281e-06
39752.6	7.17059e-06
39780.4	6.87428e-06
39808.1	6.81502e-06
39835.9	5.92611e-06
39863.7	6.81502e-06
39891.5	6.6965e-06
39919.2	6.81502e-06
39947	6.10389e-06
39974.8	6.57798e-06
40002.5	5.92611e-06
40030.3	6.6965e-06
40058.1	7.11133e-06
40085.9	5.74832e-06
40113.6	5.80759e-06
40141.4	5.6298e-06
40169.2	6.4002e-06
40196.9	6.87428e-06
40224.7	6.16315e-06
40252.5	6.4002e-06
40280.3	6.45946e-06
40308	6.93355e-06
40335.8	5.98537e-06
40363.6	5.27424e-06
40391.3	6.4002e-06
40419.1	5.74832e-06
40446.9	5.74832e-06
40474.7	6.93355e-06
40502.4	4.50384e-06
40530.2	5.98537e-06
40558	6.45946e-06
40585.8	6.34093e-06
40613.5	5.98537e-06
40641.3	5.21497e-06
40669.1	6.16315e-06
40696.8	5.92611e-06
40724.6	7.40763e-06
40752.4	4.97793e-06
40780.2	5.80759e-06
40807.9	5.51128e-06
40835.7	6.16315e-06
40863.5	5.3335e-06
40891.2	6.10389e-06
40919	5.51128e-06
40946.8	5.6298e-06
40974.6	5.57054e-06
41002.3	5.15571e-06
41030.1	5.27424e-06
41057.9	4.97793e-06
41085.6	5.45202e-06
41113.4	5.98537e-06
41141.2	4.74089e-06
41169	6.04463e-06
41196.7	6.28167e-06
41224.5	5.74832e-06
41252.3	4.97793e-06
41280	4.50384e-06
41307.8	4.91867e-06
41335.6	5.39276e-06
41363.4	5.6298e-06
41391.1	5.98537e-06
41418.9	4.08901e-06
41446.7	6.16315e-06
41474.5	4.5631e-06
41502.2	4.91867e-06
41530	4.80015e-06
41557.8	5.6298e-06
41585.5	5.39276e-06
41613.3	5.74832e-06
41641.1	4.02975e-06
41668.9	5.09645e-06
41696.6	5.15571e-06
41724.4	4.32606e-06
41752.2	4.91867e-06
41779.9	6.22241e-06
41807.7	4.68162e-06
41835.5	4.97793e-06
41863.3	4.5631e-06
41891	5.80759e-06
41918.8	4.80015e-06
41946.6	4.50384e-06
41974.3	4.97793e-06
42002.1	4.14828e-06
42029.9	3.67419e-06
42057.7	4.44458e-06
42085.4	4.2668e-06
42113.2	3.97049e-06
42141	3.73345e-06
42168.8	4.38532e-06
42196.5	4.68162e-06
42224.3	4.20754e-06
42252.1	4.32606e-06
42279.8	4.44458e-06
42307.6	3.37788e-06
42335.4	2.90379e-06
42363.2	4.2668e-06
42390.9	3.79271e-06
42418.7	4.02975e-06
42446.5	3.85197e-06
42474.2	3.55566e-06
42502	3.37788e-06
42529.8	3.55566e-06
42557.6	3.4964e-06
42585.3	2.78527e-06
42613.1	3.97049e-06
42640.9	3.4964e-06
42668.6	3.08158e-06
42696.4	2.72601e-06
42724.2	3.4964e-06
42752	3.73345e-06
42779.7	3.4964e-06
42807.5	3.43714e-06
42835.3	3.31862e-06
42863.1	3.08158e-06
42890.8	3.02231e-06
42918.6	3.14084e-06
42946.4	2.96305e-06
42974.1	3.79271e-06
43001.9	3.55566e-06
43029.7	2.96305e-06
43057.5	3.79271e-06
43085.2	3.08158e-06
43113	2.96305e-06
43140.8	3.08158e-06
43168.5	2.60749e-06
43196.3	2.96305e-06
43224.1	3.4964e-06
43251.9	3.2001e-06
43279.6	3.55566e-06
43307.4	2.54823e-06
43335.2	3.43714e-06
43362.9	3.25936e-06
43390.7	3.4964e-06
43418.5	3.43714e-06
43446.3	2.96305e-06
43474	2.48897e-06
43501.8	2.60749e-06
43529.6	3.02231e-06
43557.4	3.25936e-06
43585.1	2.78527e-06
43612.9	2.54823e-06
43640.7	2.25192e-06
43668.4	2.72601e-06
43696.2	3.14084e-06
43724	2.78527e-06
43751.8	2.37044e-06
43779.5	2.90379e-06
43807.3	2.4297e-06
43835.1	2.4297e-06
43862.8	3.2001e-06
43890.6	2.60749e-06
43918.4	3.55566e-06
43946.2	3.14084e-06
43973.9	3.08158e-06
44001.7	3.02231e-06
44029.5	2.54823e-06
44057.2	2.66675e-06
44085	3.25936e-06
44112.8	2.84453e-06
44140.6	3.08158e-06
44168.3	2.19266e-06
44196.1	3.08158e-06
44223.9	2.84453e-06
44251.7	3.2001e-06
44279.4	2.72601e-06
44307.2	3.08158e-06
44335	2.54823e-06
44362.7	2.25192e-06
44390.5	3.25936e-06
44418.3	2.66675e-06
44446.1	2.54823e-06
44473.8	3.14084e-06
44501.6	2.96305e-06
44529.4	3.2001e-06
44557.1	1.95562e-06
44584.9	3.43714e-06
44612.7	2.90379e-06
44640.5	2.90379e-06
44668.2	2.4297e-06
44696	2.25192e-06
44723.8	3.08158e-06
44751.5	2.90379e-06
44779.3	2.90379e-06
44807.1	2.60749e-06
44834.9	3.2001e-06
44862.6	2.48897e-06
44890.4	2.19266e-06
44918.2	2.72601e-06
44946	2.72601e-06
44973.7	2.19266e-06
45001.5	2.48897e-06
45029.3	2.31118e-06
45057	2.78527e-06
45084.8	2.19266e-06
45112.6	2.25192e-06
45140.4	2.90379e-06
45168.1	1.60005e-06
45195.9	2.37044e-06
45223.7	2.48897e-06
45251.4	2.37044e-06
45279.2	2.25192e-06
45307	2.4297e-06
45334.8	2.1334e-06
45362.5	2.19266e-06
45390.3	2.07414e-06
45418.1	1.95562e-06
45445.8	2.25192e-06
45473.6	2.25192e-06
45501.4	2.01488e-06
45529.2	2.48897e-06
45556.9	2.1334e-06
45584.7	2.07414e-06
45612.5	2.31118e-06
45640.3	1.83709e-06
45668	1.48153e-06
45695.8	1.83709e-06
45723.6	2.60749e-06
45751.3	2.90379e-06
45779.1	1.95562e-06
45806.9	2.31118e-06
45834.7	2.1334e-06
45862.4	1.89635e-06
45890.2	2.07414e-06
45918	1.89635e-06
45945.7	1.71857e-06
45973.5	2.37044e-06
46001.3	2.01488e-06
46029.1	1.89635e-06
46056.8	1.95562e-06
46084.6	1.71857e-06
46112.4	1.48153e-06
46140.1	1.60005e-06
46167.9	2.37044e-06
46195.7	1.71857e-06
46223.5	2.1334e-06
46251.2	2.60749e-06
46279	2.66675e-06
46306.8	2.1334e-06
46334.6	1.54079e-06
46362.3	2.25192e-06
46390.1	1.60005e-06
46417.9	2.07414e-06
46445.6	2.54823e-06
46473.4	1.363e-06
46501.2	1.77783e-06
46529	1.95562e-06
46556.7	1.42227e-06
46584.5	2.4297e-06
46612.3	1.95562e-06
46640	2.19266e-06
46667.8	1.363e-06
46695.6	1.83709e-06
46723.4	2.07414e-06
46751.1	1.60005e-06
46778.9	1.95562e-06
46806.7	1.95562e-06
46834.4	2.19266e-06
46862.2	1.60005e-06
46890	1.71857e-06
46917.8	1.77783e-06
46945.5	1.363e-06
46973.3	1.48153e-06
47001.1	1.18522e-06
47028.9	1.65931e-06
47056.6	1.24448e-06
47084.4	1.77783e-06
47112.2	1.89635e-06
47139.9	1.60005e-06
47167.7	1.60005e-06
47195.5	1.54079e-06
47223.3	2.07414e-06
47251	1.89635e-06
47278.8	2.01488e-06
47306.6	1.42227e-06
47334.3	1.54079e-06
47362.1	1.42227e-06
47389.9	1.18522e-06
47417.7	1.30374e-06
47445.4	1.363e-06
47473.2	2.25192e-06
47501	1.95562e-06
47528.7	1.54079e-06
47556.5	1.60005e-06
47584.3	1.89635e-06
47612.1	2.31118e-06
47639.8	1.77783e-06
47667.6	1.42227e-06
47695.4	1.18522e-06
47723.2	1.77783e-06
47750.9	1.42227e-06
47778.7	2.07414e-06
47806.5	1.77783e-06
47834.2	1.42227e-06
47862	1.89635e-06
47889.8	1.60005e-06
47917.6	1.0667e-06
47945.3	1.30374e-06
47973.1	2.01488e-06
48000.9	1.65931e-06
48028.6	2.07414e-06
48056.4	1.363e-06
48084.2	1.12596e-06
48112	1.18522e-06
48139.7	1.71857e-06
48167.5	1.71857e-06
48195.3	1.12596e-06
48223	1.89635e-06
48250.8	1.30374e-06
48278.6	1.77783e-06
48306.4	1.95562e-06
48334.1	1.54079e-06
48361.9	1.24448e-06
48389.7	2.01488e-06
48417.5	1.30374e-06
48445.2	1.48153e-06
48473	2.01488e-06
48500.8	2.01488e-06
48528.5	1.30374e-06
48556.3	2.07414e-06
48584.1	1.24448e-06
48611.9	1.71857e-06
48639.6	1.12596e-06
48667.4	1.12596e-06
48695.2	1.00744e-06
48722.9	9.48177e-07
48750.7	1.30374e-06
48778.5	1.54079e-06
48806.3	1.65931e-06
48834	1.65931e-06
48861.8	1.18522e-06
48889.6	1.48153e-06
48917.3	1.24448e-06
48945.1	8.29655e-07
48972.9	1.60005e-06
49000.7	1.48153e-06
49028.4	1.65931e-06
49056.2	1.48153e-06
49084	9.48177e-07
49111.8	1.18522e-06
49139.5	1.30374e-06
49167.3	1.77783e-06
49195.1	1.00744e-06
49222.8	1.00744e-06
49250.6	8.88916e-07
49278.4	1.24448e-06
49306.2	1.0667e-06
49333.9	1.65931e-06
49361.7	1.18522e-06
49389.5	1.18522e-06
49417.2	1.12596e-06
49445	1.77783e-06
49472.8	1.42227e-06
49500.6	1.18522e-06
49528.3	1.0667e-06
49556.1	1.54079e-06
49583.9	1.24448e-06
49611.6	1.12596e-06
49639.4	1.65931e-06
49667.2	1.0667e-06
49695	1.48153e-06
49722.7	1.65931e-06
49750.5	1.363e-06
49778.3	1.0667e-06
49806.1	1.30374e-06
49833.8	1.12596e-06
49861.6	1.0667e-06
49889.4	1.12596e-06
49917.1	1.12596e-06
49944.9	1.18522e-06
49972.7	1.30374e-06
50000.5	1.54079e-06
50028.2	1.0667e-06
50056	1.18522e-06
50083.8	1.0667e-06
50111.5	1.12596e-06
50139.3	1.12596e-06
50167.1	1.18522e-06
50194.9	7.11133e-07
50222.6	1.12596e-06
50250.4	1.0667e-06
50278.2	7.11133e-07
50305.9	8.88916e-07
50333.7	1.48153e-06
50361.5	1.18522e-06
50389.3	8.88916e-07
50417	1.12596e-06
50444.8	1.0667e-06
50472.6	1.0667e-06
50500.4	7.11133e-07
50528.1	7.70394e-07
50555.9	1.363e-06
50583.7	8.29655e-07
50611.4	1.24448e-06
50639.2	7.70394e-07
50667	1.0667e-06
50694.8	1.30374e-06
50722.5	9.48177e-07
50750.3	8.29655e-07
50778.1	6.51872e-07
50805.8	7.11133e-07
50833.6	8.88916e-07
50861.4	1.00744e-06
50889.2	5.92611e-07
50916.9	1.363e-06
50944.7	1.00744e-06
50972.5	7.11133e-07
51000.2	1.30374e-06
51028	8.29655e-07
51055.8	1.24448e-06
51083.6	3.55566e-07
51111.3	8.29655e-07
51139.1	5.3335e-07
51166.9	6.51872e-07
51194.7	5.92611e-07
51222.4	1.18522e-06
51250.2	8.88916e-07
51278	1.00744e-06
51305.7	5.3335e-07
51333.5	9.48177e-07
51361.3	8.29655e-07
51389.1	7.11133e-07
51416.8	8.88916e-07
51444.6	1.00744e-06
51472.4	6.51872e-07
51500.1	7.70394e-07
51527.9	9.48177e-07
51555.7	7.11133e-07
51583.5	7.11133e-07
51611.2	5.3335e-07
51639	1.00744e-06
51666.8	1.12596e-06
51694.5	1.12596e-06
51722.3	7.70394e-07
51750.1	1.18522e-06
51777.9	8.88916e-07
51805.6	8.29655e-07
51833.4	1.12596e-06
51861.2	1.12596e-06
51888.9	5.3335e-07
51916.7	4.14828e-07
51944.5	5.3335e-07
51972.3	7.70394e-07
52000	5.3335e-07
52027.8	6.51872e-07
52055.6	9.48177e-07
52083.4	5.92611e-07
52111.1	7.70394e-07
52138.9	5.92611e-07
52166.7	3.55566e-07
52194.4	8.29655e-07
52222.2	8.88916e-07
52250	3.55566e-07
52277.8	7.11133e-07
52305.5	5.3335e-07
52333.3	5.3335e-07
52361.1	7.11133e-07
52388.8	5.3335e-07
52416.6	7.11133e-07
52444.4	6.51872e-07
52472.2	4.14828e-07
52499.9	4.14828e-07
52527.7	7.70394e-07
52555.5	5.3335e-07
52583.2	5.3335e-07
52611	5.92611e-07
52638.8	7.70394e-07
52666.6	4.14828e-07
52694.3	5.92611e-07
52722.1	7.11133e-07
52749.9	8.88916e-07
52777.7	4.74089e-07
52805.4	4.74089e-07
52833.2	5.92611e-07
52861	1.18522e-07
52888.7	6.51872e-07
52916.5	4.14828e-07
52944.3	3.55566e-07
52972.1	3.55566e-07
52999.8	6.51872e-07
53027.6	5.3335e-07
53055.4	1.77783e-07
53083.1	4.74089e-07
53110.9	5.3335e-07
53138.7	5.3335e-07
53166.5	4.74089e-07
53194.2	5.92611e-07
53222	4.74089e-07
53249.8	5.3335e-07
53277.5	2.96305e-07
53305.3	4.14828e-07
53333.1	4.74089e-07
53360.9	5.3335e-07
53388.6	4.14828e-07
53416.4	1.77783e-07
53444.2	2.37044e-07
53472	5.3335e-07
53499.7	5.92611e-07
53527.5	4.14828e-07
53555.3	1.77783e-07
53583	2.96305e-07
53610.8	5.92611e-07
53638.6	3.55566e-07
53666.4	4.14828e-07
53694.1	2.37044e-07
53721.9	7.11133e-07
53749.7	3.55566e-07
53777.4	4.14828e-07
53805.2	2.37044e-07
53833	4.14828e-07
53860.8	2.37044e-07
53888.5	4.14828e-07
53916.3	6.51872e-07
53944.1	3.55566e-07
53971.8	2.37044e-07
53999.6	3.55566e-07
54027.4	2.96305e-07
54055.2	1.77783e-07
54082.9	2.37044e-07
54110.7	3.55566e-07
54138.5	1.18522e-07
54166.3	2.96305e-07
54194	5.3335e-07
54221.8	2.96305e-07
54249.6	2.96305e-07
54277.3	2.37044e-07
54305.1	4.14828e-07
54332.9	1.77783e-07
54360.7	3.55566e-07
54388.4	3.55566e-07
54416.2	0
54444	1.18522e-07
54471.7	1.77783e-07
54499.5	1.77783e-07
54527.3	0
54555.1	1.77783e-07
54582.8	1.77783e-07
54610.6	5.92611e-08
54638.4	1.18522e-07
54666.1	1.18522e-07
54693.9	3.55566e-07
54721.7	5.92611e-08
54749.5	3.55566e-07
54777.2	2.96305e-07
54805	2.37044e-07
54832.8	5.92611e-08
54860.6	1.18522e-07
54888.3	5.92611e-08
54916.1	4.74089e-07
54943.9	1.18522e-07
54971.6	2.96305e-07
54999.4	1.18522e-07
55027.2	2.96305e-07
55055	2.37044e-07
55082.7	2.96305e-07
55110.5	1.77783e-07
55138.3	5.92611e-08
55166	5.92611e-08
55193.8	5.92611e-08
55221.6	1.18522e-07
55249.4	1.18522e-07
55277.1	2.96305e-07
55304.9	1.77783e-07
55332.7	0
55360.4	1.18522e-07
55388.2	5.92611e-08
55416	5.92611e-08
55443.8	1.77783e-07
55471.5	1.18522e-07
55499.3	1.18522e-07
55527.1	5.92611e-08
55554.9	5.92611e-08
55582.6	0
55610.4	5.92611e-08
55638.2	0
[truncated: 3,003 more rows]

## Sheet: EDF2g
Repeat 1			Repeat 2			Repeat 3
pH	Ins1-mgpmL	PS	pH	Ins2-mgpmL	PS	pH	Ins3-mgpmL	PS
4.04895	5.42836	TRUE	3.64665	4.73992	TRUE	5.83173	5.93554	TRUE
3.92996	4.83317	TRUE	3.54556	4.09114	TRUE	5.94903	0.755455	FALSE
5.8669	1.7032	TRUE	3.16428	3.88492	TRUE	4.5254	0.660159	TRUE
6.6506	2.23006	FALSE	3.78524	2.08046	TRUE	4.20157	4.52765	TRUE
8.74235	3.9783	FALSE	3.97776	3.74098	TRUE	7.91875	1.87181	FALSE
8.34334	2.77771	FALSE	3.62519	4.40269	TRUE	3.90614	4.21136	TRUE
6.52843	2.09683	TRUE	2.61547	4.99093	TRUE	4.54762	1.32183	TRUE
4.60805	0.955684	TRUE	3.34466	3.3914	TRUE	8.81179	3.94677	FALSE
5.34513	5.21115	TRUE	3.61574	2.36909	TRUE	6.24149	5.78142	TRUE
8.6217	1.59662	FALSE	3.62526	3.70395	TRUE	8.87848	1.88412	FALSE
3.8833	2.43734	TRUE	2.7676	3.86681	TRUE	5.88991	0.312107	FALSE
4.49642	0.201297	TRUE	3.18311	5.45862	TRUE	5.88956	5.22239	TRUE
4.9085	6.56339	TRUE	3.65336	2.0122	TRUE	6.0948	5.11804	TRUE
8.87543	4.68788	FALSE	3.86295	1.48458	TRUE	5.5705	5.20066	TRUE
6.2958	1.81005	TRUE	3.92425	3.99334	TRUE	6.40347	3.80294	TRUE
8.89874	3.84249	FALSE	3.53611	2.24567	TRUE	6.5149	5.75321	TRUE
4.53527	4.0103	TRUE	3.79151	1.83374	TRUE	6.53057	0.717779	FALSE
4.31511	3.54343	TRUE	3.70768	2.58164	TRUE	6.34118	0.346434	FALSE
7.25835	3.42452	FALSE	3.77331	4.60873	TRUE	8.35821	0.769886	FALSE
6.51285	0.809866	FALSE	3.84276	2.79182	TRUE	8.55149	2.13495	FALSE
4.38526	4.24443	TRUE	3.83943	1.68795	TRUE	3.58481	0.135005	TRUE
8.62938	4.8812	FALSE	3.86577	1.74984	TRUE	6.1241	2.78537	TRUE
4.96407	0.634086	TRUE	3.74086	1.25838	TRUE	4.21414	1.81032	TRUE
4.76281	-0.0303929	FALSE	3.7818	3.82312	TRUE	6.06805	5.67653	TRUE
5.21189	2.02955	TRUE	3.58547	3.32054	TRUE	3.57969	0.973051	TRUE
5.72968	4.01551	TRUE	3.78371	2.52617	TRUE	4.07103	1.96123	TRUE
4.19551	0.247199	TRUE	4.04399	1.54086	TRUE	3.90898	4.24348	TRUE
8.92741	0.554021	FALSE	3.7694	1.11393	TRUE	8.41996	2.19427	FALSE
4.42681	2.17204	TRUE	4.10206	2.4016	TRUE	7.96144	2.01517	FALSE
7.84063	0.977519	FALSE	3.9393	1.21751	TRUE	3.59015	1.85326	TRUE
3.63165	3.44142	TRUE	3.68451	1.13708	TRUE	5.27174	0.375202	FALSE
4.13295	0.784034	TRUE	3.99843	0.682047	TRUE	4.49683	2.50743	TRUE
8.02925	2.37152	FALSE	3.61685	2.92744	TRUE	5.90278	2.58801	TRUE
3.91939	3.48148	TRUE	4.01853	3.03546	TRUE	5.80269	4.84723	TRUE
5.92628	0.128816	FALSE	3.81678	1.04538	TRUE	5.41431	5.34346	TRUE
4.95511	5.98418	TRUE	4.21152	1.10333	TRUE	6.02831	5.3706	TRUE
4.57955	1.95509	TRUE	3.79342	3.55108	TRUE	8.85884	0.317294	FALSE
8.20446	3.73411	FALSE	3.87811	2.02036	TRUE	4.59218	1.1911	TRUE
5.36681	1.67797	TRUE	3.64499	0.992284	TRUE	8.85488	3.22566	FALSE
3.58531	6.45479	TRUE	4.0244	2.45242	TRUE	6.6127	0.476063	FALSE
4.17336	2.9809	TRUE	4.1776	1.27301	TRUE	5.2122	2.95483	TRUE
3.90903	1.95642	TRUE	4.18048	2.6503	TRUE	8.01245	0.740873	FALSE
4.8705	3.94153	TRUE	4.0052	1.36717	TRUE	8.89961	4.58906	FALSE
4.79794	3.00286	TRUE	3.97858	1.87242	TRUE	7.25591	4.9049	FALSE
5.71632	1.01228	TRUE	3.42892	3.2238	TRUE	6.09965	1.48272	TRUE
6.10706	1.36909	FALSE	4.07655	1.66568	TRUE	5.28055	0.754306	TRUE
8.5162	3.95548	FALSE	4.28767	2.96236	TRUE	6.32489	5.29455	FALSE
3.66651	2.40372	TRUE	4.11985	4.78249	TRUE	8.86018	1.6642	FALSE
7.48105	4.7898	FALSE	3.98267	1.19739	TRUE	8.79732	3.77607	FALSE
7.41351	4.04185	FALSE	4.15556	0.895256	TRUE	6.42809	4.1393	TRUE
8.91654	2.10585	FALSE	4.34984	0.835542	TRUE	6.29429	1.74391	FALSE
8.73229	6.04752	FALSE	3.61296	2.78944	TRUE	7.11372	3.78598	TRUE
4.48805	0.00219388	FALSE	4.2304	5.06419	TRUE	6.18423	0.155101	FALSE
5.07491	4.82489	TRUE	3.55482	3.75234	TRUE	7.3689	1.62034	FALSE
8.76313	4.86714	FALSE	4.27497	1.77443	TRUE	8.44183	5.41975	FALSE
4.53548	1.08563	TRUE	3.64705	1.13939	TRUE	3.88037	5.3367	TRUE
4.19986	0.805143	TRUE	3.88711	2.75997	TRUE	3.90614	4.21136	TRUE
5.82086	2.03104	TRUE	4.90268	2.06994	TRUE	8.17944	0.50828	FALSE
3.93632	1.79192	TRUE	3.21815	1.1527	TRUE	3.96997	2.99204	TRUE
4.82048	1.63598	TRUE	4.65769	2.84552	TRUE	3.90531	1.18612	TRUE
6.46146	3.43048	TRUE	4.48271	1.41967	TRUE	4.16377	1.11579	TRUE
5.98705	5.06078	TRUE	3.62672	1.19959	TRUE	4.1996	1.0365	TRUE
5.76046	1.18141	TRUE	3.7535	2.59006	TRUE	6.96132	3.40146	FALSE
4.49715	5.89133	TRUE	3.72434	4.50965	TRUE	4.59665	5.64663	TRUE
7.59126	1.52781	FALSE	3.62711	1.49655	TRUE	3.6083	-0.0386167	TRUE
6.19376	1.55087	FALSE	3.29509	3.51917	TRUE	4.58169	0.401325	TRUE
4.4878	4.4667	TRUE	4.16201	2.53848	TRUE	4.85008	5.4426	TRUE
6.23148	3.29465	TRUE	3.54473	2.63458	TRUE	4.85853	0.845209	TRUE
8.63626	3.69843	FALSE	3.78172	4.60263	TRUE	5.65361	0.592746	FALSE
7.6323	0.420067	FALSE	4.60646	3.53383	TRUE	8.80302	1.90028	FALSE
6.91165	0.144662	FALSE	4.79226	2.53666	TRUE	7.44062	2.54687	FALSE
8.85726	0.331287	FALSE	3.85044	4.64746	TRUE	8.89939	2.21549	FALSE
8.83663	2.40525	FALSE	3.75874	3.50443	TRUE	8.49687	2.26684	FALSE
7.66727	4.70165	FALSE	3.84409	3.85177	TRUE	4.57138	0.0128237	FALSE
6.63337	2.83267	FALSE	3.72843	2.98725	TRUE	6.69722	4.34662	FALSE
7.85442	4.45667	FALSE	3.87646	0.343184	TRUE	3.92138	5.36695	TRUE
4.89062	3.8892	TRUE	4.39484	3.44979	TRUE	5.36753	2.86961	TRUE
4.88168	4.59088	TRUE	4.33562	2.36067	TRUE	5.83051	4.84758	TRUE
4.56444	5.91567	TRUE	4.31141	3.5625	TRUE	8.51668	0.709475	FALSE
8.48363	2.24061	FALSE	3.77611	3.45608	TRUE	8.50715	2.36454	FALSE
4.90784	5.63692	TRUE	4.41548	2.12278	TRUE	6.03925	4.43193	TRUE
4.14111	3.82278	TRUE	4.73133	2.09747	TRUE	8.74724	1.15658	FALSE
5.73709	1.16523	TRUE	3.87634	2.41802	TRUE	3.63517	0.280405	TRUE
5.65867	0.957147	TRUE	4.62016	1.92576	TRUE	5.63303	0.472272	FALSE
8.18943	3.09626	FALSE	3.96009	2.05755	TRUE	4.89635	2.82374	TRUE
6.81469	1.5796	FALSE	4.69635	1.74983	TRUE	4.18438	4.49851	TRUE
4.81941	0.102095	FALSE	3.96302	0.506378	TRUE	5.76758	4.01625	TRUE
8.79351	4.97339	FALSE	3.19112	2.32748	TRUE	4.17418	0.90059	TRUE
4.50657	1.29034	TRUE	3.60803	2.54106	TRUE	5.86355	1.729	TRUE
8.5626	2.87805	FALSE	3.94872	3.87939	TRUE	8.11323	1.89702	FALSE
7.57267	5.07517	FALSE	4.80509	2.98598	TRUE	3.56479	3.53189	TRUE
4.81313	2.33481	TRUE	3.28478	3.05745	TRUE	5.35972	3.8266	TRUE
4.8033	5.46624	TRUE	3.99059	2.80958	TRUE	4.17438	0.0846597	TRUE
8.82892	1.88636	FALSE	4.25601	0.175395	FALSE	6.45303	4.90187	TRUE
4.79268	0.635758	TRUE	3.91035	3.62524	TRUE	5.84074	0.392068	FALSE
4.18477	5.41597	TRUE	3.43184	3.61607	TRUE	5.85018	5.52058	TRUE
4.63487	3.93545	TRUE	4.4724	2.24265	TRUE	6.21197	4.59569	TRUE
4.1322	4.25027	TRUE	4.20313	2.54675	TRUE	6.20599	1.46015	FALSE
6.50067	2.15214	FALSE	4.23888	0.349527	TRUE	4.43484	3.7275	TRUE
8.03489	0.792711	FALSE	3.88593	4.03363	TRUE	5.86483	0.11327	FALSE
4.91912	3.16743	TRUE	4.08545	4.5023	TRUE	5.25462	2.95382	TRUE
5.51629	4.43203	TRUE	4.35274	3.55198	TRUE	6.22765	2.54948	TRUE
4.62467	4.9317	TRUE	4.4173	1.3238	TRUE	6.49808	4.83561	TRUE
5.32688	4.18582	TRUE	3.10747	2.12937	TRUE	4.01477	2.39339	TRUE
5.39244	2.47413	TRUE	3.62151	3.9971	TRUE	3.87716	3.45928	TRUE
8.79823	4.42853	FALSE	4.36867	2.05828	TRUE	5.16225	4.75274	TRUE
5.64941	1.43348	TRUE	4.81923	3.82266	TRUE	6.27909	0.0674185	FALSE
3.97444	4.70238	TRUE	4.86007	3.98186	TRUE	8.85104	5.39496	FALSE
3.96401	4.88541	FALSE	3.81701	7.68041	TRUE	6.91218	2.19884	FALSE
4.79484	0.363169	TRUE	4.52133	2.46468	TRUE	7.22785	0.154256	FALSE
4.23139	0.204976	TRUE	3.50143	0.857573	TRUE	8.91651	1.19718	FALSE
8.44417	6.15207	FALSE	3.62152	0.347021	TRUE	6.14955	0.774929	FALSE
4.93143	-0.0179357	FALSE	3.85216	1.153	TRUE	5.26769	1.11618	TRUE
5.35425	0.128336	FALSE	3.61494	2.36018	TRUE	4.86057	4.64229	TRUE
3.93724	4.28144	TRUE	3.58147	1.41421	TRUE	8.8637	2.81896	FALSE
5.00129	-0.0167494	FALSE	3.48819	0.251739	TRUE	5.72502	2.8419	TRUE
5.63932	0.801272	TRUE	3.46021	0.561646	TRUE	5.46551	4.84123	TRUE
3.58005	2.70924	TRUE	3.81859	0.319047	TRUE	8.83299	0.229465	FALSE
7.59593	0.97434	FALSE	3.76826	1.49059	TRUE	4.54104	1.01906	TRUE
5.04825	1.7576	TRUE	3.63825	0.641932	TRUE	8.82995	4.86791	FALSE
7.80117	5.31107	FALSE	3.57672	4.28814	TRUE	8.68749	0.881597	FALSE
5.46841	6.0843	TRUE	3.1112	0.680257	TRUE	6.55069	1.15871	FALSE
3.93346	1.75923	TRUE	4.04032	0.175248	FALSE	5.39229	5.25749	TRUE
6.44819	5.8245	TRUE	3.74378	0.378677	TRUE	5.15827	2.07733	TRUE
4.89943	5.77672	TRUE	3.38871	1.25957	TRUE	5.85496	4.87525	TRUE
6.00018	3.02676	TRUE	3.78712	0.843219	TRUE	4.53885	2.51286	TRUE
3.55848	3.83564	TRUE	3.99575	1.25278	TRUE	8.86633	1.27951	FALSE
4.60963	0.0055938	FALSE	3.97312	0.996237	TRUE	6.2432	1.08845	FALSE
5.60014	1.5713	TRUE	4.13837	1.48549	TRUE	8.96886	0.781051	FALSE
8.91333	1.42761	FALSE	4.18628	1.1821	TRUE	6.11374	0.665672	FALSE
5.64594	5.96765	TRUE	3.75374	3.69292	TRUE	6.3755	4.70683	TRUE
3.52333	4.52452	TRUE	3.98092	2.40652	TRUE	5.94472	1.41064	TRUE
4.78436	2.73267	TRUE	4.101	1.31363	TRUE	8.8872	2.01997	FALSE
5.85063	1.32558	TRUE	3.86895	0.838222	TRUE	5.15579	2.24358	TRUE
7.14579	1.20266	FALSE	3.78166	0.439448	TRUE	8.81705	3.60244	FALSE
6.33756	3.67342	FALSE	3.96045	0.599835	TRUE	4.78343	3.86132	TRUE
4.10902	2.91175	TRUE	3.90867	3.42145	TRUE	4.94236	3.19478	TRUE
6.97032	5.35738	FALSE	4.21106	0.442873	TRUE	4.50602	2.16217	TRUE
4.81619	4.86666	TRUE	2.34591	0.824582	TRUE	4.42027	2.41017	TRUE
6.87276	3.19718	FALSE	4.90518	1.60633	TRUE	6.47431	2.46184	TRUE
7.24957	2.61038	FALSE	4.0087	1.19375	TRUE	4.44201	0.978952	TRUE
3.66351	0.278766	TRUE	3.73846	0.940656	TRUE	3.94351	4.35595	TRUE
5.98159	1.99845	TRUE	4.97164	2.19289	TRUE	3.55129	4.15511	TRUE
3.59352	0.676648	TRUE	1.84698	0.728879	TRUE	8.2727	1.04407	FALSE
8.82161	4.85319	FALSE	3.85201	0.957251	TRUE	4.81207	0.693608	TRUE
4.78388	5.73687	TRUE	4.14458	0.608608	TRUE	6.98561	1.7573	FALSE
6.10629	5.89193	TRUE	3.95645	1.178	TRUE	8.88053	4.0401	FALSE
8.42219	4.79034	FALSE	4.2019	1.3279	TRUE	3.90456	3.43449	TRUE
4.26425	4.44006	TRUE	5.27231	2.76211	TRUE	3.8938	1.96643	TRUE
4.35654	4.97107	TRUE	3.35546	1.20599	TRUE	4.42687	5.23396	TRUE
7.09923	1.84095	FALSE	4.36742	1.70562	TRUE	3.88839	1.66778	TRUE
4.81824	1.77499	TRUE	3.55773	2.53371	TRUE	4.16254	1.28351	TRUE
5.06896	2.95529	TRUE	4.21837	1.37227	TRUE	4.92723	5.09552	TRUE
6.0727	2.33538	TRUE	4.33135	4.13904	TRUE	5.29735	0.197832	FALSE
3.75951	3.33921	TRUE	5.35135	2.62663	TRUE	4.53691	4.03526	TRUE
4.47501	1.53899	TRUE	4.51207	1.73102	TRUE	4.14776	3.64864	TRUE
4.54429	0.644961	TRUE	4.32741	3.37332	TRUE	4.85769	5.08165	FALSE
6.32892	1.63023	FALSE	4.10605	1.44055	TRUE	4.49154	1.51026	TRUE
5.22002	2.53073	TRUE	4.14334	0.979764	TRUE	8.90004	4.51506	FALSE
8.81822	4.58074	FALSE	3.79997	0.292582	TRUE	3.94276	2.40601	TRUE
8.05322	3.7958	FALSE	3.94898	0.478666	TRUE	6.82715	2.12274	FALSE
4.1723	2.81254	TRUE	3.63864	0.873623	TRUE	5.69217	1.667	TRUE
5.14357	3.62329	TRUE	3.79454	1.38912	TRUE	3.8953	3.145	TRUE
3.67858	0.610366	TRUE	3.59216	0.429862	TRUE	8.91726	1.31329	FALSE
4.60131	1.80224	TRUE	3.69788	1.0806	TRUE	3.9631	2.73691	TRUE
7.72092	4.28308	FALSE	3.76969	0.166963	TRUE	8.38436	4.34169	FALSE
4.10494	2.61509	TRUE	3.87869	0.235051	TRUE	8.81131	4.1069	FALSE
6.66987	5.57166	TRUE	4.01237	0.163074	FALSE	6.45055	0.606996	FALSE
4.48689	3.20852	TRUE	4.28797	0.940863	TRUE	8.78387	1.75451	FALSE
8.26215	3.4231	FALSE	3.67367	0.289703	TRUE	8.225	2.62018	FALSE
3.67232	1.95603	TRUE	3.98867	0.107591	FALSE	4.27854	0.211858	TRUE
4.63384	0.687817	TRUE	3.73742	0.475409	TRUE	7.52614	1.85767	FALSE
4.55353	1.19423	TRUE	3.72289	0.40892	TRUE	5.22179	0.346192	FALSE
6.47606	5.65492	FALSE	3.83796	0.92117	TRUE	8.87746	2.10759	FALSE
3.62655	5.58395	TRUE	3.85732	0.305135	TRUE	5.62665	0.651732	FALSE
8.24928	3.47174	FALSE	4.36713	1.28123	TRUE	4.91039	4.74533	TRUE
8.40115	0.447197	FALSE	3.95597	0.312755	TRUE	3.66176	1.36873	TRUE
6.45842	4.65248	TRUE	3.79336	2.57207	TRUE	6.75663	3.25498	FALSE
8.00243	5.20057	FALSE	4.11135	1.09591	TRUE	8.90395	2.40939	FALSE
5.62313	3.5025	TRUE	3.99965	1.03688	TRUE	5.91025	5.44649	TRUE
4.15902	1.65612	TRUE	4.0873	0.164787	FALSE	3.91513	1.17039	TRUE
8.43992	4.44594	FALSE	3.7986	0.577324	TRUE	3.92675	2.01044	TRUE
5.31932	6.29953	TRUE	4.14714	0.147105	FALSE	3.90811	0.723913	TRUE
3.63135	6.57146	TRUE	4.04669	0.333904	TRUE	5.24434	0.243458	FALSE
4.8808	4.52043	TRUE	3.98339	0.341864	TRUE	3.90541	5.35348	TRUE
3.52852	5.10001	TRUE	3.89275	1.09072	TRUE	3.92305	4.83947	TRUE
8.16693	2.76016	FALSE	4.23894	0.602299	TRUE	3.93695	4.76078	TRUE
4.18418	0.91988	TRUE	4.15736	0.89556	TRUE	4.18521	-0.0770596	TRUE
4.83119	3.07502	TRUE	3.78002	0.245824	TRUE	8.95868	3.25739	FALSE
4.47412	3.27015	TRUE	3.89265	1.25403	TRUE	3.64602	1.41236	TRUE
5.11837	5.4186	TRUE	4.05749	0.15485	FALSE	4.99358	4.64954	TRUE
6.50917	1.25709	FALSE	4.00386	0.146408	FALSE	3.9631	2.73691	TRUE
4.50506	2.21052	TRUE	4.28681	0.242519	TRUE	5.29029	1.17457	TRUE
8.91175	3.21129	FALSE	4.2846	0.966696	TRUE	8.7619	1.2805	FALSE
3.61925	3.17516	TRUE	4.09829	0.14109	FALSE	4.61548	0.238529	TRUE
4.89664	3.21357	TRUE	4.14908	0.482071	TRUE	5.91126	1.6744	TRUE
5.21045	1.58147	TRUE	4.02493	0.291804	TRUE	8.85927	0.304196	FALSE
4.8736	3.39658	TRUE	4.37572	0.15901	FALSE	4.48512	0.356188	TRUE
5.92995	0.275552	FALSE	4.19978	0.378988	TRUE	6.12793	2.87468	TRUE
3.93842	0.0326115	TRUE	4.11041	0.298327	TRUE	8.76307	2.49901	FALSE
8.71255	4.40657	FALSE	3.92798	1.06322	TRUE	8.87864	0.253003	FALSE
4.1322	4.25027	TRUE	4.46549	1.34329	TRUE	5.06637	0.190626	FALSE
4.88914	2.88114	TRUE	3.91392	0.383202	TRUE	3.92894	4.14106	TRUE
4.21961	0.934832	TRUE	4.56402	0.323825	TRUE	4.89661	2.79277	TRUE
4.39187	0.889973	TRUE	4.6766	0.45739	TRUE	3.97484	0.116149	TRUE
4.39762	0.13867	TRUE	3.82824	0.679894	TRUE	8.85136	3.92463	FALSE
8.61569	0.950759	FALSE	4.65794	0.578084	TRUE	4.52386	1.701	TRUE
4.67538	0.209883	FALSE	4.16047	0.456673	TRUE	8.39017	1.36866	FALSE
7.13454	2.98353	FALSE	4.45883	0.461889	TRUE	8.58581	5.75528	FALSE
3.70898	0.432228	TRUE	4.1589	1.40957	TRUE	7.46782	5.1264	FALSE
8.83583	4.26641	FALSE	4.04138	2.31142	TRUE	4.58568	3.70541	TRUE
8.75501	5.8398	FALSE	4.2657	3.18836	TRUE	4.48628	3.10851	FALSE
4.15925	5.64986	TRUE	3.9047	1.65712	TRUE	8.83238	3.50077	FALSE
8.73198	4.30004	FALSE	4.11124	2.21422	TRUE	6.35066	3.11759	TRUE
5.99428	4.06673	TRUE	3.81761	2.27428	TRUE	3.66195	0.110626	TRUE
4.83573	0.958507	TRUE	3.85968	0.535767	TRUE	6.52033	4.0779	TRUE
6.43453	2.87747	FALSE	3.84327	1.90287	TRUE	3.96934	0.0876976	TRUE
8.85966	5.05919	FALSE	4.47121	1.68116	TRUE	7.002	2.79343	FALSE
5.42417	1.85258	TRUE	4.21845	3.12224	TRUE	4.17985	0.888576	TRUE
5.0288	0.0827293	FALSE	3.93191	2.23995	TRUE	4.19872	3.43832	TRUE
8.09353	1.0976	FALSE	4.08794	2.7058	TRUE	3.61105	4.29971	TRUE
6.93554	2.50252	FALSE	3.50441	1.65579	TRUE	3.63447	4.94177	TRUE
8.46587	1.05209	FALSE	3.51517	0.832941	TRUE	7.83639	1.57482	FALSE
6.35452	1.86169	FALSE	3.94672	2.36781	TRUE	5.29784	5.79503	TRUE
6.36339	5.51646	TRUE	4.11039	1.41817	TRUE	6.12778	0.799477	FALSE
4.42076	5.07338	TRUE	4.21661	2.98796	TRUE	8.89578	4.65491	FALSE
4.19223	4.71315	TRUE	3.79136	1.6013	TRUE	6.0199	5.16261	TRUE
4.57416	2.88977	TRUE	4.07193	1.79314	TRUE	5.14002	0.564377	TRUE
5.3	4.79532	TRUE	4.00501	1.63331	TRUE	8.91599	0.200918	FALSE
8.83031	3.38334	FALSE	4.11709	2.93181	TRUE	3.63527	6.22081	TRUE
6.93449	3.32142	FALSE	4.11281	2.36609	TRUE	6.33939	6.10267	TRUE
4.20907	0.105449	TRUE	4.31505	3.44505	TRUE	3.87653	0.693683	TRUE
5.93916	4.4574	TRUE	4.00585	1.4504	TRUE	6.8393	5.04594	FALSE
4.47526	2.81285	TRUE	4.2743	2.04728	TRUE	5.77436	4.58333	TRUE
3.50195	0.534731	TRUE	4.03707	2.65099	TRUE	4.19691	2.09736	TRUE
4.87694	2.58281	TRUE	4.07543	1.79287	TRUE	5.32904	5.13983	TRUE
3.89643	4.59077	TRUE	4.2313	3.30267	TRUE	8.89696	3.65393	FALSE
5.66391	0.358864	FALSE	4.11696	2.93435	TRUE	6.52161	2.22653	FALSE
3.62118	3.84085	TRUE	4.02376	2.73476	TRUE	6.3648	1.33205	FALSE
4.92442	0.691427	TRUE	4.14909	1.889	TRUE	8.15406	3.13254	FALSE
5.23511	1.7628	TRUE	4.24748	1.3673	TRUE	4.20911	1.34727	TRUE
6.43103	1.81302	FALSE	4.13251	0.69017	TRUE	7.67539	3.71033	FALSE
4.58381	5.32452	TRUE	4.20051	3.38529	TRUE	3.6331	2.37754	TRUE
8.60343	3.03649	FALSE	4.33888	1.76164	TRUE	4.20397	-0.030148	TRUE
5.38682	3.7661	TRUE	4.2806	1.929	TRUE	4.18045	1.42983	TRUE
8.85221	6.19339	FALSE	4.33192	1.78922	TRUE	6.20549	3.53287	TRUE
6.32208	0.870539	FALSE	4.20951	2.49375	TRUE	3.92732	4.64129	TRUE
7.60482	1.35549	FALSE	4.23065	0.489687	TRUE	4.46407	1.85362	TRUE
4.21041	2.11328	TRUE	4.44655	1.49025	TRUE	8.92338	3.25775	FALSE
5.383	2.50011	TRUE	4.21462	2.9433	TRUE	7.20001	3.49918	FALSE
4.2022	1.55327	TRUE	4.48193	2.49385	TRUE	8.869	2.88548	FALSE
4.9091	2.55565	TRUE	4.14441	2.96765	TRUE	3.53747	3.2252	TRUE
5.37304	1.96936	TRUE	4.12053	0.712419	TRUE	6.06592	2.02194	TRUE
4.67016	0.760824	TRUE	4.30285	0.889045	TRUE	3.93001	1.44709	TRUE
7.85306	0.654942	FALSE	4.44915	0.624073	TRUE	8.76234	0.985849	FALSE
4.14797	4.15802	TRUE	4.623	2.65191	TRUE	3.94274	6.65548	TRUE
3.63982	0.847465	TRUE	4.70003	2.2727	TRUE	3.92071	1.2655	TRUE
4.49546	4.70763	TRUE	4.55488	0.641261	TRUE	3.8868	4.09952	TRUE
3.90168	3.83824	TRUE	3.71325	1.93591	TRUE	5.32774	2.19069	TRUE
3.622	2.84902	TRUE	4.11828	2.71931	TRUE	5.73012	2.73277	TRUE
4.16566	4.30993	TRUE	4.39849	2.46235	TRUE	7.5518	5.09481	FALSE
6.51618	1.15854	FALSE	4.2386	0.713353	TRUE	8.90589	3.76085	FALSE
6.03633	3.68469	TRUE	4.57546	0.847441	TRUE	4.89489	2.55778	TRUE
5.61107	3.79271	TRUE	4.60785	2.09735	TRUE	8.75997	4.71598	FALSE
5.78455	5.84083	TRUE	4.41278	4.22295	TRUE	6.43733	4.9651	TRUE
8.78257	5.22155	FALSE	4.16499	2.21746	TRUE	4.77336	5.03288	TRUE
3.61581	6.49175	TRUE	4.31155	2.98511	TRUE	8.96677	0.255267	FALSE
7.9997	3.75692	FALSE	4.05802	3.3688	TRUE	8.77965	1.98467	FALSE
8.20877	4.19309	FALSE	4.39877	2.66313	TRUE	7.07522	2.12694	FALSE
7.82914	4.40183	FALSE	4.00636	2.23754	TRUE	4.83808	0.250299	FALSE
8.35502	2.90764	FALSE	4.03156	3.68129	TRUE	5.34067	0.953286	TRUE
4.56834	2.66293	TRUE	4.05812	1.81135	FALSE	3.58019	0.0637751	TRUE
4.87283	5.79917	TRUE	4.02393	2.81793	TRUE	6.39114	2.24441	TRUE
3.91843	4.87925	TRUE	3.80584	3.27086	TRUE	5.69538	4.02263	TRUE
6.10792	4.18197	TRUE	3.64883	2.48654	TRUE	8.03734	4.81056	FALSE
6.38934	1.1071	FALSE	4.34983	3.1307	TRUE	3.84622	3.49388	TRUE
4.1433	1.40104	TRUE	4.14458	1.70946	TRUE	3.97383	5.58222	TRUE
8.8811	0.217873	FALSE	4.05011	2.18039	TRUE	4.21161	0.920909	TRUE
6.21883	4.525	TRUE	4.16609	2.99631	TRUE	4.77677	4.48769	TRUE
8.80362	4.65894	FALSE	4.31412	3.52801	TRUE	4.9326	2.88245	TRUE
8.6945	5.50725	FALSE	4.10298	1.83165	TRUE	8.68872	0.882038	FALSE
8.81493	4.80769	FALSE	4.29554	2.82872	TRUE	4.27742	6.32015	TRUE
3.894	5.34638	TRUE	4.15059	1.89216	TRUE	5.69408	2.30164	TRUE
4.79788	1.22162	TRUE	4.12426	2.72351	TRUE	3.56256	4.36762	TRUE
5.17366	5.5671	TRUE	4.47213	2.72418	TRUE	5.8177	1.57372	TRUE
4.56424	-0.000537916	TRUE	4.57628	2.77901	TRUE	3.64564	1.68061	TRUE
4.54295	0.218552	FALSE	4.00217	3.60127	TRUE	4.21403	-0.0589619	TRUE
3.64005	0.216062	TRUE	4.03278	3.20669	TRUE	6.99777	2.93573	FALSE
3.91846	4.85984	TRUE	4.28077	3.21875	TRUE	5.43997	2.2439	TRUE
6.17015	1.54697	TRUE	4.3915	2.60539	TRUE	5.93172	0.295303	FALSE
8.62425	3.73408	FALSE	3.9576	1.98836	TRUE	6.21227	2.23861	TRUE
7.63717	4.80036	FALSE	4.52194	3.0772	TRUE	8.77676	4.84658	FALSE
7.33949	4.9679	FALSE	3.87522	2.02659	TRUE	8.43127	3.75734	FALSE
7.14304	2.59811	FALSE	4.35251	3.19586	TRUE	7.16862	4.11234	FALSE
8.49527	5.87437	FALSE	4.29848	2.94146	TRUE	5.71441	5.54009	TRUE
6.45204	4.75185	FALSE	4.06204	2.63637	TRUE	3.9146	1.62021	TRUE
8.38635	3.42198	FALSE	4.28667	2.47198	TRUE	3.88706	3.0033	TRUE
5.45184	-0.0194186	FALSE	4.28448	2.20838	TRUE	3.9354	0.613304	TRUE
3.61069	2.136	TRUE	4.58397	3.31249	TRUE	7.50345	0.647275	FALSE
7.42751	5.35646	FALSE	4.25198	2.56166	TRUE	8.84623	4.36804	FALSE
4.23974	6.37215	TRUE	4.37584	3.54666	TRUE	8.83536	3.38257	FALSE
4.19209	2.08958	TRUE	4.52924	2.73669	TRUE	3.57235	2.73236	TRUE
4.88464	2.18921	TRUE	4.25864	2.36979	TRUE	8.13371	3.58706	FALSE
4.92679	2.69253	TRUE	4.30514	2.91182	TRUE	3.62586	4.68559	TRUE
8.909	3.18824	FALSE	4.52909	3.44423	TRUE	4.84363	4.73848	TRUE
7.7565	4.93229	FALSE	4.4319	3.36209	TRUE	5.49198	4.11638	TRUE
4.19638	3.71701	TRUE	4.39845	1.56182	TRUE	3.92281	1.29865	TRUE
8.61898	5.15066	FALSE	4.10228	2.53193	TRUE	5.69061	0.825306	TRUE
6.6436	1.48029	FALSE	4.15646	3.14594	TRUE	5.39615	5.54927	TRUE
8.83134	5.54599	FALSE	4.35717	3.9077	TRUE	8.89814	1.96093	FALSE
5.40014	5.73526	TRUE	4.62554	4.00257	TRUE	7.12375	5.12549	FALSE
4.58046	0.44432	TRUE	4.20243	3.42474	TRUE	4.59146	0.177111	TRUE
3.89977	4.22792	TRUE	4.3633	2.1801	TRUE	3.9179	4.12883	TRUE
7.48362	3.13639	FALSE	4.64722	3.73598	TRUE	5.55522	3.97274	TRUE
5.08639	0.99796	TRUE	4.76734	2.07138	TRUE	5.45072	3.31082	TRUE
4.40105	4.90577	TRUE	4.31192	3.60085	TRUE	7.72424	0.519504	FALSE
6.0188	3.44636	TRUE	4.58591	3.21487	TRUE	5.12166	0.13146	FALSE
3.59954	4.50189	TRUE	4.10605	3.38819	TRUE	5.78315	0.114114	FALSE
3.91214	2.51788	TRUE	4.00388	3.83488	TRUE	5.26046	0.385536	TRUE
8.1802	3.86055	FALSE	4.44349	3.68932	TRUE	5.34698	3.53899	TRUE
5.77707	1.83477	TRUE	4.93277	4.31841	TRUE	6.62559	0.317399	FALSE
4.8061	5.07455	TRUE	4.20487	1.23715	TRUE	7.92252	3.07968	FALSE
3.75197	-0.0894408	FALSE	4.43726	1.86411	TRUE	8.43541	1.09036	FALSE
5.89651	5.22864	TRUE	4.39559	1.16247	TRUE	6.98344	0.413102	FALSE
8.6229	1.18636	FALSE	4.30546	2.05774	TRUE	3.96345	0.042981	TRUE
4.57126	2.43338	TRUE	4.34913	2.09102	TRUE	5.72938	1.3205	TRUE
4.86086	1.64532	TRUE	3.97888	1.33418	TRUE	8.77482	5.06595	FALSE
4.46384	1.00397	TRUE	3.8869	0.737412	TRUE	8.86606	4.939	FALSE
3.93865	1.02864	TRUE	3.73242	2.8945	TRUE	3.96532	-0.00765348	FALSE
4.87768	5.44935	TRUE	3.93121	1.06401	TRUE	5.36261	4.91513	TRUE
5.12536	3.24231	TRUE	4.15404	1.13151	TRUE	6.19579	4.48257	TRUE
3.53518	5.12596	TRUE	4.15218	1.69569	TRUE	7.27613	4.01423	FALSE
5.39189	1.38948	TRUE	3.72034	0.795672	TRUE	5.41967	2.98051	TRUE
7.886	1.52998	FALSE	3.99824	0.993973	TRUE	7.31569	2.08549	FALSE
4.9179	0.844962	TRUE	4.32007	1.43412	TRUE	5.87988	4.56529	TRUE
5.39594	5.53023	TRUE	4.2324	1.81729	TRUE	8.2122	0.70661	FALSE
8.61367	3.5877	FALSE	3.79555	0.682606	TRUE	6.36214	0.346084	FALSE
8.83423	4.32589	FALSE	4.21791	2.03885	TRUE	3.96802	1.8485	TRUE
5.34693	3.61224	TRUE	4.07305	1.20845	TRUE	8.88343	3.45336	FALSE
3.56237	4.54296	TRUE	3.83161	1.17282	TRUE	5.36998	0.733248	TRUE
4.62799	2.44183	TRUE	4.38835	2.28037	TRUE	4.78232	2.9408	TRUE
3.53279	2.72974	TRUE	4.18914	1.42098	TRUE	3.96273	4.61252	TRUE
5.88681	0.643351	FALSE	4.45433	1.93648	TRUE	8.90183	2.78912	FALSE
6.89724	0.539576	FALSE	4.51077	2.27106	TRUE	4.51213	5.36078	TRUE
3.9482	1.09992	TRUE	4.17581	1.89125	TRUE	4.94306	5.04771	TRUE
4.20698	1.91962	TRUE	3.79604	2.46346	TRUE	6.98098	3.49619	FALSE
4.15574	0.399178	TRUE	4.37717	1.80144	TRUE	8.85815	4.39689	FALSE
5.2581	1.13622	TRUE	4.51864	2.873	TRUE	8.2905	1.24861	FALSE
4.56594	0.761187	TRUE	4.35559	1.4921	TRUE	4.50475	6.80289	TRUE
4.60228	0.432168	TRUE	4.50085	1.83369	TRUE	5.20756	1.81224	TRUE
4.94457	2.1562	TRUE	4.38219	2.1812	TRUE	8.82325	1.71933	FALSE
6.03102	5.13286	FALSE	4.23116	1.4366	TRUE	6.15094	1.68843	TRUE
5.17068	5.50322	TRUE	4.46527	1.89527	TRUE	5.91376	5.49528	TRUE
3.90152	2.80573	TRUE	4.38457	2.11184	TRUE	7.94504	5.21714	FALSE
8.12473	3.92511	FALSE	4.26699	1.36358	TRUE	5.71609	5.3836	TRUE
5.56132	0.656589	FALSE	4.46751	1.30009	TRUE	3.61486	2.71228	TRUE
6.7116	0.645872	FALSE	4.55147	1.59162	TRUE	4.54027	2.32046	TRUE
4.98742	0.364822	TRUE	4.73487	1.90845	TRUE	5.28806	4.95224	TRUE
4.56931	5.41769	TRUE	4.07293	3.03987	TRUE	3.91424	-0.0769279	TRUE
5.30586	3.33117	TRUE	4.76363	1.77675	TRUE	6.00925	4.00859	TRUE
6.87193	0.160728	FALSE	4.632	3.65403	TRUE	8.88049	4.25734	FALSE
4.50085	1.77687	TRUE	4.40507	2.1762	TRUE	5.69603	1.2901	TRUE
8.40586	2.71203	FALSE	4.30796	2.06103	TRUE	4.18344	5.30174	TRUE
4.93041	3.91808	TRUE	4.68306	0.954397	TRUE	4.95037	5.37834	TRUE
3.92909	3.29651	TRUE	4.69325	0.914476	TRUE	4.78318	0.182104	FALSE
5.23444	5.15574	TRUE	4.60081	3.52993	TRUE	3.64599	6.87255	TRUE
4.7439	3.37294	TRUE	4.64512	2.85194	TRUE	6.23828	5.30474	TRUE
4.87289	1.95394	TRUE	4.32158	0.35098	TRUE	6.78841	3.66118	FALSE
7.4108	2.72786	FALSE	3.99118	0.563566	TRUE	4.46908	0.132841	TRUE
5.78285	4.86078	TRUE	4.27262	1.9312	TRUE	3.88037	5.3367	TRUE
5.01072	4.71609	TRUE	4.13858	0.369673	TRUE	3.93327	0.164925	TRUE
4.50805	1.80732	TRUE	4.29665	0.560778	TRUE	4.47148	2.03649	TRUE
7.59446	3.7681	FALSE	3.65765	0.426366	TRUE	8.54809	0.708937	FALSE
8.91024	0.296845	FALSE	4.07115	0.21398	TRUE	7.25359	3.66766	FALSE
5.31782	0.502929	TRUE	4.07482	1.10019	TRUE	3.6267	3.10811	TRUE
5.24867	3.90766	TRUE	4.25571	0.160826	FALSE	5.72098	2.30628	TRUE
6.16539	0.543718	FALSE	4.19613	0.54081	TRUE	4.13412	3.42885	TRUE
4.83098	5.44049	TRUE	4.15092	0.319477	TRUE	3.61768	2.94356	TRUE
4.42482	0.254013	TRUE	4.13738	0.471514	TRUE	5.22055	5.09794	TRUE
8.12354	2.07624	FALSE	4.23405	0.952044	TRUE	8.82194	3.05198	FALSE
6.36742	4.04397	TRUE	4.05072	1.1962	TRUE	6.26957	1.99363	TRUE
7.95776	0.503165	FALSE	4.17862	0.666046	TRUE	3.95177	0.105436	TRUE
4.93582	5.49445	TRUE	4.3625	0.153235	FALSE	3.92391	3.24842	TRUE
6.15835	1.69798	TRUE	4.0902	0.869187	TRUE	6.00096	1.25653	TRUE
4.12489	1.44726	TRUE	3.98242	2.39664	TRUE	6.19109	4.34955	TRUE
4.50465	0.811701	TRUE	4.15818	0.779878	TRUE	3.93875	5.89388	TRUE
7.10234	5.5814	FALSE	4.09644	0.0937818	FALSE	8.84171	2.19692	FALSE
4.84773	3.17014	TRUE	4.46787	0.11475	FALSE	4.75649	4.37616	TRUE
5.77531	4.30221	TRUE	4.46135	1.45309	TRUE	8.87941	3.56313	FALSE
8.00762	5.52013	FALSE	4.08945	0.375874	TRUE	8.91434	3.59699	FALSE
5.9026	5.65229	TRUE	4.45523	0.261058	TRUE	8.82804	2.68454	FALSE
8.11422	4.86215	FALSE	4.28015	0.103999	FALSE	5.42212	5.57109	FALSE
4.45374	5.38119	TRUE	4.34861	0.123713	FALSE	3.95584	0.815771	TRUE
4.8647	0.876255	TRUE	4.24242	0.229579	TRUE	8.78547	4.31784	FALSE
4.90855	3.00564	TRUE	4.2311	1.12303	TRUE	5.76611	0.489563	FALSE
4.20939	1.58213	TRUE	4.34733	0.0958044	FALSE	4.20519	0.456203	TRUE
4.34972	0.915209	TRUE	4.26103	0.29995	TRUE	3.59948	5.7325	TRUE
5.33846	3.60718	TRUE	4.2217	0.883138	TRUE	4.21301	2.2402	TRUE
4.51194	0.00564658	FALSE	4.2842	0.505228	TRUE	7.40579	0.894274	FALSE
3.90628	2.14384	TRUE	4.20584	0.413846	TRUE	6.52058	5.28244	FALSE
4.20326	5.61186	TRUE	4.33943	0.938458	TRUE	5.21901	4.69865	TRUE
3.92701	4.72122	TRUE	4.55919	0.301123	TRUE	6.79755	5.59253	FALSE
8.88988	1.54438	FALSE	4.34708	0.251215	FALSE	7.26802	3.6486	FALSE
4.99856	0.887774	TRUE	4.28608	1.25405	TRUE	4.18186	1.14596	TRUE
3.63516	0.798402	TRUE	4.31286	1.04039	TRUE	5.92754	0.138438	FALSE
3.66353	1.62488	TRUE	4.14497	1.05257	TRUE	5.83931	4.41256	TRUE
8.03756	2.85849	FALSE	4.59195	0.386175	TRUE	6.94815	5.24988	FALSE
5.57617	5.03444	TRUE	4.67718	0.116382	FALSE	3.94594	0.591962	TRUE
8.59401	4.06435	FALSE	4.55169	0.182827	FALSE	8.90624	0.65534	FALSE
6.52978	1.55244	FALSE	4.84464	0.4744	TRUE	6.36027	1.4296	TRUE
6.28527	1.04312	FALSE	4.59283	3.27115	TRUE	3.90079	1.92955	TRUE
7.61291	5.47949	FALSE	4.16653	0.537168	TRUE	5.00581	6.13939	FALSE
3.52024	3.54398	TRUE	4.58276	1.79143	TRUE	4.61816	1.41892	TRUE
8.91912	0.2421	FALSE	4.71876	0.629048	TRUE	5.39426	3.30594	TRUE
7.05555	2.99027	FALSE	3.85266	0.691066	TRUE	6.49306	5.22155	TRUE
5.67071	1.71211	TRUE	4.47072	1.2309	TRUE	8.50785	3.56039	FALSE
7.54616	3.53059	FALSE	4.63691	1.1388	TRUE	4.22491	0.125253	TRUE
8.76632	5.10668	FALSE	4.63642	0.588318	TRUE	3.70518	-0.0829972	FALSE
3.91939	3.48148	TRUE	4.60641	0.733186	TRUE	4.22915	1.51631	TRUE
6.02722	4.79352	TRUE	4.81777	0.537009	TRUE	8.72343	1.87619	FALSE
8.85225	0.391642	FALSE	4.20751	0.16016	FALSE	4.84789	5.05607	TRUE
7.23732	1.20117	FALSE	4.41681	0.196111	FALSE	4.13998	1.46542	TRUE
7.85549	5.02378	FALSE	4.59624	3.57996	TRUE	3.50398	2.73337	TRUE
8.88053	2.47644	FALSE	4.39657	1.23248	TRUE	4.90497	1.20638	TRUE
5.74626	0.752113	FALSE	4.49507	2.70653	TRUE	5.36407	4.01041	TRUE
7.13247	3.75661	FALSE	4.58352	4.67533	TRUE	4.77586	0.231544	FALSE
8.47573	3.89488	FALSE	4.35524	2.23271	TRUE	5.49437	5.54073	TRUE
7.05408	2.61658	FALSE	4.20599	1.68484	TRUE	5.94713	4.55995	TRUE
8.61753	4.97194	FALSE	3.88662	0.84211	TRUE	6.48344	4.94408	TRUE
5.73694	2.01124	TRUE	3.96729	1.2671	TRUE	3.91237	0.606143	TRUE
6.46027	0.400853	FALSE	4.29606	2.91952	TRUE	3.92407	3.00618	TRUE
8.79297	0.356409	FALSE	4.34015	2.32035	TRUE	7.63556	3.32087	FALSE
3.60794	4.52192	TRUE	4.22711	1.51126	TRUE	6.26687	4.61615	TRUE
6.5735	2.67108	FALSE	4.15328	1.34237	TRUE	3.94853	0.845534	TRUE
7.39119	5.14043	FALSE	4.16278	1.34877	TRUE	7.46425	3.60651	FALSE
4.88249	3.03561	TRUE	4.36454	2.48021	TRUE	4.98912	4.71851	TRUE
4.57712	5.46158	TRUE	4.04905	0.851469	TRUE	3.5894	1.15525	TRUE
4.50679	1.02893	TRUE	3.88543	1.04524	TRUE	8.85928	4.50723	FALSE
4.35654	4.97107	TRUE	4.40072	1.28522	TRUE	4.18188	5.40994	TRUE
6.73709	0.332814	FALSE	4.24404	2.2559	TRUE	3.61775	1.54457	TRUE
7.02591	0.26161	FALSE	4.25741	1.43796	TRUE	4.51823	5.07189	TRUE
8.19649	4.37437	FALSE	4.21023	0.87389	TRUE	5.23861	5.89761	TRUE
4.18167	0.31046	TRUE	4.37724	2.50295	TRUE	7.97831	4.20403	FALSE
8.9258	0.616748	FALSE	4.25684	1.84645	TRUE	8.89144	1.36759	FALSE
4.93582	5.49445	TRUE	4.3446	2.16684	TRUE	4.74488	1.14498	TRUE
3.91719	3.35671	TRUE	4.12614	2.16372	TRUE	8.77708	5.65824	FALSE
8.93291	1.58177	FALSE	4.53978	0.571216	TRUE	3.96404	0.369098	TRUE
8.84087	3.84962	FALSE	4.20626	1.15987	TRUE	6.69497	5.71702	TRUE
4.81757	5.341	TRUE	4.37531	1.13267	TRUE	4.84735	5.42135	TRUE
8.08532	4.33541	FALSE	4.23178	1.55212	TRUE	7.07479	0.146968	FALSE
8.74341	2.78637	FALSE	4.23244	1.14611	TRUE	5.72098	2.30628	TRUE
3.57632	6.2152	TRUE	4.41477	1.52967	TRUE	4.65457	3.30431	TRUE
3.93636	4.57163	TRUE	4.04843	0.96435	TRUE	4.17062	4.29375	TRUE
3.8833	2.43734	TRUE	4.4848	1.14724	TRUE	4.84346	0.0788352	TRUE
4.17779	3.54078	TRUE	4.59476	2.52837	TRUE	6.43511	0.173781	FALSE
6.29172	4.20999	TRUE	4.29064	1.2298	TRUE	3.57386	1.68263	TRUE
3.55719	4.73753	TRUE	4.29253	0.975503	TRUE	3.88304	2.36847	TRUE
4.93429	2.24199	TRUE	4.41143	0.816265	TRUE	6.23172	3.90073	TRUE
4.56201	3.99529	TRUE	4.61599	2.46642	TRUE	4.13573	4.02475	TRUE
4.49419	3.88289	TRUE	4.3359	2.01028	TRUE	5.29789	3.60808	TRUE
4.84556	4.50245	TRUE	4.29613	0.374165	TRUE	5.86668	1.98477	TRUE
5.00862	2.96975	TRUE	4.6671	0.333266	FALSE	3.99476	1.93164	TRUE
4.49638	6.06848	TRUE	4.33912	0.709661	TRUE	6.77867	3.43962	TRUE
5.85757	2.42535	TRUE	4.30538	0.35497	TRUE	5.5649	1.44459	TRUE
5.26013	0.0747742	FALSE	4.46754	0.96341	TRUE	3.5836	1.89788	TRUE
5.00313	2.38317	TRUE	4.6438	1.47943	TRUE	3.99412	4.90766	TRUE
3.9324	0.638203	TRUE	4.11763	0.76076	TRUE	4.58673	5.33031	TRUE
6.98353	4.87105	FALSE	4.23562	0.661599	TRUE	3.58785	5.70743	TRUE
4.22588	0.416294	TRUE	4.60133	0.99261	TRUE	3.55513	7.52934	TRUE
6.02204	2.17168	TRUE	4.21861	0.96624	TRUE	8.8032	5.82376	FALSE
6.69676	5.54077	TRUE	4.44223	0.639004	TRUE	8.85629	5.69857	FALSE
5.85415	5.3272	TRUE	4.73363	1.98064	TRUE	6.00972	2.32636	TRUE
4.39793	1.59483	TRUE	4.82529	1.63058	TRUE	3.91288	4.06873	TRUE
3.87107	6.37776	TRUE	4.23268	1.78741	TRUE	3.96273	4.61252	TRUE
4.96491	5.1147	TRUE	4.41602	0.72238	TRUE	4.90688	1.44973	TRUE
5.21108	3.74481	TRUE	4.62281	0.889167	TRUE	8.98084	1.23891	FALSE
6.59435	1.21446	FALSE	4.8607	0.396441	TRUE	6.18599	0.954248	FALSE
3.93338	0.0774819	TRUE	4.30629	0.719917	TRUE	6.1312	0.254956	FALSE
6.50159	3.51562	FALSE	4.67369	0.620894	TRUE	3.96802	1.8485	TRUE
3.68518	0.760665	TRUE	4.98404	2.35222	TRUE	7.38072	2.80636	FALSE
7.90206	4.78675	FALSE	4.38384	0.338873	TRUE	6.56016	0.733952	FALSE
6.35452	1.86169	FALSE	4.57838	0.675348	TRUE	4.44892	0.0505278	TRUE
4.85844	0.930782	TRUE	4.98469	2.85241	TRUE	8.77035	1.06964	FALSE
6.82341	3.16836	FALSE	4.70175	2.50028	TRUE	4.53414	3.84009	TRUE
4.23331	3.15947	TRUE	4.56155	3.03219	TRUE	5.23699	5.05277	TRUE
4.21132	0.0270216	FALSE	4.90974	2.74006	TRUE	6.94512	2.26913	FALSE
3.90443	4.50744	TRUE	4.57374	3.50188	TRUE	5.43015	0.850571	TRUE
8.89864	4.98455	FALSE	4.43203	2.47661	TRUE	6.13369	2.36069	TRUE
6.9312	2.25107	FALSE	4.58192	2.19383	TRUE	8.76999	5.45789	FALSE
3.94524	0.855842	TRUE	4.4377	2.36345	TRUE	4.87101	3.39773	TRUE
6.16078	0.348221	FALSE	4.30605	2.86703	TRUE	6.49879	5.20206	FALSE
8.80597	1.73468	FALSE	4.62649	2.28639	TRUE	8.83355	1.05854	FALSE
4.79655	2.75294	TRUE	4.34899	3.05682	TRUE	4.18678	1.37313	TRUE
8.89737	0.652121	FALSE	4.5647	3.33939	TRUE	6.38645	5.56567	TRUE
4.19613	5.32736	TRUE	4.27351	2.67156	TRUE	4.64234	5.77961	TRUE
6.36447	5.53989	TRUE	4.23463	2.21606	TRUE	8.62227	5.40882	FALSE
4.0469	3.92221	TRUE	4.50034	3.45276	TRUE	5.96479	2.56358	TRUE
4.40386	3.00386	TRUE	4.31663	2.43186	TRUE	8.73631	5.1955	FALSE
4.1893	0.793416	TRUE	4.35786	2.77979	TRUE	5.3582	2.07898	TRUE
3.94608	6.22317	TRUE	4.48431	2.69142	TRUE	8.36898	5.67899	FALSE
4.89069	0.93722	TRUE	4.63587	2.98431	TRUE	5.16261	1.05219	TRUE
8.62837	3.57457	FALSE	4.38754	2.46403	TRUE	4.99358	4.64954	TRUE
8.87112	5.0356	FALSE	4.51416	3.89013	TRUE	8.87764	1.82663	FALSE
3.60611	3.58242	TRUE	4.37941	2.85315	TRUE	3.97533	0.255223	TRUE
7.65547	3.57182	FALSE	4.34538	2.23293	TRUE	8.93427	2.09039	FALSE
5.98468	3.69568	TRUE	4.52111	2.80769	TRUE	3.87413	6.04212	TRUE
8.95234	0.442155	FALSE	4.32418	3.7377	TRUE	6.22941	2.14448	TRUE
6.43243	0.14892	FALSE	4.51012	3.32966	TRUE	5.60943	0.36865	FALSE
7.36721	0.200706	FALSE	4.49774	2.6113	TRUE	6.29147	5.26559	TRUE
4.93903	3.42348	TRUE	4.61319	2.70685	TRUE	3.58993	3.93076	TRUE
8.89892	3.33032	FALSE	4.5213	3.19306	TRUE	6.36962	5.66946	TRUE
8.12001	0.53723	FALSE	4.54353	3.44522	TRUE	6.2995	0.177938	FALSE
5.31713	5.915	TRUE	4.60583	2.8431	TRUE	8.25987	2.17291	FALSE
4.46722	1.64366	TRUE	4.44395	2.54244	TRUE	5.17917	1.89843	TRUE
4.9465	3.67811	TRUE	4.54332	2.23161	TRUE	8.23221	3.89127	FALSE
3.90903	1.95642	TRUE	4.83451	3.55242	TRUE	6.59832	2.89182	FALSE
4.42419	0.161921	TRUE	4.5042	3.43239	TRUE	8.85339	3.52672	FALSE
4.49216	0.35813	TRUE	4.66457	3.08332	TRUE	5.26909	4.15047	TRUE
5.21529	5.37735	FALSE	4.7188	2.61352	TRUE	5.67675	2.0075	TRUE
4.51409	5.61151	TRUE	4.92421	4.009	TRUE	4.24333	4.53955	TRUE
3.64007	4.89692	TRUE	4.47365	3.04774	TRUE	4.12219	3.83945	TRUE
5.01216	0.0315368	FALSE	4.53857	2.07153	TRUE	4.52742	0.0834754	TRUE
8.88689	0.565094	FALSE	4.23481	3.37074	TRUE	5.7236	0.252667	FALSE
4.06572	3.27714	TRUE	4.76317	2.00766	TRUE	8.83355	1.05854	FALSE
6.81754	3.14978	FALSE	4.81754	1.88756	TRUE	4.15432	5.82078	TRUE
7.28072	1.77	FALSE	4.56578	3.08758	TRUE	8.83356	3.04158	FALSE
4.20382	1.5299	TRUE	4.52148	2.04365	TRUE	5.02995	5.25796	TRUE
5.39023	3.29691	TRUE	4.72479	2.27903	TRUE	4.79287	2.20097	TRUE
4.44645	4.43848	TRUE	4.7809	2.21007	TRUE	5.21609	4.78466	TRUE
3.52773	2.87945	TRUE	4.82654	2.64777	TRUE	5.23618	5.96599	TRUE
4.38526	4.24443	TRUE	4.38575	2.59602	TRUE	6.45819	5.08544	TRUE
8.8947	0.651092	FALSE	4.63194	3.04062	TRUE	4.12338	2.59867	TRUE
3.93627	0.228905	FALSE	5.0629	3.76333	TRUE	8.8859	0.793519	FALSE
4.61262	4.69539	TRUE	5.17605	3.66439	TRUE	4.41894	0.843028	TRUE
4.91358	4.45648	TRUE	4.77703	1.39996	TRUE	8.14075	0.322002	FALSE
8.4186	2.57773	FALSE	4.35932	0.883718	TRUE	6.00619	3.88865	FALSE
6.264	0.715606	FALSE	4.75621	2.2103	TRUE	5.72502	4.24289	TRUE
8.67095	5.90629	FALSE	4.61211	1.56644	TRUE	8.89075	2.35159	FALSE
8.31457	0.604225	FALSE	4.29792	0.87419	TRUE	8.88619	2.35613	FALSE
7.95091	5.14678	FALSE	4.41948	2.19762	TRUE	8.65117	0.594297	FALSE
4.57126	2.43338	TRUE	4.42339	0.369888	TRUE	6.05434	4.2492	TRUE
8.91405	2.68595	FALSE	4.41531	0.252539	FALSE	5.69622	4.24843	TRUE
5.25893	0.584426	TRUE	4.50176	1.58361	TRUE	7.21239	5.67664	FALSE
4.16419	1.69201	TRUE	4.58027	2.76777	TRUE	8.92208	1.10573	FALSE
4.94099	0.624995	TRUE	4.10235	0.953541	TRUE	8.8224	4.89536	FALSE
5.7969	3.47317	TRUE	4.71023	1.40101	TRUE	3.96273	4.61252	TRUE
4.23072	3.80388	TRUE	4.48719	2.76644	TRUE	3.91163	1.88056	TRUE
4.21194	5.49446	TRUE	4.43525	1.47726	TRUE	6.45432	0.300484	FALSE
4.19209	2.08958	TRUE	4.4703	1.58627	TRUE	6.52883	4.11972	TRUE
4.96298	3.46193	TRUE	4.61275	1.30018	TRUE	8.80672	4.01899	FALSE
8.08106	4.74869	FALSE	4.46528	1.55244	TRUE	4.5973	3.60384	TRUE
8.71441	3.24604	FALSE	4.64136	3.27194	TRUE	8.73904	5.08289	FALSE
5.31627	3.93801	TRUE	4.56431	2.31505	TRUE	4.52727	5.10573	TRUE
8.49911	5.00074	FALSE	4.63789	1.85582	TRUE	7.86086	3.32777	FALSE
6.44287	1.29825	FALSE	4.71531	2.00291	TRUE	7.70871	4.26553	FALSE
4.13115	5.0683	TRUE	4.565	2.78079	TRUE	4.93691	4.65831	TRUE
6.42812	4.97308	TRUE	4.33574	0.993711	TRUE	8.59748	4.5215	FALSE
7.04671	0.876774	FALSE	4.81809	3.25852	TRUE	3.92486	1.19141	TRUE
8.8549	3.42366	FALSE	4.62309	1.33277	TRUE	4.51782	-0.0385355	FALSE
5.98323	0.400207	FALSE	4.75889	2.11095	TRUE	5.78175	2.49596	TRUE
8.81253	1.1944	FALSE	4.68268	1.13661	TRUE	7.85098	2.73111	FALSE
7.63136	3.98567	FALSE	4.69485	1.15743	TRUE	6.14067	3.929	TRUE
8.91115	2.79615	FALSE	4.64544	2.93651	TRUE	6.65426	3.92826	TRUE
6.42663	0.375028	FALSE	4.81648	1.92136	TRUE	6.24563	1.56517	FALSE
6.02179	0.315697	FALSE	4.6213	2.09112	TRUE	5.15461	0.0296021	FALSE
3.93129	1.45287	TRUE	4.72047	2.05626	TRUE	6.12183	3.81669	TRUE
4.50312	4.16744	TRUE	4.82995	3.83967	TRUE	8.91051	2.32116	FALSE
7.05024	5.41528	FALSE	4.85934	3.66886	TRUE	3.59916	2.71409	TRUE
8.6324	2.2198	FALSE	4.30482	1.28059	TRUE	4.50592	0.4045	TRUE
8.9046	5.35399	FALSE	4.77421	2.87881	TRUE	8.86917	4.40269	FALSE
4.16565	1.55245	TRUE	4.95089	2.66169	TRUE	6.73023	5.09977	TRUE
8.85474	4.24852	FALSE	4.94544	3.89308	TRUE	5.17336	2.12477	TRUE
5.41953	1.70896	TRUE	4.78925	3.98213	TRUE	6.30343	5.20622	TRUE
3.63558	1.20711	TRUE	5.09722	3.18999	TRUE	8.90278	3.78235	FALSE
4.74242	3.44506	TRUE	4.95145	2.62148	TRUE	7.73601	1.24087	FALSE
8.86752	5.57341	FALSE	4.97095	2.79378	TRUE	7.15111	4.00716	FALSE
4.54931	2.32993	TRUE	5.07162	3.96944	TRUE	6.52466	0.31464	FALSE
5.38595	3.93178	TRUE	4.8313	1.32011	TRUE	7.359	0.429042	FALSE
7.88072	5.22951	FALSE	4.43467	3.36676	TRUE	3.89701	6.30525	TRUE
3.86019	4.61366	TRUE	4.71457	3.77051	TRUE	3.70626	1.21612	TRUE
6.19572	3.05327	TRUE	5.12577	3.03005	TRUE	4.18653	2.01302	TRUE
4.16758	2.3345	TRUE	5.17793	2.4346	TRUE	3.65443	2.18679	TRUE
8.83459	0.137402	FALSE	4.44585	2.68273	TRUE	8.84744	1.19788	FALSE
8.79606	3.85888	FALSE	4.7414	2.2624	TRUE	8.8632	2.86939	FALSE
5.44583	1.65998	TRUE	5.05541	2.55874	TRUE	5.73187	1.32009	TRUE
4.58897	0.246346	TRUE	4.18417	2.50004	TRUE	5.8863	4.74833	TRUE
3.63386	5.71413	TRUE	4.69801	3.09261	TRUE	4.4349	0.578995	TRUE
6.15018	2.30339	FALSE	5.08163	2.41908	TRUE	8.26047	3.0043	FALSE
4.16539	6.63112	TRUE	4.61896	1.61168	TRUE	5.80207	0.268803	FALSE
8.5823	0.229855	FALSE	4.66164	0.457505	TRUE	5.82682	0.730426	FALSE
5.2425	0.798091	TRUE	4.50639	1.21651	TRUE	4.25545	3.33755	TRUE
3.58827	6.27434	TRUE	4.61001	0.450997	TRUE	6.31319	3.2265	TRUE
3.90765	2.32523	TRUE	4.42504	0.674928	TRUE	3.6622	1.507	TRUE
3.96344	0.361451	TRUE	4.39641	2.11622	TRUE	4.7938	0.0125957	TRUE
8.94103	4.53611	FALSE	4.41853	0.414132	TRUE	8.7955	1.69205	FALSE
5.62902	2.57281	TRUE	4.34764	0.597586	TRUE	5.25317	4.83776	TRUE
5.93547	3.14431	TRUE	4.36672	1.00331	TRUE	6.9995	3.79054	FALSE
6.63289	0.130767	FALSE	4.42276	0.62596	TRUE	7.25298	3.86976	FALSE
8.88602	3.14872	FALSE	4.47297	0.56414	TRUE	7.48336	1.21816	FALSE
4.21217	1.97532	TRUE	4.59234	2.72541	TRUE	4.71457	2.88359	TRUE
6.20593	2.27592	TRUE	4.43384	0.510615	TRUE	5.03883	2.51021	TRUE
4.78882	4.0502	TRUE	4.1688	0.695342	TRUE	3.93001	1.44709	TRUE
6.51783	1.81687	FALSE	4.64167	0.503774	TRUE	3.90444	2.39516	TRUE
4.84391	2.66007	TRUE	4.25877	0.55925	TRUE	3.67343	1.46322	TRUE
4.79857	4.52201	TRUE	4.60477	0.11178	FALSE	3.63387	0.13078	TRUE
8.7335	3.93547	FALSE	4.39527	0.0928753	FALSE	6.46586	0.695455	FALSE
7.36134	0.986293	FALSE	4.42477	0.68593	TRUE	4.50386	2.47432	TRUE
7.15574	4.60993	FALSE	4.62442	0.457111	TRUE	3.59601	0.180198	TRUE
5.19181	0.725201	TRUE	4.48775	0.13718	FALSE	3.868	4.88129	TRUE
6.34094	0.0396451	FALSE	4.61874	0.560287	TRUE	6.36027	1.4296	TRUE
6.69224	5.68914	TRUE	4.49591	0.312117	TRUE	4.41064	0.937866	TRUE
8.71314	3.85048	FALSE	4.50979	0.106798	FALSE	3.97179	0.150658	TRUE
4.54059	0.246813	TRUE	4.57292	0.437744	TRUE	4.54027	2.32046	TRUE
6.2019	4.07205	TRUE	4.4034	0.577304	TRUE	6.41155	4.77649	TRUE
7.56312	4.6032	FALSE	4.68234	1.14927	TRUE	6.84669	1.32394	FALSE
6.45449	4.23868	TRUE	4.54622	1.01256	TRUE	4.1107	1.96481	TRUE
4.46586	-0.0444523	FALSE	4.4155	0.333707	TRUE	4.45769	5.87771	TRUE
3.60695	1.21738	TRUE	4.78284	1.60675	TRUE	6.20874	5.40125	TRUE
6.23828	5.40104	TRUE	4.52669	0.533008	TRUE	3.92563	2.16368	TRUE
4.89311	5.94362	TRUE	4.45899	1.89933	TRUE	6.77949	2.6992	FALSE
7.35774	6.04742	FALSE	4.57494	0.658249	TRUE	5.92817	1.38417	TRUE
7.95372	4.19794	FALSE	4.7819	1.43651	TRUE	6.57681	2.7091	FALSE
4.98199	0.707391	TRUE	4.42414	0.964544	TRUE	5.15923	1.87095	TRUE
5.39112	5.64843	TRUE	4.80077	0.203978	FALSE	3.94319	4.29836	TRUE
3.63165	3.44142	TRUE	4.52897	0.792794	TRUE	4.21714	1.18605	TRUE
6.37958	0.407051	FALSE	4.85517	2.25979	TRUE	3.90056	2.22544	TRUE
5.17234	3.65691	TRUE	4.6774	0.797982	TRUE	4.9362	0.894982	TRUE
5.0859	3.67934	TRUE	4.55275	1.64723	TRUE	6.89638	2.77949	FALSE
4.51412	3.44352	TRUE	4.49375	3.01756	TRUE	5.15579	2.24358	TRUE
5.01911	4.77918	TRUE	4.40132	1.06855	TRUE	4.41539	2.46299	TRUE
8.84452	3.01597	FALSE	4.8536	0.741852	TRUE	4.84821	0.79209	TRUE
3.58722	4.15672	TRUE	4.88465	0.450698	TRUE	3.61379	3.15008	TRUE
8.93561	1.97026	FALSE	4.53644	1.02943	TRUE	4.16803	1.84407	TRUE
5.83422	6.16086	TRUE	4.82547	1.70303	TRUE	4.95727	4.64258	TRUE
7.91833	2.72739	FALSE	4.96525	1.78174	TRUE	4.39699	2.95855	TRUE
4.87515	1.70967	TRUE	4.56884	0.528092	TRUE	5.01413	5.77957	TRUE
5.26453	5.18899	TRUE	5.02188	1.68122	TRUE	8.82199	5.11545	FALSE
4.28984	0.0154904	TRUE	4.76989	1.98673	TRUE	5.86222	5.3327	TRUE
5.31923	5.85366	TRUE	4.36779	0.224889	FALSE	3.90927	5.22662	TRUE
4.86365	5.69793	TRUE	5.14392	2.73655	TRUE	4.20578	1.69396	TRUE
5.3067	0.354933	FALSE	5.1763	2.01521	TRUE	3.58373	2.61059	TRUE
5.05109	0.0671789	FALSE	5.11009	2.46709	TRUE	4.85017	1.3434	TRUE
4.06712	-0.0628225	TRUE	4.92686	2.90345	TRUE	4.95332	0.260175	TRUE
5.87343	0.326647	FALSE	4.10688	1.17205	TRUE	6.11834	3.71143	TRUE
3.61946	4.72293	TRUE	4.37572	0.883386	TRUE	5.80145	1.40993	TRUE
6.27252	0.687283	FALSE	4.71983	1.69239	TRUE	7.08422	1.64037	FALSE
4.20843	5.85141	TRUE	4.55854	0.950505	TRUE	5.34061	3.0114	TRUE
8.1824	3.90893	FALSE	4.52701	1.15229	TRUE	6.543	5.42835	TRUE
7.40594	3.69963	FALSE	4.36587	1.13015	TRUE	8.77641	2.69769	FALSE
4.83105	4.35878	TRUE	4.85166	1.96159	TRUE	7.32864	2.09624	FALSE
5.97454	3.50729	TRUE	4.63125	2.00434	TRUE	4.19212	3.08015	TRUE
8.90885	1.65643	FALSE	4.52642	0.942491	TRUE	4.54385	5.7678	TRUE
4.17151	3.74836	TRUE	4.40184	1.23013	TRUE	6.94634	2.59906	FALSE
6.07847	4.03415	TRUE	4.53869	2.41351	TRUE	4.96471	4.45185	TRUE
8.91031	1.88755	FALSE	4.30798	0.0930835	FALSE	8.84758	0.870214	FALSE
3.96721	3.35974	TRUE	4.49444	1.78615	TRUE	4.57663	0.584926	TRUE
5.32297	1.16677	TRUE	4.61541	1.22487	TRUE	4.90152	5.3043	TRUE
7.84505	1.95449	FALSE	4.71675	2.16906	TRUE	3.92891	1.91614	TRUE
3.88662	1.74892	TRUE	4.5848	0.742876	TRUE	8.29012	0.210657	FALSE
4.57743	3.94229	TRUE	4.55085	1.97925	TRUE	6.05415	1.01993	FALSE
4.81098	0.887022	TRUE	4.5465	2.0462	TRUE	3.91755	2.75065	TRUE
5.4129	0.238576	FALSE	4.65137	1.88361	TRUE	3.96501	0.38829	TRUE
3.93234	6.2591	TRUE	4.82591	2.30585	TRUE	4.43809	1.73742	TRUE
3.62283	2.43951	TRUE	4.59898	1.19802	TRUE	7.43346	1.60159	FALSE
4.57655	0.195626	TRUE	4.69303	0.277987	FALSE	5.93377	5.84564	TRUE
6.45796	3.45596	TRUE	4.56676	1.93254	TRUE	8.47069	1.47741	FALSE
4.54698	2.89884	TRUE	4.5648	0.926765	TRUE	3.99735	0.511183	TRUE
3.89288	4.13272	TRUE	4.65501	0.556321	TRUE	5.28575	5.31431	TRUE
7.21952	0.44364	FALSE	4.85104	0.451673	TRUE	3.93946	-0.0338686	TRUE
6.41986	0.645045	FALSE	4.60148	1.63811	TRUE	4.13998	1.46542	TRUE
8.72365	5.15255	FALSE	4.43545	0.861149	TRUE	5.17614	0.563717	TRUE
7.09756	1.04029	FALSE	4.55282	0.763382	TRUE	3.94033	4.86839	TRUE
5.21833	0.114516	FALSE	4.77555	0.900408	TRUE	3.61758	4.43671	TRUE
4.17342	1.81736	TRUE	4.62324	0.936415	TRUE	3.92732	4.64129	TRUE
8.61751	0.431792	FALSE	4.43726	1.11975	TRUE	6.60678	1.63035	FALSE
8.86648	2.96544	FALSE	4.74415	0.357384	TRUE	8.88594	2.97708	FALSE
4.92042	2.19194	TRUE	4.75774	2.22007	TRUE	3.49659	3.89353	TRUE
3.96009	0.545264	TRUE	4.88251	3.37859	TRUE	5.86237	2.85086	TRUE
4.47175	-0.0153018	FALSE	4.70429	1.55672	TRUE	8.91947	0.514248	FALSE
6.48632	2.93859	TRUE	4.75136	0.157175	FALSE	6.26242	0.642982	FALSE
8.10716	5.66371	FALSE	4.69138	1.22094	TRUE	8.43905	0.298284	FALSE
8.67626	3.74236	FALSE	4.67698	2.40993	TRUE	8.3831	3.84329	FALSE
5.79876	4.85551	TRUE	4.50166	0.647367	TRUE	8.87896	3.26648	FALSE
8.81723	2.04974	FALSE	4.94896	0.446174	TRUE	3.63411	5.18904	TRUE
4.56825	-0.0915144	FALSE	4.63411	1.16736	TRUE	3.94696	2.60037	TRUE
4.15451	1.25386	TRUE	4.64259	0.854582	TRUE	8.85615	2.76245	FALSE
3.90191	1.47145	TRUE	4.94598	0.463956	FALSE	4.45438	5.1279	TRUE
8.13728	0.397399	FALSE	4.9065	1.71854	TRUE	8.75403	0.497547	FALSE
3.92245	3.29055	TRUE	4.85552	0.147094	FALSE	3.87603	1.45092	TRUE
5.59221	4.99561	FALSE	4.58038	1.31778	TRUE	5.93329	3.46104	TRUE
6.97355	0.948595	FALSE	4.69064	1.17281	TRUE	3.91864	1.11563	TRUE
3.91846	4.85984	TRUE	4.91617	0.475279	TRUE	4.49541	0.37359	TRUE
8.86404	5.37197	FALSE	4.50443	2.17117	TRUE	8.62605	4.67785	FALSE
8.08014	1.04424	FALSE	4.7667	0.614456	TRUE	5.99501	3.77926	TRUE
8.925	0.62494	FALSE	4.98166	0.593213	TRUE	5.8148	4.54964	TRUE
8.91855	3.42121	FALSE	4.75926	0.836724	TRUE	8.86642	5.0402	FALSE
4.17605	4.00546	TRUE	4.61174	0.141284	FALSE	4.51167	5.00833	TRUE
5.74026	4.90671	TRUE	4.78806	0.765643	TRUE	8.68704	3.19702	FALSE
6.30603	0.241423	FALSE	4.53482	0.145779	FALSE	4.42687	5.23396	TRUE
7.4695	1.04315	FALSE	4.56115	0.139099	FALSE	5.72707	3.5073	TRUE
8.5714	1.84349	FALSE	4.79479	0.753621	TRUE	7.49262	5.6287	FALSE
5.95375	1.36547	TRUE	4.95242	0.960925	TRUE	3.9	5.46428	TRUE
6.52136	5.68017	TRUE	5.15337	1.40853	TRUE	3.60782	4.37874	TRUE
8.67064	0.51185	FALSE	5.00908	0.16024	FALSE	6.14079	4.119	TRUE
7.95408	5.44427	FALSE	5.1909	0.186123	FALSE	5.00215	5.24716	TRUE
4.56444	5.91567	TRUE	4.62545	0.318705	TRUE	8.07802	2.69425	FALSE
8.75452	5.04289	FALSE	5.15621	0.559431	TRUE	8.79796	0.0990097	FALSE
3.55093	4.14226	TRUE	5.22757	0.464891	TRUE	5.3909	0.467572	FALSE
4.94172	5.67281	TRUE	4.24765	1.98818	TRUE	4.8409	4.02727	TRUE
5.72031	3.32586	TRUE	4.76683	0.607852	TRUE	8.68065	2.20335	FALSE
4.75852	0.145532	FALSE	4.69105	0.530411	TRUE	5.06843	0.124289	TRUE
5.44838	3.86642	TRUE	4.79573	2.8766	TRUE	4.93011	4.37311	TRUE
8.85415	1.90026	FALSE	5.28815	3.65014	TRUE	4.23129	0.882321	TRUE
5.13886	0.415237	TRUE	4.89408	3.61481	TRUE	7.37534	2.08992	FALSE
4.8881	1.01961	TRUE	4.96123	3.68979	TRUE	7.23108	3.31221	FALSE
5.1175	3.2683	TRUE	4.84945	3.114	TRUE	8.90376	4.17054	FALSE
3.94103	0.691887	TRUE	4.8333	3.41335	TRUE	3.51493	2.11452	TRUE
4.4567	5.502	TRUE	4.30819	2.261	TRUE	4.46854	4.99033	TRUE
4.40242	5.61057	TRUE	4.89646	3.23742	TRUE	7.51355	0.873648	FALSE
4.92018	5.83504	TRUE	4.78205	3.21233	TRUE	7.96554	2.25859	FALSE
7.76814	3.52367	FALSE	4.80078	3.35476	TRUE	7.44174	5.16806	FALSE
4.52336	0.763033	TRUE	4.86564	2.26196	TRUE	8.72928	2.41588	FALSE
5.35327	6.10182	TRUE	4.98347	3.09461	TRUE	8.74358	5.24358	FALSE
3.60996	2.11527	TRUE	4.99952	3.39647	TRUE	4.52012	0.598238	TRUE
3.54034	4.41553	TRUE	4.65396	3.28223	TRUE	8.98657	0.611624	FALSE
3.64621	1.08332	TRUE	4.71719	2.36294	TRUE	3.94379	0.766883	TRUE
5.29969	5.36545	TRUE	4.88798	3.24151	TRUE	6.19492	4.26775	TRUE
4.53399	4.13202	TRUE	5.23113	6.23671	TRUE	4.20354	2.08034	TRUE
6.42925	5.04132	FALSE	4.53244	2.59151	TRUE	7.24188	4.81434	FALSE
7.47957	0.318906	FALSE	4.89817	2.24706	TRUE	4.29414	0.190367	TRUE
4.46124	2.28798	TRUE	4.82635	3.3523	TRUE	8.88177	2.74234	FALSE
4.54018	4.24563	TRUE	4.83788	1.9118	TRUE	8.80129	4.70065	FALSE
4.39535	1.63986	TRUE	5.02629	3.29281	TRUE	4.13085	3.4829	TRUE
8.78049	4.60936	FALSE	4.78076	3.48158	TRUE	7.83567	4.77503	FALSE
8.05123	3.77108	FALSE	4.84952	2.63284	TRUE	6.92589	4.09173	TRUE
6.30287	0.0339266	FALSE	4.70942	2.42541	TRUE	3.55042	6.25234	TRUE
8.126	3.66071	FALSE	4.78983	3.36952	TRUE	4.82868	4.5121	TRUE
3.52055	2.49238	TRUE	4.73933	2.53297	TRUE	4.54403	6.12264	TRUE
4.21564	-0.0861232	FALSE	5.11478	1.77323	TRUE	5.21499	2.29244	TRUE
3.60763	4.12099	TRUE	5.14932	3.25693	TRUE	4.57773	1.47282	TRUE
8.43683	5.29751	FALSE	4.77912	3.50158	TRUE	7.32549	0.951405	FALSE
5.44066	3.37145	TRUE	4.96704	3.04822	TRUE	8.73256	3.5837	FALSE
8.80279	3.72156	FALSE	5.11779	4.06243	TRUE	4.19872	3.43832	TRUE
8.87742	4.83538	FALSE	4.74714	2.66061	TRUE	6.0394	0.562219	FALSE
6.07133	3.08517	TRUE	4.20117	2.12033	TRUE	5.97034	2.12664	TRUE
3.88923	4.0692	TRUE	4.81238	3.32367	TRUE	3.58123	4.10603	TRUE
4.16383	5.71364	TRUE	4.70721	3.50467	TRUE	5.26443	0.578049	TRUE
4.14528	1.59007	TRUE	4.91032	1.81645	TRUE	8.76604	4.82983	FALSE
6.85834	0.117043	FALSE	4.67183	3.34757	TRUE	4.91513	1.2328	TRUE
4.47847	2.34421	TRUE	5.00628	3.88276	TRUE	7.50085	5.16453	FALSE
8.19161	4.48418	FALSE	4.83684	2.38123	TRUE	3.93845	3.17258	TRUE
4.23373	0.312716	TRUE	4.7594	1.83135	TRUE	3.88098	2.86828	TRUE
4.89832	1.5525	TRUE	4.79575	2.21393	TRUE	8.8985	3.71334	FALSE
3.93234	6.2591	TRUE	4.79116	2.64989	TRUE	5.44231	5.52327	TRUE
7.77248	5.91824	FALSE	4.89762	2.69661	TRUE	3.67854	0.52155	TRUE
4.55239	0.183343	FALSE	4.99454	2.54643	TRUE	5.16587	0.830946	TRUE
5.01145	3.12091	TRUE	4.73653	3.48059	TRUE	6.37441	5.00155	TRUE
3.48812	4.03728	TRUE	4.96239	2.72105	TRUE	8.80599	1.65261	FALSE
4.18779	0.368479	TRUE	4.72332	1.95978	TRUE	4.27923	0.83305	TRUE
3.5406	3.40439	TRUE	5.03149	2.18986	TRUE	3.88931	3.89953	TRUE
7.30821	2.21585	FALSE	5.17491	3.15719	TRUE	8.80669	0.54204	FALSE
3.59596	4.93146	TRUE	4.88458	3.26344	TRUE	5.25945	0.335208	FALSE
3.59946	0.681117	TRUE	4.70168	2.02886	TRUE	3.57474	2.65408	TRUE
4.17863	1.1591	TRUE	4.98182	1.9956	TRUE	6.89216	2.51858	FALSE
4.93366	5.13861	TRUE	4.95344	0.71447	TRUE	8.49273	0.264384	FALSE
3.83941	5.24577	TRUE	4.70885	2.68823	TRUE	7.58078	3.97991	FALSE
4.80849	0.315458	TRUE	5.04198	3.00409	TRUE	3.93179	3.35194	TRUE
3.93094	1.42811	TRUE	5.19837	2.88485	TRUE	5.32321	3.94267	TRUE
4.48022	4.17344	TRUE	5.10769	4.31011	TRUE	4.7687	-0.00308564	TRUE
4.1717	1.1672	TRUE	4.74224	1.95121	TRUE	3.93663	2.91624	TRUE
5.00837	0.175691	TRUE	5.09665	1.32533	TRUE	8.93632	0.668768	FALSE
8.8004	3.10297	FALSE	5.20008	2.70649	TRUE	8.84407	1.75702	FALSE
3.67937	0.0560924	FALSE	5.02197	3.91163	TRUE	6.67025	3.93017	FALSE
4.52432	0.816183	TRUE	5.12892	3.56968	TRUE	3.93954	4.25065	TRUE
4.21	5.64846	TRUE	5.05411	3.76312	TRUE	7.37307	2.81397	FALSE
5.56651	0.0337726	FALSE	5.01078	1.33797	TRUE	5.17732	2.10323	TRUE
6.26531	5.4487	TRUE	4.97796	1.44408	TRUE	7.79917	4.85454	FALSE
4.36298	4.49663	TRUE	5.16232	4.09362	TRUE	3.64516	0.476409	TRUE
5.66043	2.38383	TRUE	4.97874	2.13152	TRUE	8.87323	3.77129	FALSE
4.21137	3.0853	TRUE	5.07848	2.05025	TRUE	6.99069	5.69826	FALSE
3.93004	0.882274	TRUE	4.72249	1.82847	TRUE	8.85112	2.10877	FALSE
7.98171	0.594398	FALSE	4.74428	1.65339	TRUE	8.87927	1.72969	FALSE
8.8702	3.53013	FALSE	4.8354	1.63812	TRUE	8.84648	4.87406	FALSE
7.55134	4.1276	FALSE	4.83419	1.23786	TRUE	8.7561	5.4658	FALSE
8.55445	0.516363	FALSE	4.72297	1.57054	TRUE	7.71772	2.10704	FALSE
6.82827	3.86172	FALSE	5.12948	2.71404	TRUE	7.04573	5.41534	FALSE
8.87883	4.90613	FALSE	4.97548	2.98979	TRUE	5.82582	4.4906	TRUE
6.06494	2.3937	TRUE	4.36813	1.25033	TRUE	5.3946	1.13752	TRUE
6.75432	0.999656	FALSE	4.74214	1.13817	TRUE	8.83565	4.71864	FALSE
3.63674	4.91312	TRUE	4.90504	1.76608	TRUE	4.17327	0.88414	TRUE
8.86287	4.2821	FALSE	5.30372	3.57958	TRUE	3.93652	0.399867	TRUE
3.91538	4.20043	TRUE	5.16924	3.32365	TRUE	6.11184	5.21589	TRUE
8.20468	0.874984	FALSE	5.3076	2.18408	TRUE	8.87612	4.90925	FALSE
3.58478	3.61311	TRUE	4.7682	1.85095	TRUE	4.78003	2.18793	TRUE
4.19541	3.27057	TRUE	4.73471	2.63181	TRUE	8.32264	0.401857	FALSE
8.63076	5.12404	FALSE	4.92848	3.71166	TRUE	8.73057	3.7019	FALSE
7.70351	4.3487	FALSE	4.68942	1.55195	TRUE	4.29284	4.52376	TRUE
4.12841	-0.0433437	TRUE	4.8551	1.5694	TRUE	3.63904	6.27998	TRUE
6.91569	0.938074	FALSE	4.91223	2.98095	TRUE	3.98954	0.0237703	FALSE
5.78374	4.67733	TRUE	4.84918	1.21191	TRUE	8.89301	0.234829	FALSE
8.7185	3.58735	FALSE	5.15128	2.81421	TRUE	3.56657	3.93861	TRUE
8.71919	5.98354	FALSE	4.99744	2.63861	TRUE	8.81118	5.34508	FALSE
6.32128	4.57988	TRUE	5.0925	3.39534	TRUE	3.89455	5.55795	TRUE
4.89237	0.360574	FALSE	4.52909	1.35652	TRUE	4.49931	1.03504	TRUE
4.19294	0.438275	TRUE	5.16431	3.06869	TRUE	5.13777	0.440312	TRUE
3.91555	3.87875	TRUE	5.40819	0.125644	FALSE	5.07068	6.20013	TRUE
4.57168	2.73448	TRUE	6.28222	0.795869	TRUE	8.86226	1.1274	FALSE
3.94427	5.33808	TRUE	4.96321	2.42403	TRUE	5.70711	2.93045	TRUE
8.14688	1.84654	FALSE	5.24753	1.88671	TRUE	3.89296	2.29823	TRUE
8.24453	2.47171	FALSE	5.04035	3.97059	TRUE	3.4852	3.83974	TRUE
5.91529	4.19653	TRUE	5.09411	3.28528	TRUE	8.8897	3.51361	FALSE
8.92725	0.233403	FALSE	4.68845	0.222716	FALSE	7.42252	0.143736	FALSE
4.48406	5.65472	TRUE	5.26569	3.88878	TRUE	8.9691	0.95249	FALSE
4.41428	2.10005	TRUE	5.30122	3.96391	TRUE	5.75681	2.4584	TRUE
7.31954	3.50938	FALSE	4.89572	2.96108	TRUE	8.88784	2.4148	FALSE
7.04978	1.31418	FALSE	5.04426	3.72627	TRUE	3.93001	1.44709	TRUE
7.84945	5.71655	FALSE	5.24012	4.39057	TRUE	5.24884	1.11488	TRUE
4.16758	2.3345	TRUE	5.62372	6.32144	TRUE	3.59336	-0.11761	FALSE
3.91441	2.93377	TRUE	5.46689	1.90141	TRUE	8.89955	0.698642	FALSE
8.5394	4.18778	FALSE	5.00308	3.6815	TRUE	3.68008	0.92588	TRUE
3.96127	0.483797	TRUE	4.99096	2.55018	TRUE	5.63698	1.09129	TRUE
3.94002	1.00563	TRUE	5.37239	3.70387	TRUE	5.25757	4.25994	TRUE
8.84176	4.1989	FALSE	4.28889	1.19829	TRUE	8.70658	3.71477	FALSE
3.73681	-0.0132299	FALSE	5.30569	4.53741	TRUE	4.16065	3.21302	TRUE
4.46906	5.27128	TRUE	5.25129	3.01268	TRUE	4.87744	1.89339	TRUE
4.51764	1.3109	TRUE	5.26968	4.63133	TRUE	4.16873	2.10837	TRUE
3.65711	-0.0430876	FALSE	5.27186	5.06799	TRUE	7.93425	3.24664	FALSE
5.16684	1.72755	TRUE	4.90757	0.775828	TRUE	4.51829	2.97239	TRUE
3.92446	4.0333	TRUE	4.85802	0.209411	FALSE	5.31327	4.45674	TRUE
4.53971	0.569581	TRUE	4.82371	0.157818	FALSE	5.96276	4.88745	TRUE
5.03025	0.892909	TRUE	4.8781	0.406017	TRUE	5.44923	5.11438	TRUE
4.49744	0.63404	TRUE	4.71688	1.09955	TRUE	3.99406	0.1498	TRUE
4.97559	3.62273	TRUE	4.85415	0.595539	TRUE	4.79197	0.107802	FALSE
4.56444	5.91567	TRUE	4.79576	0.787159	TRUE	5.48289	0.113598	FALSE
5.34049	5.22633	TRUE	4.82731	0.164391	FALSE	3.88668	5.47132	TRUE
4.99619	3.93435	TRUE	4.7206	0.149668	FALSE	4.15218	3.2727	TRUE
4.54162	5.74347	TRUE	4.63019	0.855364	TRUE	4.44243	3.36744	TRUE
5.03166	3.99513	TRUE	4.72778	1.32452	TRUE	3.53071	-0.0328769	TRUE
8.17085	0.528116	FALSE	4.59623	1.05875	TRUE	4.91748	1.71497	TRUE
3.9015	2.52818	TRUE	4.65623	0.846151	TRUE	7.24442	5.69451	FALSE
5.64843	3.1719	TRUE	4.76465	0.225942	FALSE	4.70764	1.64345	TRUE
6.31489	2.1659	TRUE	4.74867	0.824125	TRUE	3.75053	-0.13625	FALSE
4.18657	4.43772	TRUE	4.94929	0.852887	TRUE	3.58688	5.77035	TRUE
7.45934	5.28078	FALSE	4.95815	0.555917	TRUE	3.65156	0.165403	TRUE
5.63483	0.0440631	FALSE	5.09723	1.84703	TRUE	4.49406	-0.019445	FALSE
5.98558	1.01795	FALSE	4.8018	0.164367	FALSE	4.54197	2.76042	TRUE
8.88099	0.370889	FALSE	5.04829	1.74717	TRUE	3.9069	3.50151	TRUE
5.3154	4.42406	TRUE	5.14262	1.72716	TRUE	6.91985	4.83664	TRUE
3.8972	5.77638	TRUE	4.9777	1.49582	TRUE	3.63306	5.26928	TRUE
8.66211	5.56784	FALSE	4.80047	0.771117	TRUE	4.83513	0.283703	TRUE
4.30356	1.11897	TRUE	4.73199	0.757506	TRUE	3.90648	1.00211	TRUE
8.7857	4.18248	FALSE	4.78348	1.07818	TRUE	3.94319	4.29836	TRUE
5.78123	0.302408	FALSE	4.84716	1.51242	TRUE	4.50509	5.56116	TRUE
4.46476	0.268901	TRUE	5.12141	1.8259	TRUE	8.80333	4.13987	FALSE
4.19693	6.23824	TRUE	5.20475	3.13628	TRUE	5.20291	4.88572	TRUE
6.21253	3.18933	TRUE	4.74811	1.45825	TRUE	3.98808	0.301462	TRUE
4.59231	6.63267	TRUE	4.84922	1.67626	TRUE	8.06686	0.0750326	FALSE
6.41826	4.50519	TRUE	5.21566	1.95236	TRUE	4.84222	3.73288	TRUE
4.60403	0.579136	TRUE	4.97673	0.876405	TRUE	5.72787	3.62756	TRUE
5.11081	0.775669	TRUE	4.89462	0.551885	TRUE	8.33167	2.95969	FALSE
5.67655	0.124943	FALSE	5.01337	1.27773	TRUE	5.76085	1.17371	TRUE
3.57709	6.25992	TRUE	5.00679	1.28613	TRUE	6.36027	1.4296	TRUE
3.57147	6.18344	TRUE	5.23845	0.439318	TRUE	5.26469	0.95787	TRUE
4.19741	0.119325	TRUE	4.94045	0.766978	TRUE	3.51197	6.46601	TRUE
5.88959	5.57956	TRUE	4.96662	1.54546	TRUE	3.69089	2.12061	TRUE
8.93379	0.891767	FALSE	5.29711	1.73595	TRUE	5.27135	3.83369	TRUE
3.63289	1.08923	TRUE	4.71431	1.03684	TRUE	6.99434	0.134354	FALSE
8.85551	2.89993	FALSE	4.83847	0.996606	TRUE	4.8838	1.09806	TRUE
3.95932	0.94139	TRUE	5.03092	1.48208	TRUE	4.79476	1.37394	TRUE
3.62985	6.59924	TRUE	5.34162	0.812666	TRUE	6.37453	2.57974	FALSE
5.41625	5.21323	TRUE	5.43423	1.77556	TRUE	6.99628	4.15689	FALSE
8.88095	4.90405	FALSE	5.39068	1.40492	TRUE	8.85227	0.183358	FALSE
6.48153	4.3507	TRUE	5.42613	0.249101	FALSE	8.8859	0.793519	FALSE
4.84811	2.42443	TRUE	4.7556	2.1945	TRUE	5.32631	0.333955	TRUE
4.87947	3.96038	TRUE	5.03459	1.58058	TRUE	3.58502	5.22568	TRUE
7.95955	4.47118	FALSE	4.98946	2.13515	TRUE	3.92806	1.58977	TRUE
4.83181	4.77143	FALSE	5.25542	1.43511	TRUE	6.91282	5.98307	FALSE
3.57372	3.73702	TRUE	4.98241	0.780663	TRUE	5.39979	2.53587	TRUE
4.11023	1.12841	TRUE	5.03249	0.726769	TRUE	4.88261	2.41682	TRUE
8.82444	4.63257	FALSE	5.16258	0.298152	FALSE	3.58993	3.93076	TRUE
3.65171	2.26998	TRUE	4.87201	0.556411	TRUE	8.88173	4.21569	FALSE
5.9217	3.25133	TRUE	4.52041	1.3622	TRUE	6.95136	0.332431	FALSE
6.89601	2.78933	FALSE	4.70665	0.585207	TRUE	5.41671	5.30811	TRUE
4.19712	3.1616	TRUE	5.03558	1.4097	TRUE	5.22604	0.349358	TRUE
8.63556	3.4913	FALSE	4.91949	0.75176	TRUE	5.32384	2.15514	TRUE
7.61247	5.78879	FALSE	4.82869	0.194237	FALSE	3.64947	3.17338	TRUE
4.51567	5.3015	TRUE	5.02825	1.14839	TRUE	3.59916	4.49492	TRUE
7.271	4.20968	FALSE	4.68561	0.711559	TRUE	6.93708	0.627177	FALSE
3.87973	3.50181	TRUE	4.88919	0.451219	TRUE	6.27091	0.10907	FALSE
6.4394	3.00396	TRUE	4.88012	0.36826	TRUE	4.49927	3.28393	TRUE
3.58026	2.1943	TRUE	5.07187	1.64455	TRUE	8.90601	2.98796	FALSE
8.07609	3.47749	FALSE	4.82074	0.273766	TRUE	3.61857	5.90894	TRUE
4.45038	0.564425	TRUE	4.92668	0.783127	TRUE	6.18334	5.02419	TRUE
3.62986	2.22615	TRUE	5.11146	0.957592	TRUE	6.50112	1.05318	FALSE
3.58327	5.92255	TRUE	5.05775	1.35732	TRUE	7.92463	1.02423	FALSE
4.15584	5.27591	TRUE	4.88483	0.673885	TRUE	5.23541	3.86491	TRUE
6.39845	1.43081	FALSE	5.21527	2.10915	TRUE	8.72834	5.3685	FALSE
4.8061	5.07455	TRUE	5.2141	0.684411	TRUE	6.4975	0.853005	FALSE
8.5809	4.07197	FALSE	5.17455	0.336093	FALSE	5.29071	2.51808	TRUE
3.6719	1.74893	TRUE	4.969	0.42119	TRUE	8.82876	5.48821	FALSE
3.92941	3.6393	TRUE	4.93543	0.288057	FALSE	7.8032	0.327393	FALSE
6.51107	4.14088	FALSE	5.08359	0.464194	TRUE	6.3602	3.78279	TRUE
4.2031	3.57416	TRUE	4.82125	0.178811	FALSE	4.83245	3.28233	TRUE
3.85728	4.40025	TRUE	4.99925	0.547693	TRUE	8.88803	0.728981	FALSE
3.90693	1.17826	TRUE	5.15549	1.05396	TRUE	4.51736	0.625893	TRUE
5.48555	1.40459	TRUE	4.89586	0.256246	FALSE	3.92696	4.25544	TRUE
4.88606	5.11165	TRUE	4.92206	0.631159	TRUE	6.3512	5.46456	TRUE
4.90092	0.990268	TRUE	5.18462	0.642353	TRUE	4.35585	5.20694	TRUE
8.72281	5.35105	FALSE	5.1792	0.370944	TRUE	8.5028	4.28882	FALSE
8.86807	2.54197	FALSE	5.30698	0.640651	TRUE	8.90929	0.185021	FALSE
7.96875	5.00928	FALSE	4.74828	0.191076	FALSE	6.47817	1.48761	FALSE
4.64837	5.28723	TRUE	5.27637	0.838928	TRUE	8.90013	4.44285	FALSE
8.49863	5.50745	FALSE	4.96728	0.813226	TRUE	5.61962	0.389426	FALSE
8.90389	2.76255	FALSE	4.92691	0.291074	FALSE	8.21632	2.70114	FALSE
6.46011	5.75875	TRUE	5.11694	0.499013	TRUE	3.93157	3.34798	TRUE
8.88663	4.97131	FALSE	5.10878	0.939567	TRUE	8.83467	4.52129	FALSE
8.81583	3.57694	FALSE	5.43349	0.225169	FALSE	3.52658	5.07104	TRUE
6.16067	5.16684	TRUE	4.5945	0.833786	TRUE	5.84577	1.59363	TRUE
8.91002	0.943094	FALSE	5.43638	0.37733	FALSE	3.92025	0.463396	TRUE
4.45064	-0.0507264	FALSE	5.12157	2.26189	TRUE	5.95535	0.123914	FALSE
6.17335	0.0392579	FALSE	4.96705	2.29966	TRUE	3.95072	1.7112	TRUE
6.78239	3.70079	FALSE	5.07812	2.59368	TRUE	8.5103	4.45151	FALSE
4.1212	4.6819	TRUE	5.06281	2.54635	TRUE	3.88549	6.50489	TRUE
7.33307	1.92265	FALSE	5.1176	1.39173	TRUE	7.46868	1.20046	FALSE
4.17661	3.39779	TRUE	4.90443	1.34123	TRUE	5.76829	1.81231	TRUE
3.58485	1.90133	TRUE	5.36269	2.45025	TRUE	6.36278	5.27568	TRUE
3.96455	0.282166	TRUE	4.6749	2.16808	TRUE	4.48124	1.52085	TRUE
3.60857	5.44648	TRUE	5.23899	2.68651	TRUE	7.17438	5.20233	FALSE
3.93234	6.2591	TRUE	5.05077	2.08044	TRUE	3.63789	3.92291	TRUE
6.9977	0.230007	FALSE	5.04958	2.05867	TRUE	7.33375	0.678568	FALSE
5.26027	5.1593	TRUE	5.05215	1.03978	TRUE	8.91034	0.619159	FALSE
4.84807	2.32125	TRUE	5.03662	3.05136	TRUE	6.64505	0.71731	FALSE
4.45556	0.965081	TRUE	4.88418	0.646459	TRUE	4.20472	4.01147	TRUE
7.4452	2.29664	FALSE	4.82331	1.71311	TRUE	4.13563	1.92903	TRUE
5.19365	2.29576	TRUE	5.275	2.82088	TRUE	4.80213	0.967385	TRUE
6.39545	2.31703	TRUE	5.12944	2.798	TRUE	8.85882	5.12204	FALSE
4.39902	4.03138	TRUE	5.03811	2.42867	TRUE	6.3327	2.21501	TRUE
4.15433	1.25826	TRUE	5.04354	2.0424	TRUE	4.80709	0.150475	TRUE
4.25958	0.132761	TRUE	5.05098	1.67107	TRUE	5.29857	4.49616	TRUE
4.18477	5.41597	TRUE	5.17823	2.29721	TRUE	3.6663	3.43428	TRUE
5.21023	3.46162	TRUE	5.01138	1.23168	TRUE	3.68782	0.241697	TRUE
4.15382	0.45788	TRUE	5.19443	2.77508	TRUE	8.40786	4.46662	FALSE
7.7743	5.63917	FALSE	4.95431	2.14483	TRUE	5.76656	3.98967	TRUE
3.96401	4.88541	FALSE	5.22736	2.12613	TRUE	6.71445	4.76425	FALSE
3.60149	6.32603	TRUE	5.17957	1.88388	TRUE	3.88729	4.05863	TRUE
8.70342	5.17331	FALSE	5.37795	3.20059	TRUE	4.17894	3.20481	TRUE
4.92453	4.31146	TRUE	5.05232	2.67427	TRUE	4.19212	3.08015	TRUE
6.51526	0.966516	FALSE	5.08809	1.04751	TRUE	8.69918	3.415	FALSE
5.83346	5.64707	TRUE	4.98924	2.19966	TRUE	4.47968	4.89982	TRUE
4.51423	0.888257	TRUE	4.87102	1.1126	TRUE	8.84184	4.76547	FALSE
4.6238	5.03589	TRUE	5.16874	2.07352	TRUE	4.23739	6.36691	TRUE
4.15522	0.862556	TRUE	5.18559	1.1381	TRUE	8.02045	4.13643	FALSE
6.44661	4.2729	TRUE	5.20231	2.7778	TRUE	3.94827	4.48585	TRUE
8.83739	2.00583	FALSE	5.0537	1.85725	TRUE	5.02872	5.99354	FALSE
4.08927	4.47346	TRUE	5.06725	1.87885	TRUE	4.8885	5.21184	TRUE
4.50727	0.287524	TRUE	5.16211	2.06214	TRUE	5.26045	5.4796	TRUE
6.41058	0.897846	FALSE	5.11604	1.25711	TRUE	4.58331	2.8844	TRUE
4.48131	3.26418	TRUE	5.03438	1.31776	TRUE	8.94938	0.372933	FALSE
4.99842	3.92659	TRUE	5.26599	2.27287	TRUE	4.14342	1.97623	TRUE
6.17025	4.01084	TRUE	5.30107	2.55857	TRUE	5.13159	2.70933	TRUE
5.92189	4.82552	TRUE	5.05192	1.012	TRUE	7.09109	0.332654	FALSE
4.53004	3.41107	TRUE	5.07409	2.60927	TRUE	8.80724	3.62286	FALSE
8.31418	0.615523	FALSE	5.38436	0.533564	TRUE	5.70687	0.358647	FALSE
5.31069	4.12845	TRUE	5.02226	2.83659	TRUE	8.76399	5.42686	FALSE
4.7943	0.279366	FALSE	5.16951	0.97157	TRUE	7.76728	3.25488	FALSE
4.53245	5.36332	TRUE	5.33027	1.73608	TRUE	4.86329	0.342567	TRUE
3.55701	2.89215	TRUE	5.36935	1.85508	TRUE	3.95118	1.99279	TRUE
4.63033	-0.0262403	TRUE	5.49423	2.7701	TRUE	5.6904	4.97565	TRUE
8.82848	5.01509	FALSE	5.4065	1.43092	TRUE	8.87706	0.538478	FALSE
8.52752	3.64904	FALSE	4.91824	2.17936	TRUE	3.70876	1.1375	TRUE
6.69605	6.36648	TRUE	5.09595	2.81698	TRUE	5.80385	2.07303	TRUE
5.01668	0.175481	FALSE	5.43768	2.61724	TRUE	4.16803	1.84407	TRUE
4.52098	1.89817	TRUE	5.50335	1.1941	TRUE	8.86926	3.84495	FALSE
7.78429	4.70552	FALSE	5.33395	1.59823	TRUE	6.45864	0.526415	FALSE
3.97375	0.246159	TRUE	5.48488	0.433414	FALSE	8.84154	4.633	FALSE
7.56828	5.45088	FALSE	4.64074	1.92031	TRUE	7.93231	0.480563	FALSE
8.6501	5.87843	FALSE	4.93395	1.98158	TRUE	6.13188	3.30686	TRUE
6.15223	3.62714	TRUE	5.0223	1.11708	TRUE	8.80094	3.1914	FALSE
6.37558	5.3534	FALSE	5.46917	2.03974	TRUE	6.3967	0.724582	FALSE
4.54084	4.81587	TRUE	5.51856	3.33611	TRUE	8.87314	1.30244	FALSE
7.02689	5.27792	FALSE	5.46413	3.16214	TRUE	7.37652	0.57565	FALSE
5.97044	2.53796	TRUE	5.60089	2.77506	TRUE	8.84352	0.278801	FALSE
6.53761	1.01828	FALSE	5.558	3.56074	TRUE	5.62828	0.400608	FALSE
6.6685	2.07823	FALSE	5.62765	3.45618	TRUE	6.0791	2.1616	TRUE
4.87287	4.77613	TRUE	5.76557	2.84431	TRUE	6.37183	0.29546	FALSE
6.33	2.25288	TRUE	5.39675	1.87216	TRUE	5.18729	3.43709	TRUE
8.0039	5.13591	FALSE	5.31652	3.6432	TRUE	6.32985	0.212927	FALSE
8.58018	3.02637	FALSE	4.88627	1.81283	TRUE	5.43231	5.63029	TRUE
7.90126	5.16632	FALSE	5.40714	2.16445	TRUE	5.24309	3.95438	TRUE
6.38599	4.59846	TRUE	5.37323	2.27345	TRUE	5.74068	5.4481	TRUE
5.31267	0.306312	FALSE	5.23826	2.67232	TRUE	6.3564	4.33399	TRUE
4.52229	5.79797	TRUE	5.10562	2.86274	TRUE	3.59384	5.98448	TRUE
5.73402	1.80422	TRUE	5.72256	3.0455	TRUE	6.35044	5.07209	TRUE
4.58046	0.44432	TRUE	5.43049	0.744753	TRUE	3.89825	3.20218	TRUE
4.51567	5.3015	TRUE	5.40905	2.34818	TRUE	4.5507	5.894	TRUE
4.53353	0.150996	TRUE	5.35115	2.47082	TRUE	6.49418	4.12244	FALSE
6.24013	1.0953	FALSE	5.31638	2.37428	TRUE	5.35985	0.642692	TRUE
6.7957	4.40087	FALSE	5.50688	3.17665	TRUE	6.22128	0.518354	FALSE
8.84444	3.67579	FALSE	5.09814	3.46153	TRUE	5.00215	5.24716	TRUE
6.49293	2.8656	TRUE	5.34916	3.01966	TRUE	8.78953	5.18896	FALSE
4.91179	2.15394	TRUE	5.5558	1.55819	TRUE	8.8727	0.499729	FALSE
8.30282	3.32992	FALSE	4.86464	0.138903	FALSE	3.62062	6.84284	TRUE
5.54749	3.53763	TRUE	5.3212	3.21209	TRUE	3.86925	4.94495	TRUE
8.72299	0.186776	FALSE	5.08824	2.60972	TRUE	5.35115	3.79563	TRUE
4.92453	4.31146	TRUE	5.32003	4.08247	TRUE	4.95081	4.79521	TRUE
6.42823	4.18319	TRUE	5.59618	2.40954	TRUE	6.7533	0.271221	FALSE
8.13533	2.02526	FALSE	5.55403	3.70651	TRUE	6.27277	3.16047	TRUE
8.86331	0.416554	FALSE	5.21791	2.50323	TRUE	4.24429	2.62014	TRUE
4.97867	2.81564	TRUE	5.26095	3.22435	TRUE	3.94319	4.29836	TRUE
3.92341	1.71693	TRUE	5.02698	3.00764	TRUE	4.89375	0.0642778	FALSE
3.92255	0.960794	TRUE	5.4181	3.47552	TRUE	5.86112	3.7274	TRUE
5.45453	1.81792	TRUE	5.3435	3.26889	TRUE	3.74911	-0.0263664	FALSE
4.88467	3.15912	TRUE	5.20843	3.65005	TRUE	6.23127	1.66197	FALSE
6.17873	2.88322	TRUE	4.97258	2.17801	TRUE	8.75157	5.2956	FALSE
8.71377	1.86618	FALSE	5.18585	3.80446	TRUE	4.73745	1.87351	TRUE
5.28562	2.46004	TRUE	5.652	1.93353	TRUE	8.67854	0.147336	FALSE
8.785	1.93239	FALSE	5.39229	2.67819	TRUE	5.76095	0.130365	FALSE
4.51326	2.44355	TRUE	5.41205	0.902985	TRUE	3.88482	5.34296	TRUE
5.68246	0.974597	FALSE	5.07669	3.01474	TRUE	3.54427	3.75977	TRUE
6.16587	3.74431	TRUE	5.41355	2.86372	TRUE	5.22366	0.434249	TRUE
4.6238	5.03589	TRUE	5.33864	2.91546	TRUE	4.46205	2.30847	TRUE
8.84718	3.70523	FALSE	5.84302	3.83689	TRUE	3.93968	0.966819	TRUE
4.42235	0.209086	TRUE	5.58667	3.09596	TRUE	3.6642	0.946549	TRUE
8.71892	4.48483	FALSE	5.42455	3.39279	TRUE	5.24472	2.3461	TRUE
5.43645	4.37351	TRUE	5.50911	3.13677	TRUE	6.36443	3.96046	FALSE
3.62019	2.68737	TRUE	5.2259	3.61967	TRUE	4.73706	1.73453	TRUE
7.74652	2.37357	FALSE	5.03512	2.30542	TRUE	3.92724	0.184396	TRUE
8.75104	2.3481	FALSE	5.67825	2.95091	TRUE	3.9784	3.85796	TRUE
8.81789	1.18164	FALSE	5.27234	3.32024	TRUE	6.99415	5.42818	FALSE
4.18477	5.41597	TRUE	5.33683	3.65462	TRUE	5.38189	0.284949	FALSE
8.61251	3.9275	FALSE	5.22467	3.04386	TRUE	3.88702	5.41882	TRUE
3.65041	3.5881	TRUE	5.30649	2.36044	TRUE	4.65457	3.30431	TRUE
8.19373	1.345	FALSE	5.50061	3.05868	TRUE	8.45299	1.69082	FALSE
4.92884	2.72707	TRUE	5.48338	4.05701	TRUE	8.91544	1.44797	FALSE
3.47754	5.21901	TRUE	5.36733	3.12408	TRUE	6.52275	4.17494	TRUE
5.43265	1.63502	TRUE	5.45553	3.1334	TRUE	6.13998	4.33901	TRUE
3.87811	1.65725	TRUE	5.50028	3.6886	TRUE	3.93268	1.27545	TRUE
3.93552	2.13819	TRUE	4.97019	2.32578	TRUE	6.31004	0.706674	FALSE
5.22344	2.20203	TRUE	5.38822	1.21334	TRUE	4.50562	3.0408	TRUE
3.63584	6.35754	TRUE	5.42935	3.37103	TRUE	8.62694	0.940772	FALSE
5.17678	2.32311	TRUE	5.84168	4.65447	TRUE	8.84859	5.49999	FALSE
5.765	0.105835	FALSE	5.4611	3.15174	TRUE	6.25527	0.711669	FALSE
4.54698	2.89884	TRUE	4.81073	2.67066	TRUE	4.01974	0.165092	TRUE
4.8135	3.89534	TRUE	5.69966	3.56696	TRUE	4.98669	1.15614	TRUE
4.57579	0.593839	TRUE	5.36077	3.34241	TRUE	3.686	1.00023	TRUE
6.02587	5.39634	TRUE	5.28712	2.73054	TRUE	4.01553	3.93881	TRUE
5.3544	1.93405	TRUE	5.62222	3.91732	TRUE	8.87302	1.71306	FALSE
4.95264	0.798685	TRUE	5.64906	1.9023	TRUE	5.33353	5.51008	TRUE
4.94803	5.73069	TRUE	5.50325	0.722525	TRUE	8.90129	4.83367	FALSE
4.91464	3.35373	TRUE	5.57843	1.71932	TRUE	7.32882	3.27148	FALSE
7.51681	4.07276	FALSE	5.59862	0.991216	TRUE	3.93103	5.17469	TRUE
5.24239	2.38627	TRUE	5.6019	2.03216	TRUE	5.44302	3.5736	TRUE
6.95056	1.6364	FALSE	5.38527	0.268512	FALSE	3.60985	6.64512	TRUE
8.86821	5.04277	FALSE	5.38481	1.38179	TRUE	4.50084	1.82963	TRUE
8.59912	3.52117	FALSE	5.45246	1.73387	TRUE	3.70836	1.20216	TRUE
5.34371	3.42858	TRUE	5.36397	1.49954	TRUE	7.50191	4.17291	FALSE
4.01149	2.79376	TRUE	5.67178	1.92499	TRUE	4.1903	2.93113	TRUE
8.91392	0.67949	FALSE	5.57287	1.15948	TRUE	8.85381	0.647756	FALSE
8.85377	3.68501	FALSE	5.50604	2.15773	TRUE	7.71044	1.68837	FALSE
7.94826	1.96447	FALSE	5.51518	0.584149	TRUE	4.20256	0.0797392	FALSE
7.95035	2.71606	FALSE	5.36651	0.29078	FALSE	4.04891	5.09681	TRUE
6.37185	3.58334	TRUE	5.30153	1.63951	TRUE	6.89147	2.74097	FALSE
3.58695	4.09276	TRUE	5.38386	0.503011	FALSE	3.91565	2.35377	TRUE
3.53952	2.51532	TRUE	5.5594	1.03054	TRUE	8.91913	3.16038	FALSE
5.27488	3.01592	TRUE	5.55423	1.76827	TRUE	8.17961	1.18258	FALSE
4.74378	0.148058	FALSE	5.16864	0.602136	TRUE	8.92316	0.208241	FALSE
4.15061	0.713258	TRUE	5.46703	1.15218	TRUE	8.89138	1.87065	FALSE
8.65887	4.17458	FALSE	5.28297	0.13098	FALSE	5.31758	5.16367	TRUE
4.40196	2.54387	TRUE	5.33484	1.13698	TRUE	6.90005	2.72313	FALSE
4.4536	4.44798	TRUE	5.62612	1.9087	TRUE	4.14785	3.86793	TRUE
4.87735	1.61201	TRUE	5.37608	1.40328	TRUE	8.79593	4.17464	FALSE
7.79681	4.28851	FALSE	5.58086	3.07505	TRUE	5.29157	5.49287	TRUE
3.91533	5.40596	TRUE	5.45303	1.13923	TRUE	5.31247	3.88537	TRUE
4.46254	0.385079	TRUE	5.29852	1.12472	TRUE	7.15734	1.5687	FALSE
5.33962	0.68086	TRUE	5.56752	1.41516	TRUE	3.95238	5.2208	TRUE
5.49973	3.70635	TRUE	5.52544	0.490798	FALSE	4.12338	2.59867	TRUE
4.92453	4.31146	TRUE	5.48886	1.92249	TRUE	3.92737	3.53944	TRUE
8.89056	2.4799	FALSE	5.51987	1.86603	TRUE	3.63097	4.51969	TRUE
4.14801	4.86587	TRUE	5.6057	2.34343	TRUE	6.05438	2.27315	TRUE
4.48131	3.26418	TRUE	5.4338	0.612481	TRUE	3.92013	4.98461	TRUE
4.47442	1.85514	TRUE	5.45195	1.6549	TRUE	6.08944	4.87642	TRUE
5.67992	0.981627	TRUE	5.49178	1.53711	TRUE	3.63414	3.34331	TRUE
4.54698	2.89884	TRUE	5.57477	1.11814	TRUE	8.8217	3.57558	FALSE
8.89957	3.97761	FALSE	5.47596	1.27823	TRUE	5.92793	5.44244	TRUE
3.91232	1.50274	TRUE	5.64903	1.90107	TRUE	5.87724	3.01665	TRUE
7.88802	0.529321	FALSE	5.66033	1.78333	TRUE	3.73621	0.95224	TRUE
4.19541	3.27057	TRUE	5.43175	1.3078	TRUE	6.34128	4.75569	TRUE
7.55294	2.81986	FALSE	5.7572	2.26854	TRUE	8.81281	1.53292	FALSE
5.58006	1.43303	TRUE	5.4916	1.8912	TRUE	7.73766	5.27899	FALSE
6.38376	0.182916	FALSE	5.67616	2.4508	TRUE	8.83352	5.20088	FALSE
4.87735	1.61201	TRUE	5.74062	2.6717	TRUE	3.6576	3.93546	TRUE
4.53527	4.0103	TRUE	5.70118	1.47477	TRUE	8.81645	0.205139	FALSE
7.93638	2.1754	FALSE	5.68601	1.86936	TRUE	5.23249	4.48585	TRUE
7.74701	1.76638	FALSE	5.33681	2.35669	TRUE	8.63485	5.35843	FALSE
8.72308	4.37313	FALSE	5.76585	2.45352	TRUE	5.89737	4.93954	TRUE
4.19257	1.2597	TRUE	5.73715	1.47242	TRUE	6.05823	4.35437	TRUE
6.43337	2.92154	TRUE	5.35583	3.09689	TRUE	3.9173	1.37696	TRUE
4.17485	0.353723	TRUE	5.69835	2.17909	TRUE	3.62013	3.10698	TRUE
4.16164	4.26395	TRUE	5.75427	3.8704	TRUE	4.18781	-0.0124106	FALSE
4.99679	4.67137	TRUE	5.84071	2.62252	TRUE	3.52292	0.0356255	TRUE
4.23342	-0.0097019	TRUE	5.91608	2.80454	TRUE	3.67539	0.960394	TRUE
8.83511	1.53434	FALSE	5.8941	2.61675	TRUE	4.22173	2.4829	TRUE
4.46873	3.2027	TRUE	5.47766	2.41351	TRUE	8.72667	1.95506	FALSE
4.48708	0.50065	TRUE	5.83281	2.57254	TRUE	7.74649	0.851674	FALSE
5.06705	2.03413	TRUE	5.87226	1.60693	TRUE	8.8929	0.144481	FALSE
3.60682	4.11007	TRUE	5.90366	0.697533	FALSE	5.76863	1.0805	TRUE
6.02888	1.56555	TRUE	5.46764	2.07145	TRUE	4.89889	5.12622	TRUE
8.9205	5.68581	FALSE	5.87838	2.4903	TRUE	4.90433	4.68196	TRUE
6.28427	4.67224	TRUE	5.84085	1.32458	TRUE	4.19111	1.37119	TRUE
8.91753	0.188455	FALSE	5.83554	3.50651	TRUE	3.55194	3.76295	TRUE
5.31267	0.306312	FALSE	5.93753	1.66954	TRUE	5.82659	4.33703	TRUE
5.62654	0.355041	FALSE	5.61367	1.53217	TRUE	3.91099	5.70104	TRUE
4.85158	0.0347256	FALSE	5.53478	1.75028	TRUE	3.58397	2.72108	TRUE
5.24879	0.427746	FALSE	5.72388	3.25042	TRUE	3.6874	0.95847	TRUE
3.88939	4.13379	TRUE	5.37716	2.41072	TRUE	5.34462	1.67672	TRUE
8.76886	3.78869	FALSE	5.89814	0.501823	FALSE	6.03133	1.8545	TRUE
4.46625	3.03454	TRUE	5.46551	0.121279	FALSE	3.87406	1.97638	TRUE
4.18607	0.800568	TRUE	5.69687	0.132939	FALSE	8.85456	0.0934288	FALSE
6.35034	5.53689	FALSE	5.64429	0.105112	FALSE	5.27139	4.59942	TRUE
5.88281	3.67337	FALSE	5.32683	1.78327	TRUE	6.24303	0.883535	FALSE
8.79415	2.83795	FALSE	5.45981	0.639601	TRUE	3.89296	2.29823	TRUE
3.54024	1.76299	TRUE	5.41733	0.690347	TRUE	6.24315	3.50448	TRUE
4.8681	1.5324	TRUE	5.50881	0.155029	FALSE	8.85308	0.597946	FALSE
6.03268	0.534071	FALSE	5.53465	0.545469	TRUE	7.89828	0.25603	FALSE
3.94579	0.414254	TRUE	5.45541	0.421334	FALSE	5.04913	4.08642	FALSE
5.28741	0.735473	TRUE	5.55853	0.181972	FALSE	4.89123	3.19792	TRUE
7.29793	2.07863	FALSE	5.38294	0.469731	TRUE	5.7623	4.86133	TRUE
5.37224	0.765159	TRUE	5.41921	1.17732	TRUE	8.70888	4.52715	FALSE
5.31019	4.87799	TRUE	5.59804	0.116926	FALSE	3.6232	1.55726	TRUE
7.49986	3.28768	FALSE	5.5777	0.96685	TRUE	6.81855	4.55343	TRUE
7.47598	4.65741	FALSE	5.56521	0.738728	TRUE	4.51644	6.22399	TRUE
4.12489	1.44726	TRUE	5.47312	1.07895	TRUE	4.22411	5.88288	TRUE
4.49905	5.51754	TRUE	5.35528	0.824537	TRUE	3.6538	0.665591	TRUE
5.62958	3.01802	TRUE	5.41689	0.257036	FALSE	4.20647	0.915732	TRUE
4.92871	3.77188	TRUE	5.54384	0.448794	FALSE	5.39858	2.06563	TRUE
8.84236	0.851514	FALSE	5.30148	0.37042	FALSE	4.8094	0.820074	TRUE
5.31267	2.79203	TRUE	5.57021	1.03354	TRUE	5.60869	2.29026	TRUE
5.39123	6.21443	TRUE	5.51282	0.562583	TRUE	3.81562	-0.0804652	FALSE
4.5296	3.48175	TRUE	5.46171	0.97083	TRUE	3.92732	4.64129	TRUE
3.96161	0.292786	TRUE	5.3618	0.522563	TRUE	5.24312	4.18657	TRUE
4.48264	4.07867	TRUE	5.59907	0.125841	FALSE	4.565	0.00428685	FALSE
8.86383	2.97678	FALSE	5.40305	0.142199	FALSE	8.47013	1.09896	FALSE
5.70239	1.96976	TRUE	5.4989	0.410788	FALSE	3.7456	0.232274	TRUE
8.66214	4.74611	FALSE	5.51848	1.84319	TRUE	5.7482	5.05618	TRUE
4.22428	0.0308249	FALSE	5.30394	0.11849	FALSE	3.62907	-0.0810774	FALSE
7.44711	1.23088	FALSE	5.51646	0.122666	FALSE	8.76577	3.51383	FALSE
4.0469	3.92221	TRUE	5.57667	0.717101	TRUE	8.02691	1.1905	FALSE
6.82983	4.4129	FALSE	5.38807	1.34712	TRUE	8.92072	3.7306	FALSE
6.27383	5.693	TRUE	5.54706	0.547038	TRUE	7.34183	4.60488	FALSE
3.89968	1.66279	TRUE	5.64226	0.135199	FALSE	5.42103	5.16787	TRUE
4.83535	5.84585	TRUE	5.28082	0.587857	TRUE	5.74689	1.59027	TRUE
4.0469	3.92221	TRUE	5.60076	0.605826	TRUE	5.36755	2.2119	TRUE
3.56431	2.34509	TRUE	5.74406	0.500459	FALSE	5.88757	3.76763	TRUE
5.36524	5.46556	TRUE	5.58959	0.952387	TRUE	7.3795	2.36721	FALSE
3.91329	0.875697	TRUE	5.46633	0.969932	TRUE	8.87365	2.13179	FALSE
4.46841	5.81797	TRUE	5.8444	0.601956	TRUE	5.72278	2.46315	TRUE
4.9687	0.944347	TRUE	5.47384	0.270639	FALSE	8.90359	1.85303	FALSE
6.40845	3.70348	TRUE	5.63911	0.155556	FALSE	7.54556	3.58853	FALSE
8.85974	2.93935	FALSE	5.68142	1.07726	TRUE	6.16055	1.39334	FALSE
4.06572	3.27714	TRUE	5.72664	0.314335	FALSE	8.81635	5.64358	FALSE
7.53355	4.70063	FALSE	5.27199	0.18578	FALSE	6.15108	4.48371	TRUE
7.63904	4.59438	FALSE	5.59823	0.815163	TRUE	7.83997	4.33103	FALSE
4.22753	1.92157	TRUE	5.92599	1.75579	TRUE	5.1137	3.44356	TRUE
5.76004	4.08842	TRUE	5.57942	3.537	TRUE	4.5777	6.14247	TRUE
5.00402	5.18607	TRUE	5.44719	0.411911	TRUE	8.83842	4.94698	FALSE
6.70895	1.79088	FALSE	5.79792	0.765565	TRUE	8.86267	3.35196	FALSE
3.65107	4.92727	TRUE	5.86994	1.24995	TRUE	8.81959	4.09488	FALSE
4.22772	4.06698	TRUE	5.30032	0.560406	TRUE	4.93315	5.50523	TRUE
7.30913	0.466861	FALSE	5.64603	0.789769	TRUE	6.47609	4.0967	TRUE
4.88968	2.4552	TRUE	5.82946	0.513287	FALSE	8.81667	3.00856	FALSE
5.80976	4.18277	TRUE	5.85737	0.429805	FALSE	3.72054	0.302187	TRUE
3.60138	5.14428	TRUE	5.94343	3.22977	TRUE	4.85008	5.4426	TRUE
4.18589	1.25023	TRUE	5.81599	2.58019	TRUE	4.8583	1.96744	TRUE
7.7918	4.14827	FALSE	5.75116	2.43118	TRUE	5.31351	4.03386	TRUE
3.58756	6.03693	TRUE	5.42802	1.87786	TRUE	4.1887	0.511044	TRUE
6.21798	1.6773	FALSE	5.58084	1.74546	TRUE	5.01833	2.97399	TRUE
7.04588	5.81142	FALSE	5.40998	1.18172	TRUE	5.3462	4.93643	TRUE
4.75865	0.980759	TRUE	5.60137	0.973968	TRUE	5.29378	4.66562	TRUE
6.28933	0.331452	FALSE	5.44159	0.995096	TRUE	4.52923	5.42897	TRUE
8.84024	1.99017	FALSE	5.50261	1.50489	TRUE	3.92434	6.18415	TRUE
5.80229	0.354899	FALSE	5.5189	2.06282	TRUE	8.56821	3.96049	FALSE
3.93037	1.16103	TRUE	5.66787	1.31956	TRUE	3.60599	4.6393	TRUE
6.17152	3.6004	TRUE	5.33657	2.75714	TRUE	5.82367	4.60648	TRUE
5.82036	2.65904	TRUE	5.59498	1.90414	TRUE	8.80797	0.427296	FALSE
6.10279	2.49661	TRUE	5.37143	1.45386	TRUE	4.49884	4.40365	TRUE
4.81318	0.780472	TRUE	5.46728	1.91392	TRUE	4.17726	5.93463	TRUE
4.80306	0.407865	TRUE	5.50355	1.23548	TRUE	5.38668	3.58352	TRUE
8.84747	3.14588	FALSE	5.3285	1.75867	TRUE	8.85548	4.85474	FALSE
6.71941	4.32789	TRUE	5.70664	2.37289	TRUE	5.96688	0.558419	FALSE
3.51221	6.39379	TRUE	5.63313	1.18931	TRUE	6.0674	0.616948	FALSE
8.76432	5.63021	FALSE	5.43359	1.08594	TRUE	6.97935	3.14077	FALSE
5.94588	3.78204	TRUE	5.52383	1.7808	TRUE	3.63416	2.61114	TRUE
5.16659	2.3745	TRUE	5.71446	2.9865	TRUE	8.87423	3.99109	FALSE
5.33322	0.381578	FALSE	5.53504	1.15298	TRUE	3.98125	0.63552	TRUE
8.46108	1.21542	FALSE	5.67231	0.367656	FALSE	3.95631	0.306691	TRUE
5.87709	1.07679	TRUE	5.60323	1.27016	TRUE	3.91415	4.278	TRUE
5.79798	2.6394	TRUE	5.47809	2.40855	TRUE	6.12089	1.73132	TRUE
6.74889	5.40293	TRUE	5.50388	1.24812	TRUE	3.94236	2.17476	TRUE
4.85399	4.49709	TRUE	5.65504	2.65598	TRUE	4.46985	0.709616	TRUE
6.34365	4.14588	TRUE	5.68202	0.473195	FALSE	7.92372	5.2244	FALSE
3.90506	4.08478	TRUE	5.68146	1.54839	TRUE	5.85536	4.78886	TRUE
5.74521	2.12122	TRUE	5.34519	1.52902	TRUE	8.71005	5.80012	FALSE
4.46367	4.83372	FALSE	5.58744	1.81036	TRUE	5.29762	0.076974	FALSE
4.87362	5.69798	FALSE	5.5317	0.529869	FALSE	6.40034	1.02459	FALSE
3.90597	3.06564	TRUE	5.6668	0.809704	TRUE	6.34707	3.24525	TRUE
4.85804	3.37664	TRUE	5.55111	1.58166	TRUE	8.90271	4.02871	FALSE
6.39323	4.78015	FALSE	5.66596	0.746632	TRUE	4.4896	5.56043	TRUE
8.56896	5.13421	FALSE	5.65453	0.970209	TRUE	5.33415	3.74178	TRUE
4.61365	-0.0202939	FALSE	5.4183	0.346133	FALSE	8.85165	2.39939	FALSE
5.62844	0.954263	TRUE	5.58235	1.19156	TRUE	5.33577	1.81776	TRUE
4.93229	0.163846	FALSE	5.5655	0.735585	TRUE	4.48388	0.124614	TRUE
5.3407	5.03698	TRUE	5.67889	1.61234	TRUE	4.27742	6.32015	TRUE
3.64183	4.25135	TRUE	5.7084	0.965478	TRUE	6.19997	1.39108	FALSE
6.47062	0.237454	FALSE	5.61277	0.876661	TRUE	3.90863	1.84185	TRUE
4.91179	2.15394	TRUE	5.80812	1.59729	TRUE	3.63519	2.90717	TRUE
6.17065	0.554079	FALSE	5.47535	2.04329	TRUE	4.18217	3.12061	TRUE
8.72263	4.5685	FALSE	5.50422	1.22357	TRUE	3.87409	5.04767	TRUE
7.6989	0.408488	FALSE	5.85021	2.05302	TRUE	4.56556	5.24315	TRUE
5.37221	0.734981	TRUE	5.8341	1.35843	TRUE	8.65092	5.25469	FALSE
8.81731	6.16571	FALSE	5.65519	0.176004	FALSE	4.86987	5.87674	TRUE
6.36426	1.42743	FALSE	5.96186	2.17978	TRUE	5.36556	5.60796	TRUE
6.33668	5.69094	FALSE	5.50266	2.07185	TRUE	4.24418	0.737917	TRUE
6.52273	3.19464	TRUE	5.77203	0.208504	FALSE	3.87591	3.32906	TRUE
4.87947	3.96038	TRUE	6.04997	3.38736	TRUE	8.24302	1.6731	FALSE
4.89848	3.73357	TRUE	5.96403	0.86026	TRUE	4.21772	1.76903	TRUE
3.61793	5.96755	TRUE	5.96232	2.23049	TRUE	5.25869	4.34721	TRUE
8.8957	2.69544	FALSE	5.50163	2.45348	TRUE	3.93938	1.49677	TRUE
4.2031	3.57416	TRUE	5.79736	3.66244	TRUE	3.56348	4.44066	TRUE
5.98648	5.59013	TRUE	5.82138	3.13916	TRUE	5.72114	1.09221	TRUE
6.88431	2.96866	FALSE	5.88249	2.67913	TRUE	8.83198	5.52154	FALSE
7.3741	1.4389	FALSE	5.95875	2.65003	TRUE	8.91395	1.39747	FALSE
3.56299	2.35943	TRUE	6.24215	2.38428	TRUE	6.00301	0.532829	FALSE
4.22696	2.88377	TRUE	5.99578	2.48613	TRUE	6.3623	0.278765	FALSE
4.6238	5.03589	TRUE	5.46912	2.37163	TRUE	5.14286	2.34987	TRUE
4.21532	1.27837	TRUE	6.06976	1.53586	TRUE	5.8705	0.413962	FALSE
3.63838	5.55095	TRUE	4.26183	0.148983	FALSE	8.37488	5.15558	FALSE
8.89458	0.706898	FALSE	3.79765	3.92265	TRUE	4.15799	2.76339	TRUE
8.55053	4.7745	FALSE	5.76323	3.29502	TRUE	6.32012	5.3492	TRUE
5.97364	0.96264	FALSE	5.84585	1.85835	TRUE	4.58568	3.70541	TRUE
5.94787	3.72139	TRUE	5.90741	2.67712	TRUE	4.92946	0.693925	TRUE
4.42476	-0.0496717	FALSE	5.79747	2.45723	TRUE	6.75086	5.86749	FALSE
6.95707	4.53953	FALSE	5.94707	1.48794	TRUE	8.81822	3.82935	FALSE
4.01013	4.26861	TRUE	5.61242	1.75944	TRUE	5.6899	0.834869	TRUE
4.1706	2.91482	TRUE	5.97272	2.88513	TRUE	4.56105	4.11854	TRUE
4.89626	1.4982	TRUE	5.50615	1.97639	TRUE	3.97383	5.58222	TRUE
7.93927	1.87154	FALSE	5.57886	2.09419	TRUE	3.96682	0.423644	TRUE
6.40458	1.6558	FALSE	6.25962	2.86339	TRUE	8.84	4.75401	FALSE
4.13896	1.65248	TRUE	5.53243	2.35474	TRUE	4.20672	-0.0897658	TRUE
6.07729	1.4678	FALSE	5.85459	3.55767	TRUE	5.16936	4.26025	TRUE
8.37784	1.03528	FALSE	5.66667	2.47396	TRUE	8.8789	3.61342	FALSE
4.19712	3.1616	TRUE	5.93558	3.70027	TRUE	3.58502	5.22568	TRUE
6.21607	5.3144	TRUE	5.6129	1.98293	TRUE	6.13244	3.82902	TRUE
8.33086	5.6784	FALSE	5.74116	2.07045	TRUE	4.48601	2.19723	TRUE
5.02165	3.42123	TRUE	6.25434	2.19958	TRUE	4.5694	4.38672	TRUE
7.31666	3.37973	FALSE	5.80439	1.52732	TRUE	5.84948	4.49842	TRUE
4.26738	2.78354	TRUE	5.98544	2.82129	TRUE	8.88455	4.54994	FALSE
6.15505	1.9453	TRUE	6.35276	3.95976	TRUE	5.24873	0.568135	TRUE
8.47209	0.911377	FALSE	5.50941	2.04432	TRUE	3.92259	3.36845	TRUE
3.54378	4.57148	TRUE	5.88955	3.63906	TRUE	8.86781	5.49478	FALSE
8.64391	4.06351	FALSE	5.85529	3.77941	TRUE	5.4168	4.89003	TRUE
6.08998	0.405082	FALSE	5.61409	2.63959	TRUE	5.83612	4.93796	TRUE
5.80526	5.41918	TRUE	5.54415	2.04985	TRUE	5.34566	2.90138	TRUE
4.91004	2.56948	TRUE	7.35149	5.49807	FALSE	4.22566	-0.0734431	TRUE
5.87661	3.22518	TRUE	5.63284	2.56994	TRUE	5.22548	1.76357	TRUE
6.13162	2.60847	TRUE	5.71847	3.79256	TRUE	3.91845	1.78629	TRUE
5.41531	3.95592	TRUE	5.40246	3.15846	TRUE	7.87671	5.13534	FALSE
4.96855	2.84787	TRUE	5.78501	4.30723	TRUE	3.67762	0.172525	TRUE
8.1688	6.1622	FALSE	5.56428	1.86003	TRUE	3.95675	5.33314	TRUE
4.52455	0.280645	TRUE	5.64847	2.67224	TRUE	6.6316	1.94722	FALSE
8.49535	3.25818	FALSE	5.88759	2.48273	TRUE	8.84502	5.08816	FALSE
5.44548	0.303633	FALSE	6.06669	4.38529	TRUE	4.16422	0.921085	TRUE
5.17231	0.983758	TRUE	5.9166	3.37707	TRUE	6.71065	0.518124	FALSE
4.85149	0.689008	TRUE	5.47628	3.79452	TRUE	3.86749	3.48855	TRUE
4.39509	2.1319	TRUE	5.76139	3.29864	TRUE	4.53668	1.21547	TRUE
8.86736	4.43881	FALSE	6.0842	4.20988	TRUE	8.88302	1.47492	FALSE
3.92549	3.72427	TRUE	5.63723	4.14482	TRUE	3.93958	1.69682	TRUE
4.48022	4.17344	TRUE	6.00254	0.214244	FALSE	3.88482	5.34296	TRUE
6.34617	3.23972	TRUE	6.16581	2.01188	TRUE	3.96395	0.0115103	TRUE
6.15726	4.25884	TRUE	6.06988	1.51311	TRUE	6.76652	3.42128	FALSE
3.894	3.49019	TRUE	6.12164	1.47151	TRUE	8.83655	3.63887	FALSE
8.78412	4.73496	FALSE	6.17785	1.74944	TRUE	3.64607	0.0936409	FALSE
5.93869	1.43054	FALSE	5.87537	1.17376	TRUE	6.07505	0.574268	FALSE
4.45538	0.228042	TRUE	5.97023	1.80584	TRUE	5.86927	4.49459	TRUE
7.62988	4.2197	FALSE	6.07193	1.62828	TRUE	5.30797	4.39252	TRUE
3.62323	5.63401	TRUE	6.60595	2.26153	TRUE	4.15784	3.28549	TRUE
6.52379	1.09862	FALSE	5.78815	0.602902	TRUE	8.91653	3.93817	FALSE
4.03548	4.13353	TRUE	5.92382	1.4947	TRUE	4.98207	1.58992	TRUE
4.16553	5.66047	TRUE	5.37842	0.213557	FALSE	3.54003	5.17573	TRUE
7.46847	4.6406	FALSE	5.71542	0.716103	TRUE	5.18327	5.3825	TRUE
6.53211	4.39067	TRUE	5.93616	1.80118	TRUE	8.81719	5.11393	FALSE
6.40233	4.03092	TRUE	5.95887	0.884848	TRUE	4.82319	3.45606	TRUE
4.11485	4.85257	TRUE	5.81241	1.6778	TRUE	6.42422	2.9995	TRUE
4.20843	0.392225	TRUE	5.97114	1.52678	TRUE	5.72827	4.72922	TRUE
8.91367	2.50908	FALSE	5.97621	1.34446	TRUE	4.20835	5.57706	TRUE
6.36956	4.28941	FALSE	5.90685	0.42944	FALSE	3.66604	0.21256	TRUE
4.1384	1.51053	TRUE	5.81962	1.44705	TRUE	3.94188	4.19129	TRUE
5.16395	0.189365	FALSE	5.80152	0.524449	FALSE	8.67197	2.49318	FALSE
5.00316	1.07544	TRUE	5.70104	1.31256	TRUE	7.39992	5.80967	FALSE
7.3828	4.22157	FALSE	5.954	1.53111	TRUE	4.93636	4.52376	TRUE
6.52679	4.56054	TRUE	5.91166	1.35135	TRUE	3.67497	0.202222	TRUE
3.88711	4.38183	TRUE	5.66775	3.61596	TRUE	3.90705	3.41517	TRUE
8.8382	1.24025	FALSE	5.88244	1.64051	TRUE	3.67045	2.34522	TRUE
3.6395	2.00384	TRUE	6.05066	1.56585	TRUE	4.50122	5.89135	TRUE
4.56444	5.91567	TRUE	5.7888	1.5043	TRUE	4.48455	0.154302	TRUE
8.94294	1.24651	FALSE	6.03717	1.62342	TRUE	3.60679	3.51991	TRUE
4.89426	1.56245	TRUE	6.16951	2.05078	TRUE	8.64699	0.529392	FALSE
8.5553	0.436437	FALSE	5.91013	1.78583	TRUE	3.98943	0.26557	TRUE
5.30912	5.21356	TRUE	6.53573	2.93378	TRUE	7.43237	3.57825	FALSE
3.54581	4.50536	TRUE	5.46164	0.409465	FALSE	8.87876	3.64037	FALSE
8.83718	3.61024	FALSE	5.83622	1.61188	TRUE	7.16486	3.89645	TRUE
4.2364	0.00117203	FALSE	5.96001	1.10381	TRUE	5.84102	0.927956	TRUE
4.2706	1.73535	TRUE	5.86222	1.41171	TRUE	5.80385	2.07303	TRUE
4.19693	6.23824	TRUE	5.95789	1.89115	TRUE	5.64444	4.69324	TRUE
3.59599	4.56137	TRUE	5.95767	1.92694	TRUE	3.97291	4.23244	TRUE
4.40527	0.661611	TRUE	6.08878	2.0993	TRUE	4.5544	6.52502	TRUE
3.8874	1.12173	TRUE	5.96626	1.54725	TRUE	3.90634	6.04868	TRUE
5.00935	5.92364	TRUE	5.82759	1.23825	TRUE	5.13598	0.045663	FALSE
5.86578	1.88369	FALSE	6.05148	2.58932	TRUE	7.10432	2.03777	FALSE
8.04201	4.4199	FALSE	4.11286	1.57563	TRUE	8.87348	4.96536	FALSE
8.8451	4.84335	FALSE	5.7531	2.6456	TRUE	5.12604	2.81862	TRUE
6.92829	4.20823	FALSE	5.90628	1.65402	TRUE	3.65274	2.67647	TRUE
4.85858	4.08762	TRUE	6.19534	3.26528	TRUE	4.16857	3.44432	TRUE
3.91254	3.24848	TRUE	5.82936	2.67285	TRUE	6.20894	1.28651	FALSE
3.92916	2.45122	TRUE	6.17416	1.87647	TRUE	8.79363	2.51289	FALSE
6.028	1.78798	TRUE	5.6844	1.67381	TRUE	5.69546	2.17672	TRUE
6.02861	1.25083	FALSE	6.22202	1.28753	TRUE	6.21567	3.39032	TRUE
6.34855	0.0925081	FALSE	6.40951	3.45789	TRUE	5.82517	4.31035	TRUE
3.92698	5.4704	TRUE	6.41172	2.57514	TRUE	8.72762	4.60177	FALSE
8.50523	4.27163	FALSE	6.28106	1.97857	TRUE	5.26748	4.42919	TRUE
4.87077	6.06657	TRUE	6.14514	3.35732	TRUE	6.0206	3.35243	TRUE
6.54434	2.7351	FALSE	6.37538	3.1929	TRUE	3.62084	0.0824913	TRUE
6.37434	5.89627	TRUE	6.35984	2.49316	TRUE	3.68453	2.04966	TRUE
3.83173	1.01783	TRUE	5.7383	3.47153	TRUE	5.98762	0.765984	FALSE
4.38983	0.936152	TRUE	5.92988	4.34916	TRUE	8.82856	1.98113	FALSE
4.18677	5.70108	TRUE	6.09217	0.140159	FALSE	4.37967	0.497534	TRUE
6.2476	2.83328	FALSE	6.28365	0.362875	FALSE	4.46693	-0.0340689	FALSE
4.46114	2.57199	TRUE	6.21012	0.199185	FALSE	4.19173	5.38433	TRUE
5.8526	4.02953	TRUE	5.90816	0.867424	TRUE	8.77506	4.18666	FALSE
5.6308	1.00247	TRUE	5.963	1.19261	TRUE	6.16053	4.00675	FALSE
7.08732	5.36451	FALSE	5.8442	0.354001	FALSE	4.24321	4.27396	TRUE
8.19373	3.15754	FALSE	5.98133	1.23922	TRUE	7.86407	3.40468	FALSE
4.13843	4.94512	TRUE	5.96759	0.660915	TRUE	7.59181	0.155753	FALSE
4.24164	3.61238	TRUE	5.98233	1.26773	TRUE	5.3417	3.33488	TRUE
8.12365	1.926	FALSE	5.77327	0.555529	TRUE	7.70204	2.9316	FALSE
4.7895	1.11779	TRUE	5.85132	0.368034	FALSE	6.803	2.32734	TRUE
4.49725	2.39979	TRUE	6.09366	0.119015	FALSE	8.78731	5.54826	FALSE
5.54862	3.92066	TRUE	5.85036	0.29009	FALSE	7.44473	1.40839	FALSE
4.94586	2.36934	TRUE	5.81154	0.491516	TRUE	3.93126	3.59863	TRUE
4.2659	0.0362468	TRUE	5.62035	0.313779	FALSE	5.94186	2.2571	TRUE
4.18589	1.25023	TRUE	6.04705	0.118036	FALSE	6.20854	5.06498	TRUE
8.03697	2.89488	FALSE	6.01488	0.543696	FALSE	4.93838	5.03086	TRUE
5.52469	2.19593	TRUE	5.88512	0.563459	FALSE	7.58099	5.13286	FALSE
5.27826	3.33929	TRUE	5.82021	0.368744	FALSE	3.94194	5.91945	TRUE
8.87479	2.78398	FALSE	5.88903	0.555456	FALSE	5.93839	5.23433	TRUE
4.91142	3.52169	TRUE	5.89524	0.818726	TRUE	6.38036	0.433939	FALSE
8.79801	3.72509	FALSE	5.89375	0.488105	TRUE	4.90957	3.90323	TRUE
7.97902	3.95584	FALSE	5.89075	1.29736	TRUE	8.87335	3.09139	FALSE
3.61982	1.64192	TRUE	5.77411	0.616333	TRUE	8.48191	1.90382	FALSE
5.88251	4.67006	TRUE	6.07508	0.136181	FALSE	7.96795	3.72552	FALSE
4.49483	5.24792	TRUE	5.97621	0.434056	FALSE	3.73201	0.649876	TRUE
4.50368	1.30271	TRUE	6.13368	0.143432	FALSE	8.68096	2.77436	FALSE
8.43296	1.88384	FALSE	5.78134	0.375891	FALSE	8.92317	1.08989	FALSE
3.59537	5.238	TRUE	5.68656	0.128373	FALSE	5.69252	2.28913	TRUE
5.79048	4.31121	TRUE	5.88761	0.635989	FALSE	4.44017	0.344249	TRUE
4.99952	5.08879	TRUE	5.71296	0.124544	FALSE	4.15638	0.945469	TRUE
3.85831	5.25146	TRUE	6.01959	0.511816	FALSE	5.14971	1.01187	TRUE
8.64126	3.91347	FALSE	5.93422	0.218924	FALSE	6.61347	1.36916	FALSE
5.94735	4.61265	TRUE	5.94121	0.724935	TRUE	4.8158	3.45722	TRUE
7.46745	5.29176	FALSE	5.87267	0.782573	TRUE	8.87097	2.77803	FALSE
8.98219	0.822546	FALSE	5.90743	0.62934	TRUE	8.86786	1.39836	FALSE
8.8382	5.37747	FALSE	6.0407	0.503448	FALSE	7.41825	2.77345	FALSE
7.67831	2.76871	FALSE	6.05386	0.849027	TRUE	5.23077	5.33917	TRUE
8.75104	2.3481	FALSE	5.90786	0.409898	FALSE	6.36263	3.6839	TRUE
4.42761	5.39764	TRUE	5.88689	0.855716	TRUE	3.52483	4.78725	TRUE
4.23116	0.0269847	TRUE	5.79858	0.490459	FALSE	5.81071	3.1665	TRUE
8.91593	0.688381	FALSE	6.10274	1.31304	TRUE	5.30245	4.89112	TRUE
6.2792	4.07827	TRUE	6.07423	0.740936	TRUE	7.99125	4.40542	FALSE
4.15221	4.41782	TRUE	6.03265	1.22426	TRUE	4.77098	3.8548	FALSE
4.83168	4.95115	TRUE	5.82195	0.489725	FALSE	8.33971	2.07527	FALSE
5.70153	2.43581	TRUE	5.99383	0.673297	FALSE	4.5084	2.55843	TRUE
5.16857	2.08485	TRUE	6.05149	0.617261	FALSE	8.06676	4.61841	FALSE
8.65433	4.00379	FALSE	5.94498	0.486933	FALSE	4.92697	5.40247	TRUE
7.24721	4.67941	FALSE	6.12585	1.09209	TRUE	8.73839	1.52482	FALSE
5.20757	0.771007	TRUE	6.22662	0.170353	FALSE	4.18625	3.8361	TRUE
4.92948	4.75838	TRUE	5.69854	0.616108	FALSE	6.26583	4.61702	TRUE
7.39803	3.44893	FALSE	6.13647	1.76705	TRUE	4.25697	5.05774	TRUE
3.90576	6.38455	TRUE	6.2453	0.632419	FALSE	4.97657	1.68933	TRUE
5.32898	5.73787	TRUE	6.3086	1.76661	TRUE	4.16886	3.9681	TRUE
8.52012	0.311929	FALSE	5.80295	0.771697	TRUE	4.82103	3.09183	TRUE
4.63115	6.46742	TRUE	5.96049	0.839739	TRUE	8.85827	5.16174	FALSE
4.82613	5.70918	TRUE	6.27136	0.85802	TRUE	4.8796	0.371272	TRUE
3.90442	2.03483	TRUE	5.72909	0.797861	FALSE	6.11884	1.54334	FALSE
8.32344	5.52574	FALSE	6.13595	1.09708	TRUE	7.06779	2.81884	FALSE
7.32456	3.95501	FALSE	6.27192	1.51549	TRUE	3.51744	6.70206	TRUE
4.44918	0.157065	TRUE	6.02648	3.96397	TRUE	6.30308	1.66094	FALSE
3.71772	1.24382	TRUE	6.27738	1.5275	TRUE	4.87237	0.894258	TRUE
5.38563	0.7063	TRUE	6.2469	1.60235	TRUE	4.89591	5.50221	TRUE
5.64477	0.448326	FALSE	6.12832	2.05934	TRUE	4.45871	2.3067	TRUE
4.81773	0.582098	TRUE	6.19731	2.55691	TRUE	8.75811	5.53076	FALSE
8.54705	4.20795	FALSE	5.98889	1.49691	TRUE	3.91628	2.42783	TRUE
4.89687	5.08677	TRUE	6.17792	2.74859	TRUE	3.61798	5.93458	TRUE
3.72478	0.532498	TRUE	6.24149	1.59081	TRUE	8.00332	0.13956	FALSE
8.71842	2.98685	FALSE	6.13259	1.95773	TRUE	5.84061	1.60373	TRUE
4.44643	4.82429	TRUE	5.9493	1.14978	TRUE	8.73881	1.83087	FALSE
4.87947	3.96038	TRUE	5.76388	0.76635	TRUE	3.63007	1.15779	TRUE
8.85965	4.17481	FALSE	6.31671	2.42127	TRUE	5.0267	5.75661	TRUE
4.54774	3.38097	TRUE	5.9234	1.33967	TRUE	5.30019	2.64024	TRUE
7.21812	0.034895	FALSE	5.99715	1.92387	TRUE	4.79436	4.04778	TRUE
3.52198	3.6214	TRUE	5.90733	1.61678	TRUE	8.81146	1.95336	FALSE
6.51597	2.5126	TRUE	5.84528	0.548321	FALSE	4.97597	1.58065	TRUE
4.9038	4.16375	TRUE	6.11457	1.83561	TRUE	8.24054	2.08463	FALSE
3.66379	1.26614	TRUE	6.11878	2.54059	TRUE	4.20905	5.48477	TRUE
3.91186	0.456394	TRUE	5.94802	1.20174	TRUE	8.54082	2.34603	FALSE
4.24543	0.463457	TRUE	5.92188	1.11114	TRUE	3.67723	0.743124	TRUE
7.37829	1.07579	FALSE	6.08883	1.73975	TRUE	4.24737	3.76769	TRUE
8.86583	4.62765	FALSE	6.10967	2.02273	TRUE	8.8931	2.42414	FALSE
4.49905	5.51754	TRUE	5.94336	1.76041	TRUE	4.21341	-0.0678858	TRUE
5.81943	4.92008	TRUE	5.89125	1.15345	TRUE	8.50193	0.338471	FALSE
8.67594	0.148538	FALSE	6.02464	2.07288	TRUE	5.79454	1.83811	TRUE
5.76265	4.74876	TRUE	6.12937	2.02064	TRUE	4.23679	5.04668	TRUE
4.94372	3.28986	TRUE	5.84841	1.3123	TRUE	8.87111	4.41862	FALSE
7.63192	4.90127	FALSE	6.03089	0.808068	TRUE	7.57433	1.75912	FALSE
3.62472	0.684849	TRUE	6.19241	1.54853	TRUE	4.75565	0.130445	TRUE
4.89531	0.924574	TRUE	5.89273	0.747094	TRUE	4.49623	0.740962	TRUE
7.57214	3.58156	FALSE	6.03826	1.7663	TRUE	3.57384	1.91734	TRUE
8.54425	5.57654	FALSE	6.37914	3.72724	TRUE	5.32894	4.20139	TRUE
8.80441	3.43922	FALSE	6.05753	0.757385	TRUE	4.84086	0.167062	TRUE
8.00288	4.61238	FALSE	6.07471	1.29967	TRUE	4.17434	1.34996	TRUE
4.39904	0.0966508	TRUE	6.24412	2.95976	TRUE	6.30062	0.856498	FALSE
3.89275	1.58749	TRUE	6.01308	1.57106	TRUE	6.01507	0.906613	FALSE
3.54053	6.25809	TRUE	6.15335	1.37251	TRUE	8.70847	3.56287	FALSE
5.28586	1.63102	TRUE	5.94254	0.93385	TRUE	3.61024	4.23792	TRUE
6.09622	0.387362	FALSE	5.90191	0.550798	FALSE	4.20565	1.2288	TRUE
4.95433	5.95769	TRUE	6.08327	0.574474	FALSE	4.53885	2.51286	TRUE
4.24034	0.153669	TRUE	6.30317	2.64115	TRUE	8.41724	5.22903	FALSE
5.67529	1.79637	TRUE	6.1106	2.15344	TRUE	3.92434	6.18415	TRUE
3.53606	6.03769	TRUE	6.0208	1.10396	TRUE	4.23547	0.0414409	TRUE
6.3574	5.54701	FALSE	6.32971	1.87176	TRUE	8.86555	3.45455	FALSE
8.8742	3.28257	FALSE	6.24287	1.85973	TRUE	7.57828	2.07555	FALSE
7.8258	4.20239	FALSE	5.9848	0.768798	TRUE	5.88204	4.50067	TRUE
7.71495	4.68636	FALSE	6.21865	0.586269	FALSE	4.57893	6.26075	TRUE
6.65963	3.06024	TRUE	6.14718	0.704945	TRUE	5.63805	3.15843	TRUE
4.61514	0.303015	TRUE	6.27706	1.0972	TRUE	8.66644	5.33696	FALSE
8.47838	0.873038	FALSE	6.05129	1.97614	TRUE	4.12338	2.59867	TRUE
4.45806	0.797778	TRUE	6.32953	2.18663	TRUE	8.77071	1.64326	FALSE
4.47503	0.429325	TRUE	5.69946	1.05357	TRUE	3.90094	3.60483	TRUE
5.36472	5.21463	TRUE	6.25174	0.622867	FALSE	3.90111	4.53053	TRUE
5.23719	5.18495	TRUE	6.31015	0.1756	FALSE	8.69363	1.53422	FALSE
8.84529	4.90801	FALSE	6.11246	0.670562	FALSE	4.25296	1.86903	TRUE
4.45771	2.35058	TRUE	6.4016	1.78555	TRUE	5.29009	4.38382	TRUE
7.26314	1.66747	FALSE	6.18119	2.50963	TRUE	4.78685	3.45167	TRUE
4.62055	5.06054	TRUE	6.18357	2.73585	TRUE	3.8924	5.34379	TRUE
6.61296	3.50281	TRUE	6.17948	2.02244	TRUE	4.17755	1.15054	TRUE
4.18677	5.70108	TRUE	6.09895	3.44994	TRUE	4.22716	1.1914	TRUE
5.28391	0.27189	FALSE	6.48985	2.12537	TRUE	5.3385	3.43164	TRUE
5.31256	4.17833	TRUE	5.998	2.76142	TRUE	3.91776	1.92355	TRUE
3.67093	1.83858	TRUE	6.60658	2.86028	TRUE	8.875	3.14805	FALSE
4.78318	2.1297	TRUE	6.066	1.68544	TRUE	4.88947	0.297937	TRUE
7.47084	5.26371	FALSE	6.17616	2.82511	TRUE	7.64658	0.982598	FALSE
8.64378	0.548665	FALSE	6.12735	1.98281	TRUE	4.88137	4.41802	TRUE
6.32515	5.13521	TRUE	5.80866	2.46272	TRUE	6.78528	3.80408	FALSE
3.59611	1.76641	TRUE	5.95046	3.00021	TRUE	7.71007	3.80815	FALSE
4.7938	1.02794	TRUE	5.87157	2.54238	TRUE	5.64737	3.8392	TRUE
4.23354	0.0284797	TRUE	6.01269	0.987829	TRUE	8.92126	1.56804	FALSE
4.81557	3.7009	TRUE	6.35939	2.83134	TRUE	8.75597	5.09799	FALSE
8.94279	0.205181	FALSE	6.64252	3.49422	TRUE	4.15784	3.28549	TRUE
4.99362	5.09981	TRUE	6.10759	2.63121	TRUE	3.89352	2.88693	TRUE
4.55832	4.47131	TRUE	6.10499	2.28452	TRUE	8.84398	4.86361	FALSE
8.55011	4.40699	FALSE	6.55607	2.31931	TRUE	7.09489	5.38968	FALSE
6.47286	4.96061	TRUE	5.94064	2.27641	TRUE	4.5504	5.35949	TRUE
4.51619	0.734503	TRUE	6.17078	2.86096	TRUE	8.77999	3.30879	FALSE
4.96911	3.37842	TRUE	6.23523	2.98315	TRUE	5.22658	0.0907877	FALSE
5.39075	0.165751	FALSE	6.06611	2.71882	TRUE	3.86345	3.83715	TRUE
4.90168	0.71533	TRUE	5.99747	3.53865	TRUE	6.50326	5.13748	TRUE
3.60591	4.29831	TRUE	6.16268	3.05103	TRUE	3.64151	3.32758	TRUE
6.26901	0.963785	FALSE	6.22297	2.85481	TRUE	5.92181	3.65187	TRUE
3.91338	2.71888	TRUE	6.49511	2.92079	TRUE	4.08054	2.7274	TRUE
8.90769	1.39493	FALSE	5.98461	1.5928	TRUE	7.24451	0.629097	FALSE
5.83693	3.95447	TRUE	6.17301	3.234	TRUE	5.8621	5.30655	TRUE
6.33751	1.74555	TRUE	6.26514	2.8414	TRUE	7.36553	0.114635	FALSE
5.41978	2.2451	TRUE	6.15446	2.15997	TRUE	4.58568	3.70541	TRUE
3.93196	1.47902	TRUE	5.89212	0.830358	TRUE	6.46804	5.68061	TRUE
8.00323	0.180768	FALSE	6.22948	2.37024	TRUE	6.22557	0.83702	FALSE
4.93696	3.80111	TRUE	6.13906	2.56219	TRUE	7.70694	3.04081	FALSE
4.52403	0.141811	TRUE	6.24287	3.18007	TRUE	8.82754	3.92778	FALSE
7.0087	3.35877	FALSE	6.2237	1.40179	TRUE	4.5421	0.591555	TRUE
6.3455	0.140464	FALSE	6.29001	2.2065	TRUE	6.05758	0.643327	FALSE
7.95674	4.28865	FALSE	6.75282	3.9831	TRUE	5.81095	4.77376	TRUE
5.78645	4.35814	TRUE	6.30754	2.1408	TRUE	4.20157	4.52765	TRUE
4.90659	3.0977	TRUE	6.38953	2.30867	TRUE	6.98649	4.48218	FALSE
8.93401	4.79756	FALSE	6.12975	2.53358	TRUE	8.84752	3.12411	FALSE
4.82492	0.975459	TRUE	6.0266	2.27569	TRUE	3.60178	6.17383	TRUE
8.13069	4.93596	FALSE	6.14862	1.98245	TRUE	6.00011	2.29315	TRUE
5.41737	3.24527	TRUE	6.41778	2.56909	TRUE	4.54202	0.257732	TRUE
8.89125	1.39947	FALSE	6.66175	4.68559	TRUE	4.43305	5.87462	TRUE
8.8257	3.88687	FALSE	6.33142	3.44423	TRUE	8.63709	1.14091	FALSE
4.93145	2.68737	TRUE	5.9718	3.52805	TRUE	8.76782	1.8812	FALSE
6.51008	3.85383	TRUE	6.51075	3.26717	TRUE	6.29785	0.103247	FALSE
8.87757	2.10751	FALSE	6.29581	3.33038	TRUE	5.13942	3.28917	TRUE
8.57601	3.79295	FALSE	6.42921	3.57805	TRUE	6.13877	2.05653	TRUE
4.4561	2.71511	TRUE	6.59673	1.08816	FALSE	5.76546	3.60739	TRUE
8.72679	4.11672	FALSE	6.66501	1.83459	TRUE	6.50183	0.943535	FALSE
4.41525	5.93019	TRUE	6.6195	1.35804	TRUE	4.87864	1.3919	TRUE
4.80428	0.300817	TRUE	6.74832	2.9676	TRUE	8.35498	2.55628	FALSE
5.60972	1.69366	TRUE	6.65408	1.90218	TRUE	6.73617	1.30156	FALSE
8.82311	5.29186	FALSE	6.59296	2.55943	TRUE	6.06945	0.114273	FALSE
8.08073	2.9971	FALSE	6.61137	2.07478	TRUE	7.68559	0.582262	FALSE
8.77002	4.35276	FALSE	6.69965	2.01589	TRUE	4.49376	3.01802	TRUE
4.53348	0.0515102	FALSE	6.09678	2.24597	TRUE	6.99023	2.90568	FALSE
6.05227	1.76647	TRUE	6.64498	1.37735	TRUE	3.89654	0.677359	TRUE
6.28887	2.47176	TRUE	6.43659	1.78695	TRUE	8.79363	1.06616	FALSE
5.79447	2.17797	TRUE	6.67553	2.5779	TRUE	8.89006	1.45841	FALSE
4.58046	0.44432	TRUE	6.54238	2.43194	TRUE	6.49017	1.77861	FALSE
4.87024	3.49597	TRUE	6.56891	1.862	TRUE	8.87261	4.53984	FALSE
3.99677	0.0166024	FALSE	6.66424	2.44322	TRUE	6.24511	2.19879	TRUE
6.67605	4.58847	FALSE	6.52253	2.46138	TRUE	8.8674	2.21914	FALSE
7.38042	5.31598	FALSE	6.53433	2.60216	TRUE	8.88966	0.439776	FALSE
8.41926	2.12281	FALSE	6.25188	2.97191	TRUE	5.47749	3.18982	TRUE
5.70068	3.32491	TRUE	6.53625	2.57443	TRUE	3.91291	4.54889	TRUE
4.44256	0.502734	TRUE	6.53923	1.41349	TRUE	4.59665	5.64663	TRUE
4.90546	4.53026	TRUE	6.71419	3.20848	TRUE	8.85371	2.59718	FALSE
4.15132	2.998	TRUE	6.55358	2.67031	TRUE	3.60254	3.67314	TRUE
4.1318	3.17395	TRUE	6.00233	3.68961	TRUE	3.65271	2.61596	TRUE
3.85574	0.137342	TRUE	6.6694	2.90197	TRUE	7.62744	3.01752	FALSE
4.83815	2.2203	TRUE	6.59746	3.07607	TRUE	8.93352	2.57148	FALSE
4.50465	0.811701	TRUE	6.2955	2.82404	TRUE	5.78359	1.91598	TRUE
8.66705	0.78099	FALSE	6.08428	2.48177	TRUE	4.43698	4.94998	TRUE
3.64201	0.221343	TRUE	6.28848	2.87501	TRUE	3.85992	3.32572	TRUE
8.9289	4.93587	FALSE	6.66161	2.13892	TRUE	6.2644	4.2617	TRUE
4.47776	5.14989	TRUE	6.21716	3.00622	TRUE	4.4653	4.76931	TRUE
8.60054	2.78645	FALSE	6.47651	3.12275	TRUE	6.43357	2.59302	TRUE
7.07946	5.34655	FALSE	6.38303	3.12101	TRUE	3.94921	2.70794	TRUE
5.47847	4.73261	TRUE	6.69801	1.47818	FALSE	8.89075	2.35159	FALSE
7.07924	4.64596	FALSE	6.77893	3.10147	TRUE	7.95807	5.41248	FALSE
4.99196	5.78613	TRUE	6.63701	1.59084	TRUE	8.82267	2.75656	FALSE
3.5866	2.1287	TRUE	6.50461	1.57786	TRUE	6.5208	3.65514	TRUE
7.11568	2.75358	FALSE	6.67857	1.53829	TRUE	4.77566	1.23959	TRUE
4.1767	2.23548	TRUE	6.58708	1.58672	TRUE	3.57833	0.697352	TRUE
7.27839	5.34257	TRUE	6.65304	2.23505	TRUE	6.3449	5.27407	TRUE
8.8555	3.04532	FALSE	6.56929	3.01076	TRUE	8.38415	2.83575	FALSE
4.86453	5.48328	TRUE	6.59493	2.2366	TRUE	5.87212	0.0359543	FALSE
5.75378	4.12591	TRUE	6.86669	2.42918	FALSE	4.23146	-0.0892156	FALSE
5.98841	2.36526	TRUE	6.76131	2.42184	TRUE	7.43771	1.36722	FALSE
4.21036	5.31111	TRUE	6.49391	2.30828	TRUE	5.80506	3.7736	TRUE
8.86493	2.98106	FALSE	6.63572	3.18363	TRUE	6.37795	2.64282	TRUE
3.63399	5.43677	TRUE	6.07411	3.26859	TRUE	3.56993	4.84772	TRUE
8.09283	1.59522	FALSE	6.73906	2.98687	TRUE	8.49311	0.247388	FALSE
4.5096	3.55866	TRUE	6.7321	3.20252	TRUE	7.30219	4.82738	FALSE
3.87488	5.45292	TRUE	5.98564	3.29135	TRUE	6.34966	4.41204	TRUE
5.63316	2.27869	TRUE	6.44408	3.73905	TRUE	6.34141	1.54088	FALSE
4.23331	3.15947	TRUE	6.55476	2.79516	TRUE	8.10467	0.906217	FALSE
6.37943	3.73256	FALSE	6.73071	3.47423	TRUE	5.87914	4.12962	TRUE
8.7814	4.65613	FALSE	6.76238	3.11896	TRUE	5.10096	4.79146	TRUE
4.93643	2.03578	TRUE	6.39275	3.90192	TRUE	8.82215	3.56767	FALSE
4.1767	2.23548	TRUE	6.5003	2.39441	TRUE	8.79051	5.79864	FALSE
5.01803	4.4651	TRUE	6.77262	3.42577	TRUE	6.95909	0.565976	FALSE
8.78825	2.66843	FALSE	6.8904	2.30715	TRUE	8.76686	0.203162	FALSE
4.35022	3.37944	TRUE	6.70053	3.57763	TRUE	4.23831	1.85189	TRUE
4.57214	2.96435	TRUE	6.492	2.75258	TRUE	8.09411	5.43668	FALSE
4.15991	0.768163	TRUE	6.28669	3.89914	TRUE	5.81011	2.413	TRUE
4.96425	1.48626	TRUE	6.70883	3.90118	TRUE	6.50889	5.84487	TRUE
3.91796	0.126701	TRUE	6.87173	3.14755	TRUE	4.79396	2.27942	TRUE
8.69915	4.66707	FALSE	6.77884	1.82241	TRUE	6.35192	5.50043	FALSE
4.96635	0.320752	FALSE	6.67741	0.94518	FALSE	4.23926	1.8972	TRUE
5.70806	2.97154	TRUE	6.51196	0.375535	FALSE	6.92446	3.74052	FALSE
3.59143	4.14188	TRUE	6.59373	1.14308	TRUE	3.96084	1.72491	TRUE
4.19712	3.1616	TRUE	6.63961	0.299465	FALSE	8.88378	0.524129	FALSE
8.63759	4.43926	FALSE	6.56828	1.05389	TRUE	6.17956	4.9801	TRUE
8.6481	0.269699	FALSE	6.40459	0.722514	FALSE	6.36908	2.14655	TRUE
3.92178	0.109673	TRUE	6.74644	2.05158	TRUE	8.51281	1.8221	FALSE
4.47996	1.77595	TRUE	6.36834	0.388981	FALSE	3.93941	2.79448	TRUE
6.68119	2.46153	FALSE	6.52184	0.869578	FALSE	3.97763	0.0938032	FALSE
6.46253	6.40089	TRUE	6.64808	1.35367	TRUE	7.07433	2.52667	FALSE
5.85927	4.47133	TRUE	6.45019	0.806641	FALSE	4.55895	4.28568	TRUE
8.82986	2.81337	FALSE	6.39045	0.457502	FALSE	6.38854	5.04874	TRUE
5.40696	4.86821	TRUE	6.62133	1.54233	FALSE	6.49523	1.34243	FALSE
5.42375	3.15513	TRUE	6.52765	0.815276	FALSE	3.65753	3.34728	TRUE
4.80925	1.23625	TRUE	6.58857	1.65687	TRUE	3.94285	3.12962	TRUE
7.8847	2.62264	FALSE	6.52109	2.00677	TRUE	3.59946	1.54382	TRUE
4.78188	2.56559	TRUE	6.49253	0.895368	FALSE	3.59807	4.42516	TRUE
4.96484	3.08402	TRUE	6.6217	1.37938	FALSE	6.3642	0.167137	FALSE
4.86157	4.36416	TRUE	6.51651	0.451171	FALSE	4.56783	0.802646	TRUE
8.66778	2.97838	FALSE	6.56225	0.444795	FALSE	4.27954	-0.00266148	TRUE
4.18838	0.260495	TRUE	6.45214	0.559372	FALSE	8.77464	2.33676	FALSE
5.64718	1.68202	TRUE	6.61717	1.07997	FALSE	4.93084	3.00491	TRUE
3.59087	1.29393	TRUE	6.5007	0.890269	FALSE	7.23306	4.3935	FALSE
8.70058	3.47535	FALSE	6.38434	0.605408	FALSE	6.19328	5.38232	TRUE
4.1766	4.56347	TRUE	6.48665	0.446038	FALSE	3.56918	6.55056	TRUE
4.88956	4.88925	TRUE	6.60176	1.33493	TRUE	3.67026	1.29872	TRUE
4.7439	3.37294	TRUE	6.62667	0.645697	FALSE	3.70664	0.990621	TRUE
4.61235	2.92348	TRUE	6.54269	1.23134	FALSE	6.26414	1.64008	TRUE
4.60318	3.98725	TRUE	6.46969	0.606899	FALSE	4.4855	3.1936	TRUE
4.49766	4.98117	TRUE	6.53812	0.555115	FALSE	3.55182	1.47788	TRUE
4.492	1.90117	TRUE	6.4789	0.268823	FALSE	4.88056	1.05249	TRUE
8.91392	0.67949	FALSE	6.66975	1.92206	TRUE	8.65117	0.594297	FALSE
6.03703	5.61197	TRUE	6.48606	0.743771	FALSE	8.59048	0.273379	FALSE
6.42586	3.86887	TRUE	6.54063	0.789519	FALSE	5.78296	4.66666	TRUE
4.35175	3.69257	TRUE	6.65252	1.72405	TRUE	4.41566	3.53507	TRUE
8.26073	0.214755	FALSE	6.63866	1.09828	FALSE	4.75797	2.79527	TRUE
8.63373	3.33185	FALSE	6.51061	1.15409	TRUE	4.19173	5.38433	TRUE
4.87392	6.14675	FALSE	6.65189	0.848168	FALSE	4.96176	3.4395	TRUE
8.68912	5.09851	FALSE	6.69279	2.59194	TRUE	3.56542	4.09389	TRUE
4.24344	4.07541	TRUE	6.76195	0.220726	FALSE	5.91784	0.186038	FALSE
8.45164	3.32821	FALSE	6.79731	2.00592	TRUE	5.37334	0.28531	FALSE
4.63218	5.46466	TRUE	6.56793	0.977411	FALSE	3.90044	6.13148	TRUE
6.49037	0.519598	FALSE	6.75782	2.30131	TRUE	5.26435	3.17102	TRUE
8.89014	1.98162	FALSE	6.74785	1.04208	FALSE	4.80666	0.486685	TRUE
6.55629	0.0634389	FALSE	6.78192	2.12124	TRUE	3.63095	6.96131	TRUE
3.85917	1.74577	TRUE	6.75741	0.221345	FALSE	6.3918	5.74793	TRUE
6.18906	0.110845	FALSE	6.8026	2.32949	TRUE	4.13998	1.46542	TRUE
6.2295	2.69798	TRUE	6.71364	2.03991	TRUE	4.16888	5.38782	TRUE
5.79416	4.95948	TRUE	6.7289	1.98772	TRUE	3.83055	4.00132	TRUE
6.46624	1.3897	FALSE	6.68249	1.68421	TRUE	4.13085	3.4829	TRUE
6.47077	2.72827	TRUE	6.68755	1.91565	TRUE	4.20157	4.52765	TRUE
5.80717	4.49436	TRUE	6.6808	1.52967	TRUE	8.91127	2.92765	FALSE
4.91987	2.34865	TRUE	6.65579	1.9357	TRUE	4.48734	5.37233	TRUE
6.24047	2.89525	TRUE	6.48776	1.29869	FALSE	4.19386	4.92023	TRUE
8.62865	2.42517	FALSE	6.74874	2.31935	TRUE	5.31844	3.96591	TRUE
4.99534	0.70722	TRUE	6.53097	1.79123	FALSE	4.85008	5.4426	TRUE
4.8271	3.93014	TRUE	6.41283	0.981609	FALSE	6.69043	0.776667	FALSE
4.47343	1.16704	TRUE	6.66768	2.26763	TRUE	6.50763	1.81287	FALSE
6.09276	3.86348	TRUE	6.9247	3.11933	TRUE	6.54474	2.59778	FALSE
5.27185	4.80856	TRUE	6.78783	2.59506	TRUE	4.18408	0.00370671	TRUE
5.25756	5.48724	TRUE	6.57332	2.20805	FALSE	4.81088	1.1713	TRUE
5.96707	1.292	TRUE	6.7828	1.49034	TRUE	5.16459	2.69014	TRUE
8.81936	0.275116	FALSE	6.7724	2.88753	TRUE	8.8852	2.26963	FALSE
3.56393	5.6606	TRUE	6.59166	0.153305	FALSE	4.21405	0.259271	TRUE
3.64693	1.50901	TRUE	6.60187	1.29235	TRUE	6.20786	2.66646	TRUE
4.42681	2.17204	TRUE	6.73481	1.02544	FALSE	6.24592	0.507617	FALSE
4.19413	1.39986	TRUE	6.64906	1.29745	TRUE	6.47749	0.442289	FALSE
3.89977	4.22792	TRUE	6.5462	1.27499	TRUE	6.3847	5.0309	TRUE
4.19239	0.0895427	TRUE	6.51684	0.692142	FALSE	8.90951	5.13712	FALSE
4.1212	4.6819	TRUE	6.70557	1.34294	TRUE	3.98046	0.257713	TRUE
3.89404	3.68367	TRUE	6.53482	0.957805	TRUE	3.89969	1.44873	TRUE
6.43842	0.110374	FALSE	6.61005	0.161946	FALSE	8.89729	2.17567	FALSE
5.30599	1.50542	TRUE	6.46333	0.603414	FALSE	6.13821	3.09914	TRUE
4.17227	0.102798	TRUE	6.60852	0.682976	FALSE	3.89435	1.98313	TRUE
6.40374	5.37214	TRUE	6.34978	0.951912	TRUE	7.29654	5.65098	TRUE
4.58928	0.752399	TRUE	6.62965	1.18202	TRUE	3.54415	5.99739	TRUE
5.71768	3.37899	TRUE	6.55075	1.03493	FALSE	6.31155	0.649529	FALSE
6.42814	6.27384	TRUE	6.53254	0.559005	FALSE	3.90277	1.69447	TRUE
8.91653	2.47345	FALSE	6.57134	1.32397	TRUE	8.87196	1.31447	FALSE
7.16254	1.50734	FALSE	6.40885	2.50913	TRUE	4.9512	4.20058	TRUE
8.82556	3.74932	FALSE	6.57496	0.599589	FALSE	3.64823	6.09855	TRUE
4.84693	3.99167	TRUE	6.55795	0.384715	FALSE	6.59879	3.80604	FALSE
3.87672	1.41638	TRUE	6.55949	0.859796	FALSE	5.85901	5.35247	TRUE
5.86306	3.72838	FALSE	6.45529	0.377795	FALSE	6.34252	3.61961	TRUE
4.85859	4.40026	TRUE	6.49285	0.393584	FALSE	3.60079	4.03601	TRUE
5.8137	1.82213	TRUE	6.64324	2.39146	TRUE	5.41776	2.98146	TRUE
3.90258	3.81678	TRUE	6.51157	0.92119	FALSE	5.33331	3.33725	TRUE
3.83081	0.097848	FALSE	6.52251	0.178001	FALSE	4.23507	0.192756	TRUE
3.63932	2.08019	TRUE	6.55716	0.904069	FALSE	5.79231	4.8483	TRUE
3.60559	4.764	TRUE	6.60387	0.72221	FALSE	3.65724	1.90274	TRUE
6.51901	0.0947486	FALSE	6.47795	1.01741	TRUE	4.16708	1.75373	TRUE
5.168	2.85792	TRUE	6.58621	0.478905	FALSE	8.37795	4.62299	FALSE
7.22268	5.5491	FALSE	6.46969	1.30295	TRUE	8.9057	4.09921	FALSE
6.38582	0.698934	FALSE	6.59067	0.440658	FALSE	7.67247	4.61623	FALSE
5.96129	3.55197	TRUE	6.71748	0.152139	FALSE	6.3968	4.50911	TRUE
5.03841	0.644729	TRUE	6.60985	1.30886	TRUE	3.87322	5.3517	TRUE
4.8347	3.34451	TRUE	6.38782	0.279594	FALSE	8.68907	2.52455	FALSE
4.83181	4.77143	FALSE	6.54675	0.172266	FALSE	3.66649	1.37052	TRUE
7.42332	3.83884	FALSE	6.67588	2.17435	TRUE	3.64304	3.01435	TRUE
8.87579	0.208359	FALSE	6.63226	0.157512	FALSE	3.63058	5.77526	TRUE
8.47516	0.801801	FALSE	6.64534	1.02319	FALSE	3.94839	4.29311	TRUE
4.59012	5.10277	TRUE	6.47357	0.394944	FALSE	8.90418	3.8336	FALSE
7.91724	4.64122	FALSE	6.58738	0.135617	FALSE	4.94861	2.71364	TRUE
6.32053	2.32068	TRUE	6.45856	0.438624	FALSE	7.84273	0.792021	FALSE
6.22992	0.975808	FALSE	6.71217	0.187704	FALSE	8.86181	0.25129	FALSE
8.86832	2.73579	FALSE	6.6524	0.558363	FALSE	4.50975	5.46055	TRUE
7.10208	4.0091	FALSE	6.70098	0.571782	FALSE	7.01672	3.19669	TRUE
8.88601	3.79144	FALSE	6.69012	0.606637	FALSE	3.90614	4.21136	TRUE
8.79017	0.963874	FALSE	6.71054	0.147764	FALSE	6.47149	3.52387	TRUE
3.63327	0.223407	FALSE	6.48196	0.164128	FALSE	7.21891	5.32652	FALSE
6.2531	5.16475	TRUE	6.73009	0.99871	FALSE	3.85271	3.02246	TRUE
5.25728	0.108304	FALSE	6.75191	0.684898	FALSE	5.24323	1.61203	TRUE
5.53096	0.251073	FALSE	6.61422	0.95835	FALSE	3.91629	5.1738	TRUE
6.30837	1.11713	FALSE	6.78246	1.16578	FALSE	8.67467	4.02236	FALSE
5.58414	3.41799	TRUE	6.55024	1.06081	FALSE	7.3245	2.12536	FALSE
8.66347	4.3792	FALSE	6.85288	2.42869	TRUE	8.79307	5.33883	FALSE
8.80796	0.159943	FALSE	6.72018	2.66876	TRUE	6.20913	0.158281	FALSE
8.07349	1.86826	FALSE	6.72243	0.903151	FALSE	4.21264	1.23391	TRUE
3.68876	0.201166	TRUE	6.57593	0.553184	FALSE	4.15784	3.28549	TRUE
8.73285	1.5107	FALSE	6.71525	0.952016	FALSE	6.05478	4.15472	TRUE
4.24665	-0.082014	FALSE	6.77824	1.11662	FALSE	4.28237	0.03986	FALSE
4.59309	2.04102	TRUE	6.76647	0.729016	FALSE	4.95028	5.59941	TRUE
3.91432	4.585	TRUE	6.40706	0.626108	FALSE	6.48283	3.72798	TRUE
4.23813	1.706	TRUE	6.53507	1.05712	FALSE	4.908	3.91822	TRUE
3.92064	3.04137	TRUE	6.78699	0.379387	FALSE	8.84611	3.9505	FALSE
7.82904	5.64253	FALSE	6.40065	0.189835	FALSE	5.55987	5.21649	TRUE
4.23263	-0.103422	FALSE	6.80457	1.17019	FALSE	3.90677	5.42634	TRUE
4.18171	1.93323	TRUE	6.57905	2.69121	TRUE	8.87445	0.437503	FALSE
5.72799	2.3903	TRUE	6.37211	2.06661	TRUE	3.93088	0.000484619	FALSE
5.77301	0.380658	FALSE	7.67801	0.187874	FALSE	4.46688	0.237346	TRUE
6.23022	0.171088	FALSE	5.75146	1.54661	TRUE	4.48715	0.886238	TRUE
4.2127	5.87064	TRUE	6.07408	3.36882	TRUE	3.60175	0.0364921	TRUE
5.18828	0.838299	TRUE	6.94463	1.71572	FALSE	5.92376	3.40711	TRUE
3.9254	5.83872	TRUE	6.38317	2.34727	TRUE	6.45132	2.14327	FALSE
5.34278	5.49425	TRUE	6.29301	2.33294	TRUE	3.92494	4.79796	TRUE
4.4736	0.595072	TRUE	6.58706	1.36873	TRUE	8.95387	2.09555	FALSE
8.81799	4.19219	FALSE	6.69501	1.3798	FALSE	7.59231	2.17341	FALSE
4.44489	0.294311	TRUE	6.47069	0.74806	FALSE	4.9892	1.90772	TRUE
7.39414	5.45383	FALSE	4.79007	3.32237	TRUE	3.91469	0.571336	TRUE
3.53274	5.58698	TRUE	6.56477	0.96183	FALSE	4.90844	5.86683	TRUE
5.31781	0.678555	TRUE	6.44209	0.626135	FALSE	8.84463	4.64865	FALSE
8.83899	4.8208	FALSE	6.54888	2.44383	TRUE	7.20149	2.13273	FALSE
6.46728	1.9836	TRUE	6.402	2.27963	TRUE	4.21126	2.9644	TRUE
5.37771	4.14129	TRUE	6.70363	1.057	FALSE	3.57109	3.13551	TRUE
5.90797	1.34249	TRUE	6.73977	0.23448	FALSE	6.9461	3.28875	FALSE
6.63646	3.24287	FALSE	6.61399	1.44792	TRUE	8.79315	5.17287	FALSE
4.79499	2.18046	TRUE	6.59718	1.0073	TRUE	4.44631	2.2456	TRUE
7.91983	3.73764	FALSE	6.70426	0.763728	FALSE	8.8627	4.5246	FALSE
6.37986	2.92567	TRUE	6.58226	2.7688	TRUE	7.01944	2.55109	FALSE
8.82461	5.01513	FALSE	6.54284	2.3871	TRUE	4.12338	2.59867	TRUE
4.367	4.68775	TRUE	6.74748	1.42446	FALSE	4.25785	-0.00676466	FALSE
8.82725	0.301034	FALSE	6.57349	1.09691	FALSE	5.68464	0.848816	TRUE
4.1706	2.91482	TRUE	6.661	2.6255	TRUE	5.26695	3.7591	TRUE
8.88318	4.59079	FALSE	6.64907	1.74116	TRUE	4.49664	2.86103	TRUE
4.44856	2.77523	TRUE	6.68951	1.78507	TRUE	7.46014	4.89359	FALSE
4.97418	5.25329	TRUE	6.67316	1.64092	TRUE	4.4856	0.73206	TRUE
8.83516	5.16829	FALSE	6.72152	2.50836	TRUE	8.85405	4.47889	FALSE
6.67419	4.17332	TRUE	6.64439	1.70352	TRUE	8.73743	2.99582	FALSE
6.3561	1.35969	FALSE	6.7718	2.76971	TRUE	8.85646	3.14373	FALSE
4.85171	0.97627	TRUE	6.65557	1.48718	TRUE	4.49315	0.179725	FALSE
4.4845	2.01452	TRUE	6.78739	2.58684	TRUE	4.99358	4.64954	TRUE
3.91846	4.85984	TRUE	6.63345	1.63519	TRUE	5.4731	5.85212	TRUE
5.40702	5.97996	TRUE	6.55271	1.471	TRUE	3.62664	-0.0587014	TRUE
3.6399	2.90257	TRUE	6.54614	0.921919	FALSE	4.16537	1.40943	TRUE
6.15728	3.029	TRUE	6.56673	2.47173	TRUE	4.80273	1.2967	TRUE
5.38278	3.85179	TRUE	6.94146	3.02289	TRUE	6.53184	0.336889	FALSE
3.63593	0.0664328	TRUE	6.73162	2.00795	TRUE	3.92708	4.35343	TRUE
4.1012	5.18497	TRUE	6.49296	1.37204	FALSE	8.79682	2.77332	FALSE
4.56444	5.91567	TRUE	6.87369	2.32219	FALSE	5.08369	5.14377	TRUE
8.84304	4.50711	FALSE	7.28192	2.10053	FALSE	3.58547	4.79104	TRUE
7.35216	2.71576	FALSE	7.12143	1.52962	FALSE	3.55886	4.83565	TRUE
5.51418	3.41385	TRUE	7.86181	0.183148	FALSE	4.21414	1.81032	TRUE
7.35153	5.94715	FALSE	7.05199	1.75586	FALSE	3.93867	2.73099	TRUE
3.67382	2.52789	TRUE	8.09244	1.91474	FALSE	6.26813	1.6297	TRUE
8.70724	1.80741	FALSE	7.11492	1.6833	FALSE	8.72719	5.45302	FALSE
4.58092	1.67733	TRUE	7.26282	1.84506	TRUE	3.93547	0.666766	TRUE
8.27462	4.37519	FALSE	7.26173	1.88306	FALSE	4.76897	2.3595	TRUE
3.6807	0.593334	TRUE	7.17022	1.02165	FALSE	3.63808	3.49382	TRUE
4.41724	0.988059	TRUE	7.17116	1.79678	FALSE	5.23687	4.67565	TRUE
7.41634	4.35468	FALSE	6.51129	2.02296	TRUE	4.91301	3.6167	TRUE
8.85545	4.22065	FALSE	7.24603	1.96828	FALSE	3.96802	1.8485	TRUE
6.70396	1.59974	FALSE	6.63404	1.76649	TRUE	6.29871	4.72116	TRUE
4.93081	2.66114	TRUE	6.64629	2.55303	TRUE	3.68242	2.03058	TRUE
5.26116	3.56958	TRUE	6.90405	1.91652	FALSE	3.58404	3.19966	TRUE
7.76113	4.26371	FALSE	6.71477	2.15149	TRUE	7.06603	2.50839	FALSE
8.32682	1.71111	FALSE	7.04445	2.12633	FALSE	3.63384	6.08806	TRUE
8.49459	2.84505	FALSE	6.63228	2.29702	TRUE	5.98379	4.95926	TRUE
6.11184	2.60616	TRUE	6.93552	1.85513	FALSE	6.73959	2.97393	TRUE
8.93284	5.65192	FALSE	6.77524	1.21059	FALSE	8.07589	2.87294	FALSE
5.52633	4.3497	TRUE	6.69462	1.88583	TRUE	5.57591	1.35158	TRUE
4.96373	1.37438	TRUE	6.79315	2.53426	TRUE	3.93185	6.80553	TRUE
6.19043	3.09015	TRUE	6.72723	2.31571	TRUE	5.84995	1.28248	TRUE
5.27208	4.34427	TRUE	7.39863	2.15528	FALSE	4.15538	3.57225	TRUE
4.48264	4.07867	TRUE	6.27449	1.89886	TRUE	5.68135	3.42922	TRUE
5.68675	4.58543	TRUE	6.84761	2.51635	TRUE	6.26405	3.08537	TRUE
8.16166	4.88924	FALSE	7.22276	2.01021	FALSE	7.86573	0.180795	FALSE
6.33546	1.5068	FALSE	6.67804	2.86222	TRUE	5.86185	4.13522	TRUE
6.43613	3.12013	TRUE	6.59227	2.9554	TRUE	5.26467	5.3762	TRUE
5.24336	2.92945	TRUE	6.98736	3.81881	TRUE	4.46854	4.99033	TRUE
6.12668	2.93374	TRUE	5.09504	5.64337	TRUE	8.92114	0.818197	FALSE
6.2004	0.672636	FALSE	6.57026	0.528181	FALSE	7.93966	1.5091	FALSE
4.18013	1.67721	TRUE	6.77338	1.84381	TRUE	8.81319	5.45598	FALSE
5.32646	1.37748	TRUE	6.83911	3.19881	TRUE	3.96839	0.809537	TRUE
8.82936	4.91475	FALSE	7.27323	0.750719	FALSE	7.10375	3.65972	FALSE
5.17592	3.80807	TRUE	7.22963	0.93752	FALSE	8.42399	3.47055	FALSE
3.56662	3.44447	TRUE	7.47731	1.19599	FALSE	8.91743	4.591	FALSE
7.30284	6.05855	FALSE	7.46698	0.727246	FALSE	6.9624	0.681667	FALSE
8.92729	3.74676	FALSE	6.76973	0.803328	FALSE	5.72997	3.49302	TRUE
6.79336	0.792975	FALSE	5.86044	0.439116	FALSE	4.11048	1.07008	TRUE
6.15964	1.61413	TRUE	7.17626	1.48092	FALSE	3.67809	0.572324	TRUE
4.54698	2.89884	TRUE	7.46968	1.56931	FALSE	8.87799	2.49549	FALSE
8.36474	2.75646	FALSE	6.88258	0.863253	FALSE	4.96796	3.41895	TRUE
4.51567	5.3015	TRUE	7.4162	1.53078	FALSE	5.57508	5.13777	TRUE
8.03736	5.38678	FALSE	7.31063	1.83369	FALSE	4.6999	1.53974	TRUE
7.1602	2.43627	FALSE	7.3543	1.69342	FALSE	3.59517	0.66514	TRUE
8.87456	1.63582	FALSE	6.697	0.860984	FALSE	3.90833	2.46645	TRUE
5.36441	5.88818	TRUE	8.27822	1.50769	FALSE	7.1922	3.01505	FALSE
4.88754	3.88725	TRUE	7.40885	1.88587	FALSE	5.36972	1.26584	TRUE
7.21944	1.86678	FALSE	6.85865	1.01838	FALSE	8.52237	2.34988	FALSE
4.48022	4.17344	TRUE	7.30337	0.965309	FALSE	3.67039	3.25253	TRUE
3.95796	0.415213	TRUE	6.75062	0.9192	FALSE	6.39678	4.91342	TRUE
8.80746	5.07219	FALSE	7.46325	1.88408	TRUE	4.14816	0.726817	TRUE
4.85763	0.772163	TRUE	7.25132	1.80945	FALSE	8.8697	0.786748	FALSE
5.87791	4.43215	TRUE	7.1374	0.807499	FALSE	3.93081	0.861916	TRUE
4.95883	5.00048	TRUE	6.51083	0.497752	FALSE	8.67865	3.45395	FALSE
4.95766	0.0215601	FALSE	7.69841	1.31618	FALSE	5.15427	0.0359168	FALSE
5.65001	3.78711	TRUE	7.28563	1.59412	FALSE	6.13028	0.425881	FALSE
7.89248	2.26762	FALSE	7.45744	1.61993	FALSE	4.54403	6.12264	TRUE
5.89749	1.26505	TRUE	6.88349	1.6405	FALSE	8.2207	4.13616	FALSE
8.91391	1.89558	FALSE	7.23421	1.72902	FALSE	5.9352	4.0974	TRUE
4.46114	2.57199	TRUE	7.24173	1.99859	TRUE	5.37942	3.31776	TRUE
8.73085	2.90156	FALSE	7.23962	1.62274	FALSE	5.15272	1.7054	TRUE
4.36165	1.75332	TRUE	7.35978	1.63606	FALSE	8.75675	2.59427	FALSE
7.4282	2.12271	FALSE	7.52902	1.5049	FALSE	5.29738	3.30672	TRUE
5.77809	4.34424	FALSE	7.40086	2.07134	FALSE	5.73839	0.76295	FALSE
4.92288	6.2833	TRUE	6.90937	1.06976	FALSE	4.92703	4.05408	TRUE
4.89678	3.88002	FALSE	7.4718	2.19373	FALSE	4.84543	3.11583	TRUE
3.5991	3.53875	TRUE	6.76363	1.73442	FALSE	5.74625	3.14577	TRUE
5.727	1.05072	TRUE	7.35649	2.00343	FALSE	8.92025	2.34394	FALSE
6.75811	0.331973	FALSE	7.59515	1.73854	FALSE	8.65092	5.25469	FALSE
3.73907	0.362446	TRUE	6.77554	0.252151	FALSE	3.555	6.1417	TRUE
3.88942	4.57792	TRUE	7.10725	2.23456	FALSE	3.54322	6.27311	TRUE
6.18984	3.71345	TRUE	7.5155	2.21606	FALSE	7.80447	0.65181	FALSE
3.80052	3.75473	TRUE	7.31053	1.45197	FALSE	3.60782	3.0936	TRUE
3.68105	0.671869	TRUE	7.12158	0.309041	FALSE	5.79312	5.33749	TRUE
8.55576	0.464495	FALSE	5.67872	0.142164	FALSE	6.28821	3.72306	FALSE
8.19212	5.3502	FALSE	7.41381	0.115573	FALSE	8.90252	2.94435	FALSE
4.80193	2.01222	TRUE	7.53582	1.62057	FALSE	7.33244	2.41028	FALSE
7.333	2.52897	FALSE	7.00948	0.395588	FALSE	5.20924	2.31433	TRUE
8.89189	4.63217	FALSE	7.3964	0.600738	FALSE	3.90169	1.33827	TRUE
3.90341	1.77244	TRUE	7.44061	0.72138	FALSE	4.11599	3.05854	TRUE
4.39659	2.57364	TRUE	7.41859	0.645272	FALSE	5.80506	4.90141	TRUE
5.27944	5.73333	FALSE	7.28719	0.738303	FALSE	4.68439	2.33028	TRUE
6.43415	0.0913856	FALSE	7.28984	1.35511	FALSE	3.58025	6.22173	TRUE
6.02997	0.374102	FALSE	6.479	1.50758	TRUE	4.46889	2.63054	TRUE
3.62395	5.73938	TRUE	7.23204	1.55029	TRUE	3.93845	3.17258	TRUE
7.25449	0.374259	FALSE	7.46929	0.755376	FALSE	5.64142	1.43086	TRUE
3.62721	3.74047	TRUE	7.08067	1.09716	FALSE	5.70959	2.9339	TRUE
6.39177	3.38148	TRUE	7.56192	0.108154	FALSE	8.50157	5.1814	FALSE
8.78672	3.17545	FALSE	7.40027	1.72279	TRUE	6.22873	2.63503	TRUE
8.13869	3.52304	FALSE	7.21748	0.125803	FALSE	4.17546	1.15313	TRUE
8.85217	3.95105	FALSE	7.28545	0.701286	FALSE	3.65791	3.24451	TRUE
5.44705	2.30808	TRUE	7.2853	0.853121	FALSE	7.3155	3.84016	FALSE
3.97201	0.515558	TRUE	7.06839	0.639329	FALSE	4.25911	0.0396831	TRUE
3.95464	1.17655	TRUE	7.1286	1.73867	TRUE	3.60178	6.17383	TRUE
5.76948	0.851955	FALSE	7.36511	0.669383	FALSE	7.3769	2.42083	FALSE
8.01065	2.93779	FALSE	7.45006	0.816541	FALSE	4.6494	-0.0398539	TRUE
8.79497	4.05215	FALSE	7.29561	0.678408	FALSE	8.07257	0.297407	FALSE
4.25515	0.411381	TRUE	7.13538	0.595136	FALSE	4.88764	3.95831	TRUE
6.49278	4.13073	TRUE	6.63166	2.31376	TRUE	5.18327	5.3825	TRUE
3.58171	4.45563	TRUE	6.12145	3.00187	TRUE	6.96483	5.13187	FALSE
8.67489	5.59241	FALSE	7.36438	0.842099	FALSE	8.85198	2.79855	FALSE
5.14261	1.46609	TRUE	5.77835	0.104476	FALSE	4.14816	0.726817	TRUE
8.78348	4.49063	FALSE	7.23042	0.967595	FALSE	8.86191	3.94998	FALSE
7.78488	0.310292	FALSE	7.81133	1.63478	FALSE	5.93617	1.7406	TRUE
4.87556	1.43803	TRUE	6.71895	1.47926	TRUE	8.7145	1.11515	FALSE
7.40536	4.48598	FALSE	6.89703	2.55412	TRUE	8.85457	1.27316	FALSE
5.53956	3.43516	TRUE	7.45829	0.886246	FALSE	8.09501	3.19705	FALSE
3.94425	1.02333	TRUE	7.58793	0.827448	FALSE	4.52926	2.92716	TRUE
7.06947	0.775661	FALSE	7.40772	0.68614	FALSE	8.13513	1.48569	FALSE
4.44958	5.07932	TRUE	6.50182	0.128717	FALSE	7.28946	3.13197	FALSE
4.11151	4.16622	TRUE	7.28902	0.145792	FALSE	4.47704	0.739004	TRUE
4.85501	5.28313	TRUE	7.04181	1.32129	TRUE	6.3314	3.17824	TRUE
4.58046	0.44432	TRUE	7.63269	0.838932	FALSE	7.55695	1.88289	FALSE
5.30772	5.34082	TRUE	7.66376	0.959471	FALSE	4.44807	0.625833	TRUE
6.76381	4.36249	TRUE	7.65013	2.14674	FALSE	8.72398	0.8038	FALSE
7.47477	3.57781	FALSE	7.65925	2.0229	FALSE	6.70041	1.57299	FALSE
3.90066	3.44071	TRUE	7.07199	1.02302	FALSE	4.16581	0.526674	TRUE
8.90073	2.40182	FALSE	7.53788	0.715664	FALSE	3.93892	5.42443	TRUE
6.65112	1.2685	FALSE	7.41907	1.01346	FALSE	5.95134	3.38877	TRUE
3.53264	1.54983	TRUE	7.60437	2.02987	FALSE	4.72574	0.271477	TRUE
6.32113	4.42989	TRUE	8.38687	3.56137	FALSE	5.37181	5.3302	TRUE
7.64657	1.95758	FALSE	7.67949	2.9973	FALSE	8.86243	3.70319	FALSE
6.36652	5.46	TRUE	7.64862	1.8826	FALSE	8.7767	4.90777	FALSE
5.27059	0.355929	FALSE	7.73545	2.95386	FALSE	4.90684	4.7574	TRUE
7.28175	5.08848	FALSE	8.66921	2.8723	FALSE	4.794	2.02705	TRUE
3.57359	4.54838	TRUE	8.30158	2.7151	FALSE	8.83325	5.15586	FALSE
6.90187	1.88917	FALSE	8.43155	2.72834	FALSE	3.93473	0.591493	TRUE
5.87026	5.95841	TRUE	7.59328	2.64651	FALSE	3.67251	2.1517	TRUE
3.89782	4.1507	TRUE	7.37042	1.67431	FALSE	4.89683	3.82027	TRUE
6.25781	3.48925	TRUE	7.685	2.03822	FALSE	4.16142	3.04182	TRUE
8.6382	1.62793	FALSE	7.5517	2.44233	FALSE	3.49347	4.09336	TRUE
3.61003	4.24299	TRUE	7.71847	2.27342	FALSE	6.51487	3.25822	TRUE
5.37591	4.91472	TRUE	7.60117	2.28826	FALSE	3.97383	5.58222	TRUE
8.89591	2.7506	FALSE	8.3375	2.55899	FALSE	4.40631	2.09731	TRUE
8.84198	4.34665	FALSE	7.61119	2.6447	FALSE	8.58886	4.99754	FALSE
8.8604	2.21938	FALSE	7.56805	1.76956	FALSE	7.92025	3.61552	FALSE
8.95093	1.96606	FALSE	7.23664	1.61132	FALSE	6.98606	3.30451	TRUE
4.9155	1.42167	TRUE	7.58042	2.48507	FALSE	3.58502	5.22568	TRUE
4.17998	4.53821	TRUE	7.88848	2.75586	FALSE	5.20994	1.44164	TRUE
4.1802	0.03281	TRUE	7.34009	1.97139	FALSE	4.88064	3.71826	TRUE
7.56899	0.615914	FALSE	7.59103	2.60219	TRUE	3.94288	0.404076	TRUE
7.89174	3.72993	FALSE	7.19304	1.80502	FALSE	6.41689	0.778438	FALSE
4.89653	5.89623	TRUE	7.67843	3.20605	FALSE	7.2292	3.90105	TRUE
4.91395	3.44935	TRUE	7.38312	2.64622	FALSE	5.84616	1.37088	TRUE
7.40646	1.66753	FALSE	7.38047	1.91481	FALSE	6.25939	5.6682	TRUE
3.66592	1.50362	TRUE	7.3038	2.33634	FALSE	8.90192	3.24016	FALSE
3.92914	1.20575	TRUE	7.35562	2.20869	FALSE	5.45441	4.03973	TRUE
5.17798	2.72345	TRUE	7.39251	1.56358	FALSE	5.33939	4.81845	TRUE
4.8348	0.170681	FALSE	7.66184	2.34291	FALSE	4.52408	0.162191	FALSE
4.77665	-0.0153367	FALSE	7.92153	3.19605	FALSE	3.57748	4.16749	TRUE
5.58417	2.75418	TRUE	7.48695	2.05641	FALSE	8.87156	0.926675	FALSE
3.57486	4.32482	TRUE	7.51562	1.8436	FALSE	8.53949	4.62177	FALSE
8.89114	2.02053	FALSE	7.51797	1.93312	FALSE	4.49855	0.0876335	TRUE
8.38767	5.86202	FALSE	7.39899	2.107	FALSE	3.89857	1.20232	TRUE
4.2015	0.226679	TRUE	6.79294	0.252808	FALSE	3.57157	6.17221	TRUE
5.22121	0.281288	FALSE	7.36604	1.74538	FALSE	4.6944	-0.0324721	TRUE
8.79833	4.26687	FALSE	7.32023	1.22004	FALSE	5.88576	5.82115	TRUE
3.70314	0.839428	TRUE	7.67316	2.88726	FALSE	5.20005	2.35597	TRUE
5.18986	5.32603	TRUE	7.44163	1.72802	FALSE	4.51105	0.388952	TRUE
5.98866	1.08256	TRUE	7.71023	2.08725	FALSE	8.87526	3.38435	FALSE
4.51773	4.7649	TRUE	7.46775	1.76083	FALSE	7.14035	0.732897	FALSE
6.38037	0.0863582	FALSE	7.00056	1.68224	FALSE	5.34538	5.90459	TRUE
4.84235	0.508288	TRUE	7.33787	1.58694	TRUE	3.59955	6.42371	TRUE
4.8286	4.66738	TRUE	7.75395	2.20035	FALSE	6.07497	2.68009	TRUE
3.64071	2.28954	TRUE	6.74244	1.46126	TRUE	8.82271	4.73192	FALSE
7.10677	2.91627	FALSE	7.30508	1.5963	FALSE	5.12658	5.11462	FALSE
3.66214	1.53507	TRUE	7.5799	1.76106	FALSE	4.1107	1.96481	TRUE
6.98586	2.09286	FALSE	7.55803	0.907052	FALSE	4.26299	3.07712	TRUE
6.88016	4.84932	TRUE	8.53228	3.79913	FALSE	6.28494	4.05523	FALSE
6.17689	4.09712	TRUE	7.55701	1.68991	FALSE	5.9251	0.419425	FALSE
8.55073	2.0638	FALSE	7.10583	2.45491	FALSE	3.90163	5.90716	TRUE
8.7283	2.14441	FALSE	7.6438	2.0612	FALSE	3.9331	5.8008	TRUE
4.43347	0.108017	TRUE	7.75791	2.94711	FALSE	5.77199	5.79869	TRUE
5.00421	3.78928	TRUE	8.58968	2.78721	FALSE	8.5054	2.49212	FALSE
6.24899	3.73726	TRUE	8.73224	2.77144	FALSE	8.87436	2.10662	FALSE
7.24987	4.92964	FALSE	8.63748	2.28086	FALSE	4.7803	5.00254	TRUE
7.1017	3.91878	FALSE	8.60054	1.97312	FALSE	3.97164	0.946514	TRUE
5.63527	4.40516	TRUE	7.69782	2.83381	FALSE	3.94671	0.937628	TRUE
6.26973	0.581897	FALSE	8.53457	2.03812	FALSE	6.41453	0.347389	FALSE
3.5345	3.28904	TRUE	8.6879	2.60029	FALSE	8.84496	4.83439	FALSE
8.91301	3.57809	FALSE	8.62432	2.27679	FALSE	8.8474	5.64813	FALSE
5.4255	0.713151	TRUE	8.75044	2.44085	FALSE	3.91685	1.62083	TRUE
8.83008	3.88747	FALSE	8.48641	2.11821	FALSE	3.53759	2.0767	TRUE
8.91897	0.495548	FALSE	8.56932	1.92929	FALSE	5.99786	2.53536	TRUE
4.57712	5.46158	TRUE	8.42959	1.43552	FALSE	4.91411	2.39506	TRUE
3.60942	1.72645	TRUE	8.50459	1.70921	FALSE	5.19708	4.8197	TRUE
4.59911	0.766302	TRUE	8.65009	2.74743	FALSE	5.45213	4.98706	TRUE
8.75888	2.03203	FALSE	8.59181	2.30743	FALSE	4.44243	3.36744	TRUE
6.71477	5.383	TRUE	8.50296	2.22775	FALSE	4.54762	1.32183	TRUE
7.24957	2.61038	FALSE	8.48504	2.16523	FALSE	6.06992	2.45192	TRUE
5.74222	1.4849	TRUE	8.54586	2.32405	FALSE	6.50911	3.84043	TRUE
5.89345	1.16382	FALSE	8.42549	2.32359	TRUE	8.73247	2.94434	FALSE
5.27165	3.32889	TRUE	7.73239	2.50587	FALSE	5.18801	4.94634	TRUE
8.14641	5.2825	FALSE	8.59873	2.64292	FALSE	6.8525	5.79338	TRUE
7.01543	5.28592	FALSE	8.53877	2.60043	FALSE	8.84475	5.05043	FALSE
4.18471	1.62093	TRUE	8.63071	2.92302	FALSE	4.18491	-0.060019	TRUE
4.2083	0.201625	TRUE	7.78677	3.01505	FALSE	4.19882	3.33219	TRUE
3.9171	0.801097	TRUE	7.84238	3.1132	FALSE	4.16803	1.84407	TRUE
7.35969	5.16543	FALSE	8.34536	2.78793	FALSE	7.22698	3.47188	FALSE
7.13511	1.25487	FALSE	8.36559	1.7743	FALSE	5.98121	4.42135	TRUE
5.2447	0.0274114	FALSE	7.72178	2.74123	FALSE	5.30501	5.45471	TRUE
4.44643	4.82429	TRUE	8.4401	2.88976	FALSE	4.22844	2.95151	TRUE
3.6117	5.09696	TRUE	8.50562	2.3699	FALSE	8.93682	0.566521	FALSE
6.40471	4.03792	FALSE	8.38206	1.77474	FALSE	6.3241	4.15639	TRUE
5.26508	1.679	TRUE	7.97234	3.34483	FALSE	4.58568	3.70541	TRUE
8.82314	5.03585	FALSE	8.37295	2.31526	FALSE	4.50045	0.887709	TRUE
3.90632	5.33161	TRUE	8.43126	2.21561	FALSE	4.54117	0.766432	TRUE
7.90174	3.57581	FALSE	7.9548	3.18961	FALSE	5.97706	2.92126	TRUE
8.82928	4.0085	FALSE	7.62804	2.71247	FALSE	6.44352	4.28359	TRUE
7.9754	2.25104	FALSE	8.3286	2.43264	FALSE	8.89482	1.17775	FALSE
5.29424	0.140118	FALSE	7.75082	3.12797	FALSE	8.24651	2.29756	FALSE
3.64233	1.77761	TRUE	7.70705	3.10133	FALSE	3.9169	1.36093	TRUE
8.85095	0.172023	FALSE	8.43267	2.77134	FALSE	8.77995	4.99862	FALSE
3.53849	5.59562	TRUE	8.39221	2.00594	FALSE	3.6337	4.23439	TRUE
5.36993	0.605242	TRUE	8.44913	2.14725	FALSE	7.71369	3.93856	FALSE
5.93948	3.30301	TRUE	8.46563	2.50163	FALSE	8.88026	0.176352	FALSE
4.52668	5.93953	TRUE	8.2944	2.76651	FALSE	7.33035	5.36042	FALSE
3.96401	0.165243	TRUE	8.50008	2.74184	FALSE	4.15218	3.2727	TRUE
3.90803	5.1922	TRUE	7.70518	2.53667	FALSE	3.64959	0.338354	TRUE
4.61782	5.57766	TRUE	7.69139	3.11426	FALSE	4.57435	5.55126	TRUE
4.85353	2.91489	TRUE	8.50755	2.61281	FALSE	7.60481	2.63917	FALSE
5.30679	5.99277	TRUE	8.42826	1.47081	FALSE	8.83398	4.84535	FALSE
4.57374	2.97512	TRUE	8.58716	3.16558	FALSE	4.5777	6.14247	TRUE
4.49565	1.53518	TRUE	7.78177	3.00812	FALSE	4.15791	2.93741	TRUE
6.29454	1.499	FALSE	7.46581	2.81364	FALSE	4.91529	0.838706	TRUE
4.13896	1.65248	TRUE	7.78409	2.25726	FALSE	8.86769	2.67314	FALSE
4.42293	2.71286	TRUE	8.2702	3.95741	FALSE	3.93467	2.05068	TRUE
4.7688	1.11975	TRUE	8.33935	2.98225	FALSE	3.59232	5.94283	TRUE
6.06301	3.16196	TRUE	7.87311	2.14345	FALSE	6.48857	5.44185	TRUE
8.87721	5.45085	FALSE	8.04827	3.67491	FALSE	8.86769	0.926598	FALSE
6.48272	5.45445	TRUE	7.87556	3.6858	FALSE	8.08717	0.840655	FALSE
7.97638	0.125585	FALSE	8.51079	2.8827	FALSE	5.69948	1.9017	TRUE
3.91058	2.6842	TRUE	8.45989	3.48775	FALSE	6.16272	4.00999	TRUE
5.81793	3.39098	TRUE	7.42724	1.99304	TRUE	8.09816	4.7629	FALSE
4.1455	2.36504	TRUE	8.47766	2.39332	FALSE	7.07433	2.52667	FALSE
5.81793	3.39098	TRUE	8.60218	0.160227	FALSE	4.82645	2.81593	FALSE
8.88601	3.79144	FALSE	8.50561	1.88843	FALSE	3.56541	3.71973	TRUE
8.68847	1.76803	FALSE	8.61469	0.350364	FALSE	5.41515	1.76358	TRUE
7.41828	3.40564	FALSE	8.474	1.14502	FALSE	7.39592	3.5171	FALSE
3.91598	4.91153	TRUE	8.45927	0.685546	FALSE	6.02284	4.62862	TRUE
7.7322	4.21387	FALSE	8.50063	1.01501	FALSE	4.23552	3.84674	TRUE
6.71835	4.74747	FALSE	8.50723	1.1439	FALSE	8.37059	0.936236	FALSE
8.66968	2.28981	FALSE	8.51224	2.64055	FALSE	4.2051	0.021336	FALSE
6.55639	0.230375	FALSE	8.62016	1.25839	FALSE	3.98623	5.44382	TRUE
6.3347	3.77755	TRUE	8.49386	0.633325	FALSE	3.88496	1.88531	TRUE
6.25538	4.04411	FALSE	8.72642	2.59803	FALSE	5.81715	1.75044	TRUE
6.61241	5.28702	TRUE	8.46962	1.78612	FALSE	6.27467	5.23856	TRUE
8.42957	2.6938	FALSE	8.37007	1.10859	FALSE	5.31327	4.63375	TRUE
3.92644	6.83545	TRUE	8.47277	1.93804	FALSE	3.48201	1.07718	TRUE
3.76684	0.159458	FALSE	8.31832	0.979935	FALSE	6.42616	4.85575	TRUE
8.86297	3.15112	FALSE	8.43958	1.29063	FALSE	4.20679	-0.00380762	TRUE
3.89286	2.89612	TRUE	8.59939	1.82496	FALSE	7.2613	0.5817	FALSE
4.87531	4.36234	TRUE	8.40846	1.091	FALSE	5.96648	0.685558	FALSE
5.3681	3.66904	TRUE	8.37072	1.06393	FALSE	7.49155	5.85183	FALSE
4.23864	0.21921	TRUE	8.46515	2.42397	FALSE	6.26844	3.75595	TRUE
8.89822	3.67179	FALSE	8.3811	1.87351	FALSE	3.94017	2.15102	TRUE
8.88163	4.98821	FALSE	8.42822	1.72033	FALSE	4.59665	5.64663	TRUE
4.72798	0.121517	FALSE	8.49245	1.94222	FALSE	6.26108	1.54456	TRUE
4.17899	5.60928	TRUE	7.96181	2.96243	FALSE	3.597	3.84218	TRUE
4.58871	0.461985	TRUE	8.3548	2.03289	FALSE	5.92697	1.07959	TRUE
5.543	4.36539	TRUE	8.51768	2.17625	FALSE	8.44183	5.41975	FALSE
4.84156	1.35865	TRUE	8.3859	1.60175	FALSE	4.13529	1.64692	TRUE
8.91341	2.96074	FALSE	8.44352	2.63235	FALSE	6.27905	1.36351	FALSE
4.97416	4.55722	TRUE	8.43901	2.1655	FALSE	6.78371	1.46537	FALSE
[truncated: 77,161 more rows]

## Sheet: EDF3b
For Insulin Glargine PhaseScan Data see Main Fig. 1c; Data here is for Insulin
pH	I-mgpmL	PS
4.35829	1.76832	TRUE
8.75963	1.4271	FALSE
4.41067	0.761023	TRUE
5.36222	0.474044	TRUE
7.05595	1.3832	TRUE
7.08369	0.948544	FALSE
6.45534	-0.0307353	TRUE
3.24657	2.05424	TRUE
8.59096	0.552618	FALSE
		FALSE
4.51143	2.03179	TRUE
8.00195	1.51708	FALSE
4.17701	1.95042	TRUE
3.32153	1.81344	TRUE
7.04475	1.93636	TRUE
6.01368	1.06341	TRUE
3.05479	1.85256	TRUE
6.05978	0.780994	TRUE
5.26756	1.60333	TRUE
5.41424	0.4254	TRUE
3.60919	1.80665	TRUE
3.57747	0.109728	FALSE
3.8118	1.26207	TRUE
5.39343	1.33831	TRUE
7.03994	0.253726	FALSE
9.58892	0.268773	FALSE
8.69206	1.00447	FALSE
7.92935	1.17433	FALSE
3.50339	0.3408	TRUE
7.78091	0.584722	FALSE
7.05578	0.645687	FALSE
7.27572	1.40062	TRUE
5.3799	0.989779	TRUE
4.41471	2.03722	TRUE
8.06177	1.87417	FALSE
5.65415	-0.0177374	TRUE
5.84778	0.519071	FALSE
4.2665	0.992057	TRUE
8.56702	1.19523	FALSE
5.56421	2.03379	TRUE
3.97416	-0.0207575	TRUE
3.86143	0.462481	FALSE
8.88546	1.18151	FALSE
4.91491	0.574665	TRUE
8.65058	1.48675	FALSE
6.53269	1.18572	TRUE
9.11557	1.07288	FALSE
3.52538	1.45762	TRUE
4.53181	-0.033874	TRUE
4.81955	1.89804	TRUE
7.97898	0.380647	FALSE
5.51869	1.65592	TRUE
3.90898	0.120749	FALSE
6.44901	0.980051	TRUE
3.80154	0.328484	FALSE
3.70368	1.78551	TRUE
4.46161	2.01537	TRUE
5.30046	1.93546	TRUE
4.30603	1.05213	TRUE
3.07993	1.61539	TRUE
9.10733	0.0474685	FALSE
7.08982	1.75423	TRUE
6.46428	0.072022	FALSE
3.6852	0.401564	FALSE
5.31584	1.18944	TRUE
4.42408	0.661294	TRUE
7.11121	1.66924	TRUE
5.32281	1.66337	TRUE
5.30377	0.669587	TRUE
4.4101	1.04333	TRUE
3.81258	1.20055	TRUE
5.83489	0.703235	TRUE
6.83689	1.25056	TRUE
4.4148	0.749016	TRUE
7.02262	0.871876	FALSE
8.69547	1.45111	FALSE
7.70431	0.189864	FALSE
9.29804	1.54109	FALSE
4.70183	1.86166	TRUE
6.46215	0.420486	FALSE
8.36502	1.45467	FALSE
6.38928	-0.025123	TRUE
5.86898	-0.0325012	TRUE
4.7542	0.66318	TRUE
5.867	0.850375	TRUE
4.29154	0.825335	TRUE
5.8753	0.891672	TRUE
6.03633	1.77275	TRUE
7.79208	0.744808	FALSE
8.78182	1.07678	FALSE
7.31512	0.981997	FALSE
8.68689	0.827138	FALSE
5.34849	0.691556	TRUE
4.11023	0.4683	TRUE
4.34336	0.526832	TRUE
4.81664	1.78523	TRUE
7.35442	1.63391	TRUE
8.77084	1.95674	FALSE
3.24315	2.07242	TRUE
6.99289	0.691605	FALSE
7.70431	0.189864	FALSE
3.8533	1.09028	TRUE
3.38402	1.5275	TRUE
9.26175	3.83012	FALSE
6.92031	-0.0240108	TRUE
7.76994	0.767899	FALSE
5.56498	0.242178	FALSE
7.86315	0.903434	FALSE
3.82333	-0.00695352	FALSE
4.19687	1.53363	TRUE
8.5359	-0.0254528	FALSE
6.32211	2.01179	TRUE
7.09138	2.06102	TRUE
3.93541	0.524952	TRUE
4.19055	0.536907	TRUE
9.75691	2.02122	FALSE
3.81914	1.42672	TRUE
5.30055	1.77121	TRUE
7.00375	1.2576	FALSE
5.92764	0.586636	FALSE
3.64845	0.999216	TRUE
9.31382	1.85579	FALSE
3.96325	1.06156	TRUE
4.23269	1.46062	TRUE
4.50968	0.425055	TRUE
4.29226	1.51645	TRUE
9.22584	1.87066	FALSE
8.38512	2.01546	FALSE
9.28264	-0.012594	FALSE
4.3588	1.01074	TRUE
4.79986	1.66345	TRUE
7.7614	0.405547	FALSE
7.88517	1.99432	FALSE
5.34163	1.39917	TRUE
8.59387	1.33897	FALSE
4.22849	1.74771	TRUE
3.6825	1.61321	TRUE
4.43897	2.16206	TRUE
3.44158	1.08194	TRUE
4.18022	0.224856	FALSE
8.64483	-0.0360333	TRUE
5.33543	-0.0273508	FALSE
9.22813	1.22886	FALSE
4.36834	-0.00940904	FALSE
5.92443	0.407921	FALSE
6.82375	0.463569	FALSE
5.43392	1.3182	TRUE
9.38279	1.63989	FALSE
8.69911	1.05923	FALSE
3.67815	0.958989	TRUE
4.80722	-0.0326888	TRUE
9.28538	1.75262	FALSE
4.14484	1.92937	TRUE
5.87237	0.600669	TRUE
5.37376	1.51175	TRUE
7.52588	1.83913	TRUE
4.80842	0.689002	TRUE
4.94049	0.174631	FALSE
7.84386	0.81321	FALSE
3.24447	0.893751	TRUE
7.0387	0.0663143	FALSE
4.78823	2.01703	TRUE
4.11518	0.454423	TRUE
3.93928	1.2575	TRUE
5.39623	1.08582	TRUE
5.97754	0.11722	FALSE
7.06299	1.15238	FALSE
3.95356	0.375283	FALSE
7.80072	0.206765	FALSE
8.63991	0.807007	FALSE
5.43276	1.35031	TRUE
4.36373	0.67177	TRUE
7.07999	-0.023914	TRUE
4.07291	0.682673	TRUE
3.48492	0.579704	FALSE
9.13285	0.267736	FALSE
8.89044	1.76663	FALSE
3.67082	1.47733	TRUE
5.31817	0.372174	FALSE
4.8822	0.85945	TRUE
5.86884	1.732	TRUE
8.51222	1.41259	FALSE
5.26962	1.23624	TRUE
7.97469	1.72405	FALSE
7.04426	0.73061	FALSE
6.45579	0.607903	FALSE
3.75386	0.493252	FALSE
4.26722	1.05353	TRUE
5.27003	0.611942	TRUE
3.43975	1.23244	TRUE
8.25558	1.23177	FALSE
7.15257	1.38069	FALSE
7.05704	1.13088	FALSE
4.27333	1.03418	TRUE
5.24092	-0.0239958	FALSE
3.63467	1.73373	TRUE
7.02864	1.09857	FALSE
4.42975	-0.0300285	FALSE
4.19201	1.98963	TRUE
8.10815	0.907036	FALSE
4.79179	0.735985	TRUE
3.67874	0.492966	FALSE
3.65409	2.01181	TRUE
3.67002	-0.00620613	FALSE
4.73265	0.703988	TRUE
4.16334	1.42337	TRUE
4.68504	-0.0143437	TRUE
8.68716	1.43206	FALSE
5.51223	0.294125	FALSE
8.0461	1.64839	FALSE
5.39268	1.51072	TRUE
3.23359	1.93557	TRUE
3.53814	0.743075	TRUE
8.52778	0.598453	FALSE
4.81695	1.66155	TRUE
6.44087	1.3288	TRUE
8.09014	1.59617	FALSE
4.61159	1.87172	TRUE
4.26436	1.00135	TRUE
6.97687	0.773107	FALSE
3.65011	0.925819	TRUE
8.64784	0.925995	FALSE
8.56871	0.334573	FALSE
5.41873	1.45346	TRUE
4.2481	0.753042	TRUE
7.47012	1.73946	TRUE
3.87393	-0.000725637	FALSE
8.12049	1.87812	FALSE
7.9876	1.31916	FALSE
7.03291	0.468451	FALSE
		FALSE
3.61044	0.379937	FALSE
4.83927	0.74373	TRUE
4.40539	0.166524	FALSE
8.71448	1.40672	FALSE
4.28076	1.02257	TRUE
7.31939	1.731	FALSE
4.82204	0.912953	TRUE
5.29904	2.03352	TRUE
4.75848	1.81333	TRUE
3.88635	0.109892	FALSE
6.34537	1.42177	TRUE
7.86404	0.841212	FALSE
5.98274	1.74868	TRUE
8.78288	1.94749	FALSE
5.89405	1.47382	TRUE
4.23593	1.24907	TRUE
4.33507	1.32419	TRUE
5.94221	1.77307	TRUE
9.04595	0.232653	FALSE
5.88721	1.59056	TRUE
4.29542	1.994	TRUE
5.91379	0.816077	TRUE
5.52109	1.97047	TRUE
4.06328	0.267267	FALSE
9.62618	0.169707	FALSE
7.49378	1.85008	TRUE
5.88144	0.745571	TRUE
4.00099	0.476153	TRUE
5.96518	1.26658	TRUE
3.50315	1.02639	TRUE
3.57744	1.02228	TRUE
4.78028	1.6421	TRUE
6.57419	0.936425	TRUE
8.83381	1.05112	FALSE
6.40571	0.77897	TRUE
4.19934	1.94176	TRUE
9.36464	2.01908	FALSE
4.81241	1.41939	TRUE
6.41823	0.971808	TRUE
3.90007	1.6231	TRUE
5.35063	1.3042	TRUE
7.11409	1.04748	FALSE
6.48457	0.994315	FALSE
2.88453	1.99254	TRUE
4.49289	0.38827	TRUE
4.0426	0.24757	FALSE
4.65547	1.925	TRUE
6.96087	0.00293788	FALSE
7.73789	0.169392	FALSE
4.70447	1.56796	TRUE
6.84006	0.662938	FALSE
3.85036	1.0131	TRUE
4.07735	1.50843	TRUE
6.02127	0.811678	TRUE
4.81418	1.61867	TRUE
8.57739	0.424084	FALSE
4.37116	0.737476	TRUE
6.58418	1.82241	TRUE
7.27996	1.14302	FALSE
8.19593	1.37565	FALSE
6.9075	1.93211	TRUE
6.30202	2.03468	TRUE
6.39333	1.99153	TRUE
4.1989	1.79809	TRUE
6.50028	0.375717	FALSE
9.53199	0.720102	FALSE
8.82898	1.99193	FALSE
4.20095	2.06301	TRUE
4.38614	0.836825	TRUE
7.15338	0.307053	FALSE
8.64154	1.08963	FALSE
6.48009	0.117762	FALSE
3.83824	0.622458	FALSE
8.66149	1.21082	FALSE
7.64451	1.96434	TRUE
3.95777	1.59631	TRUE
3.15505	1.39118	TRUE
4.68828	1.57613	TRUE
4.84927	1.58036	TRUE
4.9436	1.47076	TRUE
7.00012	1.50587	TRUE
5.90513	1.8408	TRUE
5.89742	0.419296	TRUE
5.84139	-0.0272213	FALSE
3.30972	0.907556	TRUE
5.36646	0.602181	TRUE
6.47147	-0.0266612	TRUE
5.41592	1.94167	TRUE
3.787	-0.0258114	TRUE
		TRUE
8.64227	1.8249	FALSE
9.15008	1.00456	FALSE
5.91361	1.82847	TRUE
4.49404	1.04389	TRUE
7.87756	2.09807	FALSE
6.39688	1.2121	TRUE
8.63629	1.35296	FALSE
9.6838	1.43462	FALSE
3.7769	0.47647	FALSE
3.36034	1.95459	TRUE
6.42273	0.392954	FALSE
4.87868	1.28545	TRUE
9.02652	0.691721	FALSE
4.0342	0.501498	TRUE
3.56127	1.59017	TRUE
7.39189	1.73628	TRUE
3.57869	0.883955	TRUE
6.44606	0.132982	FALSE
3.49066	1.31937	TRUE
4.99088	0.286036	TRUE
9.13044	-0.0175339	FALSE
4.44145	-0.0364665	TRUE
9.21323	1.10508	FALSE
4.26727	0.432521	FALSE
3.66664	0.657953	TRUE
4.25845	1.92582	TRUE
2.96256	2.04423	TRUE
7.86839	0.0965873	FALSE
4.43305	1.05549	TRUE
5.46812	1.35315	TRUE
8.75259	1.83622	FALSE
8.65135	0.915827	FALSE
8.74612	1.44184	FALSE
8.07595	1.24967	FALSE
5.45103	0.482472	TRUE
6.35308	0.479716	FALSE
6.4862	1.83575	TRUE
9.10551	0.881916	FALSE
5.351	0.570732	TRUE
5.32441	0.557471	TRUE
6.52106	1.18499	TRUE
5.30674	1.94332	TRUE
6.86704	0.300572	FALSE
8.58298	0.63519	FALSE
4.88071	0.960157	TRUE
5.3253	0.84153	TRUE
6.42445	0.440533	FALSE
5.351	0.583432	TRUE
3.9938	0.73182	TRUE
5.34696	1.21372	TRUE
4.87419	0.466548	TRUE
5.84279	0.467312	FALSE
6.45671	1.82181	TRUE
4.03092	-0.00106213	TRUE
4.21267	1.37069	TRUE
8.10279	0.500886	FALSE
5.81382	0.467295	FALSE
6.43249	0.864338	TRUE
5.32209	1.62085	TRUE
5.25643	-0.0274082	TRUE
3.09394	1.78113	TRUE
6.05776	1.57978	TRUE
4.36744	2.03994	TRUE
7.73357	0.45452	FALSE
8.55833	2.00417	FALSE
6.97784	0.678395	FALSE
5.97384	1.35312	TRUE
4.12179	-0.0268202	TRUE
8.98294	1.81796	TRUE
7.12815	1.33639	TRUE
8.1778	1.67375	FALSE
4.79402	0.508958	TRUE
5.42229	0.946147	TRUE
7.24354	1.56655	TRUE
9.09469	0.264703	FALSE
8.19531	1.51377	FALSE
9.00636	1.9478	FALSE
5.42709	1.42004	TRUE
4.1807	1.96054	TRUE
7.05094	-0.0218405	TRUE
		FALSE
7.99468	1.78662	FALSE
8.67001	-0.024336	FALSE
4.75188	1.19092	TRUE
9.03719	1.9592	FALSE
8.82147	2.11573	TRUE
5.42653	0.68546	FALSE
4.56467	0.255273	FALSE
5.41284	2.02984	TRUE
5.30324	0.619708	TRUE
9.03074	0.902894	FALSE
8.76052	1.17636	FALSE
6.44941	0.972046	TRUE
5.96485	1.75191	TRUE
4.34333	-0.0272419	FALSE
4.28733	1.85815	TRUE
8.20323	1.94115	FALSE
6.83304	0.180663	FALSE
9.06372	0.499768	FALSE
3.45934	1.80006	TRUE
8.09151	1.19305	FALSE
2.81719	1.78295	TRUE
6.02312	0.290956	FALSE
5.93609	0.303092	FALSE
8.66286	1.17131	FALSE
6.29619	-0.0309424	FALSE
6.47305	1.61462	FALSE
4.87633	1.01713	TRUE
4.17774	0.21646	FALSE
6.49392	0.940238	FALSE
6.83543	-0.0333394	TRUE
4.33862	0.764135	TRUE
		TRUE
8.97209	0.120676	FALSE
3.71031	1.48932	TRUE
4.85527	1.44193	TRUE
4.12794	1.71978	TRUE
4.51018	2.04005	TRUE
3.99176	0.366197	FALSE
6.40036	1.54052	TRUE
3.82197	0.537893	TRUE
7.33118	1.26386	TRUE
7.96101	1.21003	FALSE
6.37086	0.89778	TRUE
8.98745	2.02174	FALSE
3.02561	2.19077	TRUE
5.98048	1.65255	TRUE
4.71486	-0.0302299	TRUE
3.38635	1.36132	TRUE
6.8804	0.0595139	FALSE
5.0234	1.70995	TRUE
6.47667	1.18527	TRUE
3.4428	1.8852	TRUE
4.15656	0.258874	FALSE
5.86131	1.33378	TRUE
6.09758	1.82941	TRUE
4.11564	0.613314	TRUE
3.81507	1.28304	TRUE
3.68762	1.17818	TRUE
6.55885	1.06856	TRUE
8.60161	0.292219	FALSE
9.57347	0.745231	FALSE
5.31989	-0.0264443	FALSE
9.73193	0.989782	FALSE
5.88591	0.535204	FALSE
6.98156	0.645765	FALSE
4.32979	0.853074	TRUE
5.81427	0.911717	TRUE
4.49844	0.630552	TRUE
6.04326	1.18969	TRUE
4.74148	1.80994	TRUE
4.80118	1.01442	TRUE
8.69812	1.16806	FALSE
4.69925	0.928944	TRUE
3.22857	1.66253	TRUE
4.44369	0.285547	TRUE
5.87361	0.371203	TRUE
6.42361	1.19116	TRUE
6.33392	-0.0292152	TRUE
5.18213	-0.0216238	FALSE
6.4912	0.294016	FALSE
3.92889	0.376397	FALSE
		TRUE
4.02761	0.293592	FALSE
8.11609	0.805236	FALSE
8.6809	1.41147	FALSE
6.99014	0.593795	FALSE
5.32676	0.794105	TRUE
5.99724	0.834798	TRUE
5.85798	0.625788	TRUE
4.82154	0.701165	TRUE
4.71105	1.70395	TRUE
		TRUE
9.31666	1.73945	FALSE
6.019	0.803845	FALSE
5.41821	1.4147	TRUE
3.54076	0.29951	FALSE
4.41789	0.222561	FALSE
3.52463	1.49284	TRUE
		FALSE
4.53246	0.315671	TRUE
7.20017	1.06326	FALSE
7.98028	1.33936	FALSE
3.80632	0.836422	TRUE
5.40399	0.541602	TRUE
4.3712	0.86461	TRUE
6.50964	0.45288	FALSE
4.7772	1.70965	TRUE
7.71962	0.264888	FALSE
4.94964	1.97652	TRUE
8.76037	0.640899	FALSE
7.01668	-0.0269731	FALSE
8.09895	0.954387	FALSE
5.9057	1.03555	FALSE
8.65628	-0.0337922	FALSE
		FALSE
8.90043	1.70716	FALSE
9.28099	0.93729	FALSE
6.00573	0.752472	TRUE
3.51683	0.63835	FALSE
7.99474	1.52591	FALSE
7.17733	1.22752	FALSE
5.84319	0.16465	FALSE
2.90378	1.40696	TRUE
4.87099	0.878273	TRUE
4.15644	1.44829	TRUE
3.75119	1.47388	TRUE
4.31914	1.21583	TRUE
3.90551	1.49848	TRUE
5.01829	0.778618	TRUE
7.74938	0.742707	FALSE
8.76652	1.34405	FALSE
8.83166	1.46455	FALSE
4.07617	0.312289	FALSE
8.05235	1.64365	FALSE
4.747	1.24707	TRUE
6.8348	0.714553	FALSE
3.52134	1.32539	TRUE
3.56408	1.19962	TRUE
6.73215	1.90972	TRUE
8.60115	1.83795	FALSE
6.41322	0.218806	FALSE
7.21074	1.80486	TRUE
8.59057	1.31633	FALSE
4.88016	0.318934	TRUE
5.92823	0.252388	FALSE
9.42868	1.60157	FALSE
5.8877	1.98436	TRUE
7.38608	1.9608	TRUE
9.26461	1.28008	FALSE
5.31432	0.899012	TRUE
3.64215	1.06213	TRUE
4.76355	1.70887	TRUE
4.86208	1.07636	TRUE
2.76488	2.2005	TRUE
6.72504	1.30045	TRUE
7.31328	1.98151	TRUE
9.55211	0.275636	FALSE
4.0496	1.8702	TRUE
4.41374	1.39722	TRUE
8.58765	0.710443	FALSE
5.46223	0.19249	FALSE
4.78433	1.06905	TRUE
8.08229	1.2779	FALSE
5.9352	1.0548	TRUE
4.14549	1.76648	TRUE
7.08744	1.7575	TRUE
9.62802	0.481454	FALSE
4.81665	1.39287	TRUE
4.33601	0.62753	TRUE
7.00669	1.53989	FALSE
4.75404	-0.025136	FALSE
8.06136	-0.02449	FALSE
8.15054	1.20088	FALSE
7.01983	-0.0251197	FALSE
8.69232	1.33506	FALSE
6.30912	-0.0272219	TRUE
4.81662	1.194	TRUE
7.33103	1.3424	TRUE
4.16137	0.278872	FALSE
3.77179	1.04545	TRUE
8.76182	0.895864	FALSE
4.99131	-0.0301516	TRUE
8.11098	1.38077	FALSE
3.96668	0.194089	FALSE
5.40262	0.464412	FALSE
3.4867	0.887869	TRUE
4.71653	-0.0276051	TRUE
4.34864	1.56495	TRUE
4.29501	0.293339	TRUE
4.94244	0.298487	TRUE
3.83533	0.501939	TRUE
6.0019	0.357859	FALSE
		FALSE
7.22608	1.18118	FALSE
8.54822	0.201219	FALSE
4.77416	1.4273	TRUE
5.87265	0.169715	FALSE
4.89781	0.218643	FALSE
8.70932	-0.0138573	FALSE
5.89357	1.33359	TRUE
4.78033	1.42985	TRUE
9.2759	1.24832	FALSE
6.9571	1.04597	FALSE
3.9409	0.324669	FALSE
4.50788	0.0595735	FALSE
4.62833	0.239804	TRUE
7.04264	0.168439	FALSE
8.05508	0.540871	FALSE
5.93828	0.207236	FALSE
8.00949	-0.029894	TRUE
4.82718	0.876908	TRUE
9.60726	1.10806	FALSE
9.17749	1.12717	FALSE
5.95119	1.99817	TRUE
8.64715	0.937755	FALSE
7.19587	1.88873	TRUE
4.86598	0.73831	TRUE
8.77722	1.84661	FALSE
4.89854	0.67507	TRUE
9.4917	0.470559	FALSE
		TRUE
4.78195	1.10285	TRUE
4.18003	0.859326	TRUE
9.19922	-0.0372035	TRUE
3.79434	1.50513	TRUE
4.86624	0.906614	TRUE
6.54942	1.50485	TRUE
4.53844	0.0662237	FALSE
3.14355	0.77331	TRUE
5.38284	1.44403	TRUE
		FALSE
6.43119	0.194242	FALSE
4.39352	1.15349	TRUE
6.89175	0.333929	FALSE
7.27546	1.7972	TRUE
8.33876	0.321994	FALSE
5.45888	2.13499	TRUE
4.76263	1.74758	TRUE
6.95171	0.284994	TRUE
6.51198	1.48167	TRUE
8.87707	1.23484	FALSE
3.03012	1.71946	TRUE
6.44912	1.2448	TRUE
3.56805	0.103847	FALSE
7.28948	0.672199	FALSE
4.76986	-0.0265125	TRUE
4.46466	0.285505	TRUE
3.86539	0.734201	TRUE
9.57345	0.69184	FALSE
4.10795	0.272721	FALSE
6.9861	0.948132	FALSE
7.96968	1.05088	FALSE
7.88422	0.692105	FALSE
6.4277	0.126175	FALSE
6.53143	1.96993	TRUE
5.91191	1.5535	TRUE
5.28802	1.14025	TRUE
8.90736	1.92221	FALSE
4.05675	0.184567	FALSE
8.57491	0.630189	FALSE
3.13416	2.06763	TRUE
9.0539	0.647151	FALSE
6.27807	-0.0298629	TRUE
3.65404	0.596699	FALSE
3.83471	1.0582	TRUE
3.41346	1.74632	TRUE
3.79379	1.28338	TRUE
5.96136	0.662666	TRUE
7.75901	0.730664	FALSE
6.40123	0.414276	FALSE
5.90698	0.482277	TRUE
3.64244	1.25099	TRUE
6.45191	1.12359	TRUE
3.41221	0.320856	FALSE
3.22159	1.90825	TRUE
7.8402	0.0500858	FALSE
6.90002	0.471395	FALSE
8.00939	1.18814	FALSE
4.86569	1.05574	TRUE
7.20616	1.81793	TRUE
6.3944	1.30468	FALSE
9.14809	0.573972	FALSE
7.09917	1.88054	TRUE
7.9079	2.0323	FALSE
4.13005	1.56451	TRUE
9.17116	1.89495	FALSE
		FALSE
5.36844	0.395501	TRUE
6.83496	1.955	TRUE
3.33735	2.02757	TRUE
5.32883	0.946317	TRUE
6.41555	1.21619	TRUE
6.0471	1.42423	TRUE
4.89686	0.204167	FALSE
8.34498	0.299798	FALSE
6.5096	1.55658	FALSE
9.19212	0.934923	FALSE
5.91574	0.868372	TRUE
8.09657	2.01166	FALSE
3.20047	1.71732	TRUE
4.81584	0.593353	TRUE
3.59576	0.918424	TRUE
5.34154	1.14028	TRUE
3.44089	1.83032	TRUE
9.02992	1.88769	FALSE
7.84914	0.296635	FALSE
3.428	0.77316	TRUE
4.06445	0.595919	TRUE
4.30865	1.70789	TRUE
4.86203	0.068087	FALSE
8.54205	-0.0225942	TRUE
3.77272	0.317182	FALSE
9.31055	1.32785	FALSE
7.93182	1.43238	FALSE
5.85765	1.45814	TRUE
5.34819	1.52214	TRUE
8.73935	1.12172	FALSE
4.20278	0.150142	FALSE
9.19568	1.74153	TRUE
4.73947	1.4128	TRUE
8.7492	0.467624	FALSE
4.77473	1.89331	TRUE
6.57193	0.790683	TRUE
5.96207	0.0425959	FALSE
4.74165	0.654309	TRUE
6.63254	1.08842	TRUE
5.85644	1.82659	TRUE
7.78557	0.28281	FALSE
6.45659	0.709654	FALSE
9.09088	0.662232	FALSE
3.35395	1.77689	TRUE
5.3406	0.0728401	TRUE
7.13268	1.74548	TRUE
4.80706	1.81348	TRUE
4.87938	0.230908	FALSE
8.7442	1.48186	FALSE
7.09191	0.921911	FALSE
4.07074	0.55355	TRUE
4.22917	1.64048	TRUE
8.37192	0.320918	FALSE
6.39813	0.0259011	FALSE
2.87676	1.96921	TRUE
8.58013	0.579649	FALSE
7.84124	0.56439	FALSE
7.7343	0.182035	FALSE
9.35543	1.65363	FALSE
4.5738	0.49177	TRUE
8.8904	1.69648	FALSE
7.84263	0.913414	FALSE
3.86798	0.339316	FALSE
4.78272	1.48178	TRUE
8.58504	0.319951	FALSE
5.11277	0.881586	TRUE
3.32315	2.00372	TRUE
3.13416	2.06763	TRUE
8.22227	1.34198	FALSE
4.75727	-0.0146032	FALSE
5.98985	0.414742	FALSE
7.52588	1.83913	TRUE
4.23493	1.32217	TRUE
8.7398	1.79835	FALSE
4.51932	0.550111	TRUE
5.943	1.43358	TRUE
5.33786	0.922171	TRUE
4.37731	0.603496	TRUE
5.92428	1.23734	TRUE
8.36281	1.56083	FALSE
7.30884	1.87372	TRUE
8.95786	0.442256	FALSE
7.91742	0.585424	FALSE
5.33417	1.23044	TRUE
8.15183	1.5144	FALSE
5.8247	0.950861	FALSE
3.6269	2.02793	TRUE
4.10522	1.50873	TRUE
6.00628	2.00734	TRUE
5.44359	0.434009	TRUE
7.16113	1.25497	FALSE
5.98032	1.77877	TRUE
4.42776	0.472862	TRUE
8.08304	1.39915	FALSE
7.01935	0.0769994	FALSE
6.42511	0.549498	FALSE
3.69371	0.577369	FALSE
9.11482	0.41409	FALSE
4.62531	2.26198	TRUE
8.55242	0.604649	FALSE
8.61241	1.05273	FALSE
9.04355	0.458078	FALSE
5.34301	1.42748	TRUE
3.49469	0.574052	FALSE
8.14028	0.996372	FALSE
7.81802	0.739188	FALSE
6.82113	1.95676	TRUE
6.42651	0.474779	FALSE
4.09479	0.255853	FALSE
3.86797	-0.0173243	FALSE
9.22454	0.29615	FALSE
8.7852	2.0664	FALSE
3.41351	1.936	TRUE
8.57717	0.672914	FALSE
3.52609	0.5951	FALSE
9.05764	0.710487	FALSE
4.21265	0.892012	TRUE
9.33067	1.8278	FALSE
5.95029	0.886398	TRUE
4.5977	0.231109	FALSE
3.26	2.11175	TRUE
8.00541	1.28391	FALSE
8.61462	-0.0120882	FALSE
5.44039	0.408721	TRUE
4.29439	0.747316	TRUE
4.81317	1.57106	TRUE
5.32537	0.272125	FALSE
7.97507	1.04027	FALSE
6.78764	0.388018	FALSE
7.14789	1.29606	TRUE
8.74866	1.64401	FALSE
4.26504	1.4962	TRUE
3.91406	0.28272	FALSE
6.39971	0.0493756	TRUE
4.00024	0.425184	TRUE
8.73732	0.00289104	FALSE
7.21222	0.737729	FALSE
5.4267	1.24934	TRUE
5.36972	0.803882	TRUE
8.45983	0.343695	FALSE
8.21491	1.86534	FALSE
8.17563	1.88881	FALSE
3.4904	0.408314	FALSE
5.9633	1.22117	TRUE
4.83695	1.3794	TRUE
9.24041	1.15499	FALSE
		FALSE
5.37893	0.0975651	FALSE
6.86311	0.322311	FALSE
6.51149	0.670023	FALSE
4.8001	1.13679	TRUE
6.69721	2.09673	TRUE
9.5415	0.470932	FALSE
3.28485	1.40537	TRUE
5.49854	1.87062	TRUE
7.08552	-0.0302222	TRUE
6.87858	0.36247	FALSE
4.85786	0.38822	FALSE
6.9697	0.989427	FALSE
4.30655	0.846238	TRUE
4.8895	0.303311	TRUE
4.75052	1.03162	TRUE
5.94225	1.50851	TRUE
8.0548	1.61433	TRUE
8.86645	1.89637	FALSE
7.19314	0.988224	FALSE
3.43961	1.91275	TRUE
7.20009	1.04473	FALSE
5.91006	0.815827	FALSE
6.49946	0.929398	TRUE
4.77128	0.962784	TRUE
4.15995	0.409248	TRUE
8.63116	1.44628	FALSE
6.52794	-0.0272183	FALSE
9.34942	1.56433	FALSE
9.23707	1.76296	FALSE
5.37088	0.106555	FALSE
7.89052	-0.0317295	TRUE
7.12324	1.19389	TRUE
8.75553	1.63747	FALSE
5.87654	0.610391	FALSE
8.67831	1.97376	FALSE
5.42962	0.0091745	FALSE
7.14014	0.903692	FALSE
4.8829	1.68972	TRUE
4.34709	1.23434	TRUE
7.80623	0.884049	FALSE
9.28297	1.52241	FALSE
4.31924	1.75264	TRUE
3.58919	0.870561	TRUE
5.25183	0.644814	TRUE
6.52376	2.0813	TRUE
6.013	0.272418	FALSE
7.82558	1.11248	FALSE
9.30711	1.94168	FALSE
7.96041	1.69852	FALSE
8.66229	1.17696	FALSE
		TRUE
4.25798	1.88171	TRUE
7.50364	2.01838	TRUE
5.2844	1.56861	TRUE
6.56482	1.59944	FALSE
8.82927	0.701006	FALSE
5.41932	1.59569	TRUE
9.18092	1.35767	FALSE
4.46688	1.50867	TRUE
7.05231	1.25001	FALSE
5.85564	0.345578	FALSE
3.85253	0.706047	TRUE
8.71886	1.30462	FALSE
3.82878	1.20211	TRUE
4.80165	1.26665	TRUE
4.08857	0.32673	FALSE
6.04937	1.52956	TRUE
		TRUE
3.78016	1.36071	TRUE
9.15776	1.49792	FALSE
7.24	1.67374	TRUE
3.59388	1.27522	TRUE
4.40499	1.51025	TRUE
5.31901	1.25289	TRUE
5.23176	0.172314	FALSE
5.377	0.306964	FALSE
8.69972	0.947487	FALSE
9.31861	1.35623	FALSE
		TRUE
		FALSE
3.13951	1.80351	TRUE
7.04157	1.81046	TRUE
8.7484	1.08902	FALSE
4.11571	0.769937	TRUE
6.62928	1.26608	TRUE
3.24883	2.1172	TRUE
9.31491	1.6558	FALSE
5.38376	1.03554	TRUE
7.91997	0.881982	FALSE
		FALSE
9.12786	0.644863	FALSE
4.86843	-0.0294635	FALSE
6.5127	1.56651	TRUE
6.60299	1.75576	TRUE
8.71509	1.45788	FALSE
5.91358	0.761044	TRUE
7.91101	0.882889	FALSE
7.20132	0.440614	FALSE
3.49347	1.13189	TRUE
7.89533	1.42056	TRUE
8.39836	0.335039	FALSE
5.36868	1.28641	TRUE
3.82951	0.987719	TRUE
4.85749	1.9769	TRUE
5.41744	0.379092	TRUE
6.50753	1.19698	TRUE
5.33393	0.319503	FALSE
4.92895	1.61677	TRUE
6.50531	0.231969	FALSE
5.37976	0.45068	TRUE
7.02465	1.51507	TRUE
5.30218	1.3579	TRUE
5.99063	0.840841	FALSE
4.51398	0.269489	TRUE
6.54676	1.87561	TRUE
4.40465	0.650374	TRUE
4.50421	0.0663508	FALSE
7.36557	1.7321	TRUE
3.40967	1.89112	TRUE
4.8763	1.67715	TRUE
3.31646	1.71986	TRUE
3.64243	1.8862	TRUE
3.2214	1.81565	TRUE
4.85739	1.60929	TRUE
4.83957	0.529806	TRUE
3.97808	0.346756	FALSE
9.0307	0.42213	FALSE
4.79896	0.730967	TRUE
4.85797	0.47149	TRUE
3.594	1.85554	TRUE
8.5506	0.695592	FALSE
7.77537	0.571344	FALSE
6.43296	0.158061	FALSE
4.73824	0.955582	TRUE
3.7293	2.00319	TRUE
3.31002	1.87824	TRUE
4.74736	1.20822	TRUE
5.43525	0.589102	TRUE
4.73577	1.70094	TRUE
5.88587	-0.0267622	FALSE
		TRUE
6.00144	-0.0257054	FALSE
8.89428	1.11577	FALSE
4.79137	1.08613	TRUE
3.9083	1.49294	TRUE
9.52469	0.712999	FALSE
7.88506	0.522932	FALSE
7.82789	0.562057	FALSE
8.63529	1.93191	FALSE
5.19914	2.03998	TRUE
4.81547	1.06927	TRUE
4.10705	1.14757	TRUE
4.29267	2.00823	TRUE
8.57717	0.672914	FALSE
8.09834	0.475144	FALSE
6.41149	-0.0330536	FALSE
4.0214	0.0319423	FALSE
5.88168	1.36612	TRUE
7.14555	1.96593	TRUE
6.11746	1.87735	TRUE
4.85902	1.28314	TRUE
4.93518	0.24896	TRUE
9.09567	1.1227	FALSE
4.69023	0.889614	TRUE
9.07358	0.628914	FALSE
8.52388	0.504739	FALSE
5.58059	1.90751	TRUE
9.16723	1.15547	FALSE
4.24113	0.876642	TRUE
9.07238	0.827255	FALSE
8.14649	1.40406	FALSE
4.66062	1.5252	TRUE
6.71984	-0.0147703	TRUE
4.17003	1.66561	TRUE
7.01468	1.92622	TRUE
7.39866	1.6406	FALSE
4.47754	0.224991	FALSE
3.75185	1.97823	TRUE
7.07847	1.05512	FALSE
6.53353	1.45057	TRUE
8.7773	1.93721	FALSE
7.97408	0.747602	FALSE
9.71979	1.82719	FALSE
5.41632	0.539184	TRUE
5.81806	0.64023	FALSE
4.91844	0.92926	TRUE
6.76413	2.00593	TRUE
4.89562	0.505311	TRUE
4.61794	1.4794	TRUE
6.83795	0.127372	FALSE
6.10668	1.44149	TRUE
4.89689	1.91907	TRUE
5.86125	0.947089	TRUE
7.07837	0.73629	FALSE
6.39545	0.332143	FALSE
7.25488	1.8384	TRUE
4.85527	1.44193	TRUE
5.32354	1.76116	TRUE
9.69532	1.84122	FALSE
7.31646	1.36793	TRUE
7.06107	1.37275	FALSE
3.41574	2.2294	TRUE
7.40789	1.39083	FALSE
3.03096	1.58522	TRUE
8.52309	0.306648	FALSE
9.27511	1.63505	FALSE
6.46933	1.49826	TRUE
5.75378	-0.0288424	TRUE
8.97679	0.131299	FALSE
5.41642	0.334286	FALSE
4.23864	1.52992	TRUE
4.02106	0.40235	FALSE
8.02501	1.27817	FALSE
5.88378	0.526735	TRUE
8.11787	0.84527	FALSE
7.13745	0.942136	FALSE
5.2546	1.55065	TRUE
6.83309	0.412998	FALSE
5.84419	0.171222	FALSE
4.16944	1.33429	TRUE
4.86625	1.05688	TRUE
		TRUE
4.78515	1.88472	TRUE
9.61173	0.899766	FALSE
8.55742	0.243504	FALSE
6.56336	1.39731	FALSE
4.89904	0.375157	TRUE
7.20716	1.72438	TRUE
3.32872	0.927218	TRUE
4.79062	0.872476	TRUE
3.89026	1.08492	TRUE
7.92433	1.3386	FALSE
3.2593	1.39286	TRUE
3.22342	1.53521	TRUE
5.93355	1.937	TRUE
5.17167	-0.0314296	TRUE
7.02225	0.424749	FALSE
8.39678	2.03918	TRUE
4.72061	1.90365	TRUE
8.46911	0.50803	FALSE
7.93844	1.49054	FALSE
7.89033	0.141766	FALSE
5.80993	0.837832	TRUE
7.817	0.607166	FALSE
9.1731	0.802836	FALSE
2.91055	1.81352	TRUE
3.97505	0.00794783	TRUE
		TRUE
9.05096	1.95811	FALSE
7.97292	0.381147	FALSE
6.84798	-0.0292427	TRUE
7.11678	0.860853	FALSE
4.76935	1.67262	TRUE
7.16029	0.833692	FALSE
6.91552	1.15296	FALSE
3.38823	1.84452	TRUE
7.84471	0.700941	FALSE
8.81422	0.779859	FALSE
5.93193	1.59428	TRUE
3.79376	0.183071	FALSE
4.84093	0.761765	TRUE
5.30088	0.389031	TRUE
6.41244	1.26214	FALSE
7.96095	0.766335	FALSE
9.10453	0.383473	FALSE
6.33412	0.028411	FALSE
3.43064	0.766389	TRUE
		TRUE
4.56874	0.297587	TRUE
8.80536	1.62716	FALSE
7.04424	0.586889	TRUE
7.12495	1.63497	TRUE
3.87675	0.936745	TRUE
5.2921	0.618755	TRUE
8.46296	0.535898	FALSE
6.57603	1.71186	TRUE
3.64803	1.65618	TRUE
6.8157	-0.0293	FALSE
8.24735	1.614	FALSE
3.96571	0.487655	TRUE
8.69748	1.07385	FALSE
5.39436	1.64499	TRUE
3.75398	1.64996	TRUE
4.33814	1.06703	TRUE
4.75437	1.01507	TRUE
9.04438	1.02637	FALSE
4.20786	1.30135	TRUE
5.88005	0.420722	FALSE
4.29037	1.41222	TRUE
7.07807	1.55601	TRUE
6.00097	1.7075	TRUE
4.3853	0.319283	TRUE
3.40966	0.60087	FALSE
4.44651	0.70455	TRUE
5.95444	0.290507	FALSE
4.15588	2.05182	TRUE
5.95678	0.355559	FALSE
4.03673	1.93385	TRUE
4.46688	1.50867	TRUE
3.86859	0.369127	TRUE
9.14272	-0.0214425	FALSE
3.74447	1.44556	TRUE
3.64894	0.813613	TRUE
9.17992	-0.0131896	FALSE
3.138	1.3748	TRUE
3.59425	0.964025	TRUE
5.30079	1.06229	TRUE
4.87724	0.921035	TRUE
8.69644	-0.0369145	FALSE
4.1042	-0.012207	FALSE
7.11621	0.215496	FALSE
4.40077	0.623607	TRUE
7.60442	0.395988	FALSE
6.4181	0.881426	FALSE
6.42689	0.460822	FALSE
4.31133	2.1067	TRUE
4.9084	0.420169	TRUE
4.13044	0.116828	FALSE
		TRUE
8.60151	1.19826	FALSE
4.53056	2.05818	TRUE
7.37123	1.05382	FALSE
8.57477	-0.0264176	TRUE
5.3117	0.484917	TRUE
4.80641	1.91102	TRUE
9.21679	0.990371	FALSE
5.31613	1.34914	TRUE
9.18127	2.06942	FALSE
9.29484	0.964682	FALSE
5.87373	1.44079	TRUE
9.20051	1.52593	FALSE
4.39936	0.376932	TRUE
8.17172	1.82396	FALSE
5.90461	0.0943899	FALSE
3.92066	0.638832	TRUE
6.55744	1.45291	TRUE
9.1652	1.10185	FALSE
4.37828	0.483658	TRUE
6.48097	1.63581	TRUE
		TRUE
4.7161	2.03328	TRUE
3.89282	0.638027	TRUE
		FALSE
3.8847	0.679606	TRUE
6.46112	1.40108	FALSE
8.58758	1.319	FALSE
6.56756	1.40421	FALSE
7.16159	0.429091	FALSE
6.82666	0.0871344	FALSE
3.95672	0.244923	FALSE
4.37382	-0.0303492	FALSE
4.96979	0.164393	FALSE
4.89845	0.383832	TRUE
		FALSE
3.52913	1.46788	TRUE
4.34113	1.18526	TRUE
4.36001	-0.0232042	FALSE
7.70346	0.876496	FALSE
6.81186	0.303622	FALSE
5.38512	1.49337	TRUE
3.80034	0.453183	FALSE
4.34508	0.683373	TRUE
9.23519	1.92713	FALSE
3.76157	0.169137	FALSE
4.72139	1.44896	TRUE
6.53044	-0.0334853	FALSE
4.02546	0.387135	TRUE
6.3784	0.641327	FALSE
7.86814	0.446626	FALSE
4.18632	1.81039	TRUE
6.40315	-0.015007	TRUE
4.38277	1.01605	TRUE
7.39457	2.07747	TRUE
4.85677	1.97936	TRUE
9.15929	0.00657884	FALSE
5.94667	1.34403	FALSE
3.53833	0.281671	FALSE
8.08715	1.59707	FALSE
4.15733	1.58185	TRUE
4.09298	1.861	TRUE
4.95402	0.766911	TRUE
5.2329	1.84643	TRUE
6.87341	0.495601	FALSE
4.68231	1.9771	TRUE
6.97961	0.664406	FALSE
		FALSE
5.43644	0.789808	TRUE
6.48161	-0.00044188	FALSE
7.10161	1.54967	TRUE
6.45211	1.41485	TRUE
4.39588	1.87096	TRUE
9.67661	0.896802	FALSE
5.8975	0.126036	FALSE
7.16885	1.76113	TRUE
3.58507	0.756813	TRUE
6.89375	1.91964	TRUE
8.65737	1.39913	FALSE
4.3878	1.11789	TRUE
3.50436	1.31127	TRUE
4.44774	2.03671	TRUE
7.05687	0.126232	FALSE
4.32015	1.85875	TRUE
8.78396	1.56512	FALSE
4.36461	-0.0273302	FALSE
5.36219	1.57071	TRUE
4.70899	2.05285	TRUE
5.86205	0.292916	FALSE
4.69005	1.59612	TRUE
9.19532	0.871585	FALSE
8.72034	0.902545	FALSE
8.22525	1.42745	FALSE
5.8703	1.13468	TRUE
9.06665	0.863481	FALSE
4.69666	1.71302	TRUE
7.90863	0.635225	FALSE
7.76429	0.314152	FALSE
7.21683	0.786226	FALSE
4.50425	0.427502	TRUE
7.96878	1.30022	FALSE
5.3509	0.432149	TRUE
7.76913	0.501015	FALSE
8.56649	0.88258	FALSE
2.9807	1.80848	TRUE
5.40676	-0.0295837	FALSE
6.41146	1.08966	FALSE
4.28651	0.635535	TRUE
4.10539	0.36026	FALSE
9.31497	1.69642	FALSE
6.52067	1.68088	TRUE
8.88377	1.09063	FALSE
9.22762	-0.0346199	TRUE
6.44832	0.756534	FALSE
5.65288	-0.0171017	TRUE
5.34297	0.567195	FALSE
3.80282	1.39297	TRUE
4.48341	0.311743	TRUE
5.39263	0.561199	FALSE
6.51569	0.779118	TRUE
5.93742	1.22181	TRUE
5.95724	0.470195	FALSE
4.30778	1.35796	TRUE
4.54924	0.188169	TRUE
4.72012	1.60797	TRUE
7.10294	0.887895	FALSE
5.47488	1.6593	TRUE
6.52723	1.9587	TRUE
8.65599	1.02651	FALSE
3.64669	1.42977	TRUE
6.77903	0.567458	FALSE
7.83608	0.310413	FALSE
5.40978	0.764988	TRUE
4.88125	0.737643	TRUE
8.60175	0.908618	FALSE
5.44384	0.683564	FALSE
5.99947	1.20285	TRUE
4.83708	1.21561	TRUE
3.55013	1.24098	TRUE
6.65866	1.47091	TRUE
4.36041	1.71159	TRUE
5.90293	0.521234	FALSE
7.96295	0.409831	FALSE
3.82308	1.32439	TRUE
6.42125	1.04256	TRUE
8.00976	1.17837	FALSE
9.1247	1.9599	FALSE
6.49163	1.32007	TRUE
4.00181	0.00298376	FALSE
3.475	0.94778	TRUE
7.19093	1.54147	TRUE
4.15028	0.282231	FALSE
4.76829	1.26947	TRUE
7.37179	1.9112	TRUE
3.36412	1.18653	TRUE
9.22833	1.79531	FALSE
5.78326	-0.0103595	TRUE
6.46277	1.19872	FALSE
9.59133	1.99455	TRUE
3.91267	0.0460052	FALSE
5.98787	0.239138	FALSE
8.40168	0.3041	FALSE
7.28154	1.81675	TRUE
5.89264	1.20804	TRUE
3.60474	0.590789	FALSE
3.99774	0.74053	TRUE
8.03318	0.482344	FALSE
		TRUE
3.98601	1.2534	TRUE
5.37866	1.90903	TRUE
4.71447	1.04833	TRUE
5.30059	2.03084	TRUE
9.15278	1.92997	FALSE
3.94109	-0.006638	FALSE
8.61346	1.44736	TRUE
6.49823	1.21989	TRUE
8.57532	0.82526	FALSE
5.4973	0.294424	FALSE
		TRUE
3.42893	2.03713	TRUE
4.83402	1.02274	TRUE
4.27533	0.645015	TRUE
6.40484	1.43325	FALSE
3.45376	0.930095	TRUE
7.90291	0.216576	FALSE
5.41081	0.899326	TRUE
5.39275	1.41209	TRUE
8.74619	1.64998	FALSE
5.4607	1.46314	TRUE
4.16735	0.278488	TRUE
5.95707	0.676519	TRUE
3.8114	1.70664	TRUE
6.4752	1.11103	FALSE
7.04836	0.950337	FALSE
4.61607	1.9313	TRUE
7.98389	0.554778	FALSE
5.41641	0.640608	TRUE
6.43471	0.851502	FALSE
3.88594	1.37415	TRUE
4.00426	0.385535	FALSE
5.92573	0.285043	FALSE
4.77587	0.909333	TRUE
6.03406	1.61261	TRUE
8.49979	0.209695	FALSE
3.17311	1.74625	TRUE
4.16914	1.94559	TRUE
8.07679	1.05739	FALSE
3.68784	0.261696	FALSE
5.33854	-0.0274861	TRUE
6.43143	0.850399	TRUE
4.03159	0.149188	FALSE
5.41559	0.611655	TRUE
8.86691	1.83883	FALSE
4.90974	-0.0142807	FALSE
5.93424	1.98214	TRUE
6.95549	1.76638	TRUE
5.92931	1.59444	TRUE
6.42623	0.809611	FALSE
		TRUE
5.96013	1.04702	FALSE
4.39418	0.204034	FALSE
3.58877	1.22091	TRUE
4.84621	1.26795	TRUE
8.18741	1.34942	FALSE
7.0141	1.45666	TRUE
5.82516	0.756572	TRUE
3.68185	0.638066	FALSE
4.93704	1.5205	TRUE
5.9281	1.41705	TRUE
9.6377	0.776002	FALSE
7.91354	1.30004	FALSE
3.32948	1.6902	TRUE
6.94288	0.670515	FALSE
4.38543	0.277404	TRUE
4.34852	0.986394	TRUE
9.22856	1.29361	FALSE
6.35471	0.847656	TRUE
3.18669	1.87036	TRUE
8.77792	2.26622	FALSE
		TRUE
8.56173	0.13098	FALSE
4.1105	1.2775	TRUE
8.60172	1.89453	FALSE
8.03556	1.227	FALSE
4.40985	0.972288	TRUE
4.9132	0.21805	FALSE
4.12079	1.80248	TRUE
6.45337	0.770113	TRUE
5.31416	0.661392	TRUE
7.97801	0.31951	FALSE
4.96406	0.862757	TRUE
8.44742	0.532215	FALSE
9.0951	0.0591009	FALSE
6.46014	0.971788	TRUE
4.24164	1.99354	TRUE
6.62347	1.94592	TRUE
4.803	1.05682	TRUE
8.88459	2.0527	FALSE
6.96248	1.97364	TRUE
3.32161	1.99023	TRUE
3.52345	1.77806	TRUE
9.15639	-0.032891	TRUE
5.0037	2.14014	TRUE
4.85171	0.27293	TRUE
4.64839	-0.0292055	TRUE
5.96422	1.50189	TRUE
4.69543	-0.0198903	FALSE
8.0153	0.213311	FALSE
5.42136	1.77317	TRUE
6.60633	0.792666	FALSE
4.5367	-0.0320159	TRUE
5.7132	-0.0178397	TRUE
6.93711	1.91153	TRUE
9.16063	0.482608	FALSE
9.27461	1.74921	FALSE
5.10189	0.197647	FALSE
		TRUE
4.17912	0.393032	TRUE
8.57827	0.554965	FALSE
6.48004	1.80578	TRUE
4.88528	0.798344	TRUE
3.86413	0.243447	FALSE
7.91485	0.887377	FALSE
6.59836	1.82482	TRUE
3.88968	1.13845	TRUE
5.89777	0.375981	FALSE
4.80107	0.696608	TRUE
4.33439	1.37285	TRUE
5.43767	0.300624	FALSE
9.22103	1.67809	FALSE
6.048	0.926185	FALSE
4.28733	1.29853	TRUE
8.27405	1.39347	FALSE
6.97841	0.367393	FALSE
4.25207	0.945523	TRUE
5.39782	1.40375	TRUE
9.16073	-0.0286487	TRUE
3.94157	-0.03179	TRUE
5.49969	1.70779	TRUE
5.73775	-0.0193293	TRUE
3.83768	1.59594	TRUE
5.38664	1.43134	TRUE
4.97202	0.44592	TRUE
6.99587	2.12929	TRUE
8.67308	0.652388	FALSE
7.40953	1.54955	FALSE
6.42915	1.00571	FALSE
7.80874	0.56205	FALSE
6.02343	1.70844	TRUE
4.78856	1.06148	TRUE
4.39943	0.545007	TRUE
6.53662	1.57403	TRUE
8.82324	1.24012	FALSE
9.23156	1.06852	FALSE
6.04794	1.99592	TRUE
8.3557	1.18091	FALSE
3.96943	0.0450393	FALSE
5.3392	0.154486	FALSE
5.99264	0.511638	FALSE
5.80216	1.04336	TRUE
6.39983	1.87813	TRUE
4.81843	2.10323	TRUE
5.89646	2.09865	TRUE
9.21559	1.14367	FALSE
8.79589	1.60707	FALSE
4.25647	1.72988	TRUE
3.94378	0.973168	TRUE
6.94887	0.389741	FALSE
8.58918	0.529066	FALSE
3.32634	1.68017	TRUE
6.82891	0.206819	FALSE
3.38387	0.760859	TRUE
4.2431	1.94944	TRUE
9.27721	1.53435	FALSE
3.33508	1.04244	TRUE
8.84748	1.9711	FALSE
9.27446	0.432973	FALSE
9.43996	2.10724	FALSE
7.86776	1.71757	FALSE
5.01522	0.305308	FALSE
5.88792	1.25866	TRUE
6.63981	2.02221	TRUE
4.09508	0.33736	FALSE
4.75374	1.84224	TRUE
4.55677	0.0724984	FALSE
6.91539	0.575621	FALSE
4.7291	0.00893644	FALSE
3.67061	2.16256	TRUE
5.23323	0.0614349	FALSE
6.43906	0.272938	FALSE
6.04937	1.52956	TRUE
7.23971	2.0213	TRUE
8.53278	0.434968	FALSE
7.03967	0.625463	FALSE
4.24718	1.41211	TRUE
8.01189	1.70719	FALSE
5.43676	1.96138	TRUE
5.99829	0.573106	FALSE
3.47374	1.00246	TRUE
2.94549	1.87601	TRUE
5.76557	-0.00843738	FALSE
5.33809	1.82712	TRUE
3.77808	1.7223	TRUE
5.78403	-0.0291996	TRUE
5.33892	1.33096	TRUE
7.07455	1.05683	FALSE
6.52038	1.56925	TRUE
5.46108	0.445325	TRUE
8.71311	0.987848	TRUE
4.83991	2.02144	TRUE
4.26635	1.758	TRUE
5.52913	1.66164	TRUE
6.41911	0.618957	FALSE
4.93045	0.536007	TRUE
5.73775	-0.0193293	TRUE
8.74911	1.04941	FALSE
6.04678	1.33801	TRUE
8.55849	1.39635	FALSE
7.02693	1.64204	TRUE
5.88541	0.810143	TRUE
4.285	0.767644	TRUE
4.54274	0.733147	TRUE
4.85459	2.11023	TRUE
7.0976	0.898441	FALSE
4.82568	1.76994	TRUE
5.37192	0.550613	TRUE
8.55824	-0.0201651	TRUE
9.13722	0.618254	FALSE
4.37024	0.303127	TRUE
9.10544	1.09424	FALSE
9.29555	1.57283	FALSE
6.48734	0.660588	FALSE
8.79293	1.24713	FALSE
8.10628	1.0558	FALSE
5.32648	0.933767	TRUE
6.99382	1.08162	TRUE
6.60309	1.93979	TRUE
5.38043	1.04536	TRUE
6.45849	0.801052	TRUE
4.20869	0.0632324	FALSE
5.73672	-0.0277003	TRUE
5.90763	1.52911	TRUE
3.88215	0.39638	TRUE
7.92071	2.11498	FALSE
3.49879	0.150498	FALSE
5.85989	0.406857	FALSE
7.42243	1.78119	FALSE
5.28551	-0.00785351	TRUE
4.82135	0.501824	TRUE
7.08308	0.0125295	FALSE
5.90206	0.703478	TRUE
4.6864	1.40554	TRUE
4.30348	0.954158	TRUE
7.21045	1.24245	TRUE
7.3633	0.934258	FALSE
6.07317	1.44691	TRUE
8.86054	1.29832	FALSE
4.71083	1.68555	TRUE
3.72398	1.46091	TRUE
3.99546	0.727498	TRUE
8.66176	1.29617	FALSE
9.06084	0.64384	FALSE
7.111	1.57734	TRUE
5.88668	0.27418	FALSE
8.01449	1.35303	FALSE
9.2401	1.94338	FALSE
5.29592	-0.00578235	FALSE
4.80175	2.10076	TRUE
5.90115	1.13126	FALSE
5.23937	1.662	TRUE
8.0896	1.35402	FALSE
6.9715	0.180141	FALSE
5.96625	0.498509	TRUE
3.77853	0.589661	FALSE
4.36679	0.823277	TRUE
5.89866	1.35239	TRUE
3.34159	1.3953	TRUE
7.86188	1.23069	FALSE
4.93017	1.02075	TRUE
5.9045	1.62338	TRUE
5.36935	1.0705	TRUE
5.15862	1.98622	TRUE
4.10535	1.78388	TRUE
6.08805	0.108824	FALSE
5.99495	1.69852	TRUE
5.89352	1.94024	TRUE
3.38046	1.96868	TRUE
6.52608	1.04032	TRUE
6.18548	2.14005	TRUE
4.06894	0.288924	FALSE
5.39447	1.73623	TRUE
3.35091	1.46297	TRUE
8.56486	1.33584	FALSE
5.82976	0.83839	TRUE
6.43773	1.67955	TRUE
6.54953	1.6149	TRUE
9.62273	0.613178	FALSE
4.67971	1.67785	TRUE
5.38085	1.78012	TRUE
7.20941	0.931332	FALSE
8.61983	1.05366	FALSE
9.14887	0.615455	FALSE
7.15722	1.46306	FALSE
8.75972	1.43889	FALSE
7.21972	1.56333	TRUE
9.35391	1.84275	FALSE
8.43641	0.307567	FALSE
4.92498	0.32144	TRUE
3.49309	0.739963	TRUE
7.03847	1.31838	TRUE
7.64378	2.00014	TRUE
4.83255	1.14972	TRUE
5.78859	0.740834	TRUE
9.20672	0.193138	FALSE
3.43593	1.98282	TRUE
5.38425	0.129637	FALSE
		TRUE
6.48241	0.0796903	FALSE
3.55405	0.748768	FALSE
4.26657	1.856	TRUE
5.46531	1.45448	TRUE
4.08941	-0.0188085	FALSE
		FALSE
7.90015	1.10497	FALSE
5.22794	0.167157	FALSE
4.12957	2.03474	TRUE
4.78755	1.83211	TRUE
6.99697	1.19164	FALSE
4.32102	0.871023	TRUE
5.44036	0.503442	TRUE
5.25597	1.44454	TRUE
4.06873	0.0740634	FALSE
9.1508	0.935143	FALSE
9.11136	0.843314	FALSE
8.19801	1.36988	FALSE
6.39995	0.702622	TRUE
9.20779	1.45369	FALSE
7.73291	0.219217	FALSE
4.08314	0.407258	TRUE
3.50997	1.947	TRUE
3.34818	1.74491	TRUE
3.30939	1.24948	TRUE
6.89271	0.446774	FALSE
9.74337	1.66197	FALSE
7.14753	1.76625	TRUE
5.40947	0.718012	TRUE
7.64569	0.290766	FALSE
3.88784	0.857163	TRUE
4.43256	0.450526	TRUE
4.70565	2.09585	TRUE
4.82265	1.33951	TRUE
5.43305	0.748745	TRUE
6.88573	0.167093	FALSE
7.18626	1.7054	TRUE
7.16894	1.56015	TRUE
6.84775	0.271997	FALSE
2.90203	1.73891	TRUE
4.16343	1.53516	TRUE
4.32788	1.17224	TRUE
6.94812	0.681073	FALSE
4.8409	1.16288	TRUE
4.80191	0.734725	TRUE
3.66766	0.398234	FALSE
6.97205	1.58149	TRUE
4.26355	0.258619	FALSE
9.21626	1.69177	FALSE
6.37224	-0.00968757	FALSE
4.68585	-0.0318965	TRUE
7.1295	1.43318	FALSE
7.90909	1.3995	FALSE
		TRUE
5.13591	-0.0270577	TRUE
5.37339	1.13467	TRUE
4.30912	1.13218	TRUE
4.84196	0.602578	TRUE
5.4072	1.69382	TRUE
9.26978	0.922956	FALSE
5.38907	1.20109	TRUE
5.86519	0.248252	FALSE
9.26905	1.20611	FALSE
5.41049	2.00305	TRUE
8.19788	1.84958	FALSE
7.16708	0.611839	FALSE
8.65782	1.09163	FALSE
4.8935	2.05708	TRUE
7.80263	0.389531	FALSE
4.81526	1.73249	TRUE
3.41251	0.658557	TRUE
8.74125	1.82449	FALSE
9.15712	0.19318	FALSE
5.50811	0.398412	FALSE
7.80082	0.292846	FALSE
6.55824	1.619	TRUE
5.32601	1.84863	TRUE
4.32679	1.28833	TRUE
6.5577	1.41589	TRUE
6.54882	1.69469	TRUE
7.11864	1.40675	TRUE
5.35247	0.977478	TRUE
3.98649	2.20892	TRUE
3.50172	1.51884	TRUE
5.97741	1.36817	TRUE
9.75691	2.02122	FALSE
7.0792	1.44663	TRUE
4.30145	-0.0316201	TRUE
7.73975	0.205506	FALSE
3.79842	2.15368	TRUE
7.07856	0.992392	FALSE
5.9618	1.33022	TRUE
5.30009	0.328464	FALSE
9.00339	1.95635	FALSE
3.4977	0.654655	FALSE
5.80818	2.04917	TRUE
5.93005	0.633743	TRUE
4.30912	-0.0318984	TRUE
5.83771	-0.00745186	TRUE
3.17837	1.47504	TRUE
5.92896	1.29083	TRUE
7.83697	0.360056	FALSE
4.89562	0.505311	TRUE
3.80474	0.0498169	FALSE
6.44492	0.278751	FALSE
4.45839	0.654814	TRUE
3.85623	1.10053	TRUE
6.5288	1.81884	TRUE
7.95898	0.756386	FALSE
5.21663	-0.0136351	FALSE
5.42668	1.9911	TRUE
4.90388	0.788796	TRUE
3.48518	0.956323	TRUE
6.84743	0.307275	FALSE
4.9634	0.317742	TRUE
9.27017	1.70856	FALSE
4.01482	0.644141	TRUE
6.5665	0.889049	TRUE
2.98856	1.77242	TRUE
5.88979	0.342309	FALSE
6.89969	0.521515	FALSE
6.05226	0.312681	FALSE
3.84424	1.0699	TRUE
5.89143	1.55013	TRUE
6.36091	-0.0321168	TRUE
3.62146	0.980519	TRUE
4.3292	1.55394	TRUE
5.42216	0.335871	FALSE
3.79509	0.974539	TRUE
5.9675	2.02272	TRUE
3.39863	1.93438	TRUE
3.69964	1.58128	TRUE
6.48318	0.689594	FALSE
7.19972	1.7522	TRUE
9.13612	-0.0329054	TRUE
7.74289	0.333378	TRUE
5.81959	0.436661	TRUE
4.49113	0.338397	TRUE
8.16869	1.7765	FALSE
7.89623	0.330404	FALSE
9.12185	1.06915	FALSE
5.00683	0.166191	FALSE
3.97908	0.543561	TRUE
5.98715	0.975055	FALSE
		TRUE
3.99451	0.567003	TRUE
4.81875	1.3708	TRUE
3.25127	2.27145	TRUE
5.40444	0.480153	TRUE
9.19801	1.0735	FALSE
9.0663	0.667146	TRUE
3.90293	-0.010581	FALSE
9.32762	1.89335	FALSE
7.25257	0.568263	FALSE
7.78579	0.452792	FALSE
4.55217	0.278548	FALSE
4.88527	0.280696	TRUE
5.94405	0.208391	FALSE
7.86638	1.70747	FALSE
6.00381	1.02533	TRUE
6.98266	0.182217	FALSE
3.73196	0.186417	FALSE
6.77325	1.95334	TRUE
5.53797	1.97487	TRUE
5.43189	0.456772	TRUE
6.48799	1.87801	TRUE
5.38235	0.0201778	FALSE
8.10386	1.76939	FALSE
3.53084	0.897643	TRUE
9.37539	1.75583	FALSE
6.0582	0.512855	FALSE
7.11027	-0.0199405	FALSE
6.3929	0.977044	TRUE
4.35276	0.763565	TRUE
7.17551	1.02482	FALSE
7.86008	0.638443	FALSE
8.30061	1.93208	FALSE
8.86222	1.4064	FALSE
7.68356	0.544451	FALSE
9.78427	1.77981	FALSE
4.2939	1.32998	TRUE
8.57428	0.495234	FALSE
5.82131	0.43036	FALSE
4.86144	1.15476	TRUE
7.18923	0.561348	FALSE
4.21169	1.93503	TRUE
8.54822	0.201219	FALSE
3.43061	0.711848	FALSE
4.31627	0.997717	TRUE
8.09136	2.04182	FALSE
6.60282	1.09002	FALSE
6.93564	0.555513	FALSE
4.16807	0.358934	TRUE
3.95451	1.4293	TRUE
9.04595	0.232653	FALSE
6.90504	0.711754	FALSE
4.03538	1.88501	TRUE
5.87236	1.62721	TRUE
6.40596	-0.0246318	TRUE
3.72393	0.851586	TRUE
6.46066	1.42514	FALSE
3.98015	0.632847	TRUE
6.008	1.31841	TRUE
7.03813	1.63404	FALSE
4.43544	0.632741	TRUE
4.56866	0.1956	FALSE
5.91412	0.0215405	FALSE
3.52273	1.25988	TRUE
3.73051	0.48783	FALSE
7.74144	0.390462	FALSE
3.89785	1.44926	TRUE
6.02582	0.600411	TRUE
8.83586	1.90952	FALSE
		TRUE
6.48263	1.44566	TRUE
4.97253	0.271298	TRUE
8.17758	1.59118	FALSE
4.83115	1.73249	TRUE
3.95309	0.0141967	FALSE
5.83526	0.399118	FALSE
6.95869	0.918112	FALSE
4.08797	1.56787	TRUE
3.74505	2.07005	TRUE
7.14057	1.59229	FALSE
		FALSE
5.3092	1.84205	TRUE
5.88084	1.83533	TRUE
4.89717	1.10258	TRUE
3.62558	0.750651	TRUE
3.47258	0.776709	TRUE
6.79786	0.356967	FALSE
5.90273	1.5398	TRUE
8.62756	0.656606	FALSE
6.90287	0.89397	FALSE
7.27371	1.08403	FALSE
6.58306	0.861193	TRUE
6.83764	0.0074107	TRUE
4.90674	0.933982	TRUE
6.46456	0.630726	FALSE
3.9285	0.292091	TRUE
		FALSE
7.01079	1.3023	FALSE
4.06838	0.0279966	FALSE
3.83244	1.37624	TRUE
8.88228	1.82472	FALSE
7.06944	1.97906	TRUE
3.45762	1.45203	TRUE
7.95119	0.200406	FALSE
3.66579	1.60465	TRUE
5.33485	0.381076	TRUE
5.88309	1.56144	TRUE
3.94546	0.0871507	FALSE
8.01397	-0.0272565	TRUE
9.18921	1.80242	FALSE
		FALSE
5.86807	0.261897	FALSE
6.47211	-0.0214641	FALSE
4.3624	1.31651	TRUE
8.71569	1.49526	FALSE
8.35718	0.25223	FALSE
5.83928	1.33584	TRUE
3.80829	1.33621	TRUE
5.46224	0.593187	TRUE
5.3995	0.525309	TRUE
5.80162	1.36215	TRUE
3.84918	0.66813	TRUE
9.2845	1.30122	FALSE
4.16114	0.346163	FALSE
		TRUE
8.56064	-0.0130916	FALSE
7.82095	0.671213	TRUE
4.77407	1.67286	TRUE
6.13822	1.6291	TRUE
3.35702	0.577286	FALSE
7.94262	1.73502	FALSE
7.35216	1.19718	TRUE
5.89872	0.986695	TRUE
4.37853	0.265237	FALSE
8.72233	0.885922	FALSE
4.5353	0.0599283	FALSE
6.98011	1.23102	TRUE
9.18299	0.903901	FALSE
6.91898	0.686877	FALSE
7.15998	1.34791	FALSE
6.46778	0.957036	TRUE
6.42124	0.387377	FALSE
4.91833	0.486136	TRUE
4.74804	1.67237	TRUE
7.8323	0.524447	TRUE
5.39327	0.715188	TRUE
7.85213	0.804328	FALSE
7.33959	1.75031	FALSE
		TRUE
4.27275	0.853468	TRUE
3.6282	0.663909	TRUE
5.3482	1.34918	TRUE
9.25772	1.46588	FALSE
5.44712	1.28297	TRUE
4.42301	1.83076	TRUE
4.23582	1.7337	TRUE
8.25947	1.87731	FALSE
8.7007	1.29351	FALSE
7.24326	1.87556	TRUE
5.8542	1.46307	TRUE
8.76893	0.207332	FALSE
5.75135	-0.0317224	TRUE
5.47577	2.04436	TRUE
6.10695	1.65546	TRUE
3.46853	0.414434	FALSE
9.16319	0.837022	FALSE
4.04425	0.145252	FALSE
6.83078	1.04362	FALSE
4.05996	0.257486	FALSE
4.85843	0.837869	TRUE
6.19863	1.10095	TRUE
9.22565	1.13779	FALSE
5.93586	1.13163	FALSE
5.9276	0.781033	FALSE
5.90563	0.438351	FALSE
5.82898	1.48627	TRUE
7.57062	0.280403	FALSE
7.83632	0.102199	FALSE
4.85183	0.968367	TRUE
3.40798	0.998279	TRUE
9.19295	2.07124	FALSE
5.40246	0.165477	FALSE
7.80295	0.340269	FALSE
7.86974	0.433362	FALSE
5.42728	0.106495	FALSE
9.08146	1.09796	FALSE
3.79158	1.54687	TRUE
4.18687	0.266999	FALSE
5.3369	1.837	TRUE
4.67026	1.92583	TRUE
3.44321	1.60126	TRUE
8.51223	0.443071	FALSE
3.7943	0.159824	FALSE
3.8004	0.937261	TRUE
3.99327	0.724252	TRUE
5.84778	0.519071	FALSE
3.40539	1.21828	TRUE
3.14726	1.90274	TRUE
3.56794	1.78454	TRUE
9.17214	-0.0216828	TRUE
3.81158	0.832966	TRUE
9.11095	0.846322	TRUE
4.13153	0.250918	FALSE
7.98403	1.22038	FALSE
7.12536	1.32348	FALSE
6.17424	2.02302	TRUE
6.90562	0.449143	FALSE
6.72877	1.85732	TRUE
9.18292	1.84978	FALSE
4.87767	1.7144	TRUE
6.45636	0.90642	FALSE
7.77729	0.500212	FALSE
7.97794	1.60319	FALSE
5.85135	0.396122	FALSE
9.24402	1.82986	FALSE
4.71871	1.17634	TRUE
6.45465	0.296324	FALSE
3.85029	1.25681	TRUE
4.85181	1.18743	TRUE
5.40016	0.885184	TRUE
6.98268	-0.0277321	FALSE
4.31773	1.87571	TRUE
7.95748	1.93449	FALSE
[truncated: 22,875 more rows]

## Sheet: EDF3cd
Physico-chemical properties are directly evaluated from the provided sequence in EDF3a as described in 'Sequence-based physico-chemical property calculations'

## Sheet: EDF4a
pH	C_dil-mgpmL
4.31	0.664782
4.5	0.38506
4.69	0.336139
4.88	0.227643
5.07	0.246581
5.26	0.0690426
5.45	0.140847
5.64	0.161757
5.83	0.145976
6.02	0.125066
6.21	0.747238
6.4	0.907812
6.59	1.41005
7	2.0626
7.5	1.98448
8	1.95292

## Sheet: EDF4b
pH	cProt	PS	cProtDil
8.43934	4.49165	0	3.47761
8.43123	6.01433	0	4.53756
8.60602	5.91642	0	4.47408
6.9331	4.36372	1	3.28797
5.85553	7.19646	1	4.2486
8.38682	3.15263	0	2.42095
7.53497	4.77206	0	3.65263
6.21198	6.56866	1	4.11145
7.6488	4.42578	0	3.39166
8.44266	5.01291	0	3.85472
6.69011	3.16968	1	2.46301
5.57786	7.86597	1	4.25492
6.83641	5.43202	1	3.86843
8.50535	4.17171	0	3.24359
5.88981	5.55752	1	3.4946
5.74696	7.5875	1	4.28618
7.22243	3.20222	0	2.46944
7.02705	6.89186	1	4.65698
6.25273	4.19714	1	2.88148
5.85629	3.39202	1	2.34119
6.63167	3.83393	1	2.92111
8.37157	4.20682	0	3.25979
7.05984	4.33646	1	3.35609
6.14945	4.47356	1	3.03071
6.75763	4.87174	1	3.52461
8.5169	3.10013	0	2.3808
6.82971	3.21605	1	2.48851
7.42445	3.81302	0	2.93265
7.53987	3.68674	0	2.80541
7.48176	4.56945	0	3.53579
7.49158	3.57614	0	2.71923
7.78279	4.09691	0	3.10309
7.95903	5.9668	0	4.47486
6.05795	3.23451	1	2.28106
7.69726	5.02665	0	3.81077
6.04405	6.029	1	3.76545
5.64538	3.19661	1	2.21561
7.75566	4.7239	0	3.61225
6.21637	6.42299	1	4.0472
5.50251	3.2759	1	2.2442
6.30781	3.58316	1	2.54057
6.43408	4.06344	1	2.91591
6.32249	5.69609	1	3.73992
5.82737	7.02588	1	4.1374
5.7641	5.92445	1	3.58342
8.36806	5.01718	0	3.84496
6.67104	5.58863	1	3.89673
7.27206	4.4445	0	3.47267
6.88259	5.03907	1	3.64385
7.52168	3.68045	0	2.80653
6.40376	6.44241	1	4.14497
7.61122	4.16619	0	3.18775
8.41357	6.1061	0	4.58564
7.18141	5.60049	0	4.21085
5.72868	3.62801	1	2.45887
5.8757	5.92981	1	3.63528
5.97642	3.79779	1	2.59517
8.53577	4.6096	0	3.57369
5.98018	4.58695	1	3.0626
5.71148	5.26738	1	3.31995
6.13008	6.287	1	3.94817
8.48957	4.34057	0	3.36907
8.43485	4.05422	0	3.13493
8.48416	4.22696	0	3.2847
6.22999	3.72138	1	2.59917
6.06659	7.0661	1	4.26757
7.97238	6.63258	0	4.83908
5.67924	3.94179	1	2.62565
8.45413	4.61815	0	3.57252
6.21381	5.82386	1	3.75068
6.34473	4.24354	1	2.95167
6.21905	4.09003	1	2.81669
5.96514	4.93775	1	3.25337
6.04313	6.40288	1	3.96492
6.71593	3.84204	1	2.93838
8.47239	4.14886	0	3.22424
6.79913	4.4067	1	3.29471
6.69647	4.85832	1	3.5019
6.10607	3.04711	1	2.16739
8.51246	3.05359	0	2.33741
5.80256	6.78499	1	3.99253
6.75214	3.14882	1	2.44606
7.70207	4.3205	0	3.30381
7.6489	5.38464	0	4.08781
7.66812	5.79627	0	4.34308
6.65644	3.79997	1	2.91314
8.43798	4.08744	0	3.16988
6.75307	5.70472	1	3.98956
7.52849	4.9053	0	3.75074
8.50416	4.52845	0	3.51431
6.79064	4.74907	1	3.47297
7.63878	5.05521	0	3.83761
7.53583	5.18093	0	3.94439
8.49781	4.27137	0	3.31917
8.40254	4.31638	0	3.35458
8.63032	3.87524	0	2.9976
5.6903	7.7521	1	4.2769
5.61143	5.96284	1	3.56022
6.64769	3.69194	1	2.84674
5.59239	4.02564	1	2.66235
5.62054	4.37672	1	2.8439
6.80961	5.8112	1	4.05792
8.59917	3.70741	0	2.85857
6.40866	4.15632	1	2.94703
7.80205	4.38823	0	3.35292
5.70023	5.11069	1	3.23629
6.24352	5.28435	1	3.49054
6.52347	3.39797	1	2.60751
5.94539	4.84421	1	3.1869
6.09484	4.04478	1	2.76527
5.62447	3.66856	1	2.47926
8.44182	3.39709	0	2.61777
6.40066	4.8981	1	3.35967
6.65449	4.28892	1	3.19667
6.74787	3.77535	1	2.90706
6.30711	4.23793	1	2.91885
5.70661	4.371	1	2.85538
7.41017	4.40127	0	3.409
7.93737	5.75902	0	4.37405
6.24886	4.17875	1	2.87106
5.50325	3.31502	1	2.26545
5.53103	6.72323	1	3.80914
5.75542	4.18402	1	2.77051
7.60398	4.60133	0	3.53582
5.72048	3.67762	1	2.49149
5.52766	3.65245	1	2.45815
6.42318	6.76499	1	4.27279
6.24042	4.98074	1	3.33328
6.29349	5.86019	1	3.8087
8.53923	5.11674	0	3.95321
6.53017	7.00996	1	4.42587
8.4394	3.14456	0	2.41724
6.44356	4.72148	1	3.30372
8.72986	7.80313	0	5.62136
6.34982	5.29856	1	3.52882
6.29139	5.78025	1	3.76681
8.48738	4.63324	0	3.59223
5.57751	7.38615	1	4.10781
8.03953	6.33433	0	4.71341
5.65007	3.55924	1	2.41666
5.7731	6.19395	1	3.72301
8.60908	3.03013	0	2.31718
7.54192	3.75972	0	2.87025
5.86447	3.52256	1	2.41185
6.15454	4.03201	1	2.76484
8.25712	5.50843	0	4.24424
8.50734	3.93786	0	3.041
6.25906	6.01606	1	3.87818
5.63896	3.23445	1	2.23505
8.55264	4.43269	0	3.43874
6.59584	4.82996	1	3.45425
8.48117	3.3397	0	2.58221
6.15618	4.58562	1	3.09311
8.05558	5.42815	0	4.22062
5.70671	6.0086	1	3.60988
6.06744	4.41759	1	2.97086
6.56538	4.02885	1	3.01863
5.77644	5.58319	1	3.45741
6.66804	3.77144	1	2.8979
6.86504	6.08814	1	4.24659
5.73243	4.36289	1	2.8526
6.16379	3.36356	1	2.35857
7.59282	7.2998	0	5.34937
6.05156	5.90137	1	3.70896
8.73271	6.2246	0	4.69745
7.02686	6.17409	1	4.35909
6.08761	3.57206	1	2.48163
5.98997	5.77364	1	3.62446
7.89155	6.38225	0	4.69402
8.46971	3.31157	0	2.55515
6.17452	5.88607	1	3.7704
6.82961	4.81895	1	3.51778
8.53252	4.01827	0	3.11165
7.58211	5.32321	0	4.04836
5.55692	5.37796	1	3.31133
6.60511	3.93124	1	2.96963
5.87465	5.57922	1	3.49597
5.55994	3.10838	1	2.14874
7.7468	6.63832	0	4.85631
6.36425	7.21981	1	4.44851
6.16511	6.2043	1	3.92306
6.39774	4.66036	1	3.22462
6.50656	3.14523	1	2.41642
6.68408	3.43687	1	2.65737
6.00171	3.88322	1	2.64544
7.76698	5.57868	0	4.23805
7.8005	3.81794	0	2.8837
6.00993	7.06336	1	4.24134
7.61505	6.37154	0	4.69954
8.69437	5.01216	0	3.90786
6.34985	6.15769	1	3.99054
6.81426	6.32004	1	4.34711
7.71003	3.18256	0	2.40602
7.58389	5.70842	0	4.31248
6.78172	3.67325	1	2.84726
6.74675	3.21121	1	2.49536
5.96026	7.1604	1	4.24878
5.60615	3.66431	1	2.47154
7.71888	5.62319	0	4.27054
5.67638	4.7354	1	3.03544
7.34637	7.04011	0	5.07418
5.65489	4.64178	1	2.98301
6.55067	6.58837	1	4.28438
6.3671	6.23506	1	4.02089
8.29118	4.41335	0	3.41886
5.55536	3.23968	1	2.2293
8.39629	4.56051	0	3.5175
5.95454	5.55089	1	3.52284
7.50623	3.18391	0	2.40961
6.39144	6.87637	1	4.28695
5.53745	5.25845	1	3.25944
8.45437	5.02251	0	3.86488
8.37741	3.43512	0	2.64348
8.39868	3.69002	0	2.84152
6.02874	4.3966	1	2.95727
5.79851	7.29581	1	4.23094
8.45178	4.67356	0	3.62462
5.70326	5.28473	1	3.32564
7.63369	5.01053	0	3.80362
8.43847	7.65631	0	5.43346
6.60737	3.30847	1	2.54988
7.58708	3.21757	0	2.43745
6.28583	3.47802	1	2.46098
5.87914	5.27919	1	3.37976
8.47908	3.53488	0	2.7265
7.42089	4.49144	0	3.47455
6.59515	3.98313	1	2.99651
6.4422	4.54464	1	3.2164
8.57326	5.14643	0	3.98056
7.69488	4.85898	0	3.70471
8.49576	4.07436	0	3.15104
7.64259	5.7749	0	4.33516
7.82175	3.76587	0	2.84851
6.18642	6.55181	1	4.09475
6.77405	4.26494	1	3.20449
7.63327	4.34561	0	3.33691
5.62613	3.17309	1	2.19637
6.71728	3.03821	1	2.36531
7.58162	3.08414	0	2.33489
6.72631	5.51414	1	3.88188
6.73901	3.39237	1	2.6265
5.91974	3.32533	1	2.31809
6.80954	3.91301	1	2.99408
6.73055	7.12253	1	4.57857
5.96172	5.13444	1	3.35318
6.61187	5.24763	1	3.67555
6.08962	4.38412	1	2.95832
7.7833	4.12472	0	3.12464
8.4746	5.19589	0	4.02192
8.76618	6.2593	0	4.71783
6.30629	4.39077	1	3.01363
5.96645	7.48655	1	4.39116
5.595	7.97948	1	4.31916
5.67515	5.09938	1	3.22878
5.80032	3.865	1	2.60325
6.51035	5.05746	1	3.5171
6.13824	4.68152	1	3.15768
6.2284	4.32298	1	2.9437
6.74407	4.9201	1	3.54219
5.6914	5.97567	1	3.59223
6.17032	3.15316	1	2.23308
5.64101	6.71599	1	3.87326
8.46303	5.10683	0	3.93535
6.54343	5.6511	1	3.87114
8.37941	4.90889	0	3.76892
6.19448	5.19644	1	3.44267
8.37196	3.509	0	2.69919
5.98245	7.38122	1	4.3612
7.7354	7.66725	0	5.42332
5.54914	4.39843	1	2.84273
8.55193	5.26982	0	4.06238
8.41044	5.13341	0	3.95057
6.83965	4.76177	1	3.49011
6.2574	5.10382	1	3.41136
5.83541	6.27287	1	3.77792
6.82688	4.84142	1	3.52755
8.54934	3.06427	0	2.34717
7.72492	5.76531	0	4.33271
6.60205	5.92764	1	4.0543
7.40645	3.08335	0	2.34361
6.01616	5.19575	1	3.39928
6.73249	3.25279	1	2.52309
8.54431	4.90886	0	3.80107
8.30282	5.8594	0	4.47356
8.42595	4.53625	0	3.50819
7.55892	3.61222	0	2.75048
8.61046	5.92437	0	4.47619
5.64336	5.90392	1	3.54407
6.16653	5.89334	1	3.7714
7.81862	4.11149	0	3.10993
7.82309	3.7344	0	2.82404
8.60606	3.6924	0	2.84605
7.61179	3.87409	0	2.93685
6.50876	4.50629	1	3.2446
5.96405	6.45877	1	3.95207
6.72362	4.3318	1	3.23818
6.17396	3.97145	1	2.73599
6.81274	5.92078	1	4.12227
6.78244	4.50101	1	3.34193
6.7798	3.52777	1	2.72543
6.61788	7.01706	1	4.48515
5.7726	3.00282	1	2.11706
6.20668	4.17052	1	2.85962
5.94834	4.5343	1	3.01817
6.32685	4.75345	1	3.23072
5.99164	4.09433	1	2.7712
6.1458	3.80213	1	2.63019
5.80811	6.26852	1	3.7634
7.09089	7.50946	1	4.93232
7.95069	6.13802	0	4.59395
5.51608	6.61233	1	3.75528
5.80527	6.46059	1	3.86441
8.11219	7.53192	0	5.39316
6.49426	6.89002	1	4.33888
7.84676	7.17843	0	5.20419
6.29145	5.95373	1	3.85882
7.4716	4.6873	0	3.60416
7.7374	6.0476	0	4.49197
7.3255	5.22369	0	4.0048
6.12437	4.69991	1	3.16294
6.31329	3.20117	1	2.30192
8.50884	4.48216	0	3.47555
6.84778	5.82052	1	4.07168
6.26885	4.63801	1	3.145
6.41804	6.59115	1	4.19992
5.88696	6.98421	1	4.16573
8.50929	5.79102	0	4.41236
5.76886	4.49915	1	2.93094
7.65771	7.50208	0	5.26333
6.272	5.76513	1	3.75042
8.52255	4.69845	0	3.64811
6.56456	4.95708	1	3.4964
8.44899	4.44806	0	3.4453
6.5961	3.80571	1	2.89934
6.25062	6.12573	1	3.92767
7.58443	3.53371	0	2.68343
5.54648	3.53656	1	2.39998
6.95935	5.9307	1	4.18976
6.58595	3.57802	1	2.74373
5.90113	5.32402	1	3.41294
8.94793	7.62276	0	5.65989
7.50326	3.30623	0	2.5107
6.68685	4.79787	1	3.47737
6.10704	5.34797	1	3.50687
5.8041	3.4634	1	2.36875
8.57614	5.55636	0	4.28655
6.97168	6.13455	1	4.30989
5.7864	7.16332	1	4.17896
6.61434	7.3764	1	4.67305
7.56965	4.24242	0	3.26676
6.19143	5.70352	1	3.68951
7.70264	4.01625	0	3.03802
8.69485	5.53329	0	4.2814
5.59646	7.03942	1	3.97044
6.6761	3.81626	1	2.92121
7.87577	6.3415	0	4.66242
5.60188	4.89912	1	3.11286
7.59671	5.46728	0	4.13977
8.58501	5.00704	0	3.86735
7.59464	3.55809	0	2.70096
6.81199	5.71235	1	4.01234
7.29544	4.40914	0	3.43982
8.57902	7.33218	0	5.34366
7.67054	5.36267	0	4.0708
8.48905	4.35004	0	3.3729
6.68833	4.96966	1	3.55541
5.74612	5.27953	1	3.3399
6.57423	4.61975	1	3.34432
6.30189	5.75142	1	3.75162
6.00722	7.33336	1	4.32447
6.23452	7.0055	1	4.30533
6.06139	4.81804	1	3.21644
8.57454	4.29654	0	3.33597
6.84014	5.73044	1	4.02415
7.49791	3.38834	0	2.58114
8.59461	5.6431	0	4.34001
7.94651	5.58452	0	4.27004
7.58212	3.8059	0	2.89655
7.55957	5.07926	0	3.86376
5.50035	3.09275	1	2.13019
5.89536	7.30557	1	4.29299
8.4783	5.25431	0	4.05348
5.53738	6.90714	1	3.87144
5.86173	6.47081	1	3.90359
6.33945	4.08672	1	2.84794
7.70116	5.50922	0	4.18081
5.54181	3.06732	1	2.12392
6.37147	6.70427	1	4.23806
6.63894	3.28314	1	2.53908
5.87748	6.09369	1	3.72246
7.54931	5.06412	0	3.85094
7.63222	3.9366	0	2.98171
5.63728	5.70524	1	3.46305
6.7291	3.93755	1	3.00311
5.63024	4.67159	1	2.98946
7.59689	4.46987	0	3.43449
5.96324	4.27523	1	2.87748
8.32931	4.37883	0	3.39955
7.57556	4.39625	0	3.38775
8.02425	5.14757	0	3.98898
6.37335	6.75637	1	4.24982
6.28314	4.76839	1	3.21681
7.56275	4.1265	0	3.16409
6.54135	3.9574	1	2.95647
5.97011	5.30119	1	3.43162
7.45784	3.09352	0	2.35057
8.46222	4.48653	0	3.47787
7.51717	3.20169	0	2.42384
5.71081	3.22091	1	2.22854
7.74889	3.8269	0	2.88449
8.60983	4.89077	0	3.79471
6.41243	5.37361	1	3.59137
5.73066	5.24772	1	3.32277
5.98467	3.1203	1	2.21712
7.29847	5.49176	0	4.18038
6.03033	3.97518	1	2.70856
7.39065	3.3121	0	2.5321
8.41296	3.00344	0	2.28596
7.12442	7.83194	1	5.11714
5.65029	6.18113	1	3.66909
8.59773	3.54985	0	2.74204
6.27486	6.04003	1	3.89412
8.37628	3.05249	0	2.32983
7.11464	5.64487	1	4.1525
6.25898	4.45499	1	3.0364
6.04019	4.20378	1	2.85673
6.4606	4.35884	1	3.11804
6.77168	3.32521	1	2.58032
8.43603	5.40714	0	4.15919
7.73261	6.7868	0	4.94673
6.26992	7.81058	1	4.67645
6.43037	6.12053	1	4.01749
7.80332	5.54364	0	4.22155
8.38509	4.78976	0	3.69494
8.73852	4.18813	0	3.26943
8.61687	7.47745	0	5.37851
6.55369	4.26307	1	3.14668
6.34028	4.75002	1	3.23656
7.79334	3.79075	0	2.86948
8.80188	5.64906	0	4.4237
5.61626	5.33587	1	3.31922
8.6478	5.05689	0	3.92569
8.31117	5.48966	0	4.21494
6.26259	5.38353	1	3.54993
7.48918	4.22442	0	3.26259
7.58314	3.90384	0	2.96587
7.39307	5.52696	0	4.20413
6.50195	5.55116	1	3.78704
8.59669	4.23469	0	3.29627
6.31292	3.61087	1	2.55676
7.40784	3.60741	0	2.74608
5.73098	7.83301	1	4.30714
7.72092	5.67867	0	4.29864
7.28168	6.37943	0	4.66762
6.20273	4.52195	1	3.06453
8.46286	5.41014	0	4.15923
6.87816	4.57974	1	3.39355
6.52133	4.56944	1	3.28479
6.18793	4.96871	1	3.3196
6.66874	7.00381	1	4.51169
5.67424	5.27772	1	3.31537
8.59419	4.35181	0	3.37583
6.61886	4.87191	1	3.48698
8.30109	3.32165	0	2.55424
8.32818	4.00319	0	3.07889
6.92527	6.00298	1	4.21192
8.5781	3.63271	0	2.80266
5.68008	5.30141	1	3.32136
7.69238	3.51002	0	2.66292
8.71984	5.01823	0	3.92962
6.71664	5.11872	1	3.64892
6.10285	5.25981	1	3.45596
5.8818	4.21477	1	2.81315
6.89931	6.08682	1	4.2409
6.76373	4.79607	1	3.49861
5.83256	5.35445	1	3.38942
6.82378	3.42322	1	2.64806
8.46021	4.42747	0	3.43258
6.62205	5.3618	1	3.74292
7.18415	6.47674	0	4.58239
5.51033	5.83901	1	3.4717
6.56544	4.28214	1	3.16484
5.55286	6.33946	1	3.67465
6.61921	5.6571	1	3.91157
6.24292	4.78991	1	3.22316
6.77137	5.93001	1	4.1213
6.47797	7.66212	1	4.72387
7.85177	5.35983	0	4.08262
7.34776	4.13455	0	3.22037
7.80807	5.10324	0	3.87682
8.92789	5.1258	0	4.16633
8.36203	4.97042	0	3.80127
5.6729	5.87933	1	3.54085
6.48901	4.12559	1	3.01255
5.97452	6.04129	1	3.73807
6.75295	5.3062	1	3.78275
7.60588	4.35138	0	3.34088
6.46188	6.57853	1	4.22441
5.56994	3.42531	1	2.33068
6.93555	4.46916	1	3.35592
6.7241	5.20664	1	3.70282
6.07229	6.23879	1	3.89395
6.17651	6.52407	1	4.08319
7.59405	5.70868	0	4.30907
5.5479	5.75915	1	3.46634
6.63845	4.74345	1	3.43177
5.54505	5.4267	1	3.3274
7.65665	6.05682	0	4.49309
6.17907	4.66197	1	3.15037
8.9912	6.21822	0	4.79094
6.17028	3.4902	1	2.43768
7.66442	3.25821	0	2.47114
6.20276	5.62379	1	3.65527
6.52339	6.23441	1	4.14378
7.56399	4.99962	0	3.802
6.43504	6.5672	1	4.20448
7.67217	3.1851	0	2.41106
5.83586	3.75108	1	2.53672
6.28517	4.92423	1	3.31914
6.08644	6.83042	1	4.16569
5.91566	3.81873	1	2.58838
7.57074	4.6691	0	3.58817
8.52278	4.42483	0	3.43498
6.08865	4.609	1	3.10139
7.61046	4.35794	0	3.34537
7.80265	5.25344	0	3.98758
6.54245	3.10834	1	2.40244
6.80131	6.88377	1	4.51482
8.52617	5.10459	0	3.94007
8.50783	5.55077	0	4.27329
6.39137	6.06115	1	3.96777
8.52565	5.8878	0	4.46523
6.16048	4.75337	1	3.19582
5.91798	5.7748	1	3.59021
8.46031	4.65183	0	3.59988
5.56482	7.13383	1	3.99614
7.46468	3.21409	0	2.4355
8.70088	5.07942	0	3.96567
6.26183	4.71533	1	3.18851
6.27479	5.06186	1	3.39705
6.42409	5.59422	1	3.73213
5.9614	4.62986	1	3.07585
7.85416	6.43385	0	4.7223
5.73301	3.05514	1	2.14555
6.49483	4.00705	1	2.95133
7.52864	4.07131	0	3.12074
6.50384	3.03602	1	2.34114
6.69308	3.74462	1	2.88342
7.48393	3.51285	0	2.6807
6.85057	4.32084	1	3.24477
5.59528	3.97395	1	2.6301
8.51525	4.47822	0	3.47344
7.96279	4.94642	0	3.76759
5.75327	6.49834	1	3.84291
7.75806	4.63989	0	3.54962
7.59971	3.80887	0	2.89423
8.36627	3.88912	0	2.99765
8.36995	3.21677	0	2.47613
8.47763	5.4907	0	4.2211
7.86763	3.97469	0	2.98972
5.9015	6.61043	1	3.98292
6.99869	7.30691	1	4.74221
8.39821	4.67462	0	3.60995
6.01823	5.71839	1	3.61555
6.65818	5.81708	1	4.01878
6.19332	5.0633	1	3.38029
6.80883	3.97633	1	3.0363
6.18623	3.96101	1	2.73109
7.50067	5.70251	0	4.31159
8.29452	5.46121	0	4.19764
6.25689	5.78212	1	3.75193
7.75982	5.21863	0	3.95905
6.79438	3.97974	1	3.03475
7.55835	4.61296	0	3.55483
6.83985	3.7833	1	2.91792
6.42943	6.22333	1	4.05792
8.51111	5.13298	0	3.96375
5.58195	3.14082	1	2.16915
5.62172	5.24512	1	3.28836
7.73542	5.31423	0	4.03771
6.63028	5.3345	1	3.72939
7.50195	5.16632	0	3.94479
6.10452	3.75119	1	2.59407
8.63992	4.93745	0	3.8367
8.19632	5.57612	0	4.32623
6.81648	6.32029	1	4.34847
7.32769	5.18665	0	3.98255
6.09873	3.58618	1	2.49107
7.583	5.47458	0	4.14462
5.71617	4.68848	1	3.02072
5.80706	5.67252	1	3.49839
8.30683	5.27479	0	4.07511
6.57806	6.0491	1	4.10165
6.22644	6.7024	1	4.1667
5.77582	3.68208	1	2.49148
8.68827	6.1824	0	4.65341
7.7593	5.21573	0	3.9598
8.38586	5.26904	0	4.0707
6.03546	3.998	1	2.72248
8.50052	3.3533	0	2.59131
8.55407	4.34133	0	3.37193
6.71279	4.95204	1	3.54739
7.65095	5.44309	0	4.11846
7.53458	4.75916	0	3.64996
5.94674	3.21388	1	2.26289
5.97288	5.15346	1	3.36887
6.75522	3.04574	1	2.36747
7.53181	6.0386	0	4.4863
5.58066	4.97184	1	3.15236
6.02339	3.45569	1	2.39958
6.274	4.00023	1	2.77122
5.78069	3.41307	1	2.34487
8.59425	5.55575	0	4.29332
5.98268	4.28085	1	2.8879
7.2298	3.9304	0	3.07132
8.63533	4.34311	0	3.37238
8.6754	3.30523	0	2.54015
6.65776	3.11844	1	2.4226
5.54754	6.73741	1	3.81618
5.71546	3.03797	1	2.1367
6.04734	4.0311	1	2.7463
5.65513	6.22048	1	3.67912
6.48949	6.0241	1	4.01851
6.76666	5.03553	1	3.6084
5.94399	6.49217	1	3.95467
6.75455	3.00504	1	2.34108
7.4743	4.19101	0	3.24347
8.51107	5.82654	0	4.43161
6.28762	3.24499	1	2.31671
6.80197	4.39717	1	3.28721
8.63348	4.9854	0	3.86099
6.08263	3.00891	1	2.14519
6.37756	6.85634	1	4.27344
6.61799	3.2621	1	2.52102
8.90048	6.02921	0	4.66625
6.69994	5.61245	1	3.92567
5.84378	6.44403	1	3.87376
6.67252	3.39618	1	2.62565
8.59327	3.99169	0	3.09589
8.50385	6.60398	0	4.89515
5.90742	3.95755	1	2.67093
5.65013	4.22804	1	2.77865
6.39668	5.35499	1	3.57115
8.62102	5.76361	0	4.40965
6.23431	6.61518	1	4.136
7.11042	6.76159	1	4.66398
7.39666	3.68969	0	2.82567
7.5987	4.57668	0	3.51969
6.58748	4.51382	1	3.29727
6.72767	4.84405	1	3.51189
5.98765	3.21973	1	2.26681
8.79557	5.3907	0	4.25066
6.5322	4.23015	1	3.11403
6.14818	6.7756	1	4.16218
8.46243	5.3327	0	4.11698
5.99085	4.44597	1	2.98082
5.66144	4.35859	1	2.83992
6.3346	4.2648	1	2.95007
5.90127	4.76152	1	3.11911
6.43127	4.72331	1	3.29837
6.16628	3.9987	1	2.74965
5.51365	6.93457	1	3.86158
6.54319	4.74586	1	3.38986
6.76221	4.96707	1	3.57417
6.62608	4.58926	1	3.35305
8.25194	5.0253	0	3.86575
8.366	3.66802	0	2.81702
6.48569	4.9322	1	3.43465
5.87172	5.43836	1	3.44293
5.80372	5.25444	1	3.34006
8.24673	5.35919	0	4.16045
7.78292	4.42966	0	3.39675
5.78352	3.18673	1	2.22646
6.90859	5.6277	1	3.99431
7.67187	5.60241	0	4.24992
6.58697	3.54384	1	2.72091
7.74264	5.8169	0	4.35906
5.72415	3.36689	1	2.31312
6.73256	3.77017	1	2.90462
5.63561	4.28373	1	2.80199
8.13719	6.96881	0	5.01071
5.60445	5.05357	1	3.19134
5.69879	4.81076	1	3.08563
8.56196	3.64409	0	2.81078
5.851	6.47616	1	3.89703
5.58635	4.73802	1	3.01131
7.06975	5.32169	1	3.93497
8.73906	5.92457	0	4.52222
6.10782	4.06882	1	2.78151
6.64925	3.86571	1	2.95
8.47332	4.06544	0	3.14615
8.70565	5.00654	0	3.91033
5.73562	5.71674	1	3.49997
8.94583	5.17441	0	4.1857
5.51901	7.09846	1	3.9456
6.15882	5.33483	1	3.51023
7.25011	5.41492	0	4.13047
7.92302	7.44674	0	5.34667
6.34895	6.22713	1	4.0187
5.94216	3.95997	1	2.67412
6.14744	7.63907	1	4.49567
6.65282	4.05628	1	3.05775
6.77066	5.05554	1	3.62339
6.35997	5.99385	1	3.9136
8.32598	5.50398	0	4.22373
6.07742	4.04083	1	2.76176
7.27413	4.44054	0	3.4707
8.45284	4.32098	0	3.35613
7.11808	6.1509	1	4.40277
7.9529	6.468	0	4.75739
6.54476	3.38977	1	2.60339
7.83479	3.99259	0	3.00327
6.24038	6.59666	1	4.13098
6.62895	3.95009	1	2.98729
8.46878	6.0765	0	4.5672
5.69051	5.55053	1	3.42775
7.51432	4.04029	0	3.09724
6.57131	5.83039	1	3.97388
6.60738	5.00501	1	3.5382
7.20478	4.933	0	3.77949
6.0262	4.95118	1	3.28693
8.54238	3.15909	0	2.42628
7.62276	5.57045	0	4.23385
6.70616	3.45351	1	2.67076
5.93722	5.85464	1	3.62089
6.51713	3.42022	1	2.61826
5.93557	3.24188	1	2.27684
7.49906	4.5878	0	3.5419
5.50407	3.27516	1	2.24406
6.74714	3.57171	1	2.75815
8.40692	4.30163	0	3.34273
8.43815	3.13809	0	2.41318
6.2739	4.29138	1	2.93349
5.7741	5.85592	1	3.5552
5.79365	3.31233	1	2.29622
7.62167	4.41177	0	3.38776
6.59185	3.12221	1	2.42199
6.20111	7.24841	1	4.36347
5.78048	6.23555	1	3.74565
5.97574	3.1223	1	2.21299
6.18811	4.93603	1	3.30212
7.59224	3.05849	0	2.30892
8.51788	5.8097	0	4.42685
5.56448	3.96898	1	2.62515
5.76121	3.12619	1	2.19162
6.67707	5.96775	1	4.10736
5.71391	3.27588	1	2.25909
6.85927	3.87282	1	2.97435
8.48104	4.70551	0	3.64897
6.76009	3.2057	1	2.49259
8.46586	4.19698	0	3.26011
5.64461	6.89451	1	3.93899
6.28345	6.39603	1	4.06185
6.53815	5.08416	1	3.54904
6.44782	4.11278	1	2.96671
6.71328	4.04879	1	3.06716
5.793	3.02194	1	2.13413
5.62294	3.36803	1	2.30433
7.6814	4.76263	0	3.64918
6.25529	5.26869	1	3.48558
5.96005	6.6218	1	4.01005
7.62661	6.70414	0	4.92353
5.59862	3.25588	1	2.23967
7.76025	4.15792	0	3.16124
6.69014	4.84377	1	3.49601
6.07963	3.96893	1	2.71855
8.60661	3.65401	0	2.81285
6.82215	4.87653	1	3.53993
7.50447	3.43464	0	2.62397
6.21984	4.98785	1	3.33259
6.73542	5.4091	1	3.83538
6.25953	5.52681	1	3.62391
6.34258	5.42672	1	3.6101
7.15345	5.05732	0	3.84424
5.90414	3.58833	1	2.45896
6.58809	3.69258	1	2.82508
6.64092	5.83849	1	4.01657
8.37425	3.66104	0	2.813
7.84216	4.84375	0	3.68362
5.54769	5.03065	1	3.16674
8.52778	5.52092	0	4.25831
5.74909	6.65211	1	3.92304
5.97763	4.74387	1	3.14585
8.435	3.23828	0	2.49197
8.50074	3.13063	0	2.40455
7.50259	5.47598	0	4.17378
8.54192	4.13705	0	3.21548
5.63596	5.89833	1	3.53806
8.38724	5.31563	0	4.108
8.51064	4.38268	0	3.40726
7.70405	5.82159	0	4.35128
8.43368	3.47803	0	2.67663
8.05197	6.21499	0	4.6484
6.90983	4.86899	1	3.56983
6.69277	3.7486	1	2.88617
5.91573	6.59196	1	3.98718
5.68524	4.45918	1	2.89703
6.33684	6.87158	1	4.26931
5.99474	5.53497	1	3.53334
6.73672	6.21451	1	4.2755
6.79243	4.0796	1	3.08464
6.68611	5.04574	1	3.58481
6.73164	5.77606	1	4.02832
6.23854	5.73628	1	3.71733
6.14652	3.60307	1	2.51015
5.72267	6.60237	1	3.88828
6.80813	3.33402	1	2.5807
6.95119	5.20495	1	3.77999
5.59163	7.53851	1	4.14048
6.18262	4.56606	1	3.08585
5.5175	4.3408	1	2.80261
5.83027	4.49566	1	2.95311
8.01217	5.57555	0	4.29258
5.63739	6.25924	1	3.6884
6.47191	6.69787	1	4.27871
6.17752	6.37458	1	4.02129
6.70775	3.98548	1	3.02631
6.90911	7.11015	1	4.65462
6.18369	3.97283	1	2.738
6.12188	4.62393	1	3.12078
5.895	4.41947	1	2.9377
6.19151	5.67798	1	3.68246
6.66276	5.73282	1	3.97298
5.66735	3.27029	1	2.25341
6.98596	6.54566	1	4.47967
6.98058	6.15201	1	4.32446
5.85267	4.03206	1	2.70993
6.53269	6.15232	1	4.11767
5.63276	5.33602	1	3.32187
6.17219	3.71675	1	2.58331
5.67647	4.97635	1	3.1746
6.71938	4.82745	1	3.50444
7.54016	3.37516	0	2.56589
5.81123	3.48666	1	2.38238
6.23103	7.02469	1	4.30859
6.49084	7.23104	1	4.50206
6.745	6.39191	1	4.38097
8.29804	4.89626	0	3.75659
7.80061	4.45582	0	3.40855
6.65438	3.21664	1	2.49169
5.83736	3.66557	1	2.49421
7.68495	3.05125	0	2.30617
6.78422	3.94713	1	3.01288
6.58558	3.86691	1	2.92899
5.63726	3.91429	1	2.6038
6.29228	5.38327	1	3.56264
8.95641	6.84268	0	5.17578
8.49674	6.27493	0	4.66783
8.45461	3.26368	0	2.50937
5.80384	6.21638	1	3.74127
8.00398	6.80701	0	4.9301
7.5368	3.33649	0	2.53521
6.73822	6.62629	1	4.435
8.52115	3.29951	0	2.54339
6.53269	4.84906	1	3.43164
8.50536	3.66374	0	2.82537
6.20083	5.60853	1	3.64885
6.32792	6.35583	1	4.05787
6.04633	5.83153	1	3.673
6.02237	5.53536	1	3.54414
5.58029	6.61249	1	3.79535
6.9627	7.74016	1	4.94114
7.70296	7.16996	0	5.26531
6.38317	6.5684	1	4.18989
6.72642	5.43503	1	3.84229
8.30646	4.70611	0	3.62374
6.19061	4.84959	1	3.2485
5.75257	5.20262	1	3.30339
5.725	5.48613	1	3.40922
7.84893	3.71538	0	2.80932
6.22888	3.8017	1	2.64588
5.98795	4.98707	1	3.28763
8.63688	6.21733	0	4.64498
8.05741	5.83602	0	4.45164
8.43336	3.07547	0	2.35999
6.78195	4.79761	1	3.49786
6.0409	4.43943	1	2.98727
5.57219	4.32216	1	2.81155
5.59579	4.41238	1	2.85922
8.56385	5.51887	0	4.25875
7.77936	3.32791	0	2.5094
6.48134	7.72063	1	4.72659
6.48477	4.47585	1	3.20749
8.4471	5.88326	0	4.4567
6.28668	4.59321	1	3.13145
8.49659	3.95166	0	3.05681
6.81523	6.51014	1	4.43887
8.45157	4.97078	0	3.82561
8.51731	5.75076	0	4.39048
5.66395	3.42314	1	2.34011
6.2341	3.34306	1	2.35984
6.45996	4.99152	1	3.43416
8.65878	4.46369	0	3.47657
8.35905	4.62454	0	3.57196
8.44622	4.27492	0	3.32481
7.83219	6.36015	0	4.66455
6.28314	3.59152	1	2.52676
7.95493	4.87407	0	3.70474
7.843	5.3766	0	4.0955
7.92323	4.6987	0	3.57917
6.07269	4.46067	1	3.00594
6.77888	4.41468	1	3.29309
6.31311	5.44037	1	3.61169
6.65775	3.71933	1	2.85896
8.38624	3.72924	0	2.86999
6.0139	7.03382	1	4.22079
6.42562	3.57103	1	2.64985
6.76167	5.84584	1	4.06983
6.59938	4.59285	1	3.34545
7.47567	5.00505	0	3.83077
7.53978	4.15232	0	3.19648
6.44225	4.70783	1	3.29179
7.71369	3.48703	0	2.64015
6.13332	4.12501	1	2.82351
6.17657	4.94902	1	3.30867
5.85925	4.30362	1	2.85386
8.43077	3.90098	0	3.00846
6.83845	5.72792	1	4.02319
5.89596	5.45247	1	3.46176
6.43891	6.46502	1	4.17265
5.98495	5.76098	1	3.62001
7.61404	4.43021	0	3.40428
6.66751	4.60904	1	3.37279
6.20005	3.60867	1	2.51149
7.5919	3.06143	0	2.31309
6.78227	3.0687	1	2.38744
6.96034	4.25736	1	3.22618
8.38978	4.10949	0	3.1854
6.15758	3.27714	1	2.31008
8.5403	4.64871	0	3.60586
5.86433	6.34623	1	3.83719
8.46753	3.33979	0	2.58081
5.88845	3.19338	1	2.24296
6.81777	3.97161	1	3.03383
5.76665	5.2036	1	3.31117
6.13149	4.86666	1	3.25868
6.12922	3.68336	1	2.55879
7.96475	6.09887	0	4.5803
8.61406	4.37688	0	3.3999
8.45871	4.51477	0	3.4959
8.39055	3.59135	0	2.75836
7.28024	4.5705	0	3.56157
6.16379	3.64346	1	2.53613
6.32759	5.4799	1	3.63243
7.24517	3.63252	0	2.81106
6.13254	3.00509	1	2.14321
5.76185	5.15487	1	3.28991
8.27143	6.1781	0	4.6489
6.24707	7.19483	1	4.35743
6.25753	6.45883	1	4.08296
8.49503	6.55894	0	4.86939
6.36349	6.79336	1	4.26094
6.20874	3.07469	1	2.1868
6.74652	3.44752	1	2.6664
6.86612	6.2225	1	4.30911
6.23961	3.68084	1	2.576
6.03425	4.58323	1	3.07644
6.25693	3.09887	1	2.21013
6.01541	6.33611	1	3.91108
6.42376	5.63024	1	3.75839
6.42234	6.92559	1	4.29374
5.56192	3.05745	1	2.11961
8.73591	4.79133	0	3.77797
5.70091	4.29044	1	2.81392
8.5813	4.25839	0	3.31267
6.08465	3.53153	1	2.45643
5.78475	3.51353	1	2.3936
7.81662	4.80839	0	3.65964
6.8382	5.6527	1	3.98824
5.54006	6.25905	1	3.63295
8.40977	5.97177	0	4.51613
8.51527	3.06709	0	2.34364
6.93339	5.33141	1	3.83507
6.45073	6.04606	1	4.00039
5.81215	4.16994	1	2.7735
7.55712	3.10589	0	2.35059
5.74616	4.86609	1	3.1326
6.30524	5.92938	1	3.84614
6.82509	6.37079	1	4.37157
5.52073	7.48132	1	4.06907
5.99677	3.72601	1	2.55969
6.75811	3.66592	1	2.83938
7.78562	3.9415	0	2.96498
5.89419	6.58105	1	3.97303
6.2839	5.97072	1	3.86383
8.8913	5.96815	0	4.66396
8.35144	3.02833	0	2.31319
5.91603	5.25012	1	3.38759
6.25899	5.47461	1	3.59694
5.93102	3.37728	1	2.35166
6.19248	3.48975	1	2.43881
7.13236	7.09008	1	4.78032
6.29946	4.00936	1	2.79049
6.53467	4.34634	1	3.17975
5.73299	3.93641	1	2.63366
6.65298	3.33846	1	2.58621
6.08536	6.04851	1	3.80125
8.99282	5.9312	0	4.6475
6.30575	3.67339	1	2.59675
6.20375	3.70576	1	2.5772
8.73401	5.24671	0	4.0935
6.19316	5.87235	1	3.77114
5.5123	4.89034	1	3.07373
8.72657	5.83698	0	4.45982
5.5615	5.8962	1	3.51902
5.65038	6.26223	1	3.68975
5.72511	3.48683	1	2.37654
6.14296	3.31208	1	2.32628
8.54577	3.40245	0	2.62847
6.54775	5.19827	1	3.62235
6.52163	7.36042	1	4.61216
6.61403	4.00645	1	3.01646
5.89268	4.4156	1	2.93577
5.83363	4.67047	1	3.05131
6.68917	4.71594	1	3.43503
6.29085	6.71157	1	4.20331
8.47455	3.36025	0	2.59609
5.69137	3.01293	1	2.1148
5.56451	7.91242	1	4.28652
6.02804	5.60703	1	3.5735
8.5456	5.80937	0	4.42666
5.86278	5.10095	1	3.29464
7.77097	5.06518	0	3.8436
8.50849	5.64052	0	4.33062
8.06959	6.06158	0	4.58272
8.65217	3.50945	0	2.70975
6.29791	6.01827	1	3.89661
5.66277	5.29585	1	3.32203
5.60167	5.09155	1	3.20624
5.54394	5.32459	1	3.28185
6.78062	3.9589	1	3.02236
7.61772	4.2602	0	3.27446
7.71962	5.10145	0	3.86622
8.15615	5.67064	0	4.3927
5.98389	5.63635	1	3.56482
6.97462	6.06709	1	4.28061
7.70076	3.69758	0	2.80583
7.4249	3.01643	0	2.29301
5.64312	5.10222	1	3.22767
8.54169	4.10699	0	3.19508
6.64499	5.17089	1	3.64489
8.46115	5.53117	0	4.25658
6.56584	3.63422	1	2.78497
8.88325	6.62985	0	4.97741
7.84681	4.05544	0	3.05746
8.22209	7.01978	0	5.02192
7.96683	5.25736	0	4.02139
5.67396	5.99676	1	3.60149
6.12838	4.86781	1	3.25939
6.69258	6.30804	1	4.31344
8.46599	5.65589	0	4.32753
5.92799	3.83501	1	2.60081
6.20223	5.79479	1	3.73288
6.2358	4.35794	1	2.96868
6.83991	7.07166	1	4.61341
6.46972	6.5261	1	4.20975
6.61935	3.73255	1	2.85884
6.55375	4.08495	1	3.03797
6.08745	5.47077	1	3.55635
6.02716	6.64392	1	4.06692
6.3657	4.92972	1	3.35599
5.67379	7.01063	1	4.03491
5.79637	4.27854	1	2.82242
6.51304	5.04817	1	3.51536
5.58918	3.08133	1	2.1347
6.42047	5.95934	1	3.92882
8.22784	6.7486	0	4.93955
6.22752	4.31957	1	2.94281
5.52486	3.05002	1	2.11169
7.48336	5.04229	0	3.86254
5.54971	5.35811	1	3.30052
6.62714	5.57906	1	3.87236
5.5901	5.6158	1	3.41582
6.31657	4.9175	1	3.31974
6.85902	4.53386	1	3.37413
8.41863	4.76464	0	3.67995
7.70583	4.20731	0	3.20779
6.78673	6.20587	1	4.28501
7.53164	3.37088	0	2.56232
6.16344	3.47073	1	2.42602
6.79293	4.40169	1	3.28703
7.32898	3.7169	0	2.86504
7.45396	4.33116	0	3.35509
6.86561	7.43091	1	4.76642
6.27961	3.29824	1	2.3494
5.87307	4.53751	1	2.98488
8.51747	4.22095	0	3.27652
8.32678	5.29463	0	4.08788
6.53184	3.72789	1	2.82816
6.92715	6.22628	1	4.33077
6.60837	6.93056	1	4.4507
5.57619	4.9782	1	3.14914
7.47282	4.77936	0	3.67272
7.65092	3.95527	0	2.99005
5.72532	3.97429	1	2.65988
5.99694	4.96055	1	3.27358
8.51186	3.9274	0	3.0328
6.19318	4.47913	1	3.03307
6.49626	5.58084	1	3.7964
6.10343	4.19578	1	2.86111
6.17785	3.94015	1	2.72027
6.25177	5.85019	1	3.78909
6.54269	3.23991	1	2.49707
7.61113	4.90528	0	3.73603
6.74792	3.51306	1	2.71654
6.51064	4.96251	1	3.46346
6.22386	5.39646	1	3.55239
8.46593	6.36098	0	4.74236
6.09034	4.3365	1	2.93625
7.52581	4.22535	0	3.25667
7.47248	4.89144	0	3.75573
7.29337	3.68866	0	2.84621
6.5388	3.11289	1	2.40441
6.58507	7.63767	1	4.75073
5.65486	4.09025	1	2.70603
6.17482	4.91786	1	3.28812
7.77083	5.56552	0	4.23329
5.65197	3.12112	1	2.17354
5.77923	5.95805	1	3.60279
5.80934	6.39928	1	3.83614
8.74001	4.73097	0	3.73999
6.80426	6.28973	1	4.34063
5.91386	6.45387	1	3.91817
7.85059	5.3659	0	4.08431
6.19932	3.74066	1	2.60326
8.59538	3.66434	0	2.82497
8.23438	5.82548	0	4.45789
6.7185	5.66053	1	3.96176
8.61193	5.80962	0	4.42915
5.54384	5.65841	1	3.4208
8.09845	5.92081	0	4.52338
6.41495	5.60273	1	3.72379
6.81956	3.13232	1	2.43897
6.154	5.39583	1	3.53605
6.1041	3.5256	1	2.45316
7.69485	3.33948	0	2.52756
8.78533	3.36376	0	2.61293
8.18425	6.2713	0	4.70037
7.52709	3.33806	0	2.53896
8.5095	3.8013	0	2.93241
6.80892	5.69343	1	3.9968
5.58473	5.7999	1	3.48956
5.751	5.01372	1	3.20468
7.92723	5.58012	0	4.26892
5.88561	6.10953	1	3.73625
6.70411	5.24087	1	3.72455
6.92085	5.74767	1	4.05401
6.69162	5.26882	1	3.73259
6.60209	7.08872	1	4.50721
8.49912	7.47179	0	5.41413
7.02404	5.53367	1	4.0133
7.62471	3.52154	0	2.67127
7.66909	5.89221	0	4.38541
5.58468	6.48438	1	3.76917
5.7766	5.69335	1	3.49768
6.69019	3.25807	1	2.52797
7.57533	6.3459	0	4.68124
5.99158	5.48564	1	3.51614
7.05459	4.60806	1	3.51289
6.02187	5.68958	1	3.60744
5.96423	7.21384	1	4.25403
6.05283	4.42966	1	2.98398
8.43311	7.27067	0	5.29305
6.26488	5.54436	1	3.63651
5.53228	7.07842	1	3.94968
6.06754	6.2481	1	3.89468
8.45131	4.30493	0	3.34294
6.55576	5.58052	1	3.83833
8.35271	4.82333	0	3.71579
8.23303	5.64711	0	4.36172
8.00856	7.54397	0	5.37208
7.40304	4.47275	0	3.45742
5.75735	5.75234	1	3.51547
7.81787	6.19537	0	4.59803
6.38689	6.29722	1	4.0627
6.17747	4.23474	1	2.8908
8.59111	4.91094	0	3.80624
6.10131	4.28817	1	2.91005
5.8797	3.77992	1	2.56489
8.43824	3.93067	0	3.03698
5.96782	4.96277	1	3.27149
6.39212	6.62984	1	4.19419
8.42794	3.20523	0	2.46582
5.76785	3.41494	1	2.34392
8.49862	5.16034	0	3.98723
5.88628	4.09324	1	2.75122
5.65452	7.22564	1	4.11563
6.28385	3.15873	1	2.25562
5.76195	5.63168	1	3.47451
6.08969	7.27763	1	4.34428
8.75059	6.27199	0	4.7407
7.65418	6.23947	0	4.60847
7.46925	3.01152	0	2.29064
8.51074	4.15446	0	3.23008
5.62767	6.71655	1	3.87151
8.37787	4.59568	0	3.54636
6.7424	6.87497	1	4.50928
6.47399	7.5438	1	4.64739
5.60846	4.68506	1	2.98817
6.48839	4.82326	1	3.4002
6.65291	5.9595	1	4.09808
5.78233	4.14015	1	2.74911
6.04407	7.2125	1	4.28693
8.53076	3.74312	0	2.87784
7.59346	5.50082	0	4.16269
5.74999	5.24751	1	3.32744
5.71562	4.01287	1	2.67312
7.93831	3.25459	0	2.44589
6.29384	6.64289	1	4.17628
5.82293	4.22973	1	2.80458
6.69031	3.24503	1	2.51717
6.30501	4.92144	1	3.31831
6.05789	6.04865	1	3.7841
5.93189	5.01556	1	3.27343
7.82697	3.59277	0	2.71207
8.62141	5.40761	0	4.18189
7.50136	5.3414	0	4.07058
6.89461	3.9699	1	3.03719
6.09507	4.45333	1	3.00078
6.44189	7.16921	1	4.43728
5.92903	6.46244	1	3.9354
5.8527	4.35065	1	2.87508
6.737	5.14488	1	3.67282
5.56962	4.99018	1	3.15509
8.36007	5.39165	0	4.145
6.11354	4.00272	1	2.74186
6.83901	5.27877	1	3.78371
8.4462	6.31657	0	4.69159
6.6182	4.1691	1	3.11828
6.64188	3.10029	1	2.4065
5.78587	6.10064	1	3.68179
7.64686	4.48641	0	3.44092
5.84798	3.24352	1	2.26711
7.72601	4.81283	0	3.66766
6.37075	3.84042	1	2.7456
6.64634	5.06244	1	3.58419
5.59274	7.94148	1	4.29526
6.16456	4.05661	1	2.78123
6.72014	3.63798	1	2.81727
8.52063	5.79532	0	4.41468
6.08154	4.70074	1	3.15322
6.27209	4.9653	1	3.32896
6.0073	6.13075	1	3.79304
5.88906	4.56576	1	3.005
6.0314	5.22807	1	3.42716
6.65037	4.04589	1	3.04935
6.601	3.50342	1	2.69126
5.64195	4.57492	1	2.94911
8.321	3.69531	0	2.83597
5.86411	3.33256	1	2.31821
6.12291	4.88907	1	3.2667
8.18578	6.41649	0	4.80001
5.82903	6.73914	1	3.99818
8.36137	4.30018	0	3.33881
5.61385	5.24228	1	3.28338
8.97441	5.72524	0	4.56048
6.8456	4.43675	1	3.31797
8.54041	6.95415	0	5.11341
5.66909	5.35469	1	3.33959
6.43633	4.8791	1	3.37622
6.64411	4.93342	1	3.521
8.53824	4.36815	0	3.39139
5.78537	4.38462	1	2.8797
6.7171	6.31481	1	4.32627
6.2158	4.10658	1	2.82905
7.65851	4.28085	0	3.2819
7.75085	5.11429	0	3.8749
6.79397	3.69124	1	2.86345
6.81797	3.39711	1	2.62762
6.77272	7.24875	1	4.70094
6.12641	6.45319	1	4.02534
6.28122	4.80701	1	3.2355
6.73516	5.12791	1	3.657
8.59502	3.15488	0	2.42464
5.85397	3.69406	1	2.50934
6.77507	5.79885	1	4.05525
6.41405	5.70679	1	3.78863
5.62704	4.20134	1	2.76372
8.47439	5.87711	0	4.45246
6.71611	4.92475	1	3.53477
7.58916	5.24921	0	3.99411
5.74864	5.89016	1	3.56
8.46016	3.17601	0	2.43586
7.64204	3.20889	0	2.42881
8.48805	4.78813	0	3.70715
8.65321	5.23236	0	4.05645
6.40387	7.83251	1	4.773
7.78658	6.32919	0	4.65511
7.56259	3.6162	0	2.75197
8.40875	3.90198	0	3.00926
7.55255	5.32341	0	4.04547
5.54382	5.21924	1	3.25148
5.86718	4.38078	1	2.89896
6.71066	4.94342	1	3.54389
6.87297	5.29978	1	3.80868
6.19667	5.03757	1	3.36303
5.77571	3.88252	1	2.61184
6.27229	3.20321	1	2.27594
6.2837	4.53368	1	3.09537
7.17357	5.8996	0	4.3572
8.50015	5.23735	0	4.041
5.72956	3.44477	1	2.3525
6.67324	3.36052	1	2.60361
6.1095	4.34134	1	2.93549
7.8061	4.62573	0	3.54116
6.48889	6.78338	1	4.30579
6.72812	3.98119	1	3.02806
7.66706	6.38627	0	4.7116
5.59542	6.36878	1	3.71644
7.5533	3.47387	0	2.64548
5.98526	4.23122	1	2.85985
6.81822	3.36892	1	2.60741
6.16023	4.8536	1	3.24475
6.38288	5.58049	1	3.6974
6.91073	7.2037	1	4.70759
6.64336	4.00256	1	3.02341
6.57178	4.92465	1	3.48576
8.7498	6.25057	0	4.71994
6.09324	4.44829	1	2.99937
5.57357	3.9437	1	2.61282
6.70503	4.61952	1	3.38646
6.83209	3.81374	1	2.93078
8.50028	4.4745	0	3.46662
7.76428	5.87461	0	4.39578
7.72307	4.46235	0	3.42033
8.89707	6.16036	0	4.7379
6.70561	3.8351	1	2.93128
7.46205	4.71135	0	3.62829
7.50943	3.82414	0	2.91553
5.55084	3.83741	1	2.55459
6.76929	4.34854	1	3.25207
6.3082	4.01851	1	2.79658
5.97112	4.14791	1	2.79758
6.60909	4.09389	1	3.06894
6.11246	4.88049	1	3.26182
7.45631	3.23868	0	2.45676
5.82292	6.6451	1	3.95082
5.66948	6.40041	1	3.77848
7.3462	4.54324	0	3.51608
5.68845	5.30394	1	3.32798
6.56631	3.67578	1	2.80986
6.48381	4.32947	1	3.12495
6.13534	5.12459	1	3.39887
6.65376	4.20362	1	3.15197
7.48514	5.21333	0	3.98521
6.14523	4.6073	1	3.11644
8.38514	3.04096	0	2.32144
6.2576	7.22788	1	4.36009
7.50856	3.59376	0	2.72953
6.69201	6.92581	1	4.49738
6.33119	6.43922	1	4.10956
6.11718	4.69942	1	3.16308
6.80133	3.88416	1	2.97593
8.48318	5.06321	0	3.8953
5.78275	4.54248	1	2.95942
6.34517	5.59519	1	3.69267
8.43225	4.10701	0	3.18481
5.81395	6.56642	1	3.92832
6.12265	6.4426	1	4.01744
6.08875	3.22548	1	2.27604
5.72747	4.84048	1	3.1122
6.72649	5.68427	1	3.97467
8.61312	5.99014	0	4.51596
8.18779	5.93264	0	4.52545
7.53275	6.48077	0	4.80062
6.68063	3.56523	1	2.75181
8.57017	6.09099	0	4.5797
6.86208	6.96298	1	4.57508
6.3282	7.75423	1	4.7205
7.67251	5.86193	0	4.37083
8.17615	5.9893	0	4.56296
8.20123	3.80021	0	2.91259
6.1266	5.13734	1	3.403
5.5221	5.28959	1	3.26309
8.51491	3.49613	0	2.70213
6.42492	3.75726	1	2.76869
6.00322	3.45892	1	2.39907
6.9479	5.00593	1	3.65745
6.12105	5.26776	1	3.46262
5.76178	4.84839	1	3.12737
7.78449	4.69708	0	3.58997
7.10368	5.61689	1	4.12284
5.61975	4.32622	1	2.82363
6.54663	4.05441	1	3.01858
5.81809	5.4399	1	3.41291
5.62207	4.86226	1	3.09392
8.39395	3.68647	0	2.83793
6.80882	6.54185	1	4.4536
6.14516	5.20714	1	3.43693
8.41851	3.40002	0	2.61777
6.2029	5.56491	1	3.62663
8.50199	5.58668	0	4.301
5.63968	5.50432	1	3.39166
5.67767	3.6096	1	2.45395
5.50899	7.33544	1	4.03768
6.68697	3.43047	1	2.65321
7.61905	4.43566	0	3.4085
7.52001	5.69727	0	4.31559
6.72785	4.71187	1	3.44353
7.67578	6.03139	0	4.47398
6.29226	6.75623	1	4.22092
5.95146	6.05464	1	3.7358
5.67391	4.998	1	3.17896
6.23688	4.08524	1	2.81535
6.4212	5.49452	1	3.682
6.77848	5.46441	1	3.8705
5.80273	3.40493	1	2.34118
7.73608	4.7024	0	3.60049
6.774	5.26339	1	3.75986
7.38253	3.30628	0	2.5315
5.67449	3.19449	1	2.21287
7.47497	4.96958	0	3.81855
8.65015	5.24035	0	4.06259
6.1192	5.79684	1	3.69753
7.62057	5.85495	0	4.36663
6.4628	4.06393	1	2.94734
6.19032	3.55143	1	2.47715
6.9479	5.85978	1	4.14221
6.08589	3.18205	1	2.24683
6.63898	3.68916	1	2.84424
8.61732	3.65155	0	2.81353
6.31535	5.10935	1	3.42247
6.13634	5.10171	1	3.39153
5.93986	5.64861	1	3.54089
5.96563	6.2395	1	3.8217
5.96761	6.42678	1	3.93459
8.55861	5.20856	0	4.03159
5.92626	5.44906	1	3.47576
7.42743	3.56889	0	2.72103
7.65188	5.01682	0	3.8125
8.77812	5.94579	0	4.56136
8.45069	3.20984	0	2.46827
5.588	3.18722	1	2.19846
8.46715	6.14813	0	4.61111
6.64499	3.19846	1	2.4819
6.07987	6.51887	1	4.04388
8.40791	3.60434	0	2.77091
8.3853	3.74727	0	2.87761
5.64073	7.00321	1	3.99501
8.41596	3.40603	0	2.6238
6.38715	5.13148	1	3.46927
7.56151	5.84712	0	4.37844
5.83017	6.8468	1	4.05704
8.43907	3.55982	0	2.74558
7.99353	5.18571	0	3.99483
7.54988	5.07042	0	3.85461
5.79232	3.82545	1	2.57662
8.35823	4.43964	0	3.43809
5.63403	3.84154	1	2.5682
8.6534	4.59176	0	3.58308
6.0082	7.69848	1	4.44693
7.86726	4.00793	0	3.0131
6.31935	5.07534	1	3.41005
7.02237	4.85498	1	3.62015
5.58842	3.33978	1	2.28501
5.60812	4.21848	1	2.76445
8.54304	3.66667	0	2.82645
7.93452	6.91895	0	5.01335
6.7806	6.71058	1	4.46701
6.83691	3.6177	1	2.80835
6.30445	4.28749	1	2.94962
7.94725	6.44768	0	4.73655
7.73284	3.37475	0	2.54877
7.38237	3.20211	0	2.44081
5.66791	4.27269	1	2.80097
5.66179	5.47841	1	3.3846
8.16894	6.77924	0	4.93978
6.10934	4.37361	1	2.95458
7.50472	4.45996	0	3.4294
6.57137	5.74223	1	3.92904
6.65156	3.57359	1	2.7539
6.71183	6.07603	1	4.18312
7.69572	4.49174	0	3.44757
5.65248	3.26344	1	2.24898
8.46798	3.61785	0	2.78555
6.97783	4.67695	1	3.4787
6.06913	4.06503	1	2.7777
6.59048	3.72097	1	2.84481
7.55429	3.7977	0	2.89513
8.73917	6.4803	0	4.81754
5.77391	3.53361	1	2.4038
6.54843	6.10201	1	4.10441
6.18344	5.44978	1	3.56765
6.23592	6.6468	1	4.15357
6.14193	5.15194	1	3.41032
6.71297	3.78357	1	2.90417
6.04709	5.14135	1	3.38515
5.57783	7.55989	1	4.13871
5.75329	7.27974	1	4.16759
6.84321	5.61341	1	3.95953
6.21596	4.30101	1	2.92641
8.4697	3.42433	0	2.63589
8.46209	4.23654	0	3.29276
6.29695	4.59667	1	3.13457
6.38441	5.86039	1	3.85165
8.48249	4.27313	0	3.32003
6.80677	5.22418	1	3.72771
7.33748	4.31342	0	3.35985
6.2471	6.62697	1	4.14796
8.49279	7.2507	0	5.25745
8.53493	5.32957	0	4.11795
5.91386	5.06933	1	3.30054
5.73881	3.24881	1	2.24652
6.39281	5.46264	1	3.64396
6.09133	3.71966	1	2.57243
8.43183	4.79679	0	3.70293
5.54717	4.13815	1	2.70066
7.61273	5.67453	0	4.28596
8.54995	3.1599	0	2.42563
6.40836	6.95005	1	4.29803
6.75408	5.58263	1	3.92709
8.66119	4.53204	0	3.53605
8.48209	3.83739	0	2.96146
5.66169	3.37551	1	2.30867
7.5786	4.10902	0	3.14687
6.41928	3.56242	1	2.63766
8.39796	3.23875	0	2.49206
6.47161	3.914	1	2.87579
6.61906	3.40279	1	2.62359
5.6927	4.07367	1	2.7002
8.46204	4.67667	0	3.62878
7.54738	3.85881	0	2.93781
7.59316	4.8612	0	3.71246
8.60212	4.88545	0	3.79051
6.68574	4.45822	1	3.30493
8.6667	4.1563	0	3.23625
6.59908	4.04329	1	3.03741
5.67857	4.75235	1	3.0476
5.87194	5.48915	1	3.46591
8.42342	4.0661	0	3.14882
6.886	5.78029	1	4.05973
6.43452	5.93978	1	3.92648
7.44785	5.40414	0	4.12523
6.80657	4.38044	1	3.277
5.69831	4.56821	1	2.95135
7.79782	3.40287	0	2.5668
6.16627	5.09859	1	3.38885
7.56457	4.47691	0	3.44051
6.33059	5.87038	1	3.82715
5.92517	5.0261	1	3.27552
6.64503	3.35767	1	2.5957
5.60765	4.32384	1	2.8227
5.89566	7.08089	1	4.2205
8.67276	6.26438	0	4.70786
6.42659	6.90583	1	4.30022
5.80833	4.52556	1	2.96049
6.63716	5.03678	1	3.565
6.00441	4.06288	1	2.75734
6.45657	7.96541	1	4.86228
7.64806	3.51428	0	2.66588
6.2786	6.56633	1	4.12921
7.6354	4.94791	0	3.76146
7.69695	4.28255	0	3.28494
6.54926	3.82805	1	2.89623
6.77101	6.25942	1	4.30456
7.63776	3.00523	0	2.26423
5.86927	6.56281	1	3.94144
5.88868	3.78143	1	2.56805
5.69069	3.9154	1	2.61709
8.52542	3.15249	0	2.41926
7.61496	4.52658	0	3.47105
7.12021	5.35304	0	4.02229
7.66615	4.95817	0	3.76849
6.12284	5.56078	1	3.60966
7.95087	6.69604	0	4.87078
5.75634	4.41777	1	2.88592
6.90834	6.27715	1	4.34495
6.12477	4.84073	1	3.24213
6.24236	5.16072	1	3.43623
8.27094	5.83752	0	4.45482
5.71286	3.8213	1	2.56511
6.76109	3.20354	1	2.49014
5.94939	3.5462	1	2.44502
7.55953	4.84973	0	3.70726
6.23501	5.26983	1	3.47812
8.55072	5.5863	0	4.31068
6.45652	7.4279	1	4.61147
5.63904	5.84617	1	3.51804
7.96112	5.7636	0	4.37761
6.7289	6.10245	1	4.20491
7.9511	5.34702	0	4.08732
5.59108	6.79237	1	3.86992
6.8359	3.01769	1	2.34549
8.37426	5.11059	0	3.93381
6.78637	5.78904	1	4.05302
6.64857	5.43674	1	3.79958
7.46922	3.31788	0	2.52726
8.43661	4.11884	0	3.20292
6.43276	6.23862	1	4.06907
8.39207	3.10064	0	2.37957
6.76867	3.36351	1	2.60592
6.54086	3.10183	1	2.39843
7.56555	3.34756	0	2.541
6.77301	5.61083	1	3.93981
7.36752	4.79429	0	3.70976
8.18197	5.60306	0	4.3449
5.70195	5.73082	1	3.49701
8.4324	3.43205	0	2.63993
8.05118	5.37036	0	4.17257
6.8231	4.48512	1	3.34069
6.01017	7.12222	1	4.25568
5.92182	5.32295	1	3.41783
8.17989	6.00707	0	4.58156
8.36621	5.13952	0	3.95245
7.71428	4.93062	0	3.74833
8.74163	4.99766	0	3.93635
6.7649	5.87455	1	4.08762
7.40929	3.47329	0	2.67139
6.83277	6.83125	1	4.52732
5.5696	5.74897	1	3.46685
7.94303	5.63293	0	4.3118
8.50468	3.99918	0	3.09647
5.96307	4.63154	1	3.07601
6.44885	6.60729	1	4.22423
8.05963	5.17427	0	4.0407
5.76997	4.26518	1	2.81774
5.75259	5.49972	1	3.41542
5.75054	3.64643	1	2.4749
7.66736	4.55512	0	3.49019
8.43331	5.20944	0	4.02035
6.11801	3.55262	1	2.47254
6.32519	3.81399	1	2.68671
5.82577	6.53826	1	3.91579
6.04037	4.04668	1	2.75406
5.89018	4.85032	1	3.16057
5.65192	5.15849	1	3.25385
8.54267	4.84208	0	3.74519
8.5857	5.83686	0	4.44011
5.67695	5.51946	1	3.41276
6.37723	5.91401	1	3.88261
6.42778	5.69661	1	3.80134
6.37115	4.26597	1	2.98436
6.83848	5.7698	1	4.04757
5.9031	6.10706	1	3.74474
6.68994	5.35856	1	3.78386
6.27392	5.45039	1	3.58731
6.67117	5.99148	1	4.11348
6.13701	4.92874	1	3.29124
5.62982	5.07615	1	3.20613
6.08935	3.1681	1	2.23874
8.44398	3.94846	0	3.05103
6.59134	6.15387	1	4.1626
6.00291	5.91246	1	3.68404
7.77677	4.50235	0	3.44942
8.44318	5.9127	0	4.47751
6.26624	7.23885	1	4.37058
5.55934	5.25966	1	3.26702
8.34999	3.50506	0	2.69452
8.57537	3.38399	0	2.61659
7.50477	3.26283	0	2.47887
6.80168	5.79378	1	4.05281
5.73964	5.19575	1	3.29533
5.57893	3.57764	1	2.42779
8.85548	4.8327	0	3.95128
5.52564	3.21214	1	2.21031
7.78108	4.86196	0	3.7071
5.87782	6.07789	1	3.71851
8.35411	3.05653	0	2.33529
6.2564	5.04429	1	3.37446
5.68275	5.61027	1	3.44544
7.61611	3.33953	0	2.53705
6.34893	6.87691	1	4.26831
6.19529	5.33488	1	3.51517
8.40894	4.61938	0	3.56926
6.3097	5.09348	1	3.41648
6.79532	3.28235	1	2.54519
5.6714	7.39297	1	4.15632
6.26371	4.39453	1	2.99731
6.69679	3.55505	1	2.74252
8.53433	4.92175	0	3.80463
8.58195	4.0504	0	3.14522
7.67098	4.23516	0	3.24132
5.76256	6.26183	1	3.74758
6.1636	5.27558	1	3.47379
6.77188	3.80188	1	2.92322
6.76324	5.88465	1	4.09479
5.75172	5.46169	1	3.4008
7.67379	3.2428	0	2.4532
5.90784	6.30388	1	3.8256
6.3225	4.06379	1	2.82896
8.64483	3.49267	0	2.69996
7.34447	4.79658	0	3.71219
6.76418	3.53264	1	2.72773
6.51299	5.2024	1	3.5977
6.68915	3.19613	1	2.48504
6.35457	6.43942	1	4.10696
7.09969	6.41601	1	4.51263
5.83534	5.55319	1	3.46697
6.08353	4.53974	1	3.05584
7.59252	5.91778	0	4.41964
6.17824	3.47643	1	2.43069
7.43326	4.86839	0	3.74854
6.21858	3.48929	1	2.44345
7.36257	4.81523	0	3.72602
6.17027	4.4583	1	3.01727
5.7073	4.0117	1	2.67043
7.52917	4.97677	0	3.79783
7.81652	3.61433	0	2.72515
6.99324	3.95609	1	3.03978
8.36617	4.01699	0	3.09803
8.55389	4.31683	0	3.35856
7.29825	4.28367	0	3.34342
7.69534	5.70412	0	4.30607
8.34442	7.16974	0	5.18972
6.89628	5.85992	1	4.10966
8.72184	5.07653	0	3.97383
6.06698	3.25477	1	2.29335
5.69128	4.71316	1	3.03197
6.23418	5.18411	1	3.44459
7.69609	3.60513	0	2.73417
5.7951	5.81965	1	3.55347
7.56901	5.05196	0	3.83392
8.44579	3.72549	0	2.86621
6.23258	3.13272	1	2.22419
6.92803	5.78775	1	4.07554
5.50968	3.01015	1	2.08484
6.61152	4.90735	1	3.50025
7.9037	6.08439	0	4.54179
8.47479	3.81895	0	2.94742
8.49409	5.17811	0	4.00242
6.73324	4.87418	1	3.52032
6.83986	3.82072	1	2.93973
6.62794	6.18278	1	4.19908
6.63426	4.42205	1	3.26764
8.56631	5.40987	0	4.18152
8.67253	3.67238	0	2.83672
7.47017	4.94209	0	3.8013
7.86615	3.29522	0	2.46517
7.4496	4.26696	0	3.3047
6.7034	3.38801	1	2.62369
6.16869	5.217	1	3.44436
5.68407	3.56522	1	2.42552
7.53289	4.17737	0	3.2116
6.77678	4.12613	1	3.10996
8.43481	3.57364	0	2.75489
7.56041	5.6406	0	4.27155
5.70524	5.24777	1	3.3097
8.53652	4.3116	0	3.35381
5.5853	3.7483	1	2.51408
6.35628	5.50728	1	3.65137
6.25972	6.1745	1	3.96459
6.39577	3.36352	1	2.48691
6.13525	5.97344	1	3.80433
6.20598	5.90427	1	3.79357
6.51574	3.37146	1	2.57866
7.69812	3.29535	0	2.49467
6.73602	5.03224	1	3.5967
6.71029	3.95824	1	3.01355
6.61846	4.02663	1	3.03056
8.53683	3.08347	0	2.36364
8.2442	5.5392	0	4.27491
5.65317	4.74781	1	3.03843
5.83884	5.52146	1	3.45539
8.40144	3.28616	0	2.52991
5.74279	6.05478	1	3.63611
5.74154	3.47445	1	2.36929
5.5349	3.91191	1	2.58955
5.50105	4.42704	1	2.84171
7.06649	6.6942	1	4.54445
6.74633	3.96232	1	3.02275
5.71924	5.46444	1	3.40033
5.51307	4.87579	1	3.0661
8.5981	5.84881	0	4.44586
5.68713	7.93714	1	4.32381
6.18519	4.89263	1	3.27402
5.66338	4.68036	1	3.00403
8.42755	6.23634	0	4.6537
5.65119	3.37717	1	2.31333
6.12867	3.44665	1	2.4142
6.08424	5.61492	1	3.60753
8.42238	4.26832	0	3.31777
5.54712	4.85027	1	3.0635
7.60865	4.72718	0	3.62721
5.7059	3.78972	1	2.54273
6.54059	5.21648	1	3.62237
7.86944	6.3857	0	4.70116
7.71934	3.12763	0	2.36187
7.0657	3.71359	0	2.91347
6.41692	5.27361	1	3.547
7.84461	6.21835	0	4.61533
8.60576	3.76625	0	2.91
6.04336	4.67504	1	3.12996
8.91372	4.8158	0	3.96188
6.5439	4.16061	1	3.08189
5.8837	3.98205	1	2.68581
8.98341	6.03576	0	4.71775
7.85507	4.86042	0	3.695
6.61715	4.64738	1	3.38138
5.97296	4.34521	1	2.91328
8.51263	4.76837	0	3.70292
5.98106	5.14946	1	3.37259
8.33312	3.24931	0	2.49909
6.17951	3.78144	1	2.61905
7.31757	3.23779	0	2.48871
7.56915	4.84334	0	3.70238
5.84421	6.56958	1	3.93461
7.30502	3.2181	0	2.47481
7.21124	5.51367	0	4.14917
6.45042	3.18254	1	2.41753
7.8662	4.3961	0	3.35686
6.98639	6.9419	1	4.64921
8.43174	4.74832	0	3.6749
7.62859	7.33681	0	5.31209
5.74942	6.77972	1	3.95562
5.97906	6.09026	1	3.76102
6.0693	4.88501	1	3.25945
7.37998	3.05904	0	2.3263
8.66251	5.83318	0	4.43814
6.74761	4.61516	1	3.38836
7.80012	4.94862	0	3.75515
7.44386	5.64209	0	4.27282
8.52166	5.72877	0	4.38138
5.95986	6.60652	1	4.00447
6.21035	3.43648	1	2.41363
8.42031	3.01813	0	2.3015
6.16632	6.50087	1	4.07109
7.83798	6.77083	0	4.9435
8.53564	6.16972	0	4.6221
5.52018	4.89086	1	3.07967
5.76796	4.53802	1	2.95279
6.61874	3.91414	1	2.96916
5.62495	4.28185	1	2.80238
5.67073	3.00909	1	2.10746
8.46516	4.1475	0	3.22266
5.86839	6.17071	1	3.74284
6.19265	4.52626	1	3.06353
6.25304	4.81508	1	3.23505
6.74205	5.13689	1	3.66367
6.29312	5.45135	1	3.61161
6.71958	5.28847	1	3.75696
6.30265	3.70038	1	2.61167
7.48548	4.1619	0	3.20917
6.49243	5.67985	1	3.85465
5.66913	3.80696	1	2.55326
7.66701	3.1061	0	2.34985
6.5937	4.14724	1	3.09676
8.29335	3.20939	0	2.45774
6.23748	4.18631	1	2.87205
6.0142	3.71564	1	2.5603
5.72112	6.00048	1	3.60222
8.35692	4.78464	0	3.68525
5.71881	4.5975	1	2.96988
8.55267	3.3097	0	2.54984
7.00689	6.86448	1	4.61866
5.58463	4.92257	1	3.12644
5.51232	3.41535	1	2.31456
6.20079	5.70497	1	3.69113
5.50312	6.87222	1	3.84374
6.8056	6.17376	1	4.27371
7.89314	4.64258	0	3.54269
6.28438	6.13545	1	3.94691
6.56859	5.62692	1	3.87945
5.68687	4.65858	1	2.99472
7.65418	5.70295	0	4.30253
8.75387	5.83633	0	4.48494
7.61867	5.95549	0	4.4152
6.12582	4.49318	1	3.03644
6.57967	5.68758	1	3.90573
5.56789	3.37738	1	2.3077
7.68421	3.09741	0	2.34366
6.32326	4.34463	1	2.99366
6.67345	4.31782	1	3.22088
6.40939	4.13199	1	2.92819
6.63455	3.94397	1	2.98686
6.03897	5.22763	1	3.42821
6.54498	6.88163	1	4.38316
6.7813	3.68178	1	2.85369
5.70446	5.6646	1	3.47442
8.56097	3.23552	0	2.48354
5.79817	6.2391	1	3.75383
6.14093	6.42305	1	4.02443
7.34279	5.26378	0	4.03733
6.2581	5.08792	1	3.40135
8.25681	5.29431	0	4.11499
6.60809	3.60184	1	2.77021
5.59035	4.95548	1	3.14225
5.94671	4.98958	1	3.2722
6.29832	4.94949	1	3.33073
6.05492	6.46673	1	4.00662
8.63217	6.01555	0	4.55235
7.47333	4.75033	0	3.65349
7.85218	5.27202	0	4.01089
6.02137	6.73331	1	4.09909
8.35387	3.10712	0	2.37963
8.323	4.41087	0	3.41876
6.35778	5.91416	1	3.86915
6.68816	4.58943	1	3.36826
8.27613	3.37106	0	2.59266
8.62216	3.82042	0	2.95624
5.6722	6.14188	1	3.66493
7.434	3.48415	0	2.67032
8.54105	3.3073	0	2.54941
7.65147	4.67863	0	3.58788
5.56998	3.46672	1	2.35316
8.58889	5.26095	0	4.06333
8.46098	4.45569	0	3.45001
7.73999	3.87703	0	2.92196
8.45825	4.04238	0	3.12626
8.27632	5.58341	0	4.285
7.42947	3.72721	0	2.85857
8.58309	5.23869	0	4.0482
8.44095	3.24471	0	2.49438
5.80385	5.21682	1	3.3182
5.53773	3.15407	1	2.17294
7.44092	4.88786	0	3.75915
8.50779	6.6871	0	4.94551
6.81168	5.05118	1	3.63184
6.3335	3.81975	1	2.69596
7.63635	4.96214	0	3.7692
6.7227	3.67706	1	2.84313
6.37518	6.4265	1	4.11654
6.23709	3.5741	1	2.49559
6.81344	4.61839	1	3.40052
5.70247	5.16406	1	3.26909
8.38388	3.80709	0	2.92601
5.79157	6.03306	1	3.65201
6.23948	5.51248	1	3.61128
6.66882	6.3329	1	4.30977
6.18787	5.16017	1	3.42385
6.15669	5.66805	1	3.66677
7.87618	4.78447	0	3.63046
7.83769	3.27639	0	2.45981
5.78646	6.02016	1	3.63714
8.59802	3.09927	0	2.37886
7.74446	5.36226	0	4.07857
5.84744	3.81912	1	2.58343
7.26585	5.14775	0	3.94287
6.94811	5.63927	1	4.02585
7.68117	4.90363	0	3.73707
7.68222	3.17199	0	2.40084
8.41291	4.75496	0	3.67472
7.35803	3.28094	0	2.51133
5.5012	7.22877	1	3.98345
5.51541	4.67371	1	2.97238
5.73926	5.10401	1	3.25132
7.53036	3.66132	0	2.78957
6.33595	7.20371	1	4.42604
6.34559	4.26318	1	2.95897
5.69892	3.9675	1	2.64496
7.27795	4.17273	0	3.27449
6.31562	5.53542	1	3.65601
5.81821	5.74182	1	3.52306
6.28649	4.71954	1	3.19569
6.02828	7.43681	1	4.38476
5.85842	5.35134	1	3.39943
7.84705	6.26605	0	4.62569
8.71522	5.0871	0	3.97497
6.20936	4.93218	1	3.29916
8.34229	4.4655	0	3.45619
6.81206	6.80439	1	4.50614
6.31662	6.52017	1	4.13176
5.68388	5.51697	1	3.41564
6.75763	7.51794	1	4.73525
5.96308	3.29436	1	2.30611
7.582	3.89786	0	2.96366
7.53021	3.51153	0	2.67569
5.70972	5.43884	1	3.38615
5.69502	4.82125	1	3.09159
8.31947	6.19307	0	4.64352
7.45568	3.78635	0	2.90248
7.04214	6.19153	1	4.36999
8.43213	3.15543	0	2.42196
5.8452	6.78101	1	4.02482
6.36557	6.33087	1	4.06615
5.58743	5.59549	1	3.40892
6.08411	4.34253	1	2.93742
5.58265	4.0001	1	2.64407
7.6221	4.79021	0	3.66612
6.72567	3.50546	1	2.70694
6.70808	6.26437	1	4.28269
5.84803	4.19172	1	2.79175
8.47953	3.92264	0	3.02935
5.58595	3.77903	1	2.5299
7.34547	5.40701	0	4.13394
6.3866	4.53954	1	3.15762
6.15549	4.41463	1	2.98605
7.62398	5.7105	0	4.30785
8.23919	7.10227	0	5.07584
8.12108	5.59642	0	4.35682
5.75229	3.80354	1	2.56237
7.48104	5.21275	0	3.98683
6.91595	7.17866	1	4.67872
6.67824	5.33559	1	3.75751
6.66191	3.04547	1	2.36811
8.35148	5.1556	0	3.97281
8.50715	5.85354	0	4.44287
6.59646	3.63277	1	2.79436
8.40712	3.39766	0	2.61862
6.89929	5.01533	1	3.6388
6.35696	5.36575	1	3.57071
7.09949	7.61021	1	4.90169
6.37081	4.70593	1	3.23004
6.80959	4.49751	1	3.34663
6.46941	3.15966	1	2.40909
5.70491	6.09011	1	3.64403
8.14422	3.14529	0	2.44839
6.9769	6.11428	1	4.30282
5.85022	5.32563	1	3.38354
8.61999	5.76611	0	4.41108
[truncated: 15,994 more rows]

## Sheet: EDF4c
pH	R_dil_av	R_dil_std	R_den_av	R_den_std
7.53	0.359518	0.00508826	0.359518	0.00508826
6.2	1.44766	0.0314226	1.13645	0.0293876
5.8	1.80239	0.0112964	1.16354	0.0667396
5.4	2.01467	0.042135	1.16108	0.0149226
5.1	2.11291	0.0318873	1.24939	0.0380445

[truncated: 17 more sheets: EDF4d, EDF4e, EDF5a, EDF5b, EDF5c, EDF5e, EDF5f, EDF6, EDF7a, EDF7b, EDF7d-f, EDF8a, EDF8c, EDF9, EDF10b, EDF10cd, EDF10d]
